# Supplementary material for: Genomic and Immunoinformatics Insights Into a Bovine‐Derived Brucella abortus S19 Field Strain: Adaptations Impacting Vaccine Efficacy
Source: Vet Med Sci. 2025 Nov 3;11(6):e70593. doi: 10.1002/vms3.70593 (PMC12581176; doi:10.1002/vms3.70593)
Supplement: Supplementary file 1 — vms370593‐sup‐0001‐SuppMat1.xlsx [file VMS3-11-e70593-s003.xlsx]

## Sheet: ALL_Polymorphisms CHR I
Positions	BAR	BAS	Coverage	INFO	Gene
3227	ATGTG	ATG	814396	INDEL	Name=DNA_polymerase_III%2C_beta_chain_CDS
4666	CCGCGCGCGCG	CCGCGCGCG	103056	INDEL	Name=recombination_protein_F_CDS
5349	AAGGTG	AG	132661	INDEL	Name=Aromatic-ring_hydroxylase_CDS
7432	CGGG	CGG	690689	INDEL	Name=ABC_transporter%2C_ATP-binding_protein_CDS
11783	CAAAAA	CAAAA	428942	INDEL	Name=Oligopeptide-binding_protein_APPA_precursor_CDS
14028	GTTTTTT	GTTTT	112692	INDEL	Name=Bacterial_extracellular_solute-binding_protein%2C_family_5_CDS
15730	TAAAAA	TAAAA	147591	INDEL	NA
15997	TAAAA	TAAA	984662	INDEL	NA
16639	GTTTTT	GTTTT	355511	INDEL	Name=Leucine-%2C_isoleucine-%2C_valine-%2C_threonine-%2C_and_alanine-binding_protein_precursor_CDS
17436	GA	G	144636	INDEL	NA
18181	CAAAA	CAAA	950125	INDEL	Name=Enoyl-CoA_hydratase/isomerase_CDS
18278	CAGAA	CA	953074	INDEL	Name=Enoyl-CoA_hydratase/isomerase_CDS
19931	TGG	TG	315861	INDEL	Name=Biotin-requiring_enzyme_CDS
20694	CTT	CT	102526	INDEL	Name=Biotin-requiring_enzyme_CDS
22214	AGGGGGG	AGGG	110964	INDEL	Name=Carboxyl_transferase_family_CDS
28392	CTTT	CTTTT	183528	INDEL	NA
29328	TC	T	200739	INDEL	NA
29879	CGTG	CG	433965	INDEL	Name=3-phosphoshikimate_1-carboxyvinyltransferase_CDS
30882	AGGG	AGG	70891	INDEL	Name=Cytidylate_kinase_CDS
31341	CAAAAAA	CAAAA	149415	INDEL	Name=Cytidylate_kinase_CDS
31376	AGGGG	AGG	179861	INDEL	Name=Cytidylate_kinase_CDS
32448	CAAAAA	CAAAA	677753	INDEL	Name=Ribosomal_protein_S1_CDS
33305	TCCC	TCC	67132	INDEL	NA
39971	T	C	477955	SNP	Name=DNA_polymerase_III_subunits_gamma_and_tau_CDS
39972	C	T	373729	SNP	Name=DNA_polymerase_III_subunits_gamma_and_tau_CDS
40454	TCC	TC	864117	INDEL	Name=DNA_polymerase_III_subunits_gamma_and_tau_CDS
40568	TTCTCT	TTCT	497687	INDEL	NA
44269	AGGG	AGG	427559	INDEL	NA
45534	ACGCGCG	ACGCG	50214	INDEL	Name=molybdopterin_biosynthesis_enzyme_CDS
48647	TAAA	TAA	740889	INDEL	NA
50260	TGGGGGGG	TGGGGG	216951	INDEL	Name=Prokaryotic_Cytochrome_C_oxidase_subunit_IV_CDS
50977	AGGG	AGG	78119	INDEL	Name=Hypothetical_Membrane_Spanning_Protein_CDS
51912	AGCGCG	AGCG	848345	INDEL	NA
53949	CAAAA	CAAA	512514	INDEL	Name=Gramicidin_S_biosynthesis_GRST_protein_CDS
54474	TCCAA	TCAA	165696	INDEL	Name=Gramicidin_S_biosynthesis_GRST_protein_CDS
55971	CTTTTG	CTTG	603938	INDEL	Name=Gramicidin_S_biosynthesis_GRST_protein_CDS
57526	AGGGGG	AGG,AGGGG	237309	INDEL	Name=Gramicidin_S_biosynthesis_GRST_protein_CDS
58639	C	T	164216	SNP	NA
59781	CTTTTT	CTTTT	465426	INDEL	NA
60606	TAAAAAAA	TAAAA	770896	INDEL	NA
61863	CAAAAA	CAAAA	136831	INDEL	Name=Protein_of_unknown_function_DUF461_CDS
63041	TCC	TC	821561	INDEL	NA
63354	TCTTC	T	118822	INDEL	Name=mrp-related_protein_CDS
64181	AGGG	AGG	116879	INDEL	Name=mrp-related_protein_CDS
64447	GGGAATAAGGGAG	GG	244496	INDEL	NA
64487	G	A	449321	SNP	NA
64488	C	G	923636	SNP	NA
64942	A	G	463619	SNP	Name=phosphoglucomutase_CDS
70332	TGGGGGG	TGGGGG	474023	INDEL	Name=hypothetical_protein_CDS
71456	CTATTATTA	CTATTA	333808	INDEL	Name=SLT_domain_protein_CDS
71813	AGGG	AGG	156555	INDEL	NA
74110	TCCCCC	TCCCC	129622	INDEL	Name=DNA_polymerase_III_subunit_alpha_CDS
76617	TCCC	TCC	381479	INDEL	Name=hypothetical_protein_CDS
78467	ATTTTTTTT	ATTTT,ATTTTT	328649	INDEL	NA
78491	ATTTTT	ATTTT	896542	INDEL	NA
78986	CTTTTTT	CTTT,CTT	765331	INDEL	Name=outer_membrane_protein_CDS
79438	C	G	337022	SNP	Name=outer_membrane_protein_CDS
79441	C	A	761539	SNP	Name=outer_membrane_protein_CDS
79449	A	T	406061	SNP	Name=outer_membrane_protein_CDS
79469	A	G	163511	SNP	Name=outer_membrane_protein_CDS
79473	T	C	114988	SNP	Name=outer_membrane_protein_CDS
79482	A	G	80612	SNP	Name=outer_membrane_protein_CDS
79491	C	T	78035	SNP	Name=outer_membrane_protein_CDS
79492	A	G	114257	SNP	Name=outer_membrane_protein_CDS
79495	T	C	646216	SNP	Name=outer_membrane_protein_CDS
79500	C	T	113683	SNP	Name=outer_membrane_protein_CDS
79516	T	C	921609	SNP	Name=outer_membrane_protein_CDS
79517	T	G	58138	SNP	Name=outer_membrane_protein_CDS
79530	C	T	314157	SNP	Name=outer_membrane_protein_CDS
79537	C	T	758121	SNP	Name=outer_membrane_protein_CDS
79558	C	T	228333	SNP	Name=outer_membrane_protein_CDS
79559	T	C	740366	SNP	Name=outer_membrane_protein_CDS
79565	A	C	12525	SNP	Name=outer_membrane_protein_CDS
79568	A	G	813408	SNP	Name=outer_membrane_protein_CDS
79695	C	T	143117	SNP	Name=outer_membrane_protein_CDS
79699	C	A	166127	SNP	Name=outer_membrane_protein_CDS
79702	C	T	141101	SNP	Name=outer_membrane_protein_CDS
79710	G	C	559064	SNP	Name=outer_membrane_protein_CDS
79714	A	T	802089	SNP	Name=outer_membrane_protein_CDS
79720	A	T	170048	SNP	Name=outer_membrane_protein_CDS
79724	A	C	189338	SNP	Name=outer_membrane_protein_CDS
79747	A	G	128228	SNP	Name=outer_membrane_protein_CDS
79752	T	C	113202	SNP	Name=outer_membrane_protein_CDS
79753	A	G	156278	SNP	Name=outer_membrane_protein_CDS
79756	C	T	385603	SNP	Name=outer_membrane_protein_CDS
81250	CGGGGG	CGGGG	83155	INDEL	NA
81520	AGGGGG	AGGG	101496	INDEL	NA
82590	CGAAAG	CAG	175323	INDEL	Name=Argininosuccinate_synthase_CDS
82657	GTTTTTTT	GTTTTT	447923	INDEL	Name=Argininosuccinate_synthase_CDS
84226	G	A	71192	SNP	Name=hypothetical_protein_CDS
84227	A	G	322059	SNP	Name=hypothetical_protein_CDS
86465	C	T	106737	SNP	NA
86749	TGGGGG	TGGGG	170972	INDEL	NA
87376	CCACACG	CCACG	988965	INDEL	Name=Transcriptional_coactivator/pterin_dehydratase_CDS
88321	GTTT	GTT	183648	INDEL	NA
89021	T	C	310955	SNP	NA
89022	C	T	381483	SNP	NA
89046	A	G	103074	SNP	NA
89836	AGGGG	AGGG	752509	INDEL	NA
90533	CTTTTT	CTTT	866986	INDEL	Name=ATP/GTP-binding_site_motif_A_(P-loop)_CDS
93326	GTTTTTTT	GTTTTT	514096	INDEL	NA
94079	CAAG	C	320283	INDEL	Name=hypothetical_protein_CDS
94256	CTTTTT	CTTTT	717773	INDEL	NA
95254	G	A	886801	SNP	Name=hypothetical_protein_CDS
95255	A	G	14463	SNP	Name=hypothetical_protein_CDS
95556	GAAAAAA	GAAAAA	822429	INDEL	NA
99483	GCCCCCC	GCCCCC	773271	INDEL	Name=Aconitate_hydratase_CDS
100013	G	A	71598	SNP	Name=Heme_exporter_protein_CcmA_CDS
100014	A	G	161954	SNP	Name=Heme_exporter_protein_CcmA_CDS
100561	TGCGCGC	TGCGC	404533	INDEL	Name=SecY_protein_CDS
100692	CTTTT	CTTT	469032	INDEL	Name=SecY_protein_CDS
103517	A	G	242484	SNP	Name=Dihydroxy-acid_and_6-phosphogluconate_dehydratase_CDS
104609	AGGGG	AGG	782553	INDEL	Name=Dihydroxy-acid_and_6-phosphogluconate_dehydratase_CDS
105544	CGGGGGG	CGGGG	117218	INDEL	Name=hypothetical_protein_CDS
106804	GTTTTTT	GTTTT	664059	INDEL	NA
106865	CAAAAAA	CAAAA	146126	INDEL	NA
109130	TTCTC	TTC	495422	INDEL	Name=hypothetical_protein_CDS
109176	AGG	AG	122027	INDEL	Name=hypothetical_protein_CDS
111415	CTTGAG	CAG	178909	INDEL	Name=Binding-protein-dependent_transport_systems_inner_membrane_component_CDS
111905	CTTTTTT	CTTT	437905	INDEL	Name=CysW-1%2C_sulfate_ABC_transporter%2C_permease_protein_CDS
112984	CTTTT	CTTT	131292	INDEL	Name=Sulfate_transport_atp-binding_protein_CYSA_CDS
116303	GCCACCACC	GCCACC	655764	INDEL	Name=cyclic_beta_1-2_glucan_synthetase_CDS
117095	GCACATC	GCATC	819267	INDEL	Name=cyclic_beta_1-2_glucan_synthetase_CDS
117575	TTTTC	T	374406	INDEL	Name=cyclic_beta_1-2_glucan_synthetase_CDS
118369	ACCCCC	ACCC	538891	INDEL	Name=cyclic_beta_1-2_glucan_synthetase_CDS
121236	GCTCTC	GCTC	660849	INDEL	Name=cyclic_beta_1-2_glucan_synthetase_CDS
121463	AGGGG	AGGG	112828	INDEL	Name=cyclic_beta_1-2_glucan_synthetase_CDS
121728	CAAG	CAG	146437	INDEL	Name=cyclic_beta_1-2_glucan_synthetase_CDS
121938	CAAAAA	CAAAA	551468	INDEL	Name=cyclic_beta_1-2_glucan_synthetase_CDS
122897	TTCC	TC	650468	INDEL	Name=Nicotinate_phosphoribosyltransferase_CDS
126474	TGG	TG	485674	INDEL	Name=Carbohydrate_kinase%2C_PfkB_CDS
128872	CTTTTT	CTTT	422286	INDEL	Name=penicillin-binding_protein%2C_1A_family_CDS
129077	GCCACC	GCC	371858	INDEL	Name=penicillin-binding_protein%2C_1A_family_CDS
129812	TTTCTT	TTT	257983	INDEL	Name=penicillin-binding_protein%2C_1A_family_CDS
130016	GTTTTT	GTTTT	700729	INDEL	NA
130627	CGA	C	33344	INDEL	Name=outer_membrane_protein%2C_putative_CDS
131505	CCAA	CA	108703	INDEL	Name=outer_membrane_protein%2C_putative_CDS
134248	CAAAAAAA	CAAAAAA	148852	INDEL	NA
134352	AGGGG	AGG	104924	INDEL	NA
137937	CTTTTG	CTG	732657	INDEL	Name=ATP-dependent_RNA_helicase%2C_DEAD/DEAH_box_family_CDS
138967	TGAAGAAGAA	TGAAGAA	495166	INDEL	Name=ATP-dependent_RNA_helicase%2C_DEAD/DEAH_box_family_CDS
140610	GGAAGAAGAAG	GGAAGAAG	643071	INDEL	Name=DNA_gyrase_subunit_B_CDS
140886	A	G	619994	SNP	Name=DNA_gyrase_subunit_B_CDS
142143	A	G	150241	SNP	Name=DNA_gyrase_subunit_B_CDS
142246	A	G	758822	SNP	NA
142435	CGGGGGGG	CGGGG,CGGGGG	348226	INDEL	NA
142737	TGAGA	TGA	155482	INDEL	Name=S-formylglutathione_hydrolase_CDS
143134	TCC	TC	380869	INDEL	Name=S-formylglutathione_hydrolase_CDS
143917	AGGGG	AGGG	727125	INDEL	NA
146023	CAAAA	CAAA	223254	INDEL	NA
146573	CGAGAG	CGAG	500227	INDEL	Name=ATP-dependent_helicase_HRPB_CDS
146970	CTTG	CG	310069	INDEL	Name=ATP-dependent_helicase_HRPB_CDS
149829	AGGGGGCGG	AGGGGCGG	584015	INDEL	Name=sensor_histidine_kinase_CDS
150077	G	C	194208	SNP	Name=Transposase_CDS
150273	AAGGG	AG	503212	INDEL	Name=Transposase_CDS
150727	G	A	45184	SNP	NA
152618	A	G	103782	SNP	NA
153782	CAAA	CAA	600177	INDEL	Name=Nitrogen-fixing_NifU%2C_C-terminal_CDS
154360	TCC	TC	65567	INDEL	Name=Hypothetical_Cytosolic_Protein_CDS
154901	A	G	111339	SNP	Name=tryptophanyl-tRNA_synthetase_CDS
155061	CGGG	CGG	109329	INDEL	Name=tryptophanyl-tRNA_synthetase_CDS
155616	GGAGA	GGA	560748	INDEL	Name=tryptophanyl-tRNA_synthetase_CDS
155737	CTTAATT	CAATT	370857	INDEL	NA
157720	CTT	CTTT	339751	INDEL	Name=PII_uridylyl-transferase_CDS
159138	CGAGGA	CGA	594856	INDEL	Name=PII_uridylyl-transferase_CDS
162588	TCCC	TCC	23574	INDEL	NA
163423	CTTTTT	CTTTT	6099	INDEL	Name=DNA_mismatch_repair_protein_CDS
165024	GAAAAAC	GAAAAC	493183	INDEL	Name=DNA_mismatch_repair_protein_CDS
165898	TCCCC	TC	818204	INDEL	Name=hypothetical_protein_CDS
167511	G	A	392223	SNP	Name=tRNA/rRNA_methyltransferase_(SpoU)_CDS
167512	A	G	294046	SNP	Name=tRNA/rRNA_methyltransferase_(SpoU)_CDS
167682	GAAAA	GAAA	517811	INDEL	Name=tRNA/rRNA_methyltransferase_(SpoU)_CDS
168181	ATTTTTT	ATTTTT	109984	INDEL	Name=tRNA/rRNA_methyltransferase_(SpoU)_CDS
169437	CTTTTT	CTTT	424268	INDEL	NA
169628	TCC	TC	430617	INDEL	Name=hypothetical_protein_CDS
170954	GCCCCCC	GCCCCC	150214	INDEL	Name=Clp_protease_CDS
170964	G	A	26375	SNP	Name=Clp_protease_CDS
170965	A	G	24414	SNP	Name=Clp_protease_CDS
174364	CTTTT	CTTTTT	471361	INDEL	NA
174618	GAAAAAAA	GAAAA	110611	INDEL	Name=Sigma-54_factor_family_CDS
175362	GTTTTTT	GTTTTT	325348	INDEL	Name=Sigma-54_factor_family_CDS
175476	GAAAA	GAAA	343745	INDEL	Name=Sigma-54_factor_family_CDS
175666	A	G	347107	SNP	Name=Sigma-54_factor_family_CDS
175765	AAGGAGG	AAGG	803929	INDEL	Name=Sigma-54_factor_family_CDS
175787	CGAA	C	324224	INDEL	Name=Sigma-54_factor_family_CDS
175962	GAAAA	GAAA	928328	INDEL	Name=Sigma-54_factor_family_CDS
177516	T	TC	113885	INDEL	Name=nitrogen_regulatory_IIA_protein_CDS
179427	TAAAAGCC	TAAAGCC	215911	INDEL	Name=hypothetical_protein_CDS
179569	TGGGGG	TGGGG	810353	INDEL	NA
180688	CGAAA	C	728623	INDEL	Name=Sodium:dicarboxylate_symporter%2C_DUF540_CDS
181293	AAG	A	488748	INDEL	NA
182785	CAGAGA	CAGA	322437	INDEL	Name=hypothetical_protein_CDS
185723	GAAAA	GAAA	993386	INDEL	Name=Ribonuclease_PH_CDS
187956	TGAGGA	TGA	195151	INDEL	Name=coproporphyrinogen_III_oxidase_CDS
190809	CCAAA	CAA	44209	INDEL	Name=CysG%2C_siroheme_synthase_CDS
190915	TGAGGA	TGA	121677	INDEL	Name=CysG%2C_siroheme_synthase_CDS
195185	TGG	TG	219904	INDEL	Name=Methylated-DNA-[protein]-cysteine_S-methyltransferase_CDS
196031	CTTTTT	CTTT	755829	INDEL	Name=hypothetical_protein_CDS
196192	GCCCC	GC	112589	INDEL	NA
196918	TCCC	TCC	330545	INDEL	NA
197352	CTTT	CT	48301	INDEL	Name=MetH%2C_5-methyltetrahydrofolate--homocysteine_methyltransferase_CDS
199381	GAAAA	GAAA	289161	INDEL	Name=MetH%2C_5-methyltetrahydrofolate--homocysteine_methyltransferase_CDS
199795	GTTTTT	GTTTT	610912	INDEL	Name=MetH%2C_5-methyltetrahydrofolate--homocysteine_methyltransferase_CDS
200502	CGAAAG	CAG	436931	INDEL	Name=MetH%2C_5-methyltetrahydrofolate--homocysteine_methyltransferase_CDS
201804	TCCC	TCC	459696	INDEL	NA
203627	GAAAAA	GAAAA	578897	INDEL	Name=sulfate_adenylyltransferase_subunit_2_CDS
205062	T	C	103573	SNP	Name=binfunctional_sulfate_adenylyltransferase_subunit_1/adenylylsulfate_kinase_protein_CDS
205063	C	T	33656	SNP	Name=binfunctional_sulfate_adenylyltransferase_subunit_1/adenylylsulfate_kinase_protein_CDS
211176	CAA	CAAA	161683	INDEL	Name=FAD-dependent_glycerol-3-phosphate_dehydrogenase_CDS
212543	CGGGGGG	CGGGGG	680532	INDEL	Name=Helix-turn-helix%2C_Fis-type_CDS
217411	TGG	TG	371269	INDEL	Name=transcriptional_regulator_LacI_family_CDS
221547	ATTTTT	ATTTT	24773	INDEL	Name=Aldehyde_dehydrogenase_CDS
221896	CTTTTTT	CTTTT	263396	INDEL	Name=ABC_transporter%2C_permease_protein_CDS
222174	GCCCCC	GCCCC	559851	INDEL	Name=ABC_transporter%2C_permease_protein_CDS
223561	GAAAA	GAAA	514551	INDEL	Name=ABC_transporter%2C_periplasmic_substrate-binding_protein_CDS
225285	CCTT	C	652865	INDEL	Name=FMN/related_compound-binding_core_CDS
227109	CGTG	CG	254712	INDEL	Name=Phosphomethylpyrimidine_kinase_CDS
229125	ACCCC	ACCC	448721	INDEL	Name=PAS-associated_C-terminal_domain_protein_CDS
229205	CTTTT	CTTT	663257	INDEL	Name=PAS-associated_C-terminal_domain_protein_CDS
229961	CTTCTTTTT	CTT	381069	INDEL	Name=PAS-associated_C-terminal_domain_protein_CDS
234961	CT	C	384748	INDEL	Name=Binding-protein-dependent_transport_systems_inner_membrane_component_CDS
237114	GTTTTTT	GTTTT	485129	INDEL	NA
243055	AGGG	AGG	128404	INDEL	NA
244474	GGCGCGCG	GGCGCG	810178	INDEL	Name=Sarcosine_oxidase%2C_gamma_subunit_CDS
244632	AGGGGAGGCCG	AGGAGGCCG	156753	INDEL	Name=Sarcosine_oxidase%2C_gamma_subunit_CDS
245487	GCCCC	GCCC	104224	INDEL	Name=Amidohydrolase_2_CDS
245615	TCCC	TCC	183008	INDEL	Name=Amidohydrolase_2_CDS
246828	CGGGGG	CGGG	952747	INDEL	NA
247198	CTT	CTTT	895011	INDEL	Name=Bacterial_extracellular_solute-binding_protein%2C_family_1_CDS
248048	TGG	TG	978684	INDEL	Name=Bacterial_extracellular_solute-binding_protein%2C_family_1_CDS
248485	GTTTTTT	GTTTT	130612	INDEL	Name=Binding-protein-dependent_transport_systems_inner_membrane_component_CDS
250203	TGG	TG	17619	INDEL	Name=ATP/GTP-binding_site_motif_A_(P-loop)_CDS
251062	TGAGAG	TGAG	507452	INDEL	Name=ATP/GTP-binding_site_motif_A_(P-loop)_CDS
251486	CAAAAAA	CAA	173823	INDEL	Name=Mandelate_racemase/muconate_lactonizing_enzyme_CDS
254208	A	G	132078	SNP	Name=Short-chain_dehydrogenase/reductase_SDR_CDS
255479	TCG	TCCG	677218	INDEL	Name=Mandelate_racemase/muconate_lactonizing_enzyme_CDS
255631	CGTGGGG	CGGG	500208	INDEL	Name=Mandelate_racemase/muconate_lactonizing_enzyme_CDS
255821	GAGC	GGC	197531	INDEL	Name=Mandelate_racemase/muconate_lactonizing_enzyme_CDS
256083	TGG	TG	515853	INDEL	Name=Mandelate_racemase/muconate_lactonizing_enzyme_CDS
256273	T	C	587678	SNP	Name=Mandelate_racemase/muconate_lactonizing_enzyme_CDS
256274	C	T	170112	SNP	Name=Mandelate_racemase/muconate_lactonizing_enzyme_CDS
256719	TTTTTTAG	TG	83037	INDEL	NA
256811	ATGTGT	ATGT	273461	INDEL	NA
257994	ACCCCC	ACCCC	839186	INDEL	NA
261478	TGG	TG	647522	INDEL	Name=virulence-associated_protein_E_CDS
262046	CGGG	CGG	376574	INDEL	Name=virulence-associated_protein_E_CDS
263818	GAAAAA	GAAAA	481814	INDEL	NA
266204	CTTTT	CTTT	308588	INDEL	Name=Flagellar_protein_FlgJ_CDS
266288	TGGGGG	TGGGG	327822	INDEL	Name=Flagellar_protein_FlgJ_CDS
266415	CTTTT	CTTT	264262	INDEL	Name=Flagellar_protein_FlgJ_CDS
270059	CAAAAA	CAAAA	638825	INDEL	NA
272310	CGTGTG	CGTG	43098	INDEL	NA
273291	CTTTTTT	CTTTTT	26841	INDEL	Name=zinc-dependent_metallopeptidase_CDS
273516	TAAAAAA	TAAAA	139364	INDEL	Name=zinc-dependent_metallopeptidase_CDS
274385	ATTTTTTT	ATTTTT	192197	INDEL	NA
274746	GAAAAA	GAAAA	988245	INDEL	NA
274902	ATTTTTTT	ATTTTTT	391697	INDEL	NA
276849	TCCC	TCC	323446	INDEL	Name=hypothetical_protein_CDS
278611	TCCC	TCC	336261	INDEL	Name=hypothetical_protein_CDS
279180	ATTTTTTT	ATTTT	314143	INDEL	NA
279542	T	C	550887	SNP	NA
279543	C	T	491984	SNP	NA
282166	GCCCCCC	GCCCCC	297648	INDEL	Name=Histidinol_dehydrogenase_CDS
283493	TGAGA	TGA	197245	INDEL	Name=hypothetical_protein_CDS
286024	C	T	423432	SNP	NA
286922	TCCC	TCC	120254	INDEL	Name=site-specific_recombinase%2C_phage_integrase_family_CDS
288066	ACCCCCCC	ACCCCC	533276	INDEL	NA
290198	ATTTTTTT	ATTTTT	184068	INDEL	NA
291930	AGGGG	AGGG	94315	INDEL	NA
292315	GACACACAC	GACAC	772963	INDEL	NA
294202	ACCCCCC	ACCCC	14185	INDEL	NA
294500	T	C	126265	SNP	Name=Urease_accessory_protein_UreD_CDS
297808	TTCTC	TTC	995092	INDEL	Name=Urease:Amidohydrolase_CDS
298610	AGGGGGAGG	AGGAGG	288807	INDEL	Name=urease_accessory_protein_UreF_CDS
299818	C	T	981993	SNP	NA
299883	TTG	T	840915	INDEL	NA
299947	TGAGA	TGGAGA	598414	INDEL	NA
300100	A	G	709434	SNP	Name=sensor_histidine_kinase_CDS
301450	CAAAA	CAAAAA	574807	INDEL	Name=sensor_histidine_kinase_CDS
301539	CTTGAG	CAG	248026	INDEL	Name=sensor_histidine_kinase_CDS
302115	GCCCCCCTT	GCCCCTT	616338	INDEL	Name=transporter%2C_putative_CDS
302862	TGGGGGG	TGGGG	237317	INDEL	Name=transporter%2C_putative_CDS
303380	ACCTCCTCCT	ACCTCCT	116837	INDEL	Name=Acriflavin_resistance_protein_CDS
303922	CGAAAG	CAG	914189	INDEL	Name=Acriflavin_resistance_protein_CDS
304209	TCTCC	TTCC	599017	INDEL	Name=Acriflavin_resistance_protein_CDS
306368	ACTC	AC	180478	INDEL	NA
307119	CCACA	CCA	57141	INDEL	NA
309828	CAAAA	CAAA	177545	INDEL	Name=Bacterial_regulatory_protein_TetR%2C_HTH_motif_CDS
311773	ATTTTT	ATTTT	570273	INDEL	Name=dihydropyrimidine_dehydrogenase_CDS
313411	ATTTTTT	ATTTTT	397363	INDEL	NA
314986	GAAAAGAACC	GAAAGAACC	719185	INDEL	Name=Phosphoglucose_isomerase_(PGI)_CDS
315345	CGA	C	582895	INDEL	Name=Phosphoglucose_isomerase_(PGI)_CDS
315674	AAGG	AG	536513	INDEL	Name=Phosphoglucose_isomerase_(PGI)_CDS
316044	G	A	263742	SNP	Name=arginine/ornithine_transport_operon_protein_aot_CDS
316045	A	G	453953	SNP	Name=arginine/ornithine_transport_operon_protein_aot_CDS
316844	CTTTT	CTTT	908943	INDEL	Name=arginine/ornithine_transport_operon_protein_aot_CDS
317072	CGGGGGGTT	CGGGGGTT,CGGGGTT	451108	INDEL	Name=hydrolase%2C_haloacid_dehalogenase-like_family_CDS
317320	T	C	103457	SNP	Name=hydrolase%2C_haloacid_dehalogenase-like_family_CDS
318385	TGGGG	TGGG	121957	INDEL	Name=Esterase/lipase/thioesterase_CDS
321801	ACGCGC	ACGC	534363	INDEL	Name=Secretion_protein_HlyD_CDS
323890	AACT	A	64854	INDEL	Name=Acriflavin_resistance_protein_CDS
325421	GAAAAA	GAAAA	471654	INDEL	Name=Acriflavin_resistance_protein_CDS
327488	GCCCCCCC	GCCCCC	271303	INDEL	NA
327716	CTTTTTT	CTTTTT	519493	INDEL	Name=Glycosyl_transferase%2C_family_2_CDS
328114	CTTTT	CTTTTT	458742	INDEL	Name=Glycosyl_transferase%2C_family_2_CDS
329844	TGGGGGG	TGGGGG	629996	INDEL	Name=Domain_of_unknown_function_DUF344_CDS
330458	CTTTTG	CTTTG	13206	INDEL	NA
330578	GGTGTG	GGTG	353902	INDEL	Name=sensor_histidine_kinase%2C_hypothetical_CDS
333283	CGAAA	C	169808	INDEL	Name=Aminotransferase_class-III_CDS
334485	ACGCGCG	ACGCG	175074	INDEL	Name=ornithine_carbamoyltransferase_CDS
338575	CTTTT	CTTT	1091	INDEL	NA
339017	CGAAA	C	108138	INDEL	Name=dCTP_deaminase_CDS
340003	CTTTTT	CTTTT	609728	INDEL	Name=Helix-turn-helix%2C_AraC_type_CDS
340864	GCCCC	GC	102357	INDEL	Name=Helix-turn-helix%2C_AraC_type_CDS
342887	TGCGCGC	TGCGC	453076	INDEL	Name=Multi_antimicrobial_extrusion_protein_MatE_CDS
344638	GAAAAA	GAAAA	757355	INDEL	Name=hypothetical_protein_CDS
344953	ATTTTT	ATTTT	297913	INDEL	NA
345070	CTTTTTT	CTTTTT	227494	INDEL	Name=hypothetical_protein_CDS
345435	TCCCCCC	TCCCC	493512	INDEL	Name=hypothetical_protein_CDS
347151	A	G	105181	SNP	Name=Bacterial_regulatory_protein%2C_LuxR_family_CDS
348250	CTTTTTT	CTTTTT	258163	INDEL	Name=sensor_histidine_kinase/response_regulator_CDS
348703	TCCC	TCC	159307	INDEL	Name=sensor_histidine_kinase/response_regulator_CDS
350032	TGGGG	TGGG	323343	INDEL	Name=sensor_histidine_kinase/response_regulator_CDS
350307	AGG	AG	458766	INDEL	Name=sensor_histidine_kinase/response_regulator_CDS
350542	AGGG	AGG	320669	INDEL	Name=sensor_histidine_kinase/response_regulator_CDS
351065	G	A	253571	SNP	NA
351066	A	G	432389	SNP	NA
351150	AGGGG	AGG	277297	INDEL	NA
351272	TCCC	TCC	514145	INDEL	Name=hypothetical_protein_CDS
353114	TGGGGG	TGG	855932	INDEL	Name=Aminotransferase%2C_class-II_CDS
354753	TCGCGCG	TCGCG	154904	INDEL	Name=Glycosyl_transferase%2C_family_25_CDS
354953	ATTTTTT	ATTTTT	117389	INDEL	Name=hypothetical_protein_CDS
355436	T	C	209764	SNP	Name=hypothetical_protein_CDS
355437	C	T	260761	SNP	Name=hypothetical_protein_CDS
356982	GCCCCCC	GCCCCC	146251	INDEL	Name=LrgA_family_CDS
358003	GAGGAAGG	GAGG	650929	INDEL	Name=LrgB-like_protein_CDS
358832	TAAAAAAA	TAAAAA	220676	INDEL	Name=Esterase/lipase/thioesterase%2C_active_site_CDS
362405	AGCG	AGGCG	140133	INDEL	Name=Ferredoxin-NADP_reductase_CDS
363056	CAAGAAA	CAGAAA	643367	INDEL	NA
365518	TGAAGAA	TGAA	906781	INDEL	Name=ATP/GTP-binding_site_motif_A_(P-loop)_CDS
367322	TGAGA	TGA	142462	INDEL	Name=hypothetical_protein_CDS
367853	GACACAC	GACAC	118431	INDEL	NA
371661	ATTTTT	ATTTT	95075	INDEL	Name=Bacterial_regulatory_protein%2C_LuxR_family_CDS
372105	ATTTTT	ATTTT	667798	INDEL	NA
372470	CCCAGC	CC	38394	INDEL	Name=hypothetical_protein_CDS
372728	ACCCC	ACCC	475269	INDEL	Name=TRAP_dicarboxylate_transporter%2C_DctM_subunit%2C_hypothetical_CDS
375325	GAAAA	GAAA	378432	INDEL	Name=TRAP_dicarboxylate_transporter-DctP_subunit_CDS
377858	TCCCCCC	TCCCC,TCCC	282543	INDEL	NA
379172	TTTCG	TG	42655	INDEL	Name=xanthine_dehydrogenase%2C_hypothetical_CDS
381260	C	CA	694503	INDEL	Name=Xanthine_dehydrogenase_CDS
381842	CGAGA	CGA	214678	INDEL	Name=Xanthine_dehydrogenase_CDS
382686	AGGGG	AGGG	458711	INDEL	Name=XdhC_protein_CDS
383729	G	A	115287	SNP	Name=Transcriptional_regulator%2C_LysR_family_CDS
383730	A	G	86802	SNP	Name=Transcriptional_regulator%2C_LysR_family_CDS
383904	T	C	585771	SNP	Name=Transcriptional_regulator%2C_LysR_family_CDS
384035	ATTTTTTT	ATTTTT	152106	INDEL	NA
385999	TGCGCGC	TGCGC	126492	INDEL	Name=Amidohydrolase_CDS
388108	A	G	371668	SNP	Name=putative_hydroxypyruvate_reductase_CDS
388227	TGAGA	TGA	433632	INDEL	Name=Cytochrome_oxidase_maturation_protein_cbb3-type_CDS
389032	GAAAA	GAAAAA	546991	INDEL	Name=nitrogen_fixation_protein_FixI%2C_hypothetical_CDS
389503	G	A	413171	SNP	Name=nitrogen_fixation_protein_FixI%2C_hypothetical_CDS
389504	A	G	484043	SNP	Name=nitrogen_fixation_protein_FixI%2C_hypothetical_CDS
390056	TCC	TC	302294	INDEL	Name=nitrogen_fixation_protein_FixI%2C_hypothetical_CDS
391447	TTTC	T	383403	INDEL	Name=4Fe-4S_ferredoxin%2C_iron-sulfur_binding_domain_protein_CDS
391620	A	G	24068	SNP	Name=4Fe-4S_ferredoxin%2C_iron-sulfur_binding_domain_protein_CDS
393155	CGG	CG	132432	INDEL	Name=CcoP%2C_cytochrome_c_oxidase%2C_cbb3-type%2C_subunit_III_CDS
394315	TCCCC	TCC	649643	INDEL	Name=Cytochrome_C_oxidase%2C_mono-heme_subunit/FixO_CDS
394421	GTTTTTTT	GTTTT	183028	INDEL	Name=Cytochrome_C_oxidase%2C_mono-heme_subunit/FixO_CDS
396232	AGGGGG	AGGGG	601629	INDEL	NA
398580	GA	GAA	518792	INDEL	Name=aldehyde_dehydrogenase_family_protein_CDS
399843	TGGAGGA	TGGA	136196	INDEL	Name=Ada%2C_ada_regulatory_protein_CDS
399921	CGAA	C	847802	INDEL	Name=Ada%2C_ada_regulatory_protein_CDS
400393	TGGGG	TG	304905	INDEL	Name=Ada%2C_ada_regulatory_protein_CDS
400583	GA	G	900008	INDEL	Name=Ada%2C_ada_regulatory_protein_CDS
401064	GA	G	736527	INDEL	Name=Conserved_hypothetical_protein%2C_ArsC_related_CDS
402410	AGGGG	AGGG	150762	INDEL	Name=hypothetical_protein_CDS
403563	TCGGG	TCCCGGG	492355	INDEL	Name=Tetracycline_resistance_protein_CDS
404438	AGGGG	AGGG	72729	INDEL	Name=bacteroid_development_protein_BacA_CDS
406179	GTTTTT	GTTTT	12082	INDEL	Name=Polysaccharide_deacetylase_CDS
406368	AGGGGG	AGGGG	524247	INDEL	Name=Polysaccharide_deacetylase_CDS
406501	CATATATAT	CATATAT	48059	INDEL	NA
409375	GAAAA	GAAA	633297	INDEL	Name=Heat_shock_protein_Hsp70_CDS
411593	AGGGG	AGGG	173582	INDEL	Name=ATP/GTP-binding_site_motif_A_(P-loop)_CDS
416511	CGAA	C	487546	INDEL	Name=Protein_of_unknown_function_DUF85_CDS
419237	AGGGGGG	AGGG	657997	INDEL	Name=4-diphosphocytidyl-2C-methyl-D-erythritol_kinase_CDS
419658	CAAAAG	CAAAG	532208	INDEL	Name=4-diphosphocytidyl-2C-methyl-D-erythritol_kinase_CDS
420444	AGGGGGGC	AGC	303538	INDEL	NA
421681	GGAGAGA	GGAGA	122469	INDEL	Name=Clp_protease_CDS
422824	CAAAAA	CAAAA	521897	INDEL	NA
423014	G	A	498704	SNP	NA
423229	GCCCCCCC	GCCCCC	215215	INDEL	Name=Methyltransferase_CDS
424251	GAAAA	GAAA	651141	INDEL	NA
426290	ACT	A	901606	INDEL	Name=TPR_repeat-containing_protein_CDS
427507	AGGGGGG	AGGG	968286	INDEL	NA
427901	CAAG	CAAGAAG	891066	INDEL	Name=Glycyl-tRNA_synthetase_alpha_subunit_CDS
428501	TGCGCGC	TGCGCGCGC	128357	INDEL	Name=Glycyl-tRNA_synthetase_alpha_subunit_CDS
429571	CGCAAGCA	CGCA	184839	INDEL	Name=Glycyl-tRNA_synthetase%2C_beta_subunit_CDS
431701	G	A	500545	SNP	Name=Sua5/YciO/YrdC/YwlC_protein_family_CDS
431702	A	G	231211	SNP	Name=Sua5/YciO/YrdC/YwlC_protein_family_CDS
432763	CGAGG	CG	141242	INDEL	Name=oxidoreductase%2C_FAD-binding_CDS
434025	TCCC	TCC	112631	INDEL	Name=hypothetical_protein_CDS
435159	GAAAA	GAAA	694144	INDEL	Name=Enoyl-CoA_hydratase/isomerase_CDS
436661	GTTT	GTT	376485	INDEL	Name=Acyl-CoA_dehydrogenase_CDS
436892	TGGGGG	TGGGG	826924	INDEL	Name=Acyl-CoA_dehydrogenase_CDS
437963	CGGGGGG	CGGG	134247	INDEL	NA
439411	TCACA	TCA	567848	INDEL	Name=Phosphoribosylglycinamide_synthetase_CDS
440442	TCCC	TCC	221258	INDEL	NA
442552	T	C	257871	SNP	Name=hypothetical_protein_CDS
442553	C	T	180585	SNP	Name=hypothetical_protein_CDS
442815	AGGGG	AG	59006	INDEL	Name=hypothetical_protein_CDS
444607	GAAAA	GAAA	191465	INDEL	Name=Short-chain_dehydrogenase/reductase_SDR_CDS
445901	GCCCCCC	GCCCCC	262539	INDEL	NA
446110	TCCC	TCC	126523	INDEL	Name=ATP/GTP-binding_site_motif_A_(P-loop)_CDS
446300	ATTTTTTG	ATTTTTG	341285	INDEL	NA
447336	A	G	113105	SNP	Name=putative_lipoprotein_CDS
447673	CTTTTG	CTTTG	471931	INDEL	NA
448090	T	C	422179	SNP	NA
448091	C	T	174316	SNP	NA
448399	GCCCCCCC	GCCCCC	102584	INDEL	Name=Chorismate_synthase_CDS
449778	G	A	342361	SNP	Name=3%2C4-Dihydroxy-2-butanone_4-phosphate_synthase_CDS
450797	GTTTTTT	GTTTT	793994	INDEL	NA
453983	GTTTTTT	GTTTT	212447	INDEL	NA
456100	CTTTTT	CTTT	376732	INDEL	Name=1-deoxy-D-xylulose-5-phosphate_synthase_CDS
459702	CTTTTTTT	CTTTTTT	124215	INDEL	NA
461738	TCCC	TCC	126776	INDEL	NA
463313	CGTGTG	CGTG	645593	INDEL	Name=ABC_transporter%2C_ATP-binding/permease_protein_CDS
464563	T	C	372553	SNP	Name=CDP-alcohol_phosphatidyltransferase_CDS
466079	CGAAAGGAAA	CGAAA	635122	INDEL	Name=Short-chain_dehydrogenase/reductase_SDR_CDS
466394	G	A	794911	SNP	Name=amidophosphoribosyltransferase_CDS
466395	A	G	559888	SNP	Name=amidophosphoribosyltransferase_CDS
467855	TGCG	TG	372611	INDEL	NA
468640	CGGG	CGG	659033	INDEL	NA
469561	A	G	943106	SNP	Name=RadA%2C_DNA_repair_protein_RadA_CDS
472621	GCTTCTT	GCTT	736659	INDEL	Name=cyclopropane-fatty-acyl-phospholipid_synthase_CDS
473875	TCC	TC	563129	INDEL	Name=Ribosomal_protein_L9_CDS
474503	CAAAA	CA	454072	INDEL	Name=hypothetical_protein_CDS
475745	AGGGGG	AGGGG	521823	INDEL	Name=Ribosomal_protein_S6_CDS
476892	TCCC	TCC	235201	INDEL	Name=Acyl_transferase_domain_protein_CDS
477862	G	A	850671	SNP	Name=Short-chain_dehydrogenase/reductase_SDR_CDS
477863	A	G	239806	SNP	Name=Short-chain_dehydrogenase/reductase_SDR_CDS
481233	AGGGG	AGG	373961	INDEL	Name=Protein_of_unknown_function_DUF175_CDS
483953	ACCCCCC	ACCCC	113756	INDEL	Name=Modulator_of_DNA_gyrase_CDS
484940	AGGGG	AG	101185	INDEL	Name=hypothetical_protein_CDS
485579	G	A	464949	SNP	NA
487266	ACCTCC	ACC	502185	INDEL	Name=Cytochrome_c_oxidase%2C_subunit_I_CDS
490027	AGGGGG	AGG	122486	INDEL	NA
490346	CGAGGA	CGA	169273	INDEL	NA
490615	TGAGGGA	TGA	449367	INDEL	NA
492468	TCCTGGC	TCTGGC	437376	INDEL	Name=Surf1_protein_CDS
492986	GAAAAAA	GAAAAA	326882	INDEL	NA
493023	GTTTTTT	GTTTTT	823301	INDEL	NA
493074	GCCCCCC	GCCC	290767	INDEL	Name=LytB_protein_CDS
493111	CTTTT	CTTTTT	578548	INDEL	Name=LytB_protein_CDS
493159	CAAAAAATA	CAAAAATA	147678	INDEL	Name=LytB_protein_CDS
494703	CTTTTTT	CTTTTT	367156	INDEL	Name=Aminoglycoside_phosphotransferase_CDS
494806	GAAAA	GAAAAA	636726	INDEL	Name=Aminoglycoside_phosphotransferase_CDS
495040	G	A	202912	SNP	Name=Aminoglycoside_phosphotransferase_CDS
495041	A	G	132147	SNP	Name=Aminoglycoside_phosphotransferase_CDS
496236	GCCCC	GCCC	100208	INDEL	NA
496672	GCCCCCC	GCCCCC	784699	INDEL	Name=Ribosomal_protein_S7_CDS
499871	CGGGGG	CGGGG	920248	INDEL	Name=PAS_domain_protein_CDS
501446	AGGGAGGGGG	AGGG	629897	INDEL	NA
502880	TCCC	TCC	149846	INDEL	NA
505076	T	C	339417	SNP	Name=lipoprotein%2C_putative_CDS
506107	GAAAA	GAAA	40151	INDEL	Name=EAL_domain_protein_CDS
507065	GCAC	GC	574771	INDEL	Name=EAL_domain_protein_CDS
509354	CTTTT	CTTT	182276	INDEL	Name=Cl-channel%2C_voltage_gated_CDS
510918	AGGG	AGG	470986	INDEL	Name=Adenine-specific_methyltransferase_CDS
511325	CTTTTG	CTTTG	143293	INDEL	Name=Adenine-specific_methyltransferase_CDS
513370	T	C	360895	SNP	Name=A/G-specific_adenine_glycosylase_CDS
513371	C	T	291676	SNP	Name=A/G-specific_adenine_glycosylase_CDS
513421	CGTGTGT	CGTGT	274742	INDEL	NA
513908	TTCCTC	TTC	126549	INDEL	Name=hypothetical_protein_CDS
516668	GAAAA	GAAA	335575	INDEL	Name=SMC_family_protein_CDS
517901	CTT	C	368809	INDEL	Name=SMC_family_protein_CDS
518442	TCACACA	TCACA	739048	INDEL	Name=SMC_family_protein_CDS
519721	CAAAAA	CAAA	32431	INDEL	Name=putative_hydroxlase_CDS
520558	G	A	17417	SNP	Name=PEP-utilizing_enzyme_CDS
520559	A	G	163362	SNP	Name=PEP-utilizing_enzyme_CDS
520931	TGGGGG	TGGG	147144	INDEL	Name=PEP-utilizing_enzyme_CDS
522909	CAAAA	CAAA	757955	INDEL	NA
522967	CTTT	CT	217345	INDEL	NA
523188	TAAGCCGG	TGCCGG	610279	INDEL	Name=Polysaccharide_deacetylase_CDS
523990	CCGC	CC	224284	INDEL	NA
525594	AGGGGG	AGG	740041	INDEL	Name=hypothetical_protein_CDS
527933	ATTTTTT	ATTTTT	306568	INDEL	Name=Ureidoglycolate_hydrolase_CDS
528007	CCACACA	CCACA	135531	INDEL	Name=Transthyretin_CDS
529375	CAGAGAG	CAGAG	376535	INDEL	NA
529556	TGGGG	TGGG	330912	INDEL	NA
529761	TCTC	T	155531	INDEL	NA
530598	CTTTT	CTTT	146261	INDEL	Name=Polysaccharide_biosynthesis_protein_CapD_CDS
530653	AGGGG	AGGG	521347	INDEL	Name=Polysaccharide_biosynthesis_protein_CapD_CDS
530931	AGG	AG	117221	INDEL	Name=Polysaccharide_biosynthesis_protein_CapD_CDS
534064	GCCCCC	GCCCC	591124	INDEL	Name=Transposase_CDS
535555	CTTTTG	CTTTG	651161	INDEL	NA
536117	CGAAAG	CAAG	450239	INDEL	Name=Transposase_CDS
542399	T	C	9781	SNP	NA
542428	G	A	147393	SNP	NA
542443	G	A	812214	SNP	NA
542480	A	C	165361	SNP	Name=ISBm1%2C_transposase_orfA_CDS
542523	A	G	132206	SNP	Name=ISBm1%2C_transposase_orfA_CDS
542683	CTTTTTG	CTTTTG	405768	INDEL	Name=ISBm1%2C_transposase_orfA_CDS
543279	TCC	TC	645845	INDEL	Name=Transposase_CDS
544012	A	G	777292	SNP	NA
544712	CTTTTTT	CTTTT	49225	INDEL	Name=Transposase%2C_IS4_CDS
544742	T	C	228282	SNP	Name=Transposase%2C_IS4_CDS
544779	A	G	186552	SNP	Name=Transposase%2C_IS4_CDS
544822	A	G	152971	SNP	Name=Transposase%2C_IS4_CDS
545364	TAGTAATTTTCAA	TAAAAGTAATTTTCAA	577172	INDEL	Name=Glycosyl_transferase%2C_group_1_CDS
545792	GAAAAAA	GAAAA	109915	INDEL	Name=Glycosyl_transferase%2C_group_1_CDS
547607	AAG	A	405833	INDEL	NA
548138	C	T	206982	SNP	NA
548397	C	T	196126	SNP	Name=Transposase%2C_IS4_CDS
548468	AGGG	AGG	817129	INDEL	Name=Transposase%2C_IS4_CDS
549066	CGGGGGG	CGGGG	119477	INDEL	NA
549400	CTTA	CA	687909	INDEL	Name=Transposase_CDS
549600	AGGGG	AGG	100849	INDEL	Name=Phosphomannomutase_CDS
549837	GCAC	GC	107651	INDEL	Name=Phosphomannomutase_CDS
552277	G	A	112552	SNP	Name=mannose-1-phosphate_guanylyltransferase/mannose-6-phosphate_isomerase_CDS
553721	ATTTTTTT	ATTTTT,ATTTT	596095	INDEL	Name=Glycosyl_transferase%2C_group_1_CDS
554509	ATTTTTC	ATTTTC	124882	INDEL	Name=Glycosyl_transferase%2C_group_1_CDS
555735	TTTCCTT	TTT	135155	INDEL	Name=ATP/GTP-binding_site_motif_A_(P-loop)_CDS
557092	AGGG	AGGGGG	597774	INDEL	Name=Tetracycline_resistance_protein_TetB_CDS
557715	GGCGCGC	GGCGC	30716	INDEL	Name=Tetracycline_resistance_protein_TetB_CDS
558797	ATGTG	ATG	655367	INDEL	Name=Periplasmic_binding_protein/LacI_transcriptionalregulator_CDS
558899	CCA	C	578053	INDEL	Name=Periplasmic_binding_protein/LacI_transcriptionalregulator_CDS
559317	GAAAAA	GAAAA	102203	INDEL	Name=iolE_protein_CDS
560245	CAAG	C	593442	INDEL	Name=oxidoreductase_CDS
560862	AGGG	AGG	486148	INDEL	Name=oxidoreductase_CDS
561652	CTT	C	466471	INDEL	Name=Xylose_isomerase_CDS
563656	A	G	598134	SNP	Name=Carbohydrate_kinase%2C_FGGY_CDS
566675	TAAAAA	TAAAA	432495	INDEL	NA
568667	TGG	TG	284205	INDEL	Name=Glucose-methanol-choline_oxidoreductase_CDS
570089	CGGGGGG	CGGGGG	606563	INDEL	Name=Glucose-methanol-choline_oxidoreductase_CDS
571066	ATTTT	ATTT	239441	INDEL	NA
574843	TCTG	T	487743	INDEL	NA
574962	CTTTTTT	CTTT	966849	INDEL	NA
574982	C	T	569988	SNP	NA
576253	CTATAT	CTAT	225772	INDEL	Name=Cyanate_transport_protein_CYNX_CDS
576371	TGGGGGG	TGGGGG	172294	INDEL	Name=Cyanate_transport_protein_CYNX_CDS
576425	TAAAAA	TAAA	251071	INDEL	Name=Cyanate_transport_protein_CYNX_CDS
578148	CTTG	CG	955677	INDEL	Name=ATP/GTP-binding_site_motif_A_(P-loop)_CDS
578902	GTCTTC	GTTC	990606	INDEL	Name=ErfK/YbiS/YcfS/YnhG_family_protein_CDS
579072	CTTG	CTG	111627	INDEL	Name=ErfK/YbiS/YcfS/YnhG_family_protein_CDS
579670	CGGGGG	CGGGG	118718	INDEL	NA
580360	ATTCTTCT	ATTCT	19224	INDEL	Name=haloacid_dehalogenase_CDS
580920	TGG	TG	326034	INDEL	Name=Manganese_and_iron_superoxide_dismutase_CDS
581084	T	C	385815	SNP	Name=Manganese_and_iron_superoxide_dismutase_CDS
581292	ACGCGCG	ACGCG	16352	INDEL	Name=Manganese_and_iron_superoxide_dismutase_CDS
582793	CGGGGG	CGGGG	929051	INDEL	Name=PtrB%2C_protease_CDS
583105	AG	A	326678	INDEL	Name=PtrB%2C_protease_CDS
585139	C	T	608996	SNP	NA
585238	CCT	C	434686	INDEL	NA
587010	TGGGGGG	TGGGGG	758095	INDEL	Name=Hypothetical_Cytosolic_Protein_CDS
587039	T	C	474056	SNP	Name=Hypothetical_Cytosolic_Protein_CDS
587040	C	T	29391	SNP	Name=Hypothetical_Cytosolic_Protein_CDS
587730	C	T	104566	SNP	Name=Amidase_CDS
588856	AATT	A	65041	INDEL	Name=hypothetical_protein_CDS
589537	TAAAA	TAAA	123671	INDEL	NA
590746	G	A	351605	SNP	Name=sensor_histidine_kinase_CDS
590747	A	G	322275	SNP	Name=sensor_histidine_kinase_CDS
591807	CAA	C	137139	INDEL	Name=Putative_peptidoglycan_binding_domain_1_CDS
592498	TCCGCTCTC	TCGCTCTC	968851	INDEL	Name=Putative_peptidoglycan_binding_domain_1_CDS
593294	A	G	353266	SNP	Name=hypothetical_protein_CDS
593351	TAAAAAAAG	TAAAAAG	259618	INDEL	Name=hypothetical_protein_CDS
593887	GTTTTT	GTTT	172767	INDEL	Name=hypothetical_protein_CDS
594639	TCC	TC	126909	INDEL	Name=hypothetical_protein_CDS
599189	CCA	C	74162	INDEL	Name=ATP/GTP-binding_site_motif_A_(P-loop)_CDS
599444	AGGGG	AGGG	458486	INDEL	Name=ATP/GTP-binding_site_motif_A_(P-loop)_CDS
600632	CTTG	CG	114026	INDEL	Name=Phage_portal_protein%2C_HK97_family_CDS
600992	ACGCGC	ACGC	990287	INDEL	Name=hypothetical_protein_CDS
602091	AGCGCGCGCGC	AGCGCGCGC	268012	INDEL	Name=Phage_major_capsid_protein%2C_HK97_family_CDS
603026	CTTTTTT	CTTTTT	371459	INDEL	Name=Phage_major_capsid_protein%2C_HK97_family_CDS
603552	CTTTTT	CTTTT	571684	INDEL	Name=hypothetical_protein_CDS
603739	G	A	702555	SNP	Name=hypothetical_protein_CDS
605692	TCCC	TCC	136044	INDEL	NA
606537	TCCC	TCC	439923	INDEL	Name=hypothetical_protein_CDS
608488	TCACCA	TCA	571313	INDEL	NA
611194	GT	GAT	111344	INDEL	NA
612090	TAAAAAAA	TAAAAAA	2575	INDEL	NA
612452	GCTCTC	GCTC	654998	INDEL	NA
613904	GCCCCCTTC	GCCCTTC	71535	INDEL	Name=sensor_histidine_kinase_CDS
614613	AGG	A	913211	INDEL	Name=sensor_histidine_kinase_CDS
614944	CGAA	C	812276	INDEL	NA
616111	GCACA	GCA	314444	INDEL	Name=TPR_repeat-containing_protein_CDS
617658	TCC	TC	756231	INDEL	Name=Cytochrome_C-type_biogenesis_protein_CYCK_CDS
619382	G	A	170681	SNP	Name=Cytochrome_C_biogenesis_protein_CDS
619383	A	G	412929	SNP	Name=Cytochrome_C_biogenesis_protein_CDS
620342	CTT	C	572634	INDEL	Name=Serine_protease%2C_V8_family_CDS
620404	TCCGAA	TCGAA	145594	INDEL	Name=Serine_protease%2C_V8_family_CDS
622983	TGAGAAG	TGAAG	262822	INDEL	Name=sensor_histidine_kinase_CDS
624770	ATTTTTTGT	ATTTTGT	312704	INDEL	Name=Rhodopsin-like_GPCR_superfamily_CDS
626656	GAAAAGA	GAAAGA	104943	INDEL	NA
630693	TCGCG	TGCG	327986	INDEL	Name=sensory_box_histidine_kinase_CDS
631065	CGA	C	444344	INDEL	Name=sensory_box_histidine_kinase_CDS
631820	G	A	169982	SNP	NA
634670	T	C	394092	SNP	Name=Protein_of_unknown_function_DUF6_CDS
634671	C	T	135023	SNP	Name=Protein_of_unknown_function_DUF6_CDS
636598	AGGG	AGG	812631	INDEL	Name=General_substrate_transporter_CDS
637733	AGGGG	AGG	669485	INDEL	Name=DNA_polymerase%2C_bacteriophage-type_CDS
638435	T	C	271948	SNP	Name=electron_transfer_flavoprotein%2C_oxidoreductase_CDS
638436	C	T	219979	SNP	Name=electron_transfer_flavoprotein%2C_oxidoreductase_CDS
639902	CAAGGAT	CAGGAT	316638	INDEL	Name=electron_transfer_flavoprotein%2C_oxidoreductase_CDS
641359	CTTTT	CTTT	337527	INDEL	Name=Purine_and_other_phosphorylase%2C_family_1_CDS
642742	AGGGG	AGGG	791307	INDEL	Name=Purine_and_other_phosphorylase%2C_family_1_CDS
642779	C	T	266001	SNP	Name=Purine_and_other_phosphorylase%2C_family_1_CDS
644285	GTGC	GATGC	519862	INDEL	Name=hypothetical_protein_CDS
644495	A	G	453849	SNP	Name=hypothetical_protein_CDS
644858	TCCCC	TCCC	345328	INDEL	NA
646304	AGGGGGGGGG	AGGGGGG,AGGGGGGG	268103	INDEL	NA
648413	GCCCCCCC	GCCCCC	939016	INDEL	Name=Aminotransferase%2C_class-II_CDS
649173	GTTTTTCTATGC	GTTTTCTATGC	168604	INDEL	NA
649589	CTTTT	CTTT	976853	INDEL	Name=Phage_integrase_CDS
651896	GA	G	323214	INDEL	NA
651974	C	T	311571	SNP	NA
656577	CAAGAAG	CAAG	139166	INDEL	Name=transglycosylase_SLT_domain_protein_CDS
657612	CTTTTTT	CTTT,CTTTT	426384	INDEL	NA
658022	GAAAAA	GAAA	756972	INDEL	Name=Dihydrodipicolinate_synthetase_CDS
659559	GGAA	G	184155	INDEL	Name=Uracil-DNA_glycosylase_superfamily_CDS
659994	AGGGGGG	AGGGGG	108002	INDEL	Name=Uracil-DNA_glycosylase_superfamily_CDS
660538	TCCTG	TCTG	529255	INDEL	Name=Protein_of_unknown_function_DUF88_CDS
662008	TTTTCG	TG	343702	INDEL	Name=RelA/SpoT_family_protein_CDS
663763	TCCCC	TCCC	100041	INDEL	Name=RelA/SpoT_family_protein_CDS
664043	CGGG	CGG	467723	INDEL	Name=orotate_phosphoribosyltransferase_CDS
664058	AAG	A	126563	INDEL	Name=orotate_phosphoribosyltransferase_CDS
664329	GGGCG	GG	295616	INDEL	Name=orotate_phosphoribosyltransferase_CDS
664701	GAAAAA	GAAA	418532	INDEL	NA
664774	A	AG	13922	INDEL	Name=Cyclic_nucleotide-binding_domain_protein_CDS
666079	CAAAAA	CAAAA	178613	INDEL	Name=Oxygen-independent_coproporphyrinogen_III_oxidase_HemN_CDS
667069	GCCC	GCC	196557	INDEL	Name=Oxygen-independent_coproporphyrinogen_III_oxidase_HemN_CDS
669004	A	G	641958	SNP	Name=Transcriptional_regulator%2C_ARAC_family_CDS
673497	CGAG	CG	722491	INDEL	Name=Recombination_protein_O%2C_RecO_CDS
674301	GAAAAA	GAAAA	937752	INDEL	Name=Tyrosine_specific_protein_phosphatase_and_dual_specificity_protein_phosphatase_CDS
674897	AGGG	AGG	57235	INDEL	Name=hypothetical_protein_CDS
674973	AGGGGG	AGGGG	470822	INDEL	Name=hypothetical_protein_CDS
675462	TCCC	TCC	101559	INDEL	Name=Glycine_cleavage_T_protein_(aminomethyl_transferase)_CDS
676067	ATTTTT	ATTTT	513998	INDEL	Name=Glycine_cleavage_T_protein_(aminomethyl_transferase)_CDS
676209	CGAAA	C	377213	INDEL	NA
677321	AGGGG	AGGG	250696	INDEL	Name=Dihydroorotase_CDS
678476	ATTTTTT	ATTTTT	544578	INDEL	Name=hypothetical_protein_CDS
679271	AGGGGCCG	AGCCG	151976	INDEL	NA
680449	ATTTTTTT	ATTTT	272033	INDEL	Name=Protein_of_unknown_function_DUF159_CDS
683322	CGGGGG	CGGGG	28505	INDEL	NA
684614	ACCCT	ACCT	195612	INDEL	Name=2-isopropylmalate_synthase_CDS
684859	AGGG	AGG	689294	INDEL	Name=2-isopropylmalate_synthase_CDS
689260	CGGGGG	CGGGG	103163	INDEL	Name=SAM_(and_some_other_nucleotide)_binding_motif_CDS
690774	TGG	TG	170586	INDEL	Name=peptidyl-prolyl_cis-trans_isomerase%2C_putative_CDS
692322	TGG	TG	277538	INDEL	Name=Organic_solvent_tolerance_protein_CDS
692743	C	T	809926	SNP	Name=Organic_solvent_tolerance_protein_CDS
693093	TGG	TG	222862	INDEL	Name=Organic_solvent_tolerance_protein_CDS
694146	G	A	267077	SNP	Name=Predicted_permease_YjgP/YjgQ_family_CDS
694944	A	G	906688	SNP	Name=Predicted_permease_YjgP/YjgQ_family_CDS
695577	GA	G	229758	INDEL	Name=Predicted_permease_YjgP/YjgQ_family_CDS
695820	G	A	137367	SNP	Name=Predicted_permease_YjgP/YjgQ_family_CDS
695821	A	G	107579	SNP	Name=Predicted_permease_YjgP/YjgQ_family_CDS
696320	TCG	TG	118965	INDEL	Name=Predicted_permease_YjgP/YjgQ_family_CDS
696510	A	G	592382	SNP	NA
696710	GAAAAA	GAAA	756285	INDEL	NA
697621	TGGGGGG	TGGGG	548893	INDEL	Name=Cytosol_aminopeptidase_CDS
698037	T	C	7239	SNP	Name=Cytosol_aminopeptidase_CDS
698038	C	T	433967	SNP	Name=Cytosol_aminopeptidase_CDS
698875	TGG	TG	427662	INDEL	Name=hypothetical_protein_CDS
703164	T	C	115043	SNP	Name=Protein_of_unknown_function_DUF306_CDS
703165	C	T	164434	SNP	Name=Protein_of_unknown_function_DUF306_CDS
703438	TCCCCCCCC	TCCCCC	198442	INDEL	Name=Protein_of_unknown_function_DUF306_CDS
705962	TGG	TG	106979	INDEL	Name=excinuclease_ABC_subunit_C_CDS
707329	AGGGG	AGGG	301333	INDEL	Name=short_chain_dehydrogenase_CDS
708386	CC	CCAC	536981	INDEL	Name=OmpA-like_transmembrane_domain_protein_CDS
710341	CTTTT	CTTT	139368	INDEL	Name=Ribonuclease_T2_CDS
710742	CT	C	107828	INDEL	Name=hypothetical_protein_CDS
712086	AGGGG	AGGG	163094	INDEL	Name=Protein_of_unknown_function_DUF6_CDS
712876	AGGGG	AGGG	124357	INDEL	NA
713215	GCTCTC	GCTC	136973	INDEL	Name=oxidoreductase%2C_molybdopterin-binding%2C_hypothetical_CDS
713784	TGGGG	TGGG	635069	INDEL	Name=oxidoreductase%2C_molybdopterin-binding%2C_hypothetical_CDS
718439	CTT	CT	158457	INDEL	Name=ATP/GTP-binding_protein_CDS
720130	AATGTCATG	AATG	422144	INDEL	Name=UDP-glucose_4-epimerase_CDS
720690	GACAC	GAC	319228	INDEL	Name=UDP-glucose_4-epimerase_CDS
720779	TGGGGGGG	TGGGGGG	892128	INDEL	Name=UDP-glucose_4-epimerase_CDS
723876	G	A	232259	SNP	Name=L-lactate_permease_CDS
723877	A	G	405612	SNP	Name=L-lactate_permease_CDS
725211	G	A	353703	SNP	NA
725212	A	G	610644	SNP	NA
725529	GAAAA	GAAA	350293	INDEL	Name=ETC_complex_I_subunit_conserved_region_CDS
726570	AGGGG	AGGG	323817	INDEL	Name=hypothetical_protein_CDS
727047	CGGGGG	CGGGG	175767	INDEL	NA
727296	CGGGGG	CGGGG	145887	INDEL	Name=Exonuclease_CDS
729087	TCC	TC	568958	INDEL	Name=GCN5-related_N-acetyltransferase_CDS
730595	T	C	162086	SNP	Name=Helix-turn-helix_motif_CDS
730596	C	T	960042	SNP	Name=Helix-turn-helix_motif_CDS
731697	TGAGAGCGC	TGAGCGC	123721	INDEL	NA
731770	CGAGAG	CGAG	128213	INDEL	NA
732129	AGGG	AGG	15958	INDEL	NA
734511	GAAAAAA	GAAAAA,GAAAA	198062	INDEL	Name=Integrase%2C_catalytic_domain_protein_CDS
734667	TGGG	TGG	375448	INDEL	Name=Integrase%2C_catalytic_domain_protein_CDS
735500	TGG	TG	137934	INDEL	Name=transposition_protein%2C_putative_CDS
735884	CGAGAG	CGAG	274843	INDEL	NA
736357	CAAAAAA	CAAAAA	757421	INDEL	NA
736450	CTTTTTTTTT	CTTTT	38851	INDEL	NA
736996	GTTTTTT	GTTTTT	264166	INDEL	NA
737739	CAAAAA	CAAAA	149843	INDEL	NA
739344	ATCTCTCTC	ATCTCTC	678407	INDEL	NA
739544	CTTTTTTT	CTTTTT,CTTTT	305355	INDEL	NA
739562	TGGGGG	TGGGG	102265	INDEL	NA
740434	ACCC	ACC	11268	INDEL	NA
741414	G	A	722648	SNP	Name=hypothetical_protein_CDS
741415	A	G	234261	SNP	Name=hypothetical_protein_CDS
742136	GTTT	GTT	14509	INDEL	NA
742294	CAAAAAAAG	CAAAAAG	351485	INDEL	NA
742515	TCCCCCCC	TCCCCC	276048	INDEL	Name=Bacterial_SH3-like_region_CDS
743862	TCC	TC	174546	INDEL	Name=Cys/Met_metabolism_pyridoxal-phosphate-dependentenzyme_CDS
744431	G	A	253866	SNP	Name=Cys/Met_metabolism_pyridoxal-phosphate-dependentenzyme_CDS
744432	A	G	513712	SNP	Name=Cys/Met_metabolism_pyridoxal-phosphate-dependentenzyme_CDS
744753	GCT	G	321128	INDEL	Name=Cys/Met_metabolism_pyridoxal-phosphate-dependentenzyme_CDS
745553	G	A	115461	SNP	Name=PA-phosphatase_related_phosphoesterase_CDS
745554	A	G	203788	SNP	Name=PA-phosphatase_related_phosphoesterase_CDS
745879	TAGGGA	TA	888286	INDEL	NA
746042	CAAAAA	CAAAA	689486	INDEL	NA
746203	AAACT	A	163528	INDEL	NA
747889	C	T	688309	SNP	Name=General_L-amino_acid_transport_system_permease_protein_AAPQ_CDS
748067	AGGGGG	AGGGG	877736	INDEL	Name=General_L-amino_acid_transport_system_permease_protein_AAPQ_CDS
748727	TCC	TC	384407	INDEL	Name=amino_acid_ABC_transporter%2C_permease_protein_CDS
749144	GTTTTTCCT	GTTTTCCT	112516	INDEL	Name=Tetracycline_resistance_protein_CDS
751973	GAAAA	GAAA	453209	INDEL	NA
753016	TCCC	TCC	857674	INDEL	Name=polyphosphate_kinase_CDS
753612	GAAAA	GAAA	533181	INDEL	Name=polyphosphate_kinase_CDS
754123	TCACAC	TCAC	368754	INDEL	Name=polyphosphate_kinase_CDS
754701	GCCCCCC	GCCCCC	163313	INDEL	Name=polyphosphate_kinase_CDS
754908	GAAAA	GAAA	149746	INDEL	Name=phosphatase%2C_Ppx/GppA_family_CDS
755244	AGGGG	AGG	259826	INDEL	Name=phosphatase%2C_Ppx/GppA_family_CDS
755546	TCC	TC	843838	INDEL	Name=phosphatase%2C_Ppx/GppA_family_CDS
756315	AGGGG	AGGG	156335	INDEL	NA
757668	ATTTTTT	ATTTTT	219499	INDEL	NA
758530	CCTT	C	246033	INDEL	Name=aspartyl-tRNA_synthetase_CDS
759334	CGAGA	CGA	295755	INDEL	Name=aspartyl-tRNA_synthetase_CDS
760898	GTTTTT	GTTT	742074	INDEL	NA
761215	G	A	134991	SNP	NA
761216	A	G	359121	SNP	NA
761435	TCCC	TC	118307	INDEL	Name=DNA_topoisomerase_IV_subunit_A_CDS
762624	CTTGAGG	CAGG	998977	INDEL	Name=DNA_topoisomerase_IV_subunit_A_CDS
763440	T	C	676653	SNP	Name=DNA_topoisomerase_IV_subunit_A_CDS
763595	CGGGG	CGGG	710466	INDEL	NA
764427	AGGGGG	AGGGG	635435	INDEL	Name=arginyl-tRNA-protein_transferase_CDS
765595	TAAAA	TAAA	188357	INDEL	Name=Delta-aminolevulinic_acid_dehydratase_CDS
766416	GAAAA	GAAAAA	736029	INDEL	NA
768127	TCCCC	TCCC	641228	INDEL	NA
769094	CTTTT	CTTT	684015	INDEL	NA
770679	CGG	CG	213964	INDEL	Name=Glycine_hydroxymethyltransferase_CDS
771724	TCCC	TCC	510141	INDEL	Name=Glycine_hydroxymethyltransferase_CDS
772211	TCCC	TCC	116629	INDEL	Name=Protein_of_unknown_function_DUF193_CDS
772769	AGGGG	AGG	887884	INDEL	Name=riboflavin_biosynthesis_protein_RibD_CDS
773868	CTTTT	CTTT	502079	INDEL	Name=Lumazine-binding_protein_CDS
775278	T	C	301795	SNP	Name=Antitermination_protein_NusB_CDS
775279	C	T	302095	SNP	Name=Antitermination_protein_NusB_CDS
776596	ATGTG	ATG	274093	INDEL	Name=membrane-bound_proton-translocating_pyrophosphatase_CDS
777108	GAA	GA	433331	INDEL	Name=membrane-bound_proton-translocating_pyrophosphatase_CDS
777626	TGAGA	TGA	328071	INDEL	Name=membrane-bound_proton-translocating_pyrophosphatase_CDS
779283	AG	A	996587	INDEL	Name=Ubiquinol-cytochrome_C_chaperone_CDS
779742	TCCCG	TCCG	643044	INDEL	Name=hypothetical_protein_CDS
780274	CGA	CGGA	385223	INDEL	Name=Fatty_acid_synthesis_plsX_protein_CDS
780954	GAAAA	GAAA	672	INDEL	Name=Fatty_acid_synthesis_plsX_protein_CDS
781728	TTTC	T	693422	INDEL	Name=Naringenin-chalcone_synthase_CDS
782925	ATTTTTAG	ATTTTAG	808766	INDEL	NA
783010	G	A	244158	SNP	NA
783011	A	G	184066	SNP	NA
783938	CCTTT	CTT	473112	INDEL	NA
784211	GAAAAAA	GAAAAA	124793	INDEL	Name=Small_multidrug_resistance_protein_CDS
784563	TGGGGGG	TGGG	470408	INDEL	NA
784634	CAGAAG	CAAG	257518	INDEL	Name=Bacterial_sugar_transferase_CDS
785733	AAGAGA	AAGA	899063	INDEL	Name=Bacterial_sugar_transferase_CDS
788222	TGG	TG	740739	INDEL	NA
788306	C	A	182971	SNP	NA
788309	G	T	144006	SNP	NA
788351	A	C	194531	SNP	NA
789208	GCAC	GC	1459	INDEL	Name=Cytochrome_oxidase_assembly_CDS
791266	AGGGGGCCG	AGGGCCG,AGGCCG	243808	INDEL	Name=Putative_agmatinase_CDS
791756	CAAAAAA	CAAAA	188369	INDEL	NA
792793	CTTTTTTT	CTTTT	164065	INDEL	NA
793463	AGGG	AGG	136975	INDEL	NA
794128	CGAA	C	313918	INDEL	Name=O-acetylhomoserine_sulfhydrylase_CDS
794685	CGGGG	CGGG	247402	INDEL	Name=O-acetylhomoserine_sulfhydrylase_CDS
795774	AGGGGGGGG	AGGGGG	185261	INDEL	NA
795806	CAAAAA	CAAA	57655	INDEL	NA
796802	CAAAAA	CAAA	726638	INDEL	NA
797582	CTTTT	CTTT	609706	INDEL	Name=hypothetical_protein_CDS
798332	TAAAAA	TAAAA	255479	INDEL	NA
798736	TCCC	TCC	379391	INDEL	Name=hypothetical_protein_CDS
800651	TC	T	913353	INDEL	Name=NADH_dehydrogenase_(ubiquinone)%2C_30_kDa_subunit_CDS
805049	TGGG	TGG	655975	INDEL	Name=Respiratory-chain_NADH_dehydrogenase_75_kDa_subunit_CDS
806222	T	C	68395	SNP	Name=Respiratory-chain_NADH_dehydrogenase_75_kDa_subunit_CDS
806223	C	T	792154	SNP	Name=Respiratory-chain_NADH_dehydrogenase_75_kDa_subunit_CDS
808362	CGGGGG	CGGGG	503334	INDEL	Name=NADH-ubiquinone/plastoquinone_oxidoreductase%2C_chain_6_CDS
809031	CTTTTT	CTTT	523507	INDEL	Name=NADH_dehydrogenase_kappa_subunit_CDS
812610	GCTCTC	GCTC	108437	INDEL	Name=NADH-ubiquinone_oxidoreductase%2C_chain_4_CDS
814160	CAAA	CAA	762473	INDEL	Name=biotin--protein_ligase_CDS
814352	A	G	816027	SNP	Name=biotin--protein_ligase_CDS
814440	CGGG	CG	842665	INDEL	Name=biotin--protein_ligase_CDS
817897	CAAAAAAAA	CAAAA	303187	INDEL	NA
818049	GAAAAAAA	GAAAAA	806107	INDEL	NA
818379	ATTTTTTG	ATTTTTG	175552	INDEL	Name=prolyl-tRNA_synthetase_CDS
820432	ATTTTTGT	ATTTTGT	647712	INDEL	Name=Bacterial_general_secretion_pathway_protein_H_CDS
821230	TTTCG	TG	145152	INDEL	Name=ATP/GTP-binding_site_motif_A_(P-loop)_CDS
821345	T	C	273529	SNP	Name=ATP/GTP-binding_site_motif_A_(P-loop)_CDS
821346	C	T	273752	SNP	Name=ATP/GTP-binding_site_motif_A_(P-loop)_CDS
821699	A	G	303283	SNP	NA
822094	T	C	283852	SNP	NA
824150	AGGGG	AGG	334758	INDEL	Name=DNA_polymerase_III_subunit_alpha_CDS
824975	ATTTTT	ATTTT	910086	INDEL	Name=DNA_polymerase_III_subunit_alpha_CDS
825053	GTTTT	GTTT	990352	INDEL	Name=DNA_polymerase_III_subunit_alpha_CDS
825956	CTTTTT	CTTTT	918235	INDEL	Name=hypothetical_protein_CDS
826032	AGGG	AGG	152091	INDEL	Name=hypothetical_protein_CDS
827868	AGGGG	AGG	534667	INDEL	NA
828091	CTTTTT	CTTT	329446	INDEL	NA
828121	G	A	423757	SNP	Name=Ribosomal_protein_S4_CDS
828122	A	G	413072	SNP	Name=Ribosomal_protein_S4_CDS
829096	TTCC	T	12651	INDEL	NA
829573	TTCCTC	TTC	174366	INDEL	Name=hypothetical_protein_CDS
830475	CAAAAG	CAAAG	166103	INDEL	Name=Inositol_phosphatase/fructose-1%2C6-bisphosphatase_CDS
831432	CGAGAG	CGAG	370918	INDEL	Name=drug_resistance_transporter%2C_Bcr/CflA_family_CDS
832654	CTTTT	CTTT	619525	INDEL	NA
833494	G	A	212706	SNP	NA
833495	A	G	424032	SNP	NA
834131	CAAAA	CAAA	284927	INDEL	Name=AIR_synthase_related_protein_CDS
834865	TCCCCC	TCCC	622642	INDEL	Name=AIR_synthase_related_protein_CDS
837258	C	T	437318	SNP	NA
838174	CTTTTT	CTTTT	14615	INDEL	NA
839466	GTTTTT	GTTTT	525164	INDEL	NA
840144	GCCCCC	GCCCC	521799	INDEL	Name=HpcH/HpaI_aldolase_CDS
840890	GCCCCCC	GCCCCC	824793	INDEL	Name=hypothetical_protein_CDS
842683	AGGGG	AGG	534794	INDEL	NA
842997	TTCTC	TTC	264304	INDEL	Name=Fumarate_lyase_CDS
844950	GTT	GT	493553	INDEL	Name=Bacterial_lipid_A_biosynthesis_acyltransferase_CDS
845523	G	A	74539	SNP	Name=Bacterial_lipid_A_biosynthesis_acyltransferase_CDS
845524	A	G	238156	SNP	Name=Bacterial_lipid_A_biosynthesis_acyltransferase_CDS
846095	ATGTGT	ATGT	185305	INDEL	Name=Zinc-containing_alcohol_dehydrogenase_superfamily_CDS
846553	CAAAG	CAG	200006	INDEL	Name=Zinc-containing_alcohol_dehydrogenase_superfamily_CDS
846754	TCCCCC	TCCCC	410921	INDEL	Name=Zinc-containing_alcohol_dehydrogenase_superfamily_CDS
846918	ATT	ATCTT	450976	INDEL	Name=Beta-ketoacyl_synthase_CDS
848198	GCTCTC	GCTC	50721	INDEL	Name=Beta-ketoacyl_synthase_CDS
849098	GCCTC	GC	467968	INDEL	Name=Beta-ketoacyl_synthase_CDS
849419	A	G	935997	SNP	NA
849510	CCGTA	CTTCGTA	380835	INDEL	NA
851385	TCCCC	TCCC	518092	INDEL	Name=Aldose_1-epimerase_CDS
854779	ATTTTTT	ATTTT	891399	INDEL	Name=Amidohydrolase_CDS
855380	GCCCCC	GCCC	171443	INDEL	Name=hydrolase%2C_haloacid_dehalogenase-like_family_CDS
855680	CGGGGG	CGGGG	350102	INDEL	NA
855803	CGGGGGG	CGGGG	269431	INDEL	NA
855882	AGGG	AGG	937621	INDEL	NA
858794	T	C	304329	SNP	NA
863031	GCCCCCC	GCCC	346115	INDEL	NA
863198	TAAAAAA	TAAAA	12049	INDEL	NA
866300	A	G	888271	SNP	Name=Protein_of_unknown_function%2C_HesB/YadR/YfhF_CDS
867987	TAAAAAAA	TAAAAA	348288	INDEL	Name=arginyl-tRNA_synthetase_CDS
868764	TGCGCGCGCG	TGCGCGCG	161435	INDEL	Name=arginyl-tRNA_synthetase_CDS
869479	G	A	124388	SNP	Name=arginyl-tRNA_synthetase_CDS
869480	A	G	114995	SNP	Name=arginyl-tRNA_synthetase_CDS
871158	A	G	704293	SNP	Name=Antifreeze_protein%2C_type_I_CDS
873033	GTTTTTT	GTTTT	100101	INDEL	NA
874422	GGCGCGCGCGC	GGCGCGCGC	222495	INDEL	Name=Hypothetical_Cytosolic_Protein_CDS
874579	CTTG	CG	998822	INDEL	Name=Hypothetical_Cytosolic_Protein_CDS
875200	TCCCGCC	TCCGCC	442136	INDEL	Name=Conserved_hypothetical_protein_281_CDS
875344	TCAGCAGC	TCAGC	31562	INDEL	Name=Conserved_hypothetical_protein_281_CDS
877703	CTTTTTT	CTTTTT	129148	INDEL	NA
878981	GAAAAA	GAAAAAAAAA	325201	INDEL	Name=seryl-tRNA_synthetase_CDS
882404	CCTG	C	59138	INDEL	Name=ATP/GTP-binding_site_motif_A_(P-loop)_CDS
882616	T	C	474036	SNP	Name=ATP/GTP-binding_site_motif_A_(P-loop)_CDS
882617	C	T	284147	SNP	Name=ATP/GTP-binding_site_motif_A_(P-loop)_CDS
883432	TTCTCATC	TTCATC	503092	INDEL	Name=YajC_CDS
884133	T	C	104292	SNP	Name=Vacuolar_H+-transporting_two-sector_ATPase%2C_C_subunit_CDS
884134	C	T	292653	SNP	Name=Vacuolar_H+-transporting_two-sector_ATPase%2C_C_subunit_CDS
884200	CTTTCCTT	CTTCCTT	120208	INDEL	Name=Vacuolar_H+-transporting_two-sector_ATPase%2C_C_subunit_CDS
884952	CTTTT	CTTT	54805	INDEL	Name=Vacuolar_H+-transporting_two-sector_ATPase%2C_C_subunit_CDS
885266	TTTTC	T	48603	INDEL	Name=Vacuolar_H+-transporting_two-sector_ATPase%2C_C_subunit_CDS
886115	GAAAA	GAAA	699985	INDEL	Name=Vacuolar_H+-transporting_two-sector_ATPase%2C_C_subunit_CDS
887715	T	C	394091	SNP	Name=glucose-inhibited_division_protein_A_CDS
887716	C	T	164923	SNP	Name=glucose-inhibited_division_protein_A_CDS
888248	GCACACA	GCACA	17596	INDEL	Name=glucose-inhibited_division_protein_A_CDS
888477	GAAAAGCCTTCACGGTCAACGGCCAGCGCA	GAAAGCCTTCACGGTCAACGGCCAGCGCA	151425	INDEL	Name=glucose-inhibited_division_protein_A_CDS
888772	CGGGGGAG	CGGGGAG	177456	INDEL	Name=glucose-inhibited_division_protein_A_CDS
888917	AGGGG	AG	205433	INDEL	NA
890938	T	C	392207	SNP	Name=hypothetical_protein_CDS
890939	C	T	33242	SNP	Name=hypothetical_protein_CDS
891097	CGG	CG	118692	INDEL	Name=hypothetical_protein_CDS
891218	TAGAGAG	TAGAG	118984	INDEL	NA
891491	CAAAA	CAAA	444446	INDEL	NA
891786	T	C	394008	SNP	Name=Peptidylprolyl_isomerase%2C_FKBP-type_CDS
891787	C	T	264034	SNP	Name=Peptidylprolyl_isomerase%2C_FKBP-type_CDS
892349	AAAGAAG	AAAG	649678	INDEL	Name=Peptidylprolyl_isomerase%2C_FKBP-type_CDS
894634	ATGTG	ATG	104794	INDEL	NA
895848	G	A	132257	SNP	Name=hypothetical_protein_CDS
897658	CGGGGGAGT	CGGGGAGT	118924	INDEL	Name=acetyl-CoA_carboxylase_CDS
898382	CTTTT	CTTT	123539	INDEL	Name=acetyl-CoA_carboxylase_CDS
900718	TCCC	TCC	535732	INDEL	Name=Zinc_metalloprotease_CDS
903299	GAAAAA	GAAAA	215359	INDEL	NA
904925	CAA	C	13751	INDEL	Name=Ribonuclease_E_and_G_CDS
905517	CGG	C	440452	INDEL	Name=Ribonuclease_E_and_G_CDS
905555	C	T	220282	SNP	Name=Ribonuclease_E_and_G_CDS
906450	AGGG	AGG	833351	INDEL	NA
908630	CTTTT	CTTT	827263	INDEL	Name=Glycosyl_transferase%2C_family_51_CDS
909110	GCCCCT	GCCCT	345143	INDEL	Name=Glycosyl_transferase%2C_family_51_CDS
909750	G	A	301745	SNP	Name=Glycosyl_transferase%2C_family_51_CDS
909751	A	G	152802	SNP	Name=Glycosyl_transferase%2C_family_51_CDS
911730	T	C	717216	SNP	Name=Peptide_chain_release_factor_2_CDS
911731	C	T	134213	SNP	Name=Peptide_chain_release_factor_2_CDS
911910	TGGGGG	TGGGG	443643	INDEL	Name=Peptide_chain_release_factor_2_CDS
912227	T	A	740796	SNP	Name=hypothetical_protein_CDS
912859	T	C	157166	SNP	Name=Transposase%2C_IS4_CDS
913135	CGGG	CGG	819112	INDEL	Name=hypothetical_protein_CDS
914407	AGGGGG	AGGG	21027	INDEL	Name=Protein_of_unknown_function_DUF455_CDS
914713	CTTTTTT	CTTTTT	111372	INDEL	Name=Alkyl_hydroperoxide_reductase_CDS
916771	CTTTTT	CTTTT	728639	INDEL	Name=RNA-binding_region_RNP-1_(RNA_recognition_motif)_CDS
918437	CAAAAG	CAAAG	326066	INDEL	Name=RNA-binding_region_RNP-1_(RNA_recognition_motif)_CDS
918756	GTTTTTT	GTTTTT	662272	INDEL	NA
919564	A	G	709286	SNP	Name=tyrosyl-tRNA_synthetase_CDS
922742	G	A	13062	SNP	Name=Aminotransferase%2C_class_V_CDS
922743	A	G	594975	SNP	Name=Aminotransferase%2C_class_V_CDS
922795	CTTTTTT	CTTT	449859	INDEL	Name=Aminotransferase%2C_class_V_CDS
922872	GTCTCTC	GTCTC	731646	INDEL	Name=Aminotransferase%2C_class_V_CDS
923143	CGTG	CG	637989	INDEL	Name=Aminotransferase%2C_class_V_CDS
923382	G	A	201292	SNP	Name=Aminotransferase%2C_class_V_CDS
923383	A	G	371841	SNP	Name=Aminotransferase%2C_class_V_CDS
923568	TTTCGGCC	TGGCC	428857	INDEL	Name=Aminotransferase%2C_class_V_CDS
924283	CTAT	CT	90032	INDEL	Name=hypothetical_protein_CDS
925925	C	T	738592	SNP	Name=ABC_transporter_CDS
926185	CGG	CG	731658	INDEL	Name=ABC_transporter_CDS
926903	AGGGGG	AGG	33861	INDEL	Name=hypothetical_protein_CDS
927028	AAGG	A	207192	INDEL	Name=hypothetical_protein_CDS
927721	AGGG	AGG	36758	INDEL	Name=Aminotransferase%2C_class_V_CDS
929469	TCCCCCC	TCC	103621	INDEL	Name=Glycosyl_transferase%2C_family_2_CDS
930147	CGGGG	CGGG	285391	INDEL	Name=Glycosyl_transferase%2C_family_2_CDS
931535	GGTGTG	GGTG	526562	INDEL	NA
933170	T	C	977852	SNP	Name=ATP-dependent_RNA_helicase%2C_DEAD/DEAH_box_family_CDS
933171	C	T	18098	SNP	Name=ATP-dependent_RNA_helicase%2C_DEAD/DEAH_box_family_CDS
933821	CTTTTT	CTTT	176387	INDEL	Name=HESB_protein_CDS
934299	ACGCGCGC	ACGCGC	406368	INDEL	NA
935017	AGGGGGG	AGGGGG,AGGG	272673	INDEL	NA
935088	ATTTTT	ATTTT	420058	INDEL	NA
936545	AGGTGCG	AGCG	121848	INDEL	Name=Outer_membrane_efflux_protein_CDS
937034	G	A	524136	SNP	Name=Outer_membrane_efflux_protein_CDS
937035	A	G	723786	SNP	Name=Outer_membrane_efflux_protein_CDS
938044	ACGCGCGCG	ACGCGCG	531458	INDEL	Name=hypothetical_protein_CDS
938367	TGAGGA	TGA	790896	INDEL	Name=hypothetical_protein_CDS
938395	GAAAAA	GAAAA	31195	INDEL	Name=hypothetical_protein_CDS
939267	G	A	283574	SNP	Name=valyl-tRNA_synthetase_CDS
940047	GAAAA	GAAA	127025	INDEL	Name=valyl-tRNA_synthetase_CDS
940453	AGGGG	AGGG	136677	INDEL	Name=valyl-tRNA_synthetase_CDS
941534	CAAAAA	CAAAA	551668	INDEL	NA
942016	AAACC	AC	144697	INDEL	Name=Outer_membrane_protein_E_CDS
942032	CGGGGG	CGGGG	290682	INDEL	Name=Outer_membrane_protein_E_CDS
943133	TGCA	T	373189	INDEL	NA
944091	AGGGG	AGG	580063	INDEL	NA
944990	ATTTTTTC	ATTTTTC	101918	INDEL	NA
945441	TCC	TC	38152	INDEL	Name=Rhodopsin-like_GPCR_superfamily_CDS
947564	GTTTT	GTTTTT	649351	INDEL	NA
948068	CAAAAAAA	CAAAAAA	100547	INDEL	Name=hypothetical_protein_CDS
948180	CG	CGGG	210318	INDEL	Name=Salicylate_hydroxylase_CDS
948254	A	G	189648	SNP	Name=Salicylate_hydroxylase_CDS
948684	CTTTTT	CTTTT	177051	INDEL	Name=Salicylate_hydroxylase_CDS
949491	GCCCCCCC	GCCCCC	686852	INDEL	NA
951132	GCCCC	GCCC	340259	INDEL	Name=Fumarate_hydratase_class_I%2C_aerobic_CDS
951810	TCAGCAGC	TCAGC	475465	INDEL	NA
951833	GCCCCC	GCCCC	926333	INDEL	NA
952515	T	C	145275	SNP	NA
952516	C	T	145208	SNP	NA
953944	ATTTTTT	ATTTT	430874	INDEL	NA
954231	G	A	115648	SNP	NA
955553	CTGTGTG	CTGTG	701051	INDEL	Name=Phage_integrase_CDS
955783	TCCCCGC	TCCCGC	390344	INDEL	Name=Phage_integrase_CDS
958776	GAAAAA	GAAAA	218532	INDEL	NA
961192	AGGGGGGCG	AGGGGCG	22062	INDEL	NA
964564	AGGGGGC	AGGC	114259	INDEL	Name=hypothetical_protein_CDS
965345	CGGGGGG	CGGGGG	39283	INDEL	NA
965619	TGGGG	TGGG	98434	INDEL	Name=glycosyltransferase_CDS
966428	CTTTT	CTTT	583572	INDEL	Name=glycosyltransferase_CDS
966852	TTGGA	TGA	898838	INDEL	Name=Glycosyl_transferase%2C_group_1_CDS
967758	AGGGCTT	AGGCTT	418203	INDEL	Name=Glycosyl_transferase%2C_group_1_CDS
967840	TCC	TC	165152	INDEL	Name=Glycosyl_transferase%2C_group_1_CDS
974579	ATTTTT	ATTTT	685934	INDEL	Name=Replication_factor_C_conserved_domain_protein_CDS
975014	CGGA	C	102742	INDEL	Name=Replication_factor_C_conserved_domain_protein_CDS
976529	TGG	TG	194402	INDEL	Name=methionine--tRNA_ligase_CDS
977235	TCC	TC	575313	INDEL	Name=Sec-independent_protein_TATD_CDS
977264	T	C	630497	SNP	Name=Sec-independent_protein_TATD_CDS
977265	C	T	488116	SNP	Name=Sec-independent_protein_TATD_CDS
977572	TCCCC	TCCC	528267	INDEL	Name=Sec-independent_protein_TATD_CDS
977737	ACGC	ACGCGC	903677	INDEL	Name=Sec-independent_protein_TATD_CDS
980599	CCGCGCG	CCG	587599	INDEL	NA
981897	CGGGGGG	CGGGG,CGGGGG	237563	INDEL	Name=Protein_of_unknown_function_DUF6_CDS
982309	GTTTTTT	GTTTTT	812553	INDEL	Name=Protein_of_unknown_function_DUF6_CDS
984354	CGGGG	CGGG	721805	INDEL	NA
985638	T	C	230352	SNP	Name=GlnA%2C_glutamine_synthetase%2C_type_I_CDS
985639	C	T	290272	SNP	Name=GlnA%2C_glutamine_synthetase%2C_type_I_CDS
985974	CTTT	CT	470752	INDEL	NA
986407	TAAAAAA	TAAAAA	105872	INDEL	NA
988948	GGCGCGC	GGCGC	433805	INDEL	Name=phosphoglycolate_phosphatase_CDS
989309	CGGGG	CGGG	729346	INDEL	NA
990298	AATC	A	313486	INDEL	Name=hypothetical_protein_CDS
990575	CAAAAAA	CAAAA	450354	INDEL	Name=hypothetical_protein_CDS
990598	C	T	640903	SNP	Name=hypothetical_protein_CDS
991336	A	G	355386	SNP	Name=glutathione_reductase_CDS
992923	G	A	239297	SNP	Name=Aminoacyl-tRNA_synthetase%2C_class_I_CDS
993066	CAAGA	CAAAGA	396483	INDEL	Name=Aminoacyl-tRNA_synthetase%2C_class_I_CDS
993244	T	C	14398	SNP	Name=Aminoacyl-tRNA_synthetase%2C_class_I_CDS
993245	C	T	105622	SNP	Name=Aminoacyl-tRNA_synthetase%2C_class_I_CDS
995136	GAT	G	563616	INDEL	Name=NAD(+)_synthase_CDS
995241	GCTTGGC	GTGGC	477596	INDEL	Name=NAD(+)_synthase_CDS
995798	CGAAAG	CAG	587038	INDEL	Name=NAD(+)_synthase_CDS
996165	TCC	TC	43142	INDEL	Name=glutamyl-tRNA_synthetase_CDS
999605	AGGGG	AGGG	19648	INDEL	Name=Phosphate_acetyl/butaryl_transferase_CDS
1001407	TTCCTC	TTC	115403	INDEL	Name=Mandelate_racemase/muconate_lactonizing_enzyme_CDS
1001465	CCCAGC	CTCCAGC	659734	INDEL	Name=Mandelate_racemase/muconate_lactonizing_enzyme_CDS
1002764	CGGGGG	CGGGG	400512	INDEL	Name=Sulfate_transporter/antisigma-factor_CDS
1003559	TGGGGG	TGGGG	161894	INDEL	Name=ABC_transporter_ATP-binding_protein_CDS
1003826	TGG	TG	263395	INDEL	Name=ABC_transporter_ATP-binding_protein_CDS
1005116	CAAAA	CAAA	167931	INDEL	Name=Protein_of_unknown_function_DUF330_CDS
1005943	CTTTTTT	CTTTTT	259271	INDEL	NA
1007574	TCC	TC	425477	INDEL	Name=hypothetical_protein_CDS
1007749	C	T	221315	SNP	Name=hypothetical_protein_CDS
1008445	TGCGCGCGCGC	TGCGCGC	456451	INDEL	Name=hypothetical_protein_CDS
1009381	CAAAA	CAAA	212267	INDEL	Name=hypothetical_protein_CDS
1010024	GGAGA	GGA	813051	INDEL	Name=hypothetical_protein_CDS
1010111	CTTAG	C	602602	INDEL	Name=hypothetical_protein_CDS
1010169	G	A	413921	SNP	Name=hypothetical_protein_CDS
1010170	A	G	272918	SNP	Name=hypothetical_protein_CDS
1010314	CGGG	CGG	291249	INDEL	Name=hypothetical_protein_CDS
1010755	ATGTG	ATG	116853	INDEL	NA
1010942	GAAAAAA	GAAAA	271617	INDEL	Name=hypothetical_protein_CDS
1010990	CTTTTT	CTTTT	129766	INDEL	Name=hypothetical_protein_CDS
1011506	C	T	101684	SNP	Name=Adrenodoxin_CDS
1011668	CTTTTTT	CTTT	526734	INDEL	NA
1013190	G	A	572213	SNP	Name=Dihydropteroate_synthase%2C_DHPS_CDS
1013191	A	G	729008	SNP	Name=Dihydropteroate_synthase%2C_DHPS_CDS
1014118	TTCCTC	TTC	324064	INDEL	Name=Dihydroneopterin_aldolase_CDS
1015761	AGGGGCG	AGGGCG	65839	INDEL	Name=Conserved_hypothetical_protein_1620_CDS
1017043	TCCC	TCC	99295	INDEL	Name=ATP/GTP-binding_site_motif_A_(P-loop)_CDS
1017830	GCCCCC	GCCCC	768103	INDEL	Name=ATP/GTP-binding_site_motif_A_(P-loop)_CDS
1018415	GCTCTCT	GCTCT	135617	INDEL	Name=hypothetical_protein_CDS
1018876	ATTTTTT	ATTTTT	109143	INDEL	NA
1020305	CGGGGG	CGGGG	527043	INDEL	Name=Proline-rich_extensin_CDS
1021321	G	A	540319	SNP	NA
1021322	A	G	871774	SNP	NA
1021901	TCC	TC	507222	INDEL	Name=sensory_box_histidine_kinase/response_regulator_CDS
1022888	CA	C	435164	INDEL	Name=sensory_box_histidine_kinase/response_regulator_CDS
1024126	CGGGGG	CGGGG	457793	INDEL	NA
1024657	CT	C	381868	INDEL	Name=hypothetical_protein_BruAb1_1045_CDS
1027798	GAAAAAAA	GAAAAAA	834402	INDEL	Name=Mechanosensitive_(MS)_ion_channel_CDS
1028980	TGGAGC	TGAGC	926574	INDEL	Name=Ribonucleotide_reductase_large_subunit_CDS
1031452	TGGAG	TGAG	819867	INDEL	Name=Ribonucleotide_reductase_large_subunit_CDS
1031696	ATTCT	AT	868951	INDEL	Name=Ribonucleotide_reductase_large_subunit_CDS
1032943	CTTTTTTATA	CTTTTTATA	696944	INDEL	NA
1034258	AGCGCG	AGCG	450866	INDEL	Name=Universal_stress_protein_(Usp)_CDS
1035046	GCCCCC	GCCC	497827	INDEL	Name=Molybdenum_cofactor_biosynthesis_protein_CDS
1035919	AGGG	AGG	26067	INDEL	NA
1039744	TCCC	TCC	818081	INDEL	Name=ATP-dependent_RNA_helicase%2C_DEAD/DEAH_box_family_CDS
1039826	CTTTT	CTTTTT	805582	INDEL	NA
1042122	T	C	131194	SNP	Name=Thiosulfate_sulfurtransferase_CDS
1042123	C	T	124774	SNP	Name=Thiosulfate_sulfurtransferase_CDS
1045482	G	A	430156	SNP	NA
1045483	A	G	69093	SNP	NA
1047573	CGCT	CCT	375167	INDEL	NA
1047649	CAGGA	CGA	50492	INDEL	NA
1049714	AGG	AG	648716	INDEL	NA
1050360	CTTTTT	CTTTT	512845	INDEL	Name=SAM_(and_some_other_nucleotide)_binding_motif_CDS
1050407	GTTTT	GTTT	511219	INDEL	Name=SAM_(and_some_other_nucleotide)_binding_motif_CDS
1051879	CAGAAA	CAA	17648	INDEL	Name=Bile_acid:sodium_symporter_CDS
1054543	TGGGG	TGGG	449211	INDEL	Name=nitrilotriacetate_monooxygenase_component_B_CDS
1054940	GGAA	GA	213301	INDEL	Name=Nitroreductase_family_CDS
1056398	G	A	397573	SNP	Name=hypothetical_protein_CDS
1056399	A	G	208132	SNP	Name=hypothetical_protein_CDS
1058989	TCCCCC	TCC	143	INDEL	Name=D-alanyl-D-alanine_carboxypeptidase_1%2C_S11_family_CDS
1060047	TAAAAAA	TAAAAA	713559	INDEL	NA
1060836	TCC	TC	44872	INDEL	Name=Nitrogen-fixing_NifU-like%2C_N-terminal_CDS
1060957	AGGG	AGG	157683	INDEL	NA
1061569	GAAA	GA	688704	INDEL	Name=GTP_cyclohydrolase_I_CDS
1062770	CTTTTTG	CTG	552434	INDEL	Name=Patatin_CDS
1064689	TCCCC	TCC	666213	INDEL	Name=Phage_integrase_CDS
1065771	ACCCCC	ACC	487467	INDEL	NA
1065820	GAAAAAA	GAAAAA	759101	INDEL	NA
1066402	CGTGTGTGT	CGTGTGT	836046	INDEL	NA
1067559	CAAAA	CAAA	824808	INDEL	Name=hypothetical_protein_CDS
1067734	TCC	TC	990413	INDEL	Name=hypothetical_protein_CDS
1070032	CGGGGG	CGGGG	658734	INDEL	NA
1070629	TCCCCC	TCCCC	660115	INDEL	NA
1070669	CTTGGT	CGGT	136607	INDEL	NA
1071187	TCCCCC	TCCC	211706	INDEL	NA
1072346	ACCCCC	ACCCC	16748	INDEL	NA
1074539	TCC	TC	658057	INDEL	Name=Bacterial_regulatory_protein_LysR_CDS
1076644	TCCC	TCC	93749	INDEL	Name=Acriflavin_resistance_protein_CDS
1079385	GAAAAA	GAAAA	116574	INDEL	Name=Acriflavin_resistance_protein_CDS
1079561	CTT	C	342898	INDEL	Name=hypothetical_protein_CDS
1079656	CCACA	CCA	14493	INDEL	Name=hypothetical_protein_CDS
1080451	CAAAAAAA	CAAAA	360026	INDEL	Name=hypothetical_protein_CDS
1081852	GCCCCCC	GCCCCC	768906	INDEL	Name=Queuine_tRNA-ribosyltransferase_CDS
1082911	TCC	TC	712906	INDEL	Name=Queuosine_biosynthesis_protein_CDS
1082936	GCCCC	GCC	146309	INDEL	Name=Queuosine_biosynthesis_protein_CDS
1083158	CGAGA	CGA	605268	INDEL	Name=Queuosine_biosynthesis_protein_CDS
1084951	GAAAAA	GAAAA	647863	INDEL	Name=Coenzyme_A_biosynthesis_protein_CDS
1085188	GTTTTTT	GTTTT	190678	INDEL	Name=Coenzyme_A_biosynthesis_protein_CDS
1085500	GAAAA	GAAA	126964	INDEL	NA
1088865	AAGG	AG	716199	INDEL	NA
1089046	CTTTTT	CTTTT	691366	INDEL	Name=Multiple_antibiotic_resistance_(MarC)-related_protein_CDS
1089296	A	G	483177	SNP	Name=Multiple_antibiotic_resistance_(MarC)-related_protein_CDS
1089966	GCCCC	GCCC	435111	INDEL	Name=Guanylate_kinase/L-type_calcium_channel_region_CDS
1091145	CAAAAA	CAAAA	900649	INDEL	NA
1093282	GAAAAA	GAAAA	130804	INDEL	Name=excinuclease_ABC_subunit_A_CDS
1094566	CAAAAAA	CAAAAA	96602	INDEL	Name=excinuclease_ABC_subunit_A_CDS
1095099	TCCC	TC	819642	INDEL	Name=excinuclease_ABC_subunit_A_CDS
1096229	GAAAAAA	GAAAAA	760494	INDEL	NA
1096682	GAAAA	GAAA	616338	INDEL	NA
1098553	TG	TCG	17578	INDEL	Name=Lon%2C_ATP-dependent_protease_La_CDS
1098796	CGGG	CGAGGG	801011	INDEL	Name=Lon%2C_ATP-dependent_protease_La_CDS
1099570	GCCCC	GCCC	577461	INDEL	Name=hypothetical_protein_CDS
1101335	T	C	173409	SNP	Name=Clp_protease_CDS
1101336	C	T	887994	SNP	Name=Clp_protease_CDS
1102485	CT	C	586676	INDEL	Name=GTP1/OBG_CDS
1105159	T	C	125349	SNP	Name=TrkA-N:TrkA_potassium_uptake_protein_CDS
1105160	C	T	719579	SNP	Name=TrkA-N:TrkA_potassium_uptake_protein_CDS
1105752	CCACA	CCA	438193	INDEL	Name=TrkA-N:TrkA_potassium_uptake_protein_CDS
1107405	TGG	TG	669346	INDEL	Name=Nitrogen_assimilation_regulatory_protein_NTRX_CDS
1110726	GGCG	GGCGCG	446185	INDEL	Name=nitrogen_regulation_protein_NtrC_CDS
1110781	GCCCC	GCCC	24583	INDEL	Name=nitrogen_regulation_protein_NtrC_CDS
1111038	T	C	779184	SNP	Name=nitrogen_regulation_protein_NtrC_CDS
1113793	AGGG	AGG	656141	INDEL	Name=nitrogen_regulation_protein_NifR3_CDS
1116366	TGGGGGG	TGGGGG	142134	INDEL	Name=Glucose_1-dehydrogenase_II_CDS
1118621	CGAGA	CGA	282295	INDEL	Name=dihydrolipoamide_dehydrogenase_CDS
1120818	CGCAAGC	CGC	126423	INDEL	Name=AceF%2C_pyruvate_dehydrogenase_complex%2C_E2_component_CDS
1122173	ACCC	ACC	27008	INDEL	Name=dihydrolipoamide_acetyltransferase_CDS
1123003	CCGCGCGC	CCGCGC	338899	INDEL	Name=Dehydrogenase%2C_E1_component_CDS
1123568	CTTTT	CTTT	156154	INDEL	Name=Dehydrogenase%2C_E1_component_CDS
1124351	ACCTCCCC	AC	118759	INDEL	NA
1128638	A	G	417567	SNP	Name=Glutamine_amidotransferase_class-I_CDS
1129363	AGGG	AGG	687555	INDEL	Name=Glutamine_amidotransferase_class-I_CDS
1129445	CAAAAAAAA	CAAAAA	184897	INDEL	NA
1129482	CTTG	CG	608934	INDEL	NA
1129831	TGG	TG	134848	INDEL	Name=ErfK/YbiS/YcfS/YnhG_CDS
1132923	GAAAA	GAAA	871461	INDEL	Name=peptidyl-prolyl_cis-trans_isomerase_D_CDS
1134395	CTTT	CT	738199	INDEL	Name=Glycosyl_transferase%2C_family_CDS
1135377	GACAC	GAC	321048	INDEL	Name=Indole-3-glycerol_phosphate_synthase_CDS
1136330	GAAAAAA	GAAAAA	682628	INDEL	Name=Molybdopterin_cofactor_biosynthesis_protein_MoaC_CDS
1136829	CGAGGGA	CGA	109376	INDEL	Name=MoeA%2C_molybdopterin_biosynthesis_protein_MoeA_CDS
1137544	G	A	201126	SNP	Name=MoeA%2C_molybdopterin_biosynthesis_protein_MoeA_CDS
1137545	A	G	301559	SNP	Name=MoeA%2C_molybdopterin_biosynthesis_protein_MoeA_CDS
1137595	T	C	219064	SNP	Name=MoeA%2C_molybdopterin_biosynthesis_protein_MoeA_CDS
1137596	C	T	162407	SNP	Name=MoeA%2C_molybdopterin_biosynthesis_protein_MoeA_CDS
1138771	TCCCC	TCCC	155401	INDEL	Name=ComEC/Rec2-related_protein_CDS
1140094	CGAGAGA	CGAGA	319662	INDEL	Name=ComEC/Rec2-related_protein_CDS
1140111	ATTTTTTT	ATTTTT	155092	INDEL	Name=ComEC/Rec2-related_protein_CDS
1141113	GAAAA	GAAA	599983	INDEL	Name=ComEC/Rec2-related_protein_CDS
1141908	TCCC	TC	975038	INDEL	Name=glutamyl-tRNA_synthetase_CDS
1142103	TCCCCC	TCC	273767	INDEL	Name=glutamyl-tRNA_synthetase_CDS
1143224	G	A	545175	SNP	Name=Citrate_synthase_CDS
1143225	A	G	402538	SNP	Name=Citrate_synthase_CDS
1144927	TCCCCC	TCCCC	127984	INDEL	Name=Glycosyl_transferase%2C_family_19_CDS
1145547	GAAAAAA	GAAAA	153509	INDEL	Name=Glycosyl_transferase%2C_family_19_CDS
1145764	CTTTTTT	CTTTTT	704811	INDEL	Name=hypothetical_protein_CDS
1147887	TCC	TC	670375	INDEL	Name=Thioesterase_superfamily_CDS
1148001	GCCCCCCC	GCCCCC	580631	INDEL	Name=UDP-3-O-[3-hydroxymyristoyl]_glucosamine_N-acyltransferase_CDS
1149299	TCCCCCC	TCCCC	494417	INDEL	Name=Bacterial_surface_antigen_(D15)_CDS
1152534	TGAGAG	TGAG	579907	INDEL	Name=membrane-associated_zinc_metalloprotease%2C_putative_CDS
1152608	AGGGGG	AGG	13907	INDEL	Name=membrane-associated_zinc_metalloprotease%2C_putative_CDS
1153349	TCCCCCC	TCCCCC	68045	INDEL	Name=Phosphatidate_cytidylyltransferase_CDS
1155650	A	G	13169	SNP	Name=Aspartate/glutamate/uridylate_kinase_CDS
1158087	CGTGTGTG	CGTGTG	619501	INDEL	NA
1158643	AAAGAAG	AAAG	303953	INDEL	Name=hypothetical_protein_CDS
1158718	CAAAAAAA	CAAAAAA	4654	INDEL	NA
1161730	GGGA	G	413163	INDEL	Name=Protein_of_unknown_function_DUF482_CDS
1162755	ATTTTTT	ATTTT	483213	INDEL	NA
1163033	CTTTT	CTTTTT	12266	INDEL	Name=ATP-dependent_CLP_protease_ATP-binding_subunit_CLPA_CDS
1164230	CGT	C	72739	INDEL	Name=ATP-dependent_CLP_protease_ATP-binding_subunit_CLPA_CDS
1164519	CGGGTG	CGTG	260764	INDEL	Name=ATP-dependent_CLP_protease_ATP-binding_subunit_CLPA_CDS
1165229	CAAAA	CAAA	747879	INDEL	Name=ATP-dependent_CLP_protease_ATP-binding_subunit_CLPA_CDS
1165309	TGGGGG	TGGG	80747	INDEL	Name=ATP-dependent_CLP_protease_ATP-binding_subunit_CLPA_CDS
1165555	TAAGAAG	TAAG	210089	INDEL	Name=Protein_of_unknown_function_DUF174_CDS
1169096	CGCAGC	CGCAGCAGC	674814	INDEL	Name=L-serine_dehydratase%2C_iron-sulfur-dependent%2C_single_chain_form_CDS
1170779	CTTG	CG	349985	INDEL	Name=Protein_of_unknown_function_DUF218_CDS
1171953	ATTTTTT	ATTTTT	544413	INDEL	Name=hypothetical_protein_CDS
1173894	TGG	TG	234645	INDEL	NA
1174882	TGAGAG	TGAG	165075	INDEL	Name=GTP_cyclohydrolase_I_CDS
1175005	CGG	C	205288	INDEL	Name=GTP_cyclohydrolase_I_CDS
1175130	T	C	444071	SNP	NA
1175449	AGGG	AGG	122695	INDEL	NA
1178131	C	T	719595	SNP	Name=Carboxyl_transferase_family_CDS
1178718	CTTTT	CTTT	754035	INDEL	Name=Carboxyl_transferase_family_CDS
1179037	CTTTT	CTT,CTTT	18822	INDEL	Name=Carboxyl_transferase_family_CDS
1179544	CCAAG	C	200322	INDEL	Name=Propionyl-COA_carboxylase_alpha_chain_CDS
1181731	TCCC	TC	731546	INDEL	Name=methylmalonyl-CoA_mutase_CDS
1183220	CAAAAA	CAAAA	4508	INDEL	Name=methylmalonyl-CoA_mutase_CDS
1183485	ACTCTC	ACTC	240801	INDEL	NA
1187526	ATGTG	ATG	144133	INDEL	Name=Asp/Glu_racemase_CDS
1187822	GCCCCC	GCCCC	537399	INDEL	Name=Asp/Glu_racemase_CDS
1188291	CTTTTTT	CTTTTT	676449	INDEL	Name=Asp/Glu_racemase_CDS
1189627	CTTTTTTGCG	CTTTTTGCG	161312	INDEL	Name=Intracellular_protease_PfpI_CDS
1191070	G	A	30205	SNP	Name=Isocitrate/isopropylmalate_dehydrogenase_CDS
1191071	A	G	222292	SNP	Name=Isocitrate/isopropylmalate_dehydrogenase_CDS
1191833	TAAAAAA	TAAAAA	450774	INDEL	NA
1194116	ACCCC	ACCC	445106	INDEL	Name=Alanyl-tRNA_synthetase%2C_class_Iic_CDS
1195875	TCC	TC	650736	INDEL	Name=Alanyl-tRNA_synthetase%2C_class_Iic_CDS
1196002	GCGCACGCA	GCGCA	264117	INDEL	Name=Alanyl-tRNA_synthetase%2C_class_Iic_CDS
1198153	G	A	473065	SNP	Name=Bacterial_outer_membrane_protein_CDS
1198154	A	G	302199	SNP	Name=Bacterial_outer_membrane_protein_CDS
1200405	GAA	GA	240965	INDEL	Name=ATPase%2C_AAA_family_CDS
1200830	TCCCCCC	TCCCCC	555419	INDEL	NA
1203574	TGGAG	TGAG	929689	INDEL	Name=RNA_polymerase%2C_alpha_chain%2C_bacterial_and_organelle_CDS
1203948	GCCC	GCC	245254	INDEL	Name=RNA_polymerase%2C_alpha_chain%2C_bacterial_and_organelle_CDS
1205262	TAAAAAA	TAAAAA	376713	INDEL	NA
1205446	T	C	243259	SNP	NA
1205447	C	T	314114	SNP	NA
1205637	CGG	CG	135605	INDEL	Name=Adenylate_kinase%2C_subfamily_CDS
1207805	G	A	36287	SNP	Name=Ribosomal_protein_L15_CDS
1207806	A	G	413567	SNP	Name=Ribosomal_protein_L15_CDS
1207833	CAA	C	117154	INDEL	Name=Ribosomal_protein_L15_CDS
1209388	CTTTT	CTTT	331476	INDEL	Name=Ribosomal_protein_L18_CDS
1210068	AGAGGA	AGA	173965	INDEL	Name=Ribosomal_protein_S8_CDS
1210673	GTTTTTTT	GTTTTT	111398	INDEL	Name=30S_ribosomal_protein_S14_CDS
1211251	GCTTCTT	GCTT	646858	INDEL	Name=50S_ribosomal_protein_L5_CDS
1212378	GTTTTTT	GTTTT	13693	INDEL	Name=Ribosomal_protein_L29_CDS
1212713	AGGG	AGG	713851	INDEL	Name=Ribosomal_protein_L16_CDS
1215358	CGAAA	C	383416	INDEL	Name=Ribosomal_L23_protein_CDS
1216575	CGGGG	CGGG	404119	INDEL	Name=Ribosomal_protein_L3_CDS
1222333	CTTTTTT	CTTT	268128	INDEL	NA
1222645	CCTGGAACGACGCG	CGAACGACGCG	1057	INDEL	Name=RNA_polymerase%2C_alpha_subunit_CDS
1222944	TCCAC	TCAC	490075	INDEL	Name=RNA_polymerase%2C_alpha_subunit_CDS
1223478	TCC	TC	176296	INDEL	Name=RNA_polymerase%2C_alpha_subunit_CDS
1224186	TCC	TC	906023	INDEL	Name=RNA_polymerase%2C_alpha_subunit_CDS
1225469	CTT	C	710211	INDEL	Name=RNA_polymerase%2C_alpha_subunit_CDS
1226126	CA	C	103818	INDEL	Name=RNA_polymerase%2C_alpha_subunit_CDS
1226182	CAAA	CA	175542	INDEL	Name=RNA_polymerase%2C_alpha_subunit_CDS
1228326	TCC	TC	103985	INDEL	Name=DNA-directed_RNA_polymerase_beta_subunit_CDS
1228421	A	G	349379	SNP	Name=DNA-directed_RNA_polymerase_beta_subunit_CDS
1234488	GAAAAAA	GAAAAA	280162	INDEL	Name=Protein_secE/sec61-gamma_protein_CDS
1234572	G	A	423762	SNP	NA
1235885	TTCGTCG	TGTCG	125373	INDEL	Name=elongation_factor_Tu_CDS
1237250	CTTGA	CGA	591763	INDEL	Name=RNA_methyltransferase%2C_TrmH_family%2C_group_3_CDS
1238486	AGGGG	AGGG	147263	INDEL	NA
1244756	CAAAAAA	CAAAAA	760487	INDEL	Name=Protein_of_unknown_function_DUF192_CDS
1246248	GCCCCCTCC	GCCCTCC	136456	INDEL	Name=Glyoxalase/Bleomycin_resistance_protein/dioxygenase_domain_protein_CDS
1249692	TCACA	TCA	634893	INDEL	Name=D-alanine--D-alanine_ligase/VANA/B/C_CDS
1250993	AG	A	467923	INDEL	Name=GlpX_protein_CDS
1251661	TTG	TTGCTG	818631	INDEL	Name=GlpX_protein_CDS
1252943	CTT	C	274177	INDEL	Name=Homoserine_dehydrogenase_CDS
1255116	G	A	486168	SNP	NA
1255117	A	G	221837	SNP	NA
1255269	GCCCCCC	GCCCC	44305	INDEL	Name=hypothetical_protein_CDS
1255798	CAAAAAA	CAAAA	315983	INDEL	NA
1256696	CTTTTTT	CTTTTT	450942	INDEL	Name=hypothetical_protein_CDS
1256708	G	A	402529	SNP	Name=hypothetical_protein_CDS
1256709	A	G	464063	SNP	Name=hypothetical_protein_CDS
1257449	CG	CCCGAAG	476288	INDEL	NA
1257882	CTTTTTT	CTTT	708399	INDEL	NA
1258521	ACCCCCCTC	ACCCTC	494733	INDEL	Name=Sugar_fermentation_stimulation_protein_CDS
1261719	C	A	23114	SNP	NA
1261763	A	C	388578	SNP	NA
1262879	AGGG	AGG	150878	INDEL	Name=CobL%2C_precorrin-6Y_C5%2C15-methyltransferase_CDS
1263921	CGAGAGAGAG	CGAGAGAG	50586	INDEL	Name=nitrite_reductase_family_protein_CDS
1264889	CAAAAAA	CAAAA	191686	INDEL	Name=Precorrin-8X_methylmutase_CbiC/CobH_CDS
1266454	TCCC	TCC	485071	INDEL	Name=Uroporphyrin-III_C/tetrapyrrole_(Corrin/Porphyrin)_methyltransferase_CDS
1268253	T	C	213894	SNP	NA
1268254	C	T	253858	SNP	NA
1268590	CCCCT	C	743447	INDEL	Name=phospholipase/carboxylesterase_family_protein_CDS
1268711	TAAAA	TAAA	12982	INDEL	Name=phospholipase/carboxylesterase_family_protein_CDS
1269990	GGCGCGCGCGCG	GGCGCGCGCG	133571	INDEL	Name=Leu/Ile/Val-binding_protein_family_CDS
1272311	G	A	212385	SNP	Name=Aminotransferase%2C_class-I_CDS
1272312	A	G	122602	SNP	Name=Aminotransferase%2C_class-I_CDS
1272472	AGCGC	AGC	904217	INDEL	Name=Aminotransferase%2C_class-I_CDS
1273290	TCCCC	TCC	994635	INDEL	Name=cobyrinic_acid_a%2Cc-diamide_synthase_CDS
1274010	CGGGAGG	CGGAGG	14534	INDEL	Name=cobyrinic_acid_a%2Cc-diamide_synthase_CDS
1275184	ACCCCC	ACCCC	923752	INDEL	Name=Cobalamin_(vitamin_B12)_biosynthesis_CbiD_protein_CDS
1275205	GAAAAA	GAAAA	988856	INDEL	Name=Cobalamin_(vitamin_B12)_biosynthesis_CbiD_protein_CDS
1275533	TCCCCCCCGGC	TCCCCCCGGC	220032	INDEL	Name=Cobalamin_(vitamin_B12)_biosynthesis_CbiD_protein_CDS
1276278	CAAAAA	CAAAA	990265	INDEL	Name=Precorrin-6x_reductase_CbiJ/CobK_CDS
1276642	TCCCCCC	TCCC	131846	INDEL	Name=Precorrin-6x_reductase_CbiJ/CobK_CDS
1277047	A	G	611633	SNP	Name=CobM%2C_precorrin-4_C11-methyltransferase_CDS
1280557	TTCTCAGCC	TTCAGCC	155077	INDEL	Name=cob(I)yrinic_acid_a%2Cc-diamide_adenosyltransferase_CDS
1281031	GCCC	GCC	576435	INDEL	Name=CobN/magnesium_chelatase_CDS
1281460	GAAAAA	GAAAAAA	633189	INDEL	Name=CobN/magnesium_chelatase_CDS
1281508	CTT	C	475548	INDEL	Name=CobN/magnesium_chelatase_CDS
1282398	CG	C	126881	INDEL	Name=CobN/magnesium_chelatase_CDS
1284584	CAAAAG	CAAAG	438444	INDEL	Name=Dynamin_CDS
1287088	TCCC	TCC	66162	INDEL	NA
1287180	T	C	675103	SNP	NA
1287181	C	T	239492	SNP	NA
1287360	CGCAA	CA	167829	INDEL	Name=Cobyrinic_acid_a%2Cc-diamide_synthase_CDS
1287574	CTTTTT	CTTTT	264964	INDEL	Name=Cobyrinic_acid_a%2Cc-diamide_synthase_CDS
1287838	CCGGCGGC	CCGGC	651135	INDEL	Name=Cobyrinic_acid_a%2Cc-diamide_synthase_CDS
1287948	TCCCCGC	TCCCGC	145046	INDEL	Name=Cobyrinic_acid_a%2Cc-diamide_synthase_CDS
1287979	A	G	115032	SNP	Name=Cobyrinic_acid_a%2Cc-diamide_synthase_CDS
1288333	CAAAA	CAAA	338408	INDEL	Name=Cobyrinic_acid_a%2Cc-diamide_synthase_CDS
1290446	T	C	766058	SNP	Name=MmsB%2C_3-hydroxyisobutyrate_dehydrogenase_CDS
1291047	GAAAAAA	GAAAAA	505757	INDEL	NA
1291064	CAAAAAACTT	CAAAAACTT	390279	INDEL	NA
1291416	CCGCTTCGA	CCTTCGA	901747	INDEL	Name=hypothetical_protein_CDS
1291678	CAAAA	CA	154551	INDEL	NA
1291695	G	A	193488	SNP	NA
1291696	A	G	310785	SNP	NA
1296221	TGGGGGCCG	TGGGGCCG	783754	INDEL	NA
1297545	CGGGGG	CGGGG	449254	INDEL	Name=Mechanosensitive_(MS)_ion_channel_CDS
1299197	TAAAA	TAAA	247295	INDEL	Name=Mechanosensitive_(MS)_ion_channel_CDS
1299660	TCTTG	T	480981	INDEL	Name=Mechanosensitive_(MS)_ion_channel_CDS
1299822	CGGGGGG	CGGGG	197884	INDEL	Name=Mechanosensitive_(MS)_ion_channel_CDS
1303121	TCCCC	TCCC	532966	INDEL	Name=protein-export_membrane_protein%2C_SecD/SecF_family_CDS
1303478	TCCCC	TCC	152882	INDEL	Name=potassium_efflux_system_family_protein_CDS
1303921	AGGGG	AGG	581614	INDEL	Name=potassium_efflux_system_family_protein_CDS
1304202	G	A	719369	SNP	Name=potassium_efflux_system_family_protein_CDS
1304203	A	G	183854	SNP	Name=potassium_efflux_system_family_protein_CDS
1306575	TGGA	TGA	20382	INDEL	NA
1307968	GAAAAAA	GAAAAA	438777	INDEL	Name=Binding-protein-dependent_transport_systems_inner_membrane_component_CDS
1308805	CAAAA	CAAA	912413	INDEL	NA
1308943	GGAGA	G	567194	INDEL	Name=sulfate_ABC_transporter%2C_sulfate-binding_protein%2C_putative_CDS
1310054	TGG	TG	572958	INDEL	NA
1310152	ATTTTTTT	ATTTTT	159999	INDEL	NA
1310447	TCCCCCC	TCCCC	183219	INDEL	Name=Prokaryotic_diacylglycerol_kinase_CDS
1310635	ACTCTC	ACTC	487879	INDEL	Name=CBS_domain_protein_CDS
1312378	T	C	360517	SNP	NA
1312379	C	T	15188	SNP	NA
1313500	TAAAAAAA	TAAAAAA	604813	INDEL	NA
1313954	TCCCCC	TCCC	600541	INDEL	NA
1314017	TAAAAA	TAAAA	328678	INDEL	NA
1314703	AGGGG	AGGG	940699	INDEL	NA
1315389	GGCGCGCGC	GGCGCGC	117161	INDEL	Name=Short-chain_dehydrogenase/reductase_SDR_CDS
1315412	CGAGA	C	451912	INDEL	Name=Short-chain_dehydrogenase/reductase_SDR_CDS
1315719	GAAAAA	GAAAA	270996	INDEL	Name=Short-chain_dehydrogenase/reductase_SDR_CDS
1315881	CTTTTCA	CTTTCA	332929	INDEL	Name=Short-chain_dehydrogenase/reductase_SDR_CDS
1316883	ACCTCCCTC	ACCTC	142346	INDEL	NA
1316955	TCCCCC	TCCCC	146952	INDEL	NA
1317074	TCAGCAG	TCAG	429638	INDEL	NA
1319947	TGG	TG	844795	INDEL	Name=Oxidoreductase%2C_N-terminal_CDS
1321070	CCTTTC	CC	419593	INDEL	Name=ATP/GTP-binding_site_motif_A_(P-loop)_CDS
1322371	CAAAA	CAAA	330452	INDEL	Name=Metal_chelate_transport_system_permease_protein_CDS
1322433	CAAAAA	CAAAA	743491	INDEL	Name=Metal_chelate_transport_system_permease_protein_CDS
1323261	AGGGGGG	AGGGGG	559558	INDEL	Name=Periplasmic_binding_protein_CDS
1323681	TCCC	TCC	459624	INDEL	Name=TonB-dependent_receptor_protein_CDS
1325249	TCCC	TCC	221577	INDEL	NA
1325801	GCCCCCC	GCCCCC	412672	INDEL	Name=ABC_transporter%2C_family_2_CDS
1325986	CAAAAAAA	CAAAA	143514	INDEL	Name=ABC_transporter%2C_family_2_CDS
1326826	GTTTTTT	GTTTT	54878	INDEL	Name=ABC_transporter_ATP-binding_protein_CDS
1329701	A	G	403988	SNP	Name=Gram-negative_bacterial_RTX_secretion_protein_D_CDS
1331319	AAAGGA	AA	203552	INDEL	Name=Protein_of_unknown_function_DUF187_CDS
1333912	TCCC	TCC	145495	INDEL	Name=Urease%2C_beta_subunit_CDS
1334421	AGGGGG	AGGGG	966463	INDEL	Name=UreC-2%2C_urease%2C_alpha_subunit_CDS
1334945	G	A	502674	SNP	Name=UreC-2%2C_urease%2C_alpha_subunit_CDS
1334946	A	G	261749	SNP	Name=UreC-2%2C_urease%2C_alpha_subunit_CDS
1335334	GAAAAA	GAAAA	551957	INDEL	Name=UreC-2%2C_urease%2C_alpha_subunit_CDS
1335504	CCTTCTTC	CCTTC	369957	INDEL	Name=UreC-2%2C_urease%2C_alpha_subunit_CDS
1335760	CCACA	CCA	431203	INDEL	Name=UreC-2%2C_urease%2C_alpha_subunit_CDS
1338662	TGGGGGG	TGGGGG,TGGGG	274673	INDEL	Name=Urease_accessory_protein_UreD_CDS
1339056	TGGGGGG	TGGGGG	13984	INDEL	Name=Urea_transporter_CDS
1339577	CTTTT	CTTT	92993	INDEL	Name=Urea_transporter_CDS
1339912	CTTTTTT	CTTTT	101627	INDEL	Name=ATP-dependent_DNA_ligase_CDS
1340242	GAAAA	GAAA	163309	INDEL	Name=ATP-dependent_DNA_ligase_CDS
1342554	CGGGGGG	CGGGGG	146505	INDEL	Name=Cobalt_transport_protein_CDS
1344256	GCCTCCTC	GCCTC	725032	INDEL	NA
1345131	TCCC	TCC	554349	INDEL	Name=hypothetical_protein_CDS
1346118	CGAAAGAAA	CGAAA	852684	INDEL	Name=hypothetical_protein_CDS
1350121	CAAA	CTTAGAAA	814299	INDEL	Name=hypothetical_protein_CDS
1351321	CGAAGGAA	CGAA	283929	INDEL	Name=Aminotransferase%2C_class_I_and_II_CDS
1351814	ACCCGCCCG	ACCCG	583784	INDEL	NA
1352798	GCCC	GCC	435964	INDEL	Name=Acetohydroxy_acid_isomeroreductase_CDS
1355089	GAAAA	GAAAAA	408909	INDEL	Name=K+_potassium_transporter_CDS
1355725	ATTT	ATT	581536	INDEL	Name=K+_potassium_transporter_CDS
1356428	G	A	254255	SNP	Name=Pyridoxal_phosphate_biosynthetic_protein_PdxJ_CDS
1356429	A	G	443877	SNP	Name=Pyridoxal_phosphate_biosynthetic_protein_PdxJ_CDS
1356441	CGAAGA	CA	34273	INDEL	Name=Pyridoxal_phosphate_biosynthetic_protein_PdxJ_CDS
1356750	CAAGT	CAGT	842004	INDEL	Name=Pyridoxal_phosphate_biosynthetic_protein_PdxJ_CDS
1357577	CCGCGCGCG	CCGCGCG	531744	INDEL	Name=ATP/GTP-binding_site_motif_A_(P-loop)_CDS
1360867	TCC	TC	327388	INDEL	Name=acetolactate_synthase_III_large_subunit_CDS
1361911	CAAAAGG	CAAAAAGG	473741	INDEL	Name=tRNA_isopentenyltransferase_CDS
1362886	AGGG	AGG	350172	INDEL	Name=Phosphoserine_phosphatase_SerB_CDS
1363179	ACCCCC	ACCCC	111001	INDEL	Name=Phosphoserine_phosphatase_SerB_CDS
1366781	A	G	130467	SNP	Name=Band_7_protein_CDS
1367659	TGGGGG	TGGGG	125762	INDEL	Name=Band_7_protein_CDS
1368038	CGGGGGGG	CGGGGG	113676	INDEL	Name=Band_7_protein_CDS
1368205	CGG	CG	736856	INDEL	Name=Band_7_protein_CDS
1368495	TGG	TG	502945	INDEL	Name=Band_7_protein_CDS
1371192	TCCCC	TCC	467641	INDEL	Name=Drug_resistance_transporter_Bcr/CflA_subfamily_CDS
1375694	AGGG	AGG	100789	INDEL	Name=Alpha-isopropylmalate/homocitrate_synthase_CDS
1375711	GCCCCCC	GCCCCC	454121	INDEL	Name=Alpha-isopropylmalate/homocitrate_synthase_CDS
1376256	GCCCC	GCC	737155	INDEL	Name=Alpha-isopropylmalate/homocitrate_synthase_CDS
1376710	TTCC	T	654477	INDEL	Name=Alpha-isopropylmalate/homocitrate_synthase_CDS
1377230	GCCCCC	GCCC	680212	INDEL	Name=Alpha-isopropylmalate/homocitrate_synthase_CDS
1377627	AGGGG	AGG	862551	INDEL	Name=Alpha-isopropylmalate/homocitrate_synthase_CDS
1379457	CTTG	CG	995553	INDEL	Name=FAD_linked_oxidase%2C_C-terminal_CDS
1379561	A	G	210301	SNP	Name=FAD_linked_oxidase%2C_C-terminal_CDS
1381911	TGG	TG	144482	INDEL	Name=serine/threonine_protein_kinase_CDS
1384440	CGTGG	CGG	184629	INDEL	Name=UvrD/REP_helicase_CDS
1384514	CAA	C	328059	INDEL	Name=UvrD/REP_helicase_CDS
1385555	CCACACA	CCACA	313914	INDEL	Name=Bacterial_transferase_hexapeptide_repeat_CDS
1385934	ATTTTT	ATTTT	208617	INDEL	NA
1386029	CTTTTGCCCAT	CTTTGCCCAT	408354	INDEL	NA
1386573	AGGGGGGG	AGGGGG	550386	INDEL	Name=Electron_transport_protein_SCO1/SenC_CDS
1387011	TCGC	TC	31391	INDEL	Name=SAM_(and_some_other_nucleotide)_binding_motif_CDS
1387895	CTTTT	CTTTTT	913904	INDEL	Name=Metallopeptidase_family_M24_CDS
1390501	TCCCC	TCC	158273	INDEL	Name=DNA_ligase_CDS
1391583	TCCCCCCAG	TCCAG,TCAG	410292	INDEL	Name=DNA_ligase_CDS
1393573	CTT	C	476209	INDEL	Name=ATP/GTP-binding_site_motif_A_(P-loop)_CDS
1394049	A	G	159994	SNP	Name=ATP/GTP-binding_site_motif_A_(P-loop)_CDS
1396971	A	G	901522	SNP	Name=Cell_division_protein_FtsZ_CDS
1397270	TGGGGGGC	TGGGGGC	944457	INDEL	Name=Cell_division_protein_FtsZ_CDS
1398848	C	T	115072	SNP	Name=Heat_shock_protein_Hsp70_CDS
1398868	T	C	343473	SNP	Name=Heat_shock_protein_Hsp70_CDS
1398869	C	T	107417	SNP	Name=Heat_shock_protein_Hsp70_CDS
1399241	GAAAAAA	GAAAA	509362	INDEL	Name=Heat_shock_protein_Hsp70_CDS
1399979	TCCCC	TCCC	119412	INDEL	Name=Cell_division_protein_FTSQ_CDS
1400305	GCCCCC	GCC	564341	INDEL	Name=Cell_division_protein_FTSQ_CDS
1401771	TCC	TC	334163	INDEL	Name=D-alanine--D-alanine_ligase/VANA/B/C_CDS
1402094	TCCCC	TCC	237938	INDEL	Name=UDP-N-acetylenolpyruvoylglucosamine_reductase_CDS
1402809	TGGAG	TGAG	757919	INDEL	Name=UDP-N-acetylenolpyruvoylglucosamine_reductase_CDS
1403444	CAAAAA	CAAAA	10639	INDEL	Name=UDP-N-acetylmuramate--L-alanine_ligase_CDS
1406162	CAGAGA	CAGA	550866	INDEL	Name=Cell_cycle_protein_CDS
1408143	ACCCCC	ACCCC	525125	INDEL	Name=UDP-N-acetylmuramoyl-L-alanyl-D-glutamate_synthetase_CDS
1409446	TGAGA	TGA	325456	INDEL	Name=Glycosyl_transferase%2C_family_4_CDS
1410196	CTTTT	CTTT	450733	INDEL	Name=UDP-N-acetylmuramoylalanyl-D-glutamate--2%2C_6-diaminopimelate_ligase_CDS
1412282	CAAAAAGAAAA	CAAAGAAAA	611929	INDEL	Name=UDP-N-acetylmuramoylalanyl-D-glutamate--2%2C_6-diaminopimelate_ligase_CDS
1414846	GCCCCC	GCCCC	123523	INDEL	Name=Bacterial_methyltransferase_CDS
1415902	T	C	252342	SNP	NA
1415903	C	T	744034	SNP	NA
1415924	TAA	T	156047	INDEL	NA
1416176	TCCC	TCC	352308	INDEL	Name=Natural_resistance-associated_macrophage_protein_CDS
1417092	CTTTT	CTT	210544	INDEL	Name=Natural_resistance-associated_macrophage_protein_CDS
1417799	TCCC	TCC	898501	INDEL	NA
1418929	GTTTTTT	GTTTTTTTTT	649364	INDEL	NA
1419514	CTTT	CT	127	INDEL	Name=Putative_peptidoglycan_binding_domain_1_CDS
1419907	TCGCG	TGCG	131578	INDEL	Name=Putative_peptidoglycan_binding_domain_1_CDS
1420258	CGA	C	110223	INDEL	Name=Heat_shock_protein_DnaJ%2C_N-terminal_CDS
1420636	CAAAAA	CAAAA	307052	INDEL	Name=Heat_shock_protein_DnaJ%2C_N-terminal_CDS
1420783	GAAAAAA	GAAAA	113539	INDEL	NA
1422467	AGGGGGGCC	AGGGGGCC	604609	INDEL	NA
1423289	TCCCC	TCC	36424	INDEL	Name=Putative_peptidoglycan_binding_domain_1_CDS
1423528	GCCCC	GCCC	383608	INDEL	Name=Putative_peptidoglycan_binding_domain_1_CDS
1426349	TCCC	TCC	107783	INDEL	Name=transcriptional_regulator%2C_ArsR_family_CDS
1427772	TCCCTGC	TCCTGC	988639	INDEL	Name=Alpha-ketoglutarate_permease_CDS
1428179	AAG	A	978036	INDEL	Name=Alpha-ketoglutarate_permease_CDS
1428528	CATATA	CATA	735041	INDEL	Name=Alpha-ketoglutarate_permease_CDS
1430906	CAAAA	CAAA	816791	INDEL	Name=ATP/GTP-binding_site_motif_A_(P-loop)_CDS
1432107	TCCCC	TCCC	553261	INDEL	NA
1433158	CGGGGG	CGGG	271803	INDEL	Name=Esterase/lipase/thioesterase_CDS
1433729	TCCC	TC	622817	INDEL	Name=hypothetical_protein_CDS
1434515	TGGGGG	TGGGG	129603	INDEL	NA
1434616	GAAAA	GAAA	443745	INDEL	NA
1435989	TACACCA	TACCA	324504	INDEL	Name=Rieske_2Fe-2S_family_protein_CDS
1436021	GTCTCTC	GTCTC	816297	INDEL	Name=Rieske_2Fe-2S_family_protein_CDS
1438205	AGGGGG	AGGG	237761	INDEL	Name=Isochorismatase_hydrolase_family_CDS
1438424	TCC	TC	150988	INDEL	Name=Isochorismatase_hydrolase_family_CDS
1440993	CGTGT	CGT	305231	INDEL	Name=choloylglycine_hydrolase_family_protein_CDS
1441421	CGA	CA	133048	INDEL	Name=choloylglycine_hydrolase_family_protein_CDS
1443157	TGAGAG	TGAG	109592	INDEL	NA
1443527	ACCCCCC	ACCCCC	45418	INDEL	NA
1445837	GCCC	GCC	727172	INDEL	NA
1446461	AC	ACGC	620057	INDEL	Name=immunoreactive_28_kDa_outer_membrane_protein_CDS
1446869	GTTTTTTT	GTTTT	472259	INDEL	NA
1448124	CGGGG	CGGG	189633	INDEL	NA
1449068	G	A	230248	SNP	Name=RNA_polymerase_sigma_factor_CDS
1449069	A	G	129484	SNP	Name=RNA_polymerase_sigma_factor_CDS
1450010	C	T	109195	SNP	Name=RNA_polymerase_sigma_factor_CDS
1450893	TAAAAA	TAAA	109531	INDEL	NA
1451015	G	A	380562	SNP	NA
1451189	ACGCGCGCGC	ACGCGCGC	115932	INDEL	Name=DNA_primase_CDS
1453166	ATTTT	ATTT	378898	INDEL	NA
1453218	ATTTTTT	ATTTTT	223007	INDEL	NA
1455766	CGGG	CGG	107962	INDEL	NA
1457022	TTCTC	TTC	125887	INDEL	Name=carbamoyl-phosphate_synthase_small_subunit_CDS
1457049	TCCCCC	TCCC	812344	INDEL	Name=carbamoyl-phosphate_synthase_small_subunit_CDS
1457199	CTTTTT	CTTTT	197831	INDEL	NA
1458263	TCCCCC	TCCC,TCC	455978	INDEL	NA
1459946	TGGA	TGA	290035	INDEL	NA
1460903	T	C	394002	SNP	Name=carbamoyl-phosphate_synthase_large_subunit_CDS
1460904	C	T	204389	SNP	Name=carbamoyl-phosphate_synthase_large_subunit_CDS
1461264	TCCCC	TCCC	257658	INDEL	Name=carbamoyl-phosphate_synthase_large_subunit_CDS
1462971	TCCCC	TCCC	559215	INDEL	Name=carbamoyl-phosphate_synthase_large_subunit_CDS
1463934	CAAAAAA	CAAAA	188122	INDEL	NA
1463970	GAAAAAAA	GAAAA	242324	INDEL	NA
1465220	TCCCC	TCCC	606355	INDEL	Name=ABC_transporter_CDS
1465402	CGAAA	C	81436	INDEL	Name=ABC_transporter_CDS
1467199	GCCCCCC	GCCC,GCCCCC	317413	INDEL	NA
1467242	T	TC	623149	INDEL	NA
1467639	TCCCC	TCC	828024	INDEL	Name=Glutathione_S-transferase_CDS
1467674	T	C	115937	SNP	Name=Glutathione_S-transferase_CDS
1468068	CGG	CG	508567	INDEL	NA
1468202	CAAAAG	CAAAG	203981	INDEL	Name=aspartate_aminotransferase_CDS
1468601	TCACAC	TCAC	244111	INDEL	Name=aspartate_aminotransferase_CDS
1469038	TCC	TC	508258	INDEL	Name=aspartate_aminotransferase_CDS
1469410	A	T	358327	SNP	NA
1469435	CTTTT	CTTTTTT	493268	INDEL	NA
1469588	ATTTT	ATTT	385513	INDEL	NA
1472823	AGGTG	AG	105024	INDEL	Name=Pyrokinin_CDS
1473699	TTCCT	TT	317688	INDEL	NA
1474132	T	C	831605	SNP	Name=Bacterial_regulatory_protein%2C_AsnC_family_CDS
1474950	TAAAAA	TAAAA	952357	INDEL	Name=Glycosyl_transferase%2C_group_1_CDS
1475433	AG	AGG	115321	INDEL	Name=transcription_elongation_factor_GreA_CDS
1477055	CTTA	CTA	195041	INDEL	Name=hypothetical_protein_CDS
1479123	TCCAAC	TCAAC	117367	INDEL	Name=hypothetical_protein_CDS
1479415	AT	ACTT	401226	INDEL	Name=hypothetical_protein_CDS
1480214	AAG	A	126579	INDEL	NA
1480889	TGG	TG	18239	INDEL	Name=Bacterial_SH3-like_region_CDS
1481160	T	C	337942	SNP	Name=Bacterial_SH3-like_region_CDS
1481161	C	T	203986	SNP	Name=Bacterial_SH3-like_region_CDS
1483274	G	A	684061	SNP	Name=excinuclease_ABC_subunit_B_CDS
1483275	A	G	112868	SNP	Name=excinuclease_ABC_subunit_B_CDS
1484179	TCCCCCC	TCCCC	173383	INDEL	Name=SLT_domain_protein_CDS
1484649	CCA	C	994361	INDEL	Name=SLT_domain_protein_CDS
1485358	CAAG	C	829095	INDEL	NA
1487111	TCCC	TCC	364782	INDEL	Name=Beta-lactamase-like_protein_CDS
1487857	CTTTTTT	CTTTTT	330985	INDEL	NA
1487920	GAAAAAA	GAAAAA	515336	INDEL	Name=hypothetical_protein_CDS
1488088	A	G	121345	SNP	Name=hypothetical_protein_CDS
1488161	CAAAAAA	CAAAAA,CAAAA	291769	INDEL	Name=hypothetical_protein_CDS
1490835	TTTC	T	681262	INDEL	Name=Osmolarity_sensor_protein_ENVZ_CDS
1491235	TCCCCC	TCC	494312	INDEL	NA
1492769	G	A	273253	SNP	NA
1492770	A	G	403384	SNP	NA
1495852	TCCCCC	TCCCC	664409	INDEL	Name=Protein_of_unknown_function_DUF152_CDS
1496030	CTTTT	CTTT	165733	INDEL	Name=Protein_of_unknown_function_DUF152_CDS
1499656	TCCCCGC	TCCCGC	528086	INDEL	NA
1500095	CGG	CG	64954	INDEL	Name=ATP/GTP-binding_site_motif_A_(P-loop)_CDS
1503334	TCCC	TCC	178883	INDEL	NA
1503364	TCCC	TC	597708	INDEL	NA
1504188	CGGGG	CGGG	539497	INDEL	Name=GTP-binding_protein%2C_putative_CDS
1505738	CTTGGCAG	CGGCAG	689278	INDEL	Name=adenine_phosphoribosyltransferase_CDS
1505888	CTT	CT	533319	INDEL	Name=adenine_phosphoribosyltransferase_CDS
1508947	TGG	TG	385787	INDEL	Name=Ubiquinol-cytochrome_C_reductase_iron-sulfur_subunit_CDS
1509791	CTTTT	CTTT	511378	INDEL	Name=hypothetical_ABC_transporter%2C_ATP-binding/permease_CDS
1512757	TCC	TC	380868	INDEL	Name=ABC_transporter%2C_ATP-binding_protein_CDS
1512989	GAAAAAA	GAAAAA	821417	INDEL	Name=ABC_transporter%2C_ATP-binding_protein_CDS
1513845	G	A	302983	SNP	Name=tRNA/rRNA_methyltransferase_(SpoU)_CDS
1513846	A	G	232457	SNP	Name=tRNA/rRNA_methyltransferase_(SpoU)_CDS
1514085	CTTTTTT	CTTTT	692492	INDEL	NA
1514172	GTTTTT	GTTTT	143806	INDEL	Name=purine_nucleoside_permease_CDS
1515053	TCCC	TCC	186814	INDEL	Name=purine_nucleoside_permease_CDS
1515395	TTGC	T	647444	INDEL	Name=hypothetical_protein_CDS
1517074	GAAAA	GAAA	689497	INDEL	Name=GCN5-related_N-acetyltransferase_CDS
1519044	GAAAAAA	GAAAA	216849	INDEL	Name=Polynucleotide_adenylyltransferase_CDS
1519500	GAAAA	GAAA	245336	INDEL	Name=Polynucleotide_adenylyltransferase_CDS
1519557	ACTCTC	ACTC	175351	INDEL	Name=Polynucleotide_adenylyltransferase_CDS
1519611	GCCCCCC	GCCCCC	162883	INDEL	Name=MutT/nudix_family_protein_CDS
1520013	GCCCCCC	GCCCCC	797758	INDEL	Name=MutT/nudix_family_protein_CDS
1521200	GCTTGGCC	GTGGCC	126833	INDEL	Name=Chaperonin_clpA/B_CDS
1522020	CACTT	C	168313	INDEL	Name=Protein_of_unknown_function_DUF58_CDS
1522173	A	G	529735	SNP	Name=Protein_of_unknown_function_DUF58_CDS
1523507	CTTTT	CTTT	146196	INDEL	Name=RNA-binding_region_RNP-1_(RNA_recognition_motif)_CDS
1524636	GCCCCCC	GCCCCC	113659	INDEL	Name=RNA-binding_region_RNP-1_(RNA_recognition_motif)_CDS
1525282	CTTTT	CTTT	347963	INDEL	Name=RNA-binding_region_RNP-1_(RNA_recognition_motif)_CDS
1525382	TCCCCCC	TCCCC	677116	INDEL	Name=RNA-binding_region_RNP-1_(RNA_recognition_motif)_CDS
1526430	CAAGAA	CAGAA	981822	INDEL	Name=hypothetical_protein_CDS
1527166	CAGGGAG	CAG,CG	205813	INDEL	Name=hypothetical_protein_CDS
1527499	CTTTTTG	CTTTG	330173	INDEL	Name=hypothetical_protein_CDS
1528071	TG	TGG	82437	INDEL	Name=GCN5-related_N-acetyltransferase_CDS
1528674	CTTTTT	CTTTT	994389	INDEL	NA
1529201	G	A	363286	SNP	Name=Glutathione_S-transferase%2C_C-terminal_CDS
1529202	A	G	191856	SNP	Name=Glutathione_S-transferase%2C_C-terminal_CDS
1530390	CTTTT	CTTT	811784	INDEL	Name=OmpW_family_CDS
1534006	TTCTC	TTC	503327	INDEL	NA
1534817	A	G	3646	SNP	Name=cation_efflux_family_protein_CDS
1536298	ACCCCC	ACCCC	853036	INDEL	Name=Glutamine_amidotransferase_class-I_CDS
1536818	C	T	467733	SNP	Name=Glutamine_amidotransferase_class-I_CDS
1537572	CGAA	C	328511	INDEL	Name=Glutamine_amidotransferase_class-I_CDS
1537713	GCCC	GC	558859	INDEL	Name=Glutamine_amidotransferase_class-I_CDS
1538182	TAAAAA	TAAAA	55214	INDEL	NA
1538516	TAAGAAGA	TAAGA	117164	INDEL	NA
1540217	CTTTTT	CTTTT	781226	INDEL	Name=Major_facilitator_superfamily_(MFS)_CDS
1540491	GCCCCC	GCCCC	104	INDEL	Name=Major_facilitator_superfamily_(MFS)_CDS
1541482	TCC	TC	11598	INDEL	Name=methyltransferase_CDS
1543286	CGG	CG	649617	INDEL	NA
1544120	AGGG	AGG	348922	INDEL	Name=Substrate-binding_region_of_ABC-type_glycine_betaine_transport_system_CDS
1544574	GCCCCCC	GCCC	393138	INDEL	NA
1547678	CCTT	C	418032	INDEL	Name=ATP/GTP-binding_site_motif_A_(P-loop)_CDS
1549016	GAAAAA	GAAAA	486679	INDEL	Name=Binding-protein-dependent_transport_systems_inner_membrane_component_CDS
1553443	TAAAA	TAAA	448215	INDEL	Name=Bacterial_regulatory_protein_LysR_CDS
1553924	A	G	103062	SNP	Name=tRNA/rRNA_methyltransferase_(SpoU)_CDS
1555265	AGGG	AGG	552195	INDEL	Name=tRNA_(5-methylaminomethyl-2-thiouridylate)-methyltransferase_CDS
1555820	CGGTGAACGGCTGCGCCATGGTCATAAAGCTGTAGCGTCACGCCAACGACGTCATAACCTTCACGTTTGAGGATCCCCGCCACAACTGATGAATCGACGCCACCCGACATGGCAACGACAACGCGCGTGTCTTCCGGCTTTCCCGGCAGATCGAGG	CG	387737	INDEL	Name=tRNA_(5-methylaminomethyl-2-thiouridylate)-methyltransferase_CDS
1555997	TCC	TC	783312	INDEL	NA
1556163	ATTTTT	ATTTT	146338	INDEL	Name=hypothetical_protein_CDS
1556367	TCCCCCCC	TCCCC	104275	INDEL	Name=hypothetical_protein_CDS
1557704	TCCC	TCC	985513	INDEL	Name=hypothetical_protein_CDS
1558956	G	A	353649	SNP	NA
1558957	A	G	524042	SNP	NA
1559943	CTTTTTTT	CTTTT	696951	INDEL	NA
1562732	CTTTTTTT	CTTTTT	219215	INDEL	Name=DegT/DnrJ/EryC1/StrS_aminotransferase_CDS
1562837	TCC	TC	138842	INDEL	Name=DegT/DnrJ/EryC1/StrS_aminotransferase_CDS
1562897	G	A	154628	SNP	NA
1562898	A	G	222682	SNP	NA
1563334	CAAAAA	CAAA	746674	INDEL	Name=Oxidoreductase%2C_N-terminal_CDS
1564815	TCCC	TC	50373	INDEL	Name=Glycosyl_transferase%2C_family_25_CDS
1564834	GCCCCC	GCCCC	732123	INDEL	Name=Glycosyl_transferase%2C_family_25_CDS
1567076	CAAAAAA	CAAA	309654	INDEL	Name=sensory_box_histidine_kinase_CDS
1568365	TCC	TC	116155	INDEL	Name=sensory_box_histidine_kinase_CDS
1569724	CTTTTTT	CTTTT	538554	INDEL	NA
1571445	CGGGGG	CGGGG	553108	INDEL	Name=AsmA_CDS
1572887	GAGAA	GA	505213	INDEL	Name=Binding-protein-dependent_transport_systems_inner_membrane_component_CDS
1574953	TAAAA	TAAA	318598	INDEL	Name=Putrescine_transport_atp-binding_protein_POTG_CDS
1574978	CCAC	CC	898704	INDEL	Name=Putrescine_transport_atp-binding_protein_POTG_CDS
1576517	CCTCTC	CCTC	145581	INDEL	NA
1579897	CTCTTG	CTTCTTG	323331	INDEL	Name=hypothetical_protein_CDS
1579924	GAAAAA	GAAAA	51092	INDEL	Name=hypothetical_protein_CDS
1580043	CTTTTTTCAAAG	CTTTTTCAAAG	111118	INDEL	NA
1581003	TCCA	TCA	387965	INDEL	Name=Short-chain_dehydrogenase/reductase_SDR_CDS
1583279	ACCCCC	ACCC	230356	INDEL	NA
1583590	GTTT	GTT	692061	INDEL	NA
1584005	ATTTTT	ATTTT	516835	INDEL	Name=Multiple_antibiotic_resistance_protein_MARC_CDS
1587589	CCTCTCCTT	CCTCCTT	167451	INDEL	NA
1587647	CCTCTCT	CCTCT	206362	INDEL	Name=hypothetical_protein_CDS
1587701	GAAAA	GAAAAA	752147	INDEL	NA
1588347	TCCC	TC	737275	INDEL	NA
1590055	CTTTG	CTG	257294	INDEL	NA
1595071	TCCC	TCC	123478	INDEL	Name=Bacterial_inner-membrane_translocator_CDS
1596002	TGG	TG	859026	INDEL	Name=Bacterial_inner-membrane_translocator_CDS
1596922	TCCC	TCC	449723	INDEL	Name=RbsA-2%2C_ribose_ABC_transporter%2C_ATP-binding_protein_CDS
1597244	G	A	396868	SNP	Name=RbsA-2%2C_ribose_ABC_transporter%2C_ATP-binding_protein_CDS
1597245	A	G	529214	SNP	Name=RbsA-2%2C_ribose_ABC_transporter%2C_ATP-binding_protein_CDS
1597817	GCTCTC	GCTC	204727	INDEL	NA
1598814	CTTTTTTTT	CTTTTT	701338	INDEL	Name=Glucose-methanol-choline_oxidoreductase_CDS
1601933	CGGGG	CGGG	16514	INDEL	NA
1602975	CCGGG	CGG	267077	INDEL	NA
1606616	CTTTTTTTGAA	CTTTTTGAA	89149	INDEL	NA
1606837	GAAAAAA	GAAAAA	154667	INDEL	NA
1607682	GCCCCCC	GCCCCC	242671	INDEL	Name=Bacterial_regulatory_protein%2C_IclR_family_CDS
1607755	AGGG	AGG	366716	INDEL	Name=Bacterial_regulatory_protein%2C_IclR_family_CDS
1608045	TCCC	TCC	32813	INDEL	Name=Aldehyde_dehydrogenase_CDS
1608065	CAAG	CAAAG	503723	INDEL	Name=Aldehyde_dehydrogenase_CDS
1608208	AGGG	AGG	521845	INDEL	Name=Aldehyde_dehydrogenase_CDS
1608915	GAAAAA	GAAAA	913256	INDEL	Name=Aldehyde_dehydrogenase_CDS
1609302	TCC	TC	495045	INDEL	Name=Aldehyde_dehydrogenase_CDS
1610209	GAAAAA	GAAAA	495889	INDEL	Name=Basic_helix-loop-helix_dimerization_domain_bHLH_CDS
1610554	TCC	TC	136784	INDEL	Name=Basic_helix-loop-helix_dimerization_domain_bHLH_CDS
1611454	G	A	125146	SNP	NA
1611455	A	G	204461	SNP	NA
1611839	TCCCC	TCCC	990789	INDEL	Name=HhH-GPD_CDS
1615498	TCCCCC	TCC	240062	INDEL	NA
1616427	CAAA	CAA	10036	INDEL	Name=Sigma-70_factor_family_CDS
1616915	TCC	TC	328594	INDEL	Name=Sigma-70_factor_family_CDS
1619058	G	A	358565	SNP	Name=hypothetical_protein_CDS
1619059	A	G	263375	SNP	Name=hypothetical_protein_CDS
1619465	AGGGG	AGGG	283375	INDEL	NA
1619546	TGGG	TG	139291	INDEL	Name=Ferric_uptake_regulation_protein_CDS
1619562	CAAAAAA	CAAAAA	864207	INDEL	Name=Ferric_uptake_regulation_protein_CDS
1620011	CAAAAAA	CAAAA	131067	INDEL	Name=Ferric_uptake_regulation_protein_CDS
1620489	G	A	627082	SNP	Name=Sensory_transduction_histidine_kinase_CDS
1620490	A	G	301979	SNP	Name=Sensory_transduction_histidine_kinase_CDS
1620773	G	A	361666	SNP	Name=Sensory_transduction_histidine_kinase_CDS
1620774	A	G	55341	SNP	Name=Sensory_transduction_histidine_kinase_CDS
1621293	TAAGG	TAAAGG	382664	INDEL	NA
1621689	CTTTTTTT	CTTTTT	177773	INDEL	NA
1622025	CTTTTCTTTTTC	CTTTTC	11997	INDEL	Name=Response_regulator_receiver_CDS
1622128	AGGGG	AGGG	407548	INDEL	Name=Response_regulator_receiver_CDS
1622784	GAAAAAAAA	GAAAAA	232102	INDEL	NA
1623709	ATTTTTTT	ATTTTT	135118	INDEL	NA
1623785	AGGGG	AGG	384111	INDEL	NA
1624247	AGGG	AGG	70271	INDEL	Name=sensor_histidine_kinase_CDS
1626051	CTTTTCTT	CTTTCTT	84135	INDEL	Name=DNA_gyrase%2C_subunit_B_CDS
1626958	CGGGGG	CGGGG	60664	INDEL	Name=hypothetical_protein_CDS
1627188	TCCC	TCC	474524	INDEL	NA
1627872	CGAGAGAGA	CGAGAGA	320601	INDEL	NA
1629287	AGGGGG	AGGG	239383	INDEL	Name=Biopolymer_transport_protein_ExbD/TolR_CDS
1629954	AGGGGGG	AGGGGG	183302	INDEL	Name=TonB-dependent_receptor_CDS
1630916	CAAAAAAAA	CAAAA	16668	INDEL	NA
1632926	TGAGG	TG	440537	INDEL	NA
1633410	TCCGA	TCGA	161032	INDEL	Name=Secretion_protein_HlyD_CDS
1634587	A	G	976832	SNP	Name=deoxyuridine_5'-triphosphate_nucleotidohydrolase_CDS
1634876	GGAGC	GGC	656405	INDEL	NA
1635070	GCCCCCCC	GCCCCC,GCCCC	507365	INDEL	NA
1635745	ACCCCC	ACCCC	242272	INDEL	Name=hypothetical_protein_CDS
1636585	AGGG	AGG	317631	INDEL	Name=Glutamine_amidotransferase%2C_class-II_CDS
1637398	GTTTTT	GTTTT	443565	INDEL	Name=hypothetical_protein_CDS
1637796	G	A	15247	SNP	Name=hypothetical_protein_CDS
1637797	A	G	171873	SNP	Name=hypothetical_protein_CDS
1637962	TCAC	TC	72103	INDEL	NA
1638029	A	G	707409	SNP	NA
1638051	CCACACA	CCACA	185326	INDEL	Name=Thromboxane_receptor_CDS
1644484	TGCGCGCGCGC	TGCGCGCGC	373588	INDEL	Name=SerA-1%2C_D-3-phosphoglycerate_dehydrogenase_CDS
1646645	GCCCCC	GCCCC	600123	INDEL	Name=Bile_acid:sodium_symporter_CDS
1649844	CGTGT	CGT	204427	INDEL	Name=Phosphoglucosamine_mutase_CDS
1650099	ATTTTTT	ATTTTT	151291	INDEL	NA
1650814	C	CT	323976	INDEL	Name=FtsH%2C_cell_division_protein_FtsH_CDS
1652002	TCCCCC	TCCCC	200807	INDEL	Name=FtsH%2C_cell_division_protein_FtsH_CDS
1652770	CCCT	C	869765	INDEL	Name=hypothetical_protein_CDS
1652885	GCCCCCC	GCCCCC	541083	INDEL	Name=hypothetical_protein_CDS
1653174	ACCCCGCC	ACC	207187	INDEL	Name=hypothetical_protein_CDS
1653873	CTT	C	952655	INDEL	Name=TPR_repeat-containing_protein_CDS
1653889	GGCGCGCGC	GGCGCGC	508343	INDEL	Name=TPR_repeat-containing_protein_CDS
1654322	A	G	210662	SNP	Name=TPR_repeat-containing_protein_CDS
1655204	CTTTTT	CTTT	778695	INDEL	NA
1655905	G	A	979434	SNP	Name=Bacterial_outer_membrane_protein_CDS
1655906	A	G	967789	SNP	Name=Bacterial_outer_membrane_protein_CDS
1657156	TCACAC	TCAC	199104	INDEL	Name=TolB%2C_N-terminal_CDS
1660039	CGGGGG	CGGGG	879535	INDEL	Name=MotA/TolQ/ExbB_proton_channel_CDS
1662012	A	G	174213	SNP	Name=Bacterial_DNA_recombination_protein%2C_RuvA_CDS
1662522	GCAC	GC	234284	INDEL	Name=Bacterial_DNA_recombination_protein%2C_RuvA_CDS
1663096	G	A	719932	SNP	Name=Crossover_junction_endodeoxyribonuclease_RuvC_CDS
1663097	A	G	10628	SNP	Name=Crossover_junction_endodeoxyribonuclease_RuvC_CDS
1663670	G	A	453358	SNP	Name=hypothetical_protein_CDS
1663671	A	G	969028	SNP	Name=hypothetical_protein_CDS
1667066	CAGAGAG	CAGAG	57759	INDEL	Name=Sel1-like_repeat_CDS
1669016	AAGAG	AAG	547574	INDEL	Name=Inositol_phosphatase/fructose-1%2C6-bisphosphatase_CDS
1669552	TTCTC	TTC	554633	INDEL	Name=hypothetical_protein_CDS
1671255	CTT	C	517611	INDEL	Name=OmpA/MotB_domain_protein_CDS
1671555	TCCCCC	TCCCC	626951	INDEL	NA
1673248	GAAAAAA	GAAAAA	608077	INDEL	Name=Probable_transport_atp-binding_protein_MSBA_CDS
1675530	ACCCCC	ACC	119266	INDEL	Name=Bacterial_regulatory_protein%2C_GntR_family_CDS
1676648	AGGGG	AGG	539564	INDEL	Name=2Fe-2S_ferredoxin%2C_iron-sulfur_binding_protein_CDS
1677448	GAAAAACC	GAAAACC	348735	INDEL	Name=RNA-binding_region_RNP-1_(RNA_recognition_motif)_CDS
1678451	GCCCC	GCCC	14031	INDEL	Name=Metallo-phosphoesterase_CDS
1678693	TTTTC	T	204438	INDEL	Name=Metallo-phosphoesterase_CDS
1679107	AGCGG	AG	126074	INDEL	Name=5-formyltetrahydrofolate_cyclo-ligase_CDS
1681813	CAAGAAG	CAGAAG	614409	INDEL	Name=transketolase_CDS
1682964	G	A	16443	SNP	NA
1682965	A	G	106646	SNP	NA
1683000	GAA	G	831784	INDEL	NA
1683556	GAAAA	GA	468235	INDEL	Name=glyceraldehyde-3-phosphate_dehydrogenase_CDS
1685881	TCCCC	TC	127835	INDEL	NA
1686126	CAAG	CG	385501	INDEL	Name=AMP-dependent_synthetase_and_ligase_CDS
1687850	AGG	AG	377565	INDEL	Name=AMP-dependent_synthetase_and_ligase_CDS
1688959	AGGG	AGG	476612	INDEL	Name=Bacterial_regulatory_protein%2C_DeoR_family_CDS
1689224	G	A	368851	SNP	NA
1690390	G	A	538361	SNP	Name=hypothetical_protein_CDS
1690391	A	G	122086	SNP	Name=hypothetical_protein_CDS
1690619	CGAGAG	CGAG	281691	INDEL	Name=hypothetical_protein_CDS
1693005	AAT	A	170583	INDEL	NA
1695005	ACTCTC	ACTC	196596	INDEL	Name=1-(5-Phosphoribosyl)-5-amino-4-imidazole-_carboxyl_ate_(AIR)_carboxylase_CDS
1695121	CGAAAGCGTTGCAGAACGCCCCTCGAACGAAGCCTGATCCGGCGAGG	CAGCGTTGCAGAACGCCCCTCGAACGAAGCCTGATCCGGCGAGG	504226	INDEL	Name=1-(5-Phosphoribosyl)-5-amino-4-imidazole-_carboxyl_ate_(AIR)_carboxylase_CDS
1696196	TAAAAAG	TAAAG	758329	INDEL	Name=phosphoribosylaminoimidazole_carboxylase_CDS
1698823	CCCCTGAA	CTCCCTGAA	704279	INDEL	Name=ATP/GTP-binding_site_motif_A_(P-loop)_CDS
1700815	GAAAAAAA	GAAAAA	465318	INDEL	Name=Hypothetical_Cytosolic_Protein_CDS
1700913	CAAAAAAGAA	CAAAAGAA	320991	INDEL	Name=Hypothetical_Cytosolic_Protein_CDS
1701181	CAAAAA	CAAAA	75769	INDEL	Name=ABC_transporter%2C_ATP-binding_protein_CDS
1701345	TCCCC	TC	530488	INDEL	Name=ABC_transporter%2C_ATP-binding_protein_CDS
1701861	TCC	TC	70788	INDEL	Name=ABC_transporter%2C_ATP-binding_protein_CDS
1703914	CTTTT	CTTT	619885	INDEL	Name=Thiamin_pyrophosphokinase%2C_catalytic_domain_protein_CDS
1706035	TCCC	TCC	123124	INDEL	Name=thiamin_ABC_transporter_membrane_component_CDS
1706301	GAAAAA	GAAAA	864407	INDEL	Name=thiamin_ABC_transporter_membrane_component_CDS
1707630	GCACACAC	GCACAC	89531	INDEL	Name=hypothetical_thiamine_ABC_transporter%2C_ATP-binding_protein_CDS
1707956	AC	AAGC	735941	INDEL	NA
1709540	CGGGGGG	CGGGG	523357	INDEL	NA
1711346	AGTGG	AGG	353199	INDEL	NA
1713925	A	G	782476	SNP	Name=ATP-dependent_helicase_CDS
1715380	GCCCC	GCCC	470841	INDEL	Name=ATP-dependent_helicase_CDS
1715412	A	G	626201	SNP	Name=ATP-dependent_helicase_CDS
1715849	CAAAA	CAAA	168377	INDEL	Name=ATP-dependent_helicase_CDS
1717140	G	A	433299	SNP	NA
1717141	A	G	372068	SNP	NA
1717152	A	G	356698	SNP	NA
1717422	G	A	543521	SNP	NA
1717423	A	G	422497	SNP	NA
1717433	G	A	514102	SNP	NA
1717434	A	G	423596	SNP	NA
1718880	TCCCCGCGCC	TCCCGCGCC	835729	INDEL	Name=hypothetical_protein_CDS
1720618	ATTTTT	ATTTT	59132	INDEL	Name=Glycosyl_transferase%2C_family_51_CDS
1723238	A	G	707574	SNP	Name=hypothetical_D-beta-hydroxybutyrate_dehydrogenase_CDS
1724192	CGAGA	CGA	313557	INDEL	Name=membrane_protein_MosC_CDS
1725758	TCC	TC	377844	INDEL	Name=Pyc%2C_pyruvate_carboxylase_CDS
1726280	G	A	264084	SNP	Name=Pyc%2C_pyruvate_carboxylase_CDS
1726281	A	G	334069	SNP	Name=Pyc%2C_pyruvate_carboxylase_CDS
1727843	AGG	AG	438753	INDEL	Name=Pyc%2C_pyruvate_carboxylase_CDS
1730890	CTTTG	CTTTTG	566408	INDEL	Name=Leu/Ile/Val-binding_protein_family_CDS
1732643	CGAA	C	332484	INDEL	Name=ATP/GTP-binding_site_motif_A_(P-loop_CDS
1733089	TCCC	TCC	118098	INDEL	Name=High-affinity_branched-chain_amino_acid_transport_atp-binding_protein_BRAF_CDS
1733919	AGCGCGCGCG	AGCGCGCG	243949	INDEL	Name=High-affinity_branched-chain_amino_acid_transport_atp-binding_protein_BRAF_CDS
1736548	GAAAA	GAAA	456726	INDEL	Name=High-affinity_branched-chain_amino_acid_transport_system_permease_protein_LIVH_CDS
1737416	TCC	TC	742627	INDEL	Name=proline_racemase%2C_putative_CDS
1737547	TCC	TC	609731	INDEL	Name=proline_racemase%2C_putative_CDS
1738546	CAA	C	514187	INDEL	Name=TrkA_potassium_uptake_protein_CDS
1739221	TCCCCCC	TCCCC	253841	INDEL	Name=TrkA_potassium_uptake_protein_CDS
1740071	GCCCCC	GCCC	578956	INDEL	Name=Bacterial_regulatory_protein%2C_GntR_family_CDS
1740155	ACCC	ACC	107924	INDEL	Name=Bacterial_regulatory_protein%2C_GntR_family_CDS
1740287	GCCCC	GCCC	356835	INDEL	NA
1740420	TCCCCC	TCCCC	253449	INDEL	Name=Bacterial_regulatory_protein%2C_MarR_family_CDS
1740911	AGGG	AGG	526039	INDEL	NA
1743176	TCG	TTTTCCG	57287	INDEL	Name=ATP_synthase_subunit_B_CDS
1747492	GCCCC	GCCC	348184	INDEL	Name=DEAD/DEAH_box_helicase_CDS
1747684	CAA	C	990914	INDEL	Name=DEAD/DEAH_box_helicase_CDS
1747742	T	C	518735	SNP	Name=DEAD/DEAH_box_helicase_CDS
1747743	C	T	203162	SNP	Name=DEAD/DEAH_box_helicase_CDS
1748684	GGCGCGCGC	GGCGCGC	10802	INDEL	Name=DEAD/DEAH_box_helicase_CDS
1748960	CAAAA	CAA	243964	INDEL	Name=DEAD/DEAH_box_helicase_CDS
1749297	G	A	242216	SNP	NA
1749298	A	G	372512	SNP	NA
1749473	CCTT	C	582456	INDEL	Name=Transaldolase_C_CDS
1749548	CAAGGAA	CGAA	677671	INDEL	Name=Transaldolase_C_CDS
1750684	T	C	187004	SNP	Name=hypothetical_protein_CDS
1750685	C	T	522124	SNP	Name=hypothetical_protein_CDS
1750741	CAAAAAA	CAAAA	322621	INDEL	Name=hypothetical_protein_CDS
1750927	TCCCC	TCC	414816	INDEL	Name=Aminoacyl-tRNA_synthetase%2C_class_I_CDS
1751884	G	A	49327	SNP	Name=Aminoacyl-tRNA_synthetase%2C_class_I_CDS
1751885	A	G	583981	SNP	Name=Aminoacyl-tRNA_synthetase%2C_class_I_CDS
1753289	AGGGG	AGGG	569103	INDEL	Name=Aminoacyl-tRNA_synthetase%2C_class_I_CDS
1754852	CCCCTTG	CTG	74164	INDEL	Name=usg_protein%2C_putative_CDS
1755992	A	G	835488	SNP	Name=AMP-dependent_synthetase_and_ligase_CDS
1756021	GGTGTG	GGTG	312452	INDEL	Name=AMP-dependent_synthetase_and_ligase_CDS
1758704	CTTTT	CTTT	667699	INDEL	Name=heat_shock_protein_HtpX_CDS
1758925	TAAAAAA	TAAAA	275161	INDEL	Name=Sun_CDS
1759776	AGGGGG	AGGGG	248117	INDEL	Name=Sun_CDS
1760381	C	CT	37758	INDEL	NA
1761028	AG	A	897624	INDEL	Name=Hypothetical_Cytosolic_Protein_CDS
1762052	T	C	303751	SNP	Name=Hypothetical_Cytosolic_Protein_CDS
1762053	C	T	417744	SNP	Name=Hypothetical_Cytosolic_Protein_CDS
1762358	CAAAA	CAAA	401751	INDEL	Name=AICARFT/IMPCHase_bienzyme_CDS
1765170	GCCCC	GCCC	107323	INDEL	Name=Transporter_CDS
1766299	GGC	GAAGC	538961	INDEL	Name=ATP/GTP-binding_site_motif_A_(P-loop)_CDS
1767222	TGG	TG	933917	INDEL	Name=ATP/GTP-binding_site_motif_A_(P-loop)_CDS
1768966	CAAAAA	CAAAA	444756	INDEL	Name=ATP/GTP-binding_site_motif_A_(P-loop)_CDS
1769380	GCCCC	GCC	700389	INDEL	Name=ATP/GTP-binding_site_motif_A_(P-loop)_CDS
1770400	C	G	409126	SNP	NA
1770560	CAAAAAA	CAAAAA	633485	INDEL	NA
1770626	TCC	TC	50483	INDEL	Name=hypothetical_protein_CDS
1771447	GAAAAA	GAAAA	151582	INDEL	Name=Protein_of_unknown_function_DUF477_CDS
1772293	TCAA	T	611826	INDEL	Name=LemA_family_CDS
1772415	GAAAA	GAAA	11616	INDEL	Name=LemA_family_CDS
1772667	CAAA	CAAAA	104856	INDEL	Name=LemA_family_CDS
1772791	T	C	223815	SNP	Name=hypothetical_protein_CDS
1772792	C	T	264023	SNP	Name=hypothetical_protein_CDS
1773304	TAAA	TA	279002	INDEL	Name=Antifreeze_protein%2C_type_I_CDS
1773653	C	T	122963	SNP	Name=Chorismate_mutase_CDS
1774299	CGGG	CG	448896	INDEL	Name=Ffh%2C_signal_recognition_particle_protein_CDS
1775771	A	G	31684	SNP	NA
1776789	CTT	CTTTT	403716	INDEL	Name=Carbonic_anhydrase_CDS
1777186	CGGG	CGG	535893	INDEL	Name=Carbonic_anhydrase_CDS
1778832	GAAAAA	GAAAA	621957	INDEL	NA
1779462	CATATA	CATA	512068	INDEL	Name=ATP/GTP-binding_site_motif_A_(P-loop)_CDS
1779637	T	C	603905	SNP	Name=ATP/GTP-binding_site_motif_A_(P-loop)_CDS
1779638	C	T	573637	SNP	Name=ATP/GTP-binding_site_motif_A_(P-loop)_CDS
1783344	GCCCCCC	GCCCCC	484182	INDEL	Name=NUDIX_hydrolase_CDS
1785023	GCCCCC	GCCCC	578929	INDEL	Name=carboxyl-terminal_protease_CDS
1786999	CGGGGAAG	CGGGAAG	697633	INDEL	Name=hypothetical_protein_CDS
1787552	AGGGG	AG	117037	INDEL	Name=Protein_of_unknown_function_DUF163_CDS
1787635	TCCCCC	TCCC	897413	INDEL	Name=Protein_of_unknown_function_DUF163_CDS
1788374	TGG	TG	502881	INDEL	Name=iojap-related_protein_CDS
1792003	CCACA	CCA	723678	INDEL	Name=GTP-binding_protein%2C_GTP1/OBG_family_CDS
1792998	ATTTT	ATTT	528026	INDEL	NA
1793174	CTTGCCTGG	CTTTGCCTGG	127389	INDEL	Name=hypothetical_protein_CDS
1793807	TTAAA	TAA	204258	INDEL	NA
1794123	CTTTT	CTTT	151784	INDEL	NA
1794820	G	A	211603	SNP	Name=GCN5-related_N-acetyltransferase_CDS
1794821	A	G	209342	SNP	Name=GCN5-related_N-acetyltransferase_CDS
1794994	TCCCCC	TCCCC	961749	INDEL	Name=GCN5-related_N-acetyltransferase_CDS
1804373	TCCCCC	TCCCC	795255	INDEL	NA
1806261	ACCCCCC	ACCCCC	814241	INDEL	NA
1807427	TCCC	TCC	853307	INDEL	NA
1810753	ACCCCC	ACCCC	44153	INDEL	NA
1812163	TCCCCCC	TCCCC	14753	INDEL	Name=Peptidase_M23/M37_CDS
1812882	T	C	191862	SNP	Name=Peptidase_M23/M37_CDS
1812883	C	T	242994	SNP	Name=Peptidase_M23/M37_CDS
1813242	CTTTTT	CTTT	140725	INDEL	NA
1815874	TG	T	523395	INDEL	Name=ClpB%2C_ATP-dependent_Clp_protease%2C_ATP-binding_subunit_ClpB_CDS
1816896	CAAAA	CAAAAA	844286	INDEL	Name=ClpB%2C_ATP-dependent_Clp_protease%2C_ATP-binding_subunit_ClpB_CDS
1817663	ACCCC	ACCC	592023	INDEL	Name=ClpB%2C_ATP-dependent_Clp_protease%2C_ATP-binding_subunit_ClpB_CDS
1819596	T	C	182691	SNP	Name=Methyltransferase_CDS
1819614	TCCC	TCC	131434	INDEL	Name=Methyltransferase_CDS
1824796	TGG	TG	108796	INDEL	Name=aspartate_kinase_CDS
1826337	TG	TGG	165229	INDEL	Name=Transporter%2C_DME_family_CDS
1826922	CAAAAA	CAAAA	355277	INDEL	Name=Transporter%2C_DME_family_CDS
1828009	T	C	322741	SNP	Name=nitrilase/cyanide_hydratase/apolipoprotein_N-acyltransferase_CDS
1828010	C	T	321963	SNP	Name=nitrilase/cyanide_hydratase/apolipoprotein_N-acyltransferase_CDS
1828091	CAAAAA	CAAAA	576372	INDEL	Name=nitrilase/cyanide_hydratase/apolipoprotein_N-acyltransferase_CDS
1828465	TGC	TGCGC	320343	INDEL	Name=glutaredoxin_3_CDS
1828731	ACCCC	ACCC	520312	INDEL	Name=hypothetical_protein_CDS
1830353	T	C	464834	SNP	Name=hypothetical_protein_CDS
1830354	C	T	222797	SNP	Name=hypothetical_protein_CDS
1831038	TGG	TG	192857	INDEL	Name=hypothetical_protein_BruAb1_1858_CDS
1831343	TTCTC	TTC	912833	INDEL	Name=hypothetical_protein_BruAb1_1858_CDS
1833672	CAAAAA	CAAA	458008	INDEL	Name=hypothetical_protein_CDS
1834304	CTTTT	CTTT	129677	INDEL	Name=hypothetical_protein_CDS
1834376	GACACA	GACA	343545	INDEL	Name=hypothetical_protein_CDS
1834501	GCCCCC	GCCC	114647	INDEL	NA
1834803	GCCCCC	GCCCC	501327	INDEL	Name=hypothetical_protein_CDS
1835593	AGGGGG	AGG	444032	INDEL	Name=hypothetical_protein_CDS
1836197	GGAAAG	GAG	499738	INDEL	Name=Uroporphyrinogen_III_synthase_HEM4_CDS
1836837	TCCCCC	TCCCC	111517	INDEL	Name=Porphobilinogen_deaminase_CDS
1837399	T	C	869801	SNP	Name=Porphobilinogen_deaminase_CDS
1837400	C	T	411149	SNP	Name=Porphobilinogen_deaminase_CDS
1838152	TCCC	TCC	5182	INDEL	Name=Glycoprotease_(M22)_metalloprotease_CDS
1838750	T	C	159431	SNP	Name=Glycoprotease_(M22)_metalloprotease_CDS
1838751	C	T	20389	SNP	Name=Glycoprotease_(M22)_metalloprotease_CDS
1840187	GAAAA	GAAA	15695	INDEL	Name=Family_of_unknown_function_DUF589_CDS
1840742	AGGGCG	AGGCG	109657	INDEL	Name=SAM_(and_some_other_nucleotide)_binding_motif_CDS
1842241	T	C	857125	SNP	Name=Bacterial_regulatory_protein%2C_GntR_family_CDS
1842658	CGGCTGGCT	CGGCT	735936	INDEL	Name=Bacterial_regulatory_protein%2C_GntR_family_CDS
1843298	CGGG	CG	574883	INDEL	Name=Bacterial_regulatory_protein%2C_GntR_family_CDS
1843547	TCCG	TCG	168608	INDEL	Name=Bacterial_regulatory_protein%2C_GntR_family_CDS
1843812	T	A	18836	SNP	Name=cell_division_protein_FtsK%2C_putative_CDS
1843824	C	G	748424	SNP	Name=cell_division_protein_FtsK%2C_putative_CDS
1843825	G	A	485127	SNP	Name=cell_division_protein_FtsK%2C_putative_CDS
1843827	A	G	463093	SNP	Name=cell_division_protein_FtsK%2C_putative_CDS
1843833	G	C	719694	SNP	Name=cell_division_protein_FtsK%2C_putative_CDS
1843847	T	G	236026	SNP	Name=cell_division_protein_FtsK%2C_putative_CDS
1843851	C	T	360571	SNP	Name=cell_division_protein_FtsK%2C_putative_CDS
1843863	G	C	119024	SNP	Name=cell_division_protein_FtsK%2C_putative_CDS
1843866	T	C	665379	SNP	Name=cell_division_protein_FtsK%2C_putative_CDS
1843871	T	C	578735	SNP	Name=cell_division_protein_FtsK%2C_putative_CDS
1843872	G	C	313033	SNP	Name=cell_division_protein_FtsK%2C_putative_CDS
1843874	T	A	7815	SNP	Name=cell_division_protein_FtsK%2C_putative_CDS
1843878	G	C	147072	SNP	Name=cell_division_protein_FtsK%2C_putative_CDS
1843881	A	C	105849	SNP	Name=cell_division_protein_FtsK%2C_putative_CDS
1843887	A	G	606342	SNP	Name=cell_division_protein_FtsK%2C_putative_CDS
1843890	A	G	471191	SNP	Name=cell_division_protein_FtsK%2C_putative_CDS
1843893	G	A	283652	SNP	Name=cell_division_protein_FtsK%2C_putative_CDS
1843905	A	G	119646	SNP	Name=cell_division_protein_FtsK%2C_putative_CDS
1843914	A	G	574028	SNP	Name=cell_division_protein_FtsK%2C_putative_CDS
1843946	G	T	737205	SNP	Name=cell_division_protein_FtsK%2C_putative_CDS
1843950	G	C	549969	SNP	Name=cell_division_protein_FtsK%2C_putative_CDS
1843953	G	T	474238	SNP	Name=cell_division_protein_FtsK%2C_putative_CDS
1843954	G	T	624958	SNP	Name=cell_division_protein_FtsK%2C_putative_CDS
1843955	C	T	988814	SNP	Name=cell_division_protein_FtsK%2C_putative_CDS
1843956	C	T	788919	SNP	Name=cell_division_protein_FtsK%2C_putative_CDS
1843965	A	C	517457	SNP	Name=cell_division_protein_FtsK%2C_putative_CDS
1843982	A	C	700357	SNP	Name=cell_division_protein_FtsK%2C_putative_CDS
1843994	T	G	256093	SNP	Name=cell_division_protein_FtsK%2C_putative_CDS
1844020	C	A	564217	SNP	Name=cell_division_protein_FtsK%2C_putative_CDS
1844022	C	A	559053	SNP	Name=cell_division_protein_FtsK%2C_putative_CDS
1844031	G	T	692116	SNP	Name=cell_division_protein_FtsK%2C_putative_CDS
1844046	G	C	731296	SNP	Name=cell_division_protein_FtsK%2C_putative_CDS
1844049	G	T	216826	SNP	Name=cell_division_protein_FtsK%2C_putative_CDS
1844061	T	A	112312	SNP	Name=cell_division_protein_FtsK%2C_putative_CDS
1844067	C	G	46836	SNP	Name=cell_division_protein_FtsK%2C_putative_CDS
1844068	A	C	172989	SNP	Name=cell_division_protein_FtsK%2C_putative_CDS
1844076	A	T	112094	SNP	Name=cell_division_protein_FtsK%2C_putative_CDS
1844077	A	T	103147	SNP	Name=cell_division_protein_FtsK%2C_putative_CDS
1844078	G	C	237861	SNP	Name=cell_division_protein_FtsK%2C_putative_CDS
1844082	G	C	6735	SNP	Name=cell_division_protein_FtsK%2C_putative_CDS
1844088	C	A	118958	SNP	Name=cell_division_protein_FtsK%2C_putative_CDS
1844090	G	T	118865	SNP	Name=cell_division_protein_FtsK%2C_putative_CDS
1844091	C	G	122891	SNP	Name=cell_division_protein_FtsK%2C_putative_CDS
1844106	C	T	643371	SNP	Name=cell_division_protein_FtsK%2C_putative_CDS
1844109	G	C	304658	SNP	Name=cell_division_protein_FtsK%2C_putative_CDS
1844112	G	A	49544	SNP	Name=cell_division_protein_FtsK%2C_putative_CDS
1844117	C	A	826279	SNP	Name=cell_division_protein_FtsK%2C_putative_CDS
1844118	G	A	106323	SNP	Name=cell_division_protein_FtsK%2C_putative_CDS
1844121	A	G	445092	SNP	Name=cell_division_protein_FtsK%2C_putative_CDS
1844127	C	G	672284	SNP	Name=cell_division_protein_FtsK%2C_putative_CDS
1844130	A	G	87534	SNP	Name=cell_division_protein_FtsK%2C_putative_CDS
1844133	C	A	181242	SNP	Name=cell_division_protein_FtsK%2C_putative_CDS
1844136	G	A	422608	SNP	Name=cell_division_protein_FtsK%2C_putative_CDS
1844141	G	C	702155	SNP	Name=cell_division_protein_FtsK%2C_putative_CDS
1844148	C	T	160219	SNP	Name=cell_division_protein_FtsK%2C_putative_CDS
1844157	C	A	144297	SNP	Name=cell_division_protein_FtsK%2C_putative_CDS
1844163	G	A	124875	SNP	Name=cell_division_protein_FtsK%2C_putative_CDS
1844164	A	T	826502	SNP	Name=cell_division_protein_FtsK%2C_putative_CDS
1844165	A	G	117579	SNP	Name=cell_division_protein_FtsK%2C_putative_CDS
1844181	G	A	140379	SNP	Name=cell_division_protein_FtsK%2C_putative_CDS
1844184	A	G	136334	SNP	Name=cell_division_protein_FtsK%2C_putative_CDS
1844196	G	A	109104	SNP	Name=cell_division_protein_FtsK%2C_putative_CDS
1844203	T	A	154282	SNP	Name=cell_division_protein_FtsK%2C_putative_CDS
1844204	G	T	186372	SNP	Name=cell_division_protein_FtsK%2C_putative_CDS
1844211	C	A	137979	SNP	Name=cell_division_protein_FtsK%2C_putative_CDS
1844214	A	G	129178	SNP	Name=cell_division_protein_FtsK%2C_putative_CDS
1844220	T	G	160227	SNP	Name=cell_division_protein_FtsK%2C_putative_CDS
1844235	C	G	104058	SNP	Name=cell_division_protein_FtsK%2C_putative_CDS
1844238	C	T	165171	SNP	Name=cell_division_protein_FtsK%2C_putative_CDS
1844241	C	A	153847	SNP	Name=cell_division_protein_FtsK%2C_putative_CDS
1844250	G	C	177415	SNP	Name=cell_division_protein_FtsK%2C_putative_CDS
1844256	G	A	966835	SNP	Name=cell_division_protein_FtsK%2C_putative_CDS
1844271	G	C	113207	SNP	Name=cell_division_protein_FtsK%2C_putative_CDS
1844327	C	G	147171	SNP	Name=cell_division_protein_FtsK%2C_putative_CDS
1844328	G	A	128115	SNP	Name=cell_division_protein_FtsK%2C_putative_CDS
1844331	A	G	149295	SNP	Name=cell_division_protein_FtsK%2C_putative_CDS
1844334	G	A	13227	SNP	Name=cell_division_protein_FtsK%2C_putative_CDS
1844337	T	G	111374	SNP	Name=cell_division_protein_FtsK%2C_putative_CDS
1844340	C	T	118325	SNP	Name=cell_division_protein_FtsK%2C_putative_CDS
1844346	C	G	157242	SNP	Name=cell_division_protein_FtsK%2C_putative_CDS
1844355	C	G	146967	SNP	Name=cell_division_protein_FtsK%2C_putative_CDS
1844358	C	A	120059	SNP	Name=cell_division_protein_FtsK%2C_putative_CDS
1844367	C	T	545776	SNP	Name=cell_division_protein_FtsK%2C_putative_CDS
1844370	C	G	365452	SNP	Name=cell_division_protein_FtsK%2C_putative_CDS
1844373	G	A	182156	SNP	Name=cell_division_protein_FtsK%2C_putative_CDS
1844382	A	G	149146	SNP	Name=cell_division_protein_FtsK%2C_putative_CDS
1844391	T	A	16841	SNP	Name=cell_division_protein_FtsK%2C_putative_CDS
1844394	G	A	155057	SNP	Name=cell_division_protein_FtsK%2C_putative_CDS
1844403	G	C	161341	SNP	Name=cell_division_protein_FtsK%2C_putative_CDS
1844424	A	G	158884	SNP	Name=cell_division_protein_FtsK%2C_putative_CDS
1844427	C	G	216142	SNP	Name=cell_division_protein_FtsK%2C_putative_CDS
1844447	G	C	100602	SNP	Name=cell_division_protein_FtsK%2C_putative_CDS
1844448	T	G	111585	SNP	Name=cell_division_protein_FtsK%2C_putative_CDS
1844454	A	G	158227	SNP	Name=cell_division_protein_FtsK%2C_putative_CDS
1844468	T	A	12108	SNP	Name=cell_division_protein_FtsK%2C_putative_CDS
1844469	C	A	215349	SNP	Name=cell_division_protein_FtsK%2C_putative_CDS
1844472	G	A	129232	SNP	Name=cell_division_protein_FtsK%2C_putative_CDS
1844476	A	G	148197	SNP	Name=cell_division_protein_FtsK%2C_putative_CDS
1844480	C	G	115149	SNP	Name=cell_division_protein_FtsK%2C_putative_CDS
1844487	G	C	133181	SNP	Name=cell_division_protein_FtsK%2C_putative_CDS
1844495	G	T	115229	SNP	Name=cell_division_protein_FtsK%2C_putative_CDS
1844499	G	A	690268	SNP	Name=cell_division_protein_FtsK%2C_putative_CDS
1844507	T	A	118043	SNP	Name=cell_division_protein_FtsK%2C_putative_CDS
1844511	T	C	157298	SNP	Name=cell_division_protein_FtsK%2C_putative_CDS
1844519	G	A	688951	SNP	Name=cell_division_protein_FtsK%2C_putative_CDS
1844521	G	T	738763	SNP	Name=cell_division_protein_FtsK%2C_putative_CDS
1844529	C	T	142047	SNP	Name=cell_division_protein_FtsK%2C_putative_CDS
1844551	C	G	127939	SNP	Name=cell_division_protein_FtsK%2C_putative_CDS
1844554	A	G	10725	SNP	Name=cell_division_protein_FtsK%2C_putative_CDS
1844556	A	G	131091	SNP	Name=cell_division_protein_FtsK%2C_putative_CDS
1844562	G	A	741213	SNP	Name=cell_division_protein_FtsK%2C_putative_CDS
1844568	G	A	10332	SNP	Name=cell_division_protein_FtsK%2C_putative_CDS
1844571	G	C	596142	SNP	Name=cell_division_protein_FtsK%2C_putative_CDS
1844574	A	G	133279	SNP	Name=cell_division_protein_FtsK%2C_putative_CDS
1844577	A	G	162362	SNP	Name=cell_division_protein_FtsK%2C_putative_CDS
1844594	T	G	150117	SNP	Name=cell_division_protein_FtsK%2C_putative_CDS
1844622	T	C	153196	SNP	Name=cell_division_protein_FtsK%2C_putative_CDS
1844631	G	A	650329	SNP	Name=cell_division_protein_FtsK%2C_putative_CDS
1844633	T	C	183227	SNP	Name=cell_division_protein_FtsK%2C_putative_CDS
1844640	G	C	126161	SNP	Name=cell_division_protein_FtsK%2C_putative_CDS
1844646	G	C	794165	SNP	Name=cell_division_protein_FtsK%2C_putative_CDS
1844649	A	G	147252	SNP	Name=cell_division_protein_FtsK%2C_putative_CDS
1844652	G	C	17337	SNP	Name=cell_division_protein_FtsK%2C_putative_CDS
1844658	C	T	188407	SNP	Name=cell_division_protein_FtsK%2C_putative_CDS
1844664	G	A	76876	SNP	Name=cell_division_protein_FtsK%2C_putative_CDS
[truncated: 372 more rows]

## Sheet: ALL_Polymorphisms CHR II
Positions	BAR	BAS	Coverage	INFO	Gene
223	GAAAAAA	GAAAAA	429307	INDEL	Name=Replication_protein_C_CDS
352	CTTTT	CTTT	10406	INDEL	Name=Replication_protein_C_CDS
580	TCCCC	TC	489095	INDEL	Name=Replication_protein_C_CDS
1383	AAGAGAGAGA	AAGAGAGA	13835	INDEL	NA
1522	GAAAA	GAAA	479193	INDEL	Name=hypothetical_protein_CDS
2399	TCC	TC	213946	INDEL	Name=Ribokinase_CDS
2811	TGAG	TG	346276	INDEL	Name=Ribokinase_CDS
3049	CAAAAGAAAAG	CAAAGAAAAG	15835	INDEL	NA
4137	CTCTTGT	CTGT	158967	INDEL	NA
5677	AGGGG	AGG	564017	INDEL	Name=Bacterial_inner-membrane_translocator_CDS
6352	GAAA	GAA	685364	INDEL	Name=ABC_transporter_CDS
6452	GCCCCC	GCCCC	269865	INDEL	Name=ABC_transporter_CDS
7957	A	G	290715	SNP	Name=Adenine_nucleotide_translocator_1_CDS
8371	ATTTTTT	ATTTTT	139391	INDEL	Name=Adenine_nucleotide_translocator_1_CDS
8629	CTTTT	CTTT	138389	INDEL	Name=Adenine_nucleotide_translocator_1_CDS
10402	CTT	C	148623	INDEL	Name=2%2C3-dihydroxybenzoate-2%2C3-dehydrogenase_CDS
11874	CTTTT	CTTT	652212	INDEL	Name=Isochorismatase_CDS
12803	TGGGGGCC	TGGGGCC	470073	INDEL	Name=EntE%2C_2%2C3-dihydroxybenzoate-AMP_ligase_CDS
12916	AGCGCGC	AGCGC	116747	INDEL	Name=EntE%2C_2%2C3-dihydroxybenzoate-AMP_ligase_CDS
17149	TGAGA	TGA	121058	INDEL	Name=Eukaryotic_molybdopterin_oxidoreductase_CDS
17695	CGGGGGG	CGGGG	431721	INDEL	Name=Nickel-dependent_hydrogenase_b-type_cytochrome_subunit_CDS
18262	CGAGA	CGA	124086	INDEL	Name=hypothetical_protein_CDS
19305	ATTTTTT	ATTTT	561648	INDEL	Name=extracytoplasmic_function_alternative_sigma_factor_CDS
19846	TCC	TC	101705	INDEL	Name=Bacterial_regulatory_protein%2C_GntR_family_CDS
21025	AGGG	AGG	107151	INDEL	Name=Leu/Ile/Val-binding_protein_family_CDS
21853	CCAA	C	151559	INDEL	Name=Leu/Ile/Val-binding_protein_family_CDS
22158	TGGGGG	TGGGG	548085	INDEL	Name=Bacterial_inner-membrane_translocator_CDS
22304	ATTTTGC	ATTTGC	116824	INDEL	Name=Bacterial_inner-membrane_translocator_CDS
23082	A	G	153201	SNP	Name=Bacterial_inner-membrane_translocator_CDS
24282	CCACA	CCA	144685	INDEL	Name=ABC_transporter_CDS
25869	GAAAA	GAAA	104963	INDEL	Name=Glyoxalase/Bleomycin_resistance_protein/dioxygenase_domain_protein_CDS
26141	CTTTTT	CTTTT	861095	INDEL	Name=Glyoxalase/Bleomycin_resistance_protein/dioxygenase_domain_protein_CDS
26179	TCC	TC	375671	INDEL	Name=Glyoxalase/Bleomycin_resistance_protein/dioxygenase_domain_protein_CDS
26775	TCCCCC	TCCCC	418841	INDEL	Name=Short-chain_dehydrogenase/reductase_SDR_CDS
29457	GCCCCC	GCCCC	673222	INDEL	Name=Dehydrogenase%2C_E1_component_CDS
29714	TGG	TG	206886	INDEL	Name=Dehydrogenase%2C_E1_component_CDS
31675	CCGCGCGCGC	CCGCGCGC	327044	INDEL	Name=Shikimate/quinate_5-dehydrogenase_CDS
32351	CTTTT	CTTT	519866	INDEL	NA
32535	TCCC	TCC	637852	INDEL	Name=hypothetical_protein_CDS
35593	TCC	TC	136034	INDEL	Name=magnesium_ion-transporting_ATPase%2C_E1-E2_family_CDS
37730	CTTTT	CTTT	108989	INDEL	Name=sensor_histidine_kinase_CDS
37860	CCAATA	CA	133124	INDEL	Name=sensor_histidine_kinase_CDS
37907	T	C	192662	SNP	Name=sensor_histidine_kinase_CDS
37908	C	T	221845	SNP	Name=sensor_histidine_kinase_CDS
37958	GAAAA	GAAA	390163	INDEL	Name=sensor_histidine_kinase_CDS
38301	AGGGGGG	AGGG	377887	INDEL	Name=sensor_histidine_kinase_CDS
39540	CGGGGGG	CGGGGG	158739	INDEL	Name=Response_regulator_receiver_CDS
41053	A	G	401808	SNP	NA
41211	ATTTTTTT	ATTTTT	969662	INDEL	Name=Inositol_phosphatase/fructose-1%2C6-bisphosphatase_CDS
43307	A	C	230331	SNP	NA
43580	TCCCCCC	TCCCCC	184225	INDEL	Name=Antifreeze_protein%2C_type_I_CDS
44400	T	C	780394	SNP	Name=Heat_shock_protein_Hsp20_CDS
44401	C	T	143243	SNP	Name=Heat_shock_protein_Hsp20_CDS
45477	ATGTGT	ATGT	979829	INDEL	Name=low-specificity_threonine_aldolase_CDS
46074	GAAAAA	GAAAA	389055	INDEL	NA
46182	GCTCTC	GCTC	650627	INDEL	NA
46617	AGGG	AGG	366293	INDEL	NA
46725	GAAAAA	GAAAA	103026	INDEL	Name=Glutamate_synthase_amidotransferase_domain_protein_CDS
47478	ACCCC	AACTCCCC	167692	INDEL	Name=Glutamate_synthase_amidotransferase_domain_protein_CDS
47936	GAAAAAAA	GAAAAAA	154176	INDEL	Name=Glutamate_synthase_amidotransferase_domain_protein_CDS
49598	GGTGTG	GGTG	670088	INDEL	Name=Glutamate_synthase_amidotransferase_domain_protein_CDS
49979	TCCCC	TCCC	585587	INDEL	Name=Glutamate_synthase_amidotransferase_domain_protein_CDS
50813	T	C	694041	SNP	Name=Glutamate_synthase_amidotransferase_domain_protein_CDS
50814	C	T	293856	SNP	Name=Glutamate_synthase_amidotransferase_domain_protein_CDS
52083	AGGGGGTG	AGGGTG	923471	INDEL	Name=glutamate_synthase%2C_small_subunit_CDS
53584	TAAAAAA	TAAAAA,TAAAA	171326	INDEL	NA
53720	TAAAG	TAG	889392	INDEL	NA
54142	AGCGCGCGC	AGCGCGC	567671	INDEL	NA
54639	AGGGGTTGG	AGGTTGG	603038	INDEL	Name=Protein_of_unknown_function_DUF459_CDS
56037	AGGGGGG	AGGGGG	227262	INDEL	Name=outer_membrane_protein_OprF_CDS
56283	TGGGG	TGGG	127882	INDEL	Name=outer_membrane_protein_OprF_CDS
60503	AGGGG	AGGG	102548	INDEL	Name=type_IV_secretion_system_protein_VirB7_KO_CDS
61517	AGGGGTG	AGGGTG	339029	INDEL	Name=type_IV_secretion_system_protein_VirB6_CDS
61560	TCC	TC	675881	INDEL	Name=type_IV_secretion_system_protein_VirB6_CDS
63110	TGG	TG	13104	INDEL	Name=type_IV_secretion_system_protein_VirB4_CDS
65780	CTTTTT	CTTTT	802696	INDEL	Name=type_IV_secretion_system_protein_VirB2_KO_CDS
66530	GTTTTTTT	GTTTT	627355	INDEL	Name=SLT_domain_protein_CDS
67415	CAA	C	233132	INDEL	NA
67848	GCAT	GAT	896631	INDEL	Name=Putative_peptidoglycan_binding_domain_1_CDS
71294	AGGGG	AGGG	841415	INDEL	Name=hypothetical_protein_CDS
71334	CCGCGCGCGC	CCGCGCGC	532217	INDEL	Name=hypothetical_protein_CDS
71422	G	A	314098	SNP	Name=hypothetical_protein_CDS
71423	A	G	384067	SNP	Name=hypothetical_protein_CDS
71979	CTTTT	CTTT	624342	INDEL	Name=KpsF/GutQ_family_protein_CDS
72014	AGGGGG	AGGGG	115932	INDEL	Name=KpsF/GutQ_family_protein_CDS
72103	CTTTTTT	CTTTT	219117	INDEL	Name=KpsF/GutQ_family_protein_CDS
72805	CTTGGTG	CGGTG	658199	INDEL	Name=KpsF/GutQ_family_protein_CDS
72850	AAGGGAGTAAGGGAGTAAG	AAAG	154742	INDEL	NA
73712	CTT	C	692432	INDEL	Name=Band_7_protein_CDS
73789	TCC	TC	141817	INDEL	Name=Band_7_protein_CDS
75105	CTTTTT	CTTT	736923	INDEL	Name=Ferrochelatase_CDS
76125	AGGGGGG	AGGG	334078	INDEL	Name=lipoprotein_Omp10_CDS
76975	ATTTTT	ATTTT	670898	INDEL	Name=homospermidine_synthase_CDS
78558	A	G	400868	SNP	Name=Anthranilate_synthase_component_I_and_chorismatebinding_protein_CDS
78857	T	C	150865	SNP	Name=Anthranilate_synthase_component_I_and_chorismatebinding_protein_CDS
82219	ACGCGC	ACGC	372556	INDEL	Name=sigma-54_dependent_DNA-binding_response_regulator_CDS
82334	CGCGGCGGCG	CGCGGCG	262878	INDEL	Name=sigma-54_dependent_DNA-binding_response_regulator_CDS
83194	TCAGC	TC	436449	INDEL	Name=sigma-54_dependent_DNA-binding_response_regulator_CDS
84407	TTTTCGGC	TGGC	192989	INDEL	Name=ATP/GTP-binding_site_motif_A_(P-loop)_CDS
86197	AGCGCGCGCGC	AGCGCGCGC	13618	INDEL	Name=keto-hydroxyglutarate-aldolase/keto-deoxy-_phosphogluconate_aldolase_CDS
86470	CTTTTTT	CTTTT	46043	INDEL	Name=hypothetical_protein_CDS
86664	T	C	239703	SNP	Name=hypothetical_protein_CDS
86665	C	T	163844	SNP	Name=hypothetical_protein_CDS
88247	AGGG	AGG	478879	INDEL	NA
89575	CTTTTTT	CTTTT	187697	INDEL	Name=Binding-protein-dependent_transport_systems_inner_membrane_component_CDS
90236	GCCCC	GCCC	283315	INDEL	Name=ABC_transporter_CDS
90763	AGGGGGG	AGGG	91438	INDEL	Name=ABC_transporter_CDS
91018	TGG	TG	434857	INDEL	Name=GCN5-related_N-acetyltransferase_CDS
93021	GCCCCCCC	GCCCC,GCCCCCC	475358	INDEL	Name=Delayed-early_response_protein/equilibrative_nucleoside_transporter_CDS
93098	GAAAAAA	GAAAAA	649547	INDEL	Name=Delayed-early_response_protein/equilibrative_nucleoside_transporter_CDS
93387	TAAAAA	TAAA	109239	INDEL	Name=Delayed-early_response_protein/equilibrative_nucleoside_transporter_CDS
94388	CTTTTTT	CTTTT	249246	INDEL	Name=hypothetical_protein_CDS
96337	CAAAA	CAAA	284502	INDEL	Name=Amidase_CDS
96604	T	C	321514	SNP	Name=Amidase_CDS
96605	C	T	467221	SNP	Name=Amidase_CDS
96791	GTTTTTT	GTTTTT	101397	INDEL	NA
97304	TCCCCC	TCCCC	361321	INDEL	NA
99001	CGG	CG	126433	INDEL	Name=Lipopolysaccharide_biosynthesis_CDS
99252	CGTGTGT	CGTGT	42666	INDEL	Name=Lipopolysaccharide_biosynthesis_CDS
99325	GAAAA	GAAA	821933	INDEL	Name=Lipopolysaccharide_biosynthesis_CDS
99879	TGG	TG	578697	INDEL	Name=Lipopolysaccharide_biosynthesis_CDS
100517	TGGGGGG	TGGGGG	749851	INDEL	Name=hypothetical_protein_CDS
101775	TAAAAAA	TAAAAA	410882	INDEL	Name=glycosyl_transferase%2C_WecB/TagA/CpsF_family_CDS
103217	GCCCC	GCCC	209752	INDEL	NA
103975	T	C	283319	SNP	Name=Glycosyl_transferase%2C_family_2_CDS
105484	CTTTTT	CTTTT	218232	INDEL	Name=Blood_group_Rhesus_C/E_and_D_polypeptide_CDS
112338	GAAAAA	GAAAA	612368	INDEL	Name=Acriflavin_resistance_protein_CDS
114181	TG	TGGAG	310724	INDEL	NA
116805	GAAAAAA	GAAAAA	219027	INDEL	NA
117444	CTTTTTTT	CTTTTT	48077	INDEL	Name=Transcriptional_Regulator%2C_TETR_family_CDS
117604	ATTTTTT	ATTTTT	110143	INDEL	NA
117727	ATTTTTTTT	ATTTTTTT	661266	INDEL	NA
118581	TCCCTCGGCA	TCCTCGGCA	140066	INDEL	Name=Bacterial_regulatory_protein%2C_LuxR_family_CDS
120035	CGAGAG	CGAG	153801	INDEL	Name=Type_III_secretion_exporter_CDS
120814	AGGG	AGG	165535	INDEL	Name=Flagellar_motor_switch_protein_FLIG_CDS
121202	CTTTT	CTTT	524024	INDEL	NA
121905	CTT	C	455873	INDEL	Name=hypothetical_protein_CDS
122666	AGGGGTG	AGGGTG	655529	INDEL	NA
123924	ACCCCC	ACCCC	23702	INDEL	Name=flagellar_motor_protein_CDS
125657	CGGGGG	CGGGG	504411	INDEL	Name=flagellum-specific_ATP_synthase_CDS
127311	AGGGGG	AGGGG	593328	INDEL	Name=hypothetical_protein_CDS
127429	TGAGA	TGA	468	INDEL	Name=hypothetical_protein_CDS
130947	CAA	CA	127951	INDEL	Name=Glu/Leu/Phe/Val_dehydrogenase_CDS
131162	C	A	192891	SNP	Name=Glu/Leu/Phe/Val_dehydrogenase_CDS
132809	CTTTTTTTT	CTTTTT	684101	INDEL	Name=transcriptional_regulator%2C_AraC_family_CDS
133828	CTTTTTTTT	CTTTT,CTTTTTT	365651	INDEL	NA
134402	CAAG	CAG	515864	INDEL	Name=SyrB_family_protein%2C_putative_CDS
134453	GAAAAA	GAAAA	659556	INDEL	Name=SyrB_family_protein%2C_putative_CDS
134752	CCAGAG	CAG	374808	INDEL	NA
134867	AGG	AG	464698	INDEL	Name=General_substrate_transporter_CDS
135370	GTTTTT	GTTTT	442009	INDEL	Name=General_substrate_transporter_CDS
135764	TAAAA	TAAA	253976	INDEL	Name=General_substrate_transporter_CDS
137302	TCCCCGATTGCCTTTTCCGCCCCATAGGACGATTGCGGCAACAGCGCCAGGTTTTCCGGCACGACATCCGGCATTTCCCCGCCAAACACGGCAAGCGAGGAGGTGAAGATAAACTTCGGTGCTTCCTGCGTTGCCCGCGCGGCTTCCAGCAGGGCGCGGGTTCC	T	103225	INDEL	Name=hypothetical_protein_CDS
140391	GTTTTTTT	GTTTT	212666	INDEL	Name=hypothetical_protein_CDS
141666	ATTTTTT	ATTTT	157879	INDEL	NA
144105	GACCCAA	GCCAA	251083	INDEL	Name=Flageller_protein_FlgA_CDS
144391	TGAGAGC	TGAGC	567789	INDEL	Name=Flageller_protein_FlgA_CDS
144417	A	G	922974	SNP	NA
148173	GGTATG	GAGTATG	643569	INDEL	Name=Flagellar_transport_protein_FliP_CDS
148729	ACGCGCGC	ACGCGC	176433	INDEL	Name=hypothetical_protein_CDS
151783	CAAAAA	CAAAA	825034	INDEL	NA
152336	TCCCCC	TCCCC	161237	INDEL	Name=hypothetical_protein_CDS
153195	GCCCCC	GCCCC	452061	INDEL	Name=citrate_lyase%2C_beta_subunit%2C_putative_CDS
153260	TGCGCGCGCGC	TGCGCGCGC	100711	INDEL	Name=citrate_lyase%2C_beta_subunit%2C_putative_CDS
154138	TCTGCTGCT	TCTGCT	897199	INDEL	Name=hypothetical_cytochrome_b561_CDS
155638	CGGGGGGCGGG	CGGGGCGGG	126448	INDEL	NA
156722	CGGGGGGG	CGGGGG	260685	INDEL	Name=outermembrane_transporter_CDS
157401	TGG	TG	140994	INDEL	Name=outermembrane_transporter_CDS
158103	TGG	TG	160307	INDEL	Name=outermembrane_transporter_CDS
163477	GAAAAAGA	GAAAGA	715052	INDEL	NA
163492	T	C	239272	SNP	NA
163733	CTTTTTT	CTTTT	479327	INDEL	NA
164798	ACCCCC	ACCC	827512	INDEL	Name=Bacterial_regulatory_protein%2C_GntR_family_CDS
164966	GAAAAAA	GAAAA	240132	INDEL	NA
167580	CGAAA	C	314313	INDEL	Name=ATPase%2C_E1-E2_type_CDS
167753	TCCCC	TCCC	440868	INDEL	Name=ATPase%2C_E1-E2_type_CDS
169176	GGCGC	GGC	10841	INDEL	Name=glycolate_oxidase%2C_iron-sulfur_subunit_CDS
170729	CAAAA	CAAA	185222	INDEL	Name=Aldo/keto_reductase_CDS
171625	TAAAAA	TAAA	151681	INDEL	NA
173272	CAAAAA	CAAAA	12656	INDEL	Name=DNA-3-methyladenine_glycosylase_I_CDS
174212	GAAAAAA	GAAAA	993183	INDEL	Name=histidyl-tRNA_synthetase_CDS
174373	GCTCTC	GCTC	428167	INDEL	Name=histidyl-tRNA_synthetase_CDS
174485	GAAAA	GAAA	329248	INDEL	Name=histidyl-tRNA_synthetase_CDS
174792	TGGA	TGA	339374	INDEL	Name=histidyl-tRNA_synthetase_CDS
179088	CGAGAG	CGAG	899802	INDEL	Name=DoxD-like_protein_CDS
179511	T	C	102897	SNP	NA
179512	C	T	694455	SNP	NA
181099	GAAAAAAA	GAAAAA	936686	INDEL	NA
181278	T	C	188889	SNP	Name=hypothetical_protein_CDS
181279	C	T	249205	SNP	Name=hypothetical_protein_CDS
181464	AGGGGG	AGGGG	715349	INDEL	NA
181564	CGGGGGG	CGGGGG	142613	INDEL	NA
183522	TGG	TG	559922	INDEL	Name=Chaperonin_Cpn60/TCP-1_CDS
184036	CTTTT	CTTTTT	448167	INDEL	Name=Chaperonin_Cpn10_CDS
184091	T	C	250953	SNP	Name=Chaperonin_Cpn10_CDS
184296	GTTTTTT	GTTTTT,GTTTT	436766	INDEL	NA
185069	TGCGCGCGCGC	TGCGCGC	456956	INDEL	Name=hydrolase%2C_haloacid_dehalogenase-like_family_CDS
185176	CTTGGA	C	147933	INDEL	Name=hydrolase%2C_haloacid_dehalogenase-like_family_CDS
189183	TTTC	T	172488	INDEL	Name=isoleucyl-tRNA_synthetase_CDS
190997	CTTTTT	CTTTT	436592	INDEL	NA
191947	ACTCTC	ACTC	88658	INDEL	Name=Cytidine/deoxycytidylate_deaminase%2C_zinc-bindingregion_CDS
192133	CGGG	CG	156344	INDEL	NA
192330	GCCCCC	GCC	208458	INDEL	Name=RNA_pseudouridylate_synthase_family_protein_CDS
194330	GTCT	GT	814633	INDEL	Name=conserved_hypothetical_protein_TIGR00095_CDS
194631	ACCCC	ACCC	941801	INDEL	Name=Zinc_protease_CDS
195297	CAG	C	404687	INDEL	Name=Zinc_protease_CDS
196428	AGGGG	AGG	84547	INDEL	NA
196549	T	C	213585	SNP	NA
197058	GTTTTTT	GTTTTT	752795	INDEL	NA
197353	T	C	484012	SNP	NA
197354	C	T	302938	SNP	NA
200177	AAG	A	830074	INDEL	Name=TrkA_potassium_uptake_protein_CDS
200395	ATTTTTTTT	ATTTTTT,ATTTTT	393244	INDEL	NA
201762	ACCGC	AC	112354	INDEL	Name=Modulator_of_DNA_gyrase_CDS
201788	ACCC	ACC	356469	INDEL	Name=Modulator_of_DNA_gyrase_CDS
205188	TCCC	TCC	558138	INDEL	Name=Tetraacyldisaccharide-1-P_4'-kinase_CDS
205369	ATGTG	ATG	725696	INDEL	Name=Tetraacyldisaccharide-1-P_4'-kinase_CDS
207580	AGGGG	AGG	346613	INDEL	Name=DNA_mismatch_repair_protein_CDS
207724	AGGGGG	AG	282101	INDEL	Name=DNA_mismatch_repair_protein_CDS
207858	TAAAA	TAAA	197273	INDEL	Name=DNA_mismatch_repair_protein_CDS
208217	CT	C	224594	INDEL	Name=DNA_mismatch_repair_protein_CDS
208324	C	T	54117	SNP	NA
208975	AGGG	AGG	128697	INDEL	Name=MucK%2C_cis%2Ccis-muconate_transport_protein_CDS
211082	CGGG	CGG	91559	INDEL	Name=Tumour_necrosis_factor_c/lymphotoxin-beta_CDS
212311	CGGGGG	CGGGG	139453	INDEL	Name=3-hydroxybutyryl-CoA_dehydrogenase_CDS
212886	T	C	573008	SNP	Name=3-hydroxybutyryl-CoA_dehydrogenase_CDS
212887	C	T	453708	SNP	Name=3-hydroxybutyryl-CoA_dehydrogenase_CDS
214570	T	A	549177	SNP	NA
216297	ACCCCC	ACCCC	386845	INDEL	Name=NADH_oxidase_CDS
216599	GGCGCGCGCG	GGCGCGCG	993366	INDEL	Name=NADH_oxidase_CDS
217095	AGGGG	AGGG	385167	INDEL	Name=NADH_oxidase_CDS
217954	CCTTT	CT	802253	INDEL	Name=sensor_histidine_kinase_CDS
218397	TCGCGCGCG	TCGCGCG	293218	INDEL	Name=sensor_histidine_kinase_CDS
218993	GCTCTC	GCTC	494645	INDEL	Name=sensor_histidine_kinase_CDS
219404	TCGCGCGCG	TCGCGCG	25254	INDEL	Name=Response_regulator_receiver_CDS
220007	GAAAAAAA	GAAAA	945969	INDEL	Name=Hypothetical_Cytosolic_Protein_CDS
220220	CAA	CAGAA	325708	INDEL	Name=Hypothetical_Cytosolic_Protein_CDS
220460	CGGGGGG	CGGGGG	113243	INDEL	NA
221598	CGTGTG	CGTG	166216	INDEL	NA
222187	ATTTT	ATTT	129665	INDEL	NA
223166	CCGAA	CAA	725215	INDEL	NA
225919	CGTG	CG	508456	INDEL	Name=hypothetical_protein_CDS
227500	TAAAA	TAAA	452063	INDEL	Name=Biphenyl-2%2C3-diol_1%2C2-dioxygenase_III_CDS
230214	CAAG	CAG	10856	INDEL	Name=TonB-dependent_receptor_protein_CDS
230457	A	G	398679	SNP	NA
231937	TCCC	TCC	212337	INDEL	Name=Bacterial_regulatory_protein%2C_IclR_family_CDS
232319	ATTT	ATT	408228	INDEL	Name=Bacterial_regulatory_protein%2C_IclR_family_CDS
234062	TCC	TC	136308	INDEL	Name=RbsA-4%2C_ribose_ABC_transporter%2C_ATP-binding_protein_CDS
235868	CTTTT	CT	175817	INDEL	Name=Bacterial_inner-membrane_translocator_CDS
236635	CA	C	101855	INDEL	Name=Bacterial_inner-membrane_translocator_CDS
236735	CGGGGGG	CGGGG	39775	INDEL	Name=Bacterial_inner-membrane_translocator_CDS
238251	CTTTT	C	850722	INDEL	Name=hypothetical_protein_CDS
239712	CGAAA	C	313511	INDEL	Name=Eukaryotic_molybdopterin_oxidoreductase_CDS
240456	CGGGGGG	CGGGG	16982	INDEL	Name=Esterase/lipase/thioesterase%2C_active_site_CDS
241030	AGGGGGG	AGGG	576878	INDEL	NA
241113	G	C	437262	SNP	NA
241121	G	A	119394	SNP	NA
241124	G	A	963945	SNP	NA
241133	ACTGCCCTACTGCC	ACTGCCCTGCCCTGCTGCCCTACTGCC	794148	INDEL	NA
242362	ACGCGCGC	ACGCGC	786988	INDEL	Name=Cobalamin_synthesis_protein/P47K_CDS
243047	GAAAAAA	GAAAAA	450265	INDEL	Name=Cobalamin_synthesis_protein/P47K_CDS
245668	TCGCGCGC	TCGCGC	174482	INDEL	Name=hypothetical_transcriptional_regulator_CDS
245801	TTCC	T	324135	INDEL	Name=hypothetical_transcriptional_regulator_CDS
246865	GCC	GCCC	785718	INDEL	Name=glycerate_dehydrogenase_CDS
247044	TGAGGAGG	TGAGG	587451	INDEL	Name=glycerate_dehydrogenase_CDS
248309	GTTTTTT	GTTTTT	324945	INDEL	NA
248448	CGGGGGG	CGGGG	179516	INDEL	Name=DNA_topoisomerase_II_CDS
248608	TGCGCGCGC	TGCGCGC	74754	INDEL	Name=DNA_topoisomerase_II_CDS
250692	TTC	T	732034	INDEL	NA
251595	CTTTT	CTTT	208881	INDEL	NA
251650	AGGGGG	AGGG	330592	INDEL	NA
257000	CGGG	CG	903338	INDEL	Name=NAD(P)_transhydrogenase%2C_beta_subunit_CDS
258692	CGTGTG	CGTG	2529	INDEL	Name=oxidoreductase%2C_putative_CDS
259797	AGGGG	AGG	284636	INDEL	Name=hydrolase%2C_haloacid_dehalogenase-like_family_CDS
260452	G	A	443921	SNP	Name=MaoC-like_dehydratase_CDS
260453	A	G	352513	SNP	Name=MaoC-like_dehydratase_CDS
260731	GGCGCGCGCG	GGCGCGCG	352299	INDEL	Name=MaoC-like_dehydratase_CDS
261576	CTTTT	CTTT	38267	INDEL	Name=Hypothetical_Membrane_Spanning_Protein_CDS
261736	AGGGG	AGGG	201283	INDEL	NA
264209	CGGGGG	CGGGG	60074	INDEL	NA
264476	GCACC	GCC	313871	INDEL	Name=glyoxalase_family_protein_CDS
266505	A	G	211085	SNP	NA
266509	G	A	570653	SNP	NA
266512	T	C	10528	SNP	NA
266562	G	A	145235	SNP	NA
266614	C	T	759942	SNP	NA
266659	C	G	205164	SNP	NA
266719	T	C	168318	SNP	NA
266741	C	T	175366	SNP	NA
267430	TCC	TC	126567	INDEL	Name=Lipoprotein_YaeC_family_CDS
267622	AAGAGA	AAGA	32216	INDEL	Name=Lipoprotein_YaeC_family_CDS
269354	GCA	G	686	INDEL	Name=oxidoreductase%2C_GMC_family_CDS
270083	AAAGA	AA	719967	INDEL	Name=branched-chain_amino_acid_ABC_transporter%2C_permease_protein_CDS
270327	GCCCCCCC	GCCCCC	142635	INDEL	Name=branched-chain_amino_acid_ABC_transporter%2C_permease_protein_CDS
270719	ACCCC	ACCC	587503	INDEL	Name=Bacterial_inner-membrane_translocator_CDS
273645	T	C	189775	SNP	Name=Leu/Ile/Val-binding_protein_family_CDS
273646	C	T	553574	SNP	Name=Leu/Ile/Val-binding_protein_family_CDS
273735	AGGG	AGG	175447	INDEL	Name=Leu/Ile/Val-binding_protein_family_CDS
274078	CAAAA	CA	580683	INDEL	Name=Leu/Ile/Val-binding_protein_family_CDS
274620	TTTTC	T	314652	INDEL	Name=Transcriptional_regulatory_protein%2C_LYSR_family_CDS
277515	CGTGGTGG	CGTGG	264584	INDEL	Name=Aminotransferase_class-III_CDS
277829	TCCC	TCC	174375	INDEL	Name=Aminotransferase_class-III_CDS
278701	TCC	TC	609175	INDEL	Name=Aminotransferase_class-III_CDS
280619	CGGGGG	CGGGG	152275	INDEL	Name=Beta-lactamase_CDS
282781	T	C	433089	SNP	Name=acetolactate_synthase_II_large_subunit_CDS
282782	C	T	233455	SNP	Name=acetolactate_synthase_II_large_subunit_CDS
286511	TCCCCC	TCCCC	110635	INDEL	Name=Oxidoreductase%2C_N-terminal_CDS
288962	CTTTTG	CTTTG	676928	INDEL	Name=Dihydroxy-acid_and_6-phosphogluconate_dehydratase_CDS
289393	TGGGG	TGGG	795105	INDEL	Name=2-keto-3-deoxy-galactonokinase_CDS
289445	TGGGGG	TG	247358	INDEL	Name=2-keto-3-deoxy-galactonokinase_CDS
290255	AACACAC	AACAC	428929	INDEL	Name=2-keto-3-deoxy-galactonokinase_CDS
291306	TCC	TC	942977	INDEL	NA
292795	TCC	TC	139737	INDEL	Name=sugar_ABC_transporter%2C_ATP-binding_protein_CDS
294346	TCC	TC	376881	INDEL	Name=Bacterial_inner-membrane_translocator_CDS
295176	AGGG	AGG	871455	INDEL	NA
297785	TCC	TC	114008	INDEL	Name=Urocanase_CDS
298174	CGGGGGG	CGGGGG	517869	INDEL	Name=Urocanase_CDS
300706	CTTTTTCGAT	CTTTCGAT,CTTCGAT	217625	INDEL	Name=Phenylalanine/histidine_ammonia-lyase_CDS
301067	GAGCAGCAGC	GAGCAGC	418152	INDEL	Name=Imidazolonepropionase_CDS
301513	CGGGGGG	CGGG	89793	INDEL	Name=Imidazolonepropionase_CDS
302380	CTTTT	C	124445	INDEL	Name=Amidohydrolase_CDS
303423	ATTTTT	ATTTT	211162	INDEL	Name=Amidohydrolase_CDS
303532	CCTT	C	3099	INDEL	Name=Amidohydrolase_CDS
303581	T	C	338001	SNP	Name=Bacterial_regulatory_protein%2C_GntR_family_CDS
303582	C	T	60587	SNP	Name=Bacterial_regulatory_protein%2C_GntR_family_CDS
304097	C	G	224172	SNP	Name=Bacterial_regulatory_protein%2C_GntR_family_CDS
305775	ACT	A	214052	INDEL	NA
307879	TCCC	TCC	447932	INDEL	Name=Alr%2C_alanine_racemase_CDS
307913	G	A	264131	SNP	Name=Alr%2C_alanine_racemase_CDS
307914	A	G	283437	SNP	Name=Alr%2C_alanine_racemase_CDS
308232	CG	C	110981	INDEL	Name=Alr%2C_alanine_racemase_CDS
310121	AGGGGG	AGG	131223	INDEL	Name=heat_resistant_agglutinin_1_precursor_CDS
310477	GCCCC	GCC	658858	INDEL	Name=heat_resistant_agglutinin_1_precursor_CDS
311403	ATTTTT	ATTTT	546591	INDEL	Name=FMN-dependent_alpha-hydroxy_acid_dehydrogenase_CDS
312952	TGCGC	TGC	510419	INDEL	Name=Molybdopterin_oxidoreductase_CDS
313854	T	C	31115	SNP	Name=Molybdopterin_oxidoreductase_CDS
313855	C	T	362989	SNP	Name=Molybdopterin_oxidoreductase_CDS
315817	TGG	TG	438979	INDEL	Name=Acriflavin_resistance_protein_A_precursor_CDS
316514	TGAAGAAG	TGAAG	207061	INDEL	Name=secretion_protein%2C_putative_CDS
320787	GGCGCGCGCG	GGCGCG	463653	INDEL	Name=Transcriptional_regulator%2C_GNTR_family_CDS
321647	GAAAAAA	GAAAAA	306259	INDEL	Name=Sugar_isomerase_(SIS)_CDS
322603	AGGGGGG	AGGGGG	290225	INDEL	Name=N-acetylglucosamine-6-phosphate_deacetylase_CDS
323151	CAA	C	389613	INDEL	Name=N-acetylglucosamine-6-phosphate_deacetylase_CDS
324042	AGGGGG	AGG	165889	INDEL	Name=hypothetical_protein_CDS
327623	CCTTGG	CGG	224525	INDEL	Name=hypothetical_protein_CDS
329421	TC	T	707737	INDEL	Name=transcriptional_regulator%2C_LysR_family_CDS
329705	CGTGTGTG	CGTGTG	451732	INDEL	Name=sarcosine_oxidase_beta_subunit_CDS
333508	ATTTT	ATTT	126261	INDEL	Name=Bacterial_regulatory_protein%2C_ArsR_family_CDS
334411	TCGCGCGCGC	TCGCGCGC	64724	INDEL	Name=NADH:flavin_oxidoreductase/NADH_oxidase_CDS
334641	CTTTT	CTTT	12018	INDEL	Name=NADH:flavin_oxidoreductase/NADH_oxidase_CDS
339098	C	T	555866	SNP	Name=hypothetical_protein_CDS
340359	TGG	TG	118229	INDEL	Name=Trx-2%2C_thioredoxin_CDS
342459	CTTTT	CTTT	306415	INDEL	Name=3-isopropylmalate_dehydrogenase_CDS
343639	CAAAA	CAAA	211819	INDEL	Name=hypothetical_ada_regulatory_protein_CDS
343679	ATTTTG	ATTG	326833	INDEL	Name=hypothetical_ada_regulatory_protein_CDS
344580	TCC	TC	332848	INDEL	Name=major_facilitator_family_transporter_CDS
345793	C	T	174153	SNP	Name=major_facilitator_family_transporter_CDS
347043	GTTTT	GTTT	156724	INDEL	Name=Aspartate-semialdehyde_dehydrogenase%2C_USG-1_related_CDS
349215	T	C	697745	SNP	Name=Neutral_zinc_metallopeptidase%2C_zinc-binding_region_CDS
350272	AGGGGGGCCGCGACGC	AGGGGGCCGCGACGC	256546	INDEL	Name=Aconitate_hydratase%2C_C-terminal_CDS
351493	ATTTTT	ATTTT	460013	INDEL	Name=ATP/GTP-binding_site_motif_A_(P-loop)_CDS
356148	CAAAAAAA	CAAAAA	218399	INDEL	NA
357292	C	T	172308	SNP	Name=GTP-binding_protein_TYPA/BIPA_CDS
358953	CAAAAAAA	CAAAAA	129933	INDEL	NA
360780	TTTC	T	347265	INDEL	Name=fructose-bisphosphate_aldolase_CDS
361542	ACGCGCGCGC	ACGCGCGC	836246	INDEL	Name=Ribose/galactose_isomerase_CDS
363333	TGG	TG	48771	INDEL	Name=Bacterial_regulatory_protein%2C_DeoR_family_CDS
366576	TCCCCC	TCC	883585	INDEL	Name=erythritol_kinase%2C_FGGY_CDS
367713	T	C	302256	SNP	Name=erythritol_kinase%2C_FGGY_CDS
367714	C	T	22327	SNP	Name=erythritol_kinase%2C_FGGY_CDS
369904	TGAGGA	TGA	263539	INDEL	Name=ATP/GTP-binding_site_motif_A_(P-loop)_CDS
370171	CGGGCG	CGTGGGCG	120145	INDEL	Name=ATP/GTP-binding_site_motif_A_(P-loop)_CDS
370334	AGGGGG	AGGGG	99136	INDEL	Name=ATP/GTP-binding_site_motif_A_(P-loop)_CDS
372852	TAAG	TAAAAG	117024	INDEL	Name=Periplasmic_binding_protein/LacI_transcriptionalregulator_CDS
373776	GAAAAAA	GAAAA	64702	INDEL	Name=transcriptional_regulator%2C_DeoR_family_CDS
373865	ACCCGCC	ACCGCC	245243	INDEL	Name=transcriptional_regulator%2C_DeoR_family_CDS
375271	ATGTG	ATG	323645	INDEL	NA
375949	GACAC	GAC	126478	INDEL	Name=FAD_linked_oxidase%2C_N-terminal_CDS
378738	CAAGAAGAAG	CAGAAG	1857	INDEL	Name=epimerase/dehydratase_family_protein%2C_putative_CDS
381210	GAAAAA	GAAAA	146346	INDEL	NA
382171	T	C	539824	SNP	NA
382172	C	T	418724	SNP	NA
382325	TCC	TC	108074	INDEL	Name=hypothetical_protein_CDS
383116	T	C	10241	SNP	Name=IS711%2C_transposase_orfB_CDS
383324	A	G	296255	SNP	Name=IS711%2C_transposase_orfB_CDS
383339	C	A	90406	SNP	Name=IS711%2C_transposase_orfB_CDS
383351	C	T	379637	SNP	Name=IS711%2C_transposase_orfB_CDS
383416	G	T	703365	SNP	Name=IS711%2C_transposase_orfB_CDS
383504	CCTTTT	CTTT,CTT	139395	INDEL	Name=Transposase_CDS
383868	A	G	299195	SNP	NA
384124	AGGGGGTGG	AGGGGTGG	126736	INDEL	NA
384242	TCCCCCC	TCCCC	178308	INDEL	NA
385064	AGGGGG	AGGGG	186358	INDEL	Name=hypothetical_protein_CDS
393059	TGGGGGG	TGGGG	432322	INDEL	Name=type_I_restriction-modification_system%2C_M_subunit_CDS
393818	TCCCC	TCCC	545619	INDEL	Name=type_I_restriction-modification_enzyme%2C_S_subunit_CDS
395446	TCC	TC	284635	INDEL	Name=hypothetical_protein_CDS
397709	CGGGGG	CGGGG	120405	INDEL	NA
398553	CGGGG	CGGG	239385	INDEL	NA
398715	ATCCTTCC	ATCCTTCCTTCC	577329	INDEL	Name=FMN/related_compound-binding_core_CDS
399093	GCCCCC	GCCCC	177615	INDEL	Name=FMN/related_compound-binding_core_CDS
399772	G	A	361533	SNP	Name=hypothetical_protein_CDS
399773	A	G	111978	SNP	Name=hypothetical_protein_CDS
399877	CCG	CTCG	871395	INDEL	NA
400464	CAAGAAAAAG	CAGAAAAAG	762335	INDEL	Name=hypothetical_protein_CDS
403242	CTTTT	CTTT	194968	INDEL	Name=ATP-dependent_RNA_helicase%2C_DEAD/DEAH_box_family_CDS
405482	TCCC	TCC	169527	INDEL	Name=hypothetical_protein_CDS
406946	TCC	TC	576875	INDEL	Name=Sel1-like_repeat_CDS
407071	TTTTC	T	575691	INDEL	Name=Sel1-like_repeat_CDS
407596	AGGGGGGG	AGGGGG	279864	INDEL	Name=Sel1-like_repeat_CDS
407694	CTTTT	CTTT	567359	INDEL	Name=Sel1-like_repeat_CDS
408977	A	G	182114	SNP	Name=Sel1-like_repeat_CDS
409398	CTTTT	CTT	691558	INDEL	Name=Sel1-like_repeat_CDS
409586	AGGGGG	AGG	157293	INDEL	NA
409679	GTTTTTT	GTTTTT	445641	INDEL	NA
409810	CGGGGG	CGGGG	703208	INDEL	NA
409927	CTTTTTT	CTTTTT	182787	INDEL	Name=Bacterial_regulatory_protein%2C_MerR_family_CDS
410686	TCCC	TCC	106257	INDEL	Name=Domain_of_unknown_function_DUF190_CDS
412236	AGGGGGGG	AGGGGG	187698	INDEL	NA
412354	CAAAAA	CAAAA	101437	INDEL	NA
415866	ATTTT	ATTT	505536	INDEL	NA
416774	G	A	40265	SNP	Name=Mannonate_dehydratase_CDS
416775	A	G	191945	SNP	Name=Mannonate_dehydratase_CDS
417195	TCCAGGC	TCAGGC	795517	INDEL	Name=Mannonate_dehydratase_CDS
417281	AGGGG	AGGG	889525	INDEL	Name=Mannonate_dehydratase_CDS
418328	ACGCGC	ACGC	48269	INDEL	NA
418420	CTTTT	CTTT	389052	INDEL	NA
418649	CTTTTTT	CTTTTT	280881	INDEL	Name=uronate_isomerase_CDS
423440	TCC	TC	160512	INDEL	Name=ABC_transporter%2C_ATP-binding_protein_CDS
424181	AGGGG	AGG	621476	INDEL	Name=ABC_transporter%2C_membrane_spanning_protein_CDS
424775	CTTTT	CTTTTT	26871	INDEL	Name=ABC_transporter%2C_membrane_spanning_protein_CDS
430571	GC	GCCC	233253	INDEL	Name=nickel_ABC_transporter%2C_permease_protein_CDS
431390	TGGGGG	TGGGG	544084	INDEL	Name=Binding-protein-dependent_transport_systems_inner_membrane_component_CDS
431867	CCTCTC	CCTC	867381	INDEL	Name=ATP/GTP-binding_site_motif_A_(P-loop)_CDS
432293	AGCGCGCG	AGCGCG	899342	INDEL	Name=ATP/GTP-binding_site_motif_A_(P-loop)_CDS
432521	T	C	11447	SNP	Name=ATP/GTP-binding_site_motif_A_(P-loop)_CDS
432607	CAGAGAAGAG	CAGAAGAG	956743	INDEL	Name=ATP/GTP-binding_site_motif_A_(P-loop)_CDS
434610	G	A	385137	SNP	NA
435818	GTTTTTT	GTTTT	385081	INDEL	NA
436648	CGGG	CG	981398	INDEL	Name=acyl-CoA_dehydrogenase_family_protein_CDS
438377	TCC	TC	253825	INDEL	Name=Thiolase_CDS
438545	TCCCC	TC	16185	INDEL	Name=Thiolase_CDS
441611	CTTTTTTT	CTTT	119566	INDEL	NA
442184	CGGGGG	CGGG	740491	INDEL	Name=Peptidase_family_S24_CDS
444514	CTTTTT	CTTTT	254309	INDEL	Name=Aminoacyl-tRNA_synthetase%2C_class_I_CDS
446433	CGAAA	C	5021	INDEL	Name=Carbonic_anhydrase%2C_prokaryotic_CDS
448916	TCC	TC	908011	INDEL	Name=Bacterial_extracellular_solute-binding_protein%2C_family_5_CDS
449780	TAGAAAG	TAAG	12653	INDEL	Name=Binding-protein-dependent_transport_systems_inner_membrane_component_CDS
450398	TTCAA	T	479368	INDEL	Name=Binding-protein-dependent_transport_systems_inner_membrane_component_CDS
451845	CTTTT	CTTT	246348	INDEL	Name=ATP/GTP-binding_site_motif_A_(P-loop)_CDS
452776	TCACA	TCA	108611	INDEL	Name=pyrroline-5-carboxylate_reductase_CDS
453890	ATGTG	ATG	93466	INDEL	Name=Tetrahydrofolate_dehydrogenase/cyclohydrolase_CDS
454458	CAAAA	CAAA	14622	INDEL	NA
455188	C	T	792588	SNP	Name=Dihydroxy-acid_and_6-phosphogluconate_dehydratase_CDS
455342	CGA	CGGA	112808	INDEL	Name=Dihydroxy-acid_and_6-phosphogluconate_dehydratase_CDS
458453	TCACA	TCA	899473	INDEL	Name=Glucose-6-phosphate_dehydrogenase_CDS
458842	GCACACA	GCACA	143764	INDEL	NA
462347	GCCCCC	GCCCC	156201	INDEL	NA
462408	CAAA	CAAAA	373429	INDEL	NA
463834	T	C	620376	SNP	Name=iron-regulated_protein_FrpC_CDS
464419	CGGGG	CGGG	51048	INDEL	NA
464490	CAAAAAA	CAAAAA	131364	INDEL	Name=transcriptional_regulator%2C_MarR_family_CDS
465158	CAAAAG	CAAAG	913384	INDEL	Name=D-amino_acid_oxidase_family_protein_CDS
465379	T	C	881657	SNP	Name=D-amino_acid_oxidase_family_protein_CDS
466218	TGG	TG	181198	INDEL	NA
467405	CCTTCTTC	CCTTC	19238	INDEL	Name=Glutamine_synthetase%2C_catalytic_domain_protein_CDS
467674	CGGGG	CGGG	333116	INDEL	Name=Glutamine_synthetase%2C_catalytic_domain_protein_CDS
468252	TAAAAAAA	TAAAAA	44423	INDEL	Name=hypothetical_protein_CDS
469190	TTTCG	T,TG	26388	INDEL	Name=LysR_substrate_binding_domain_protein_CDS
469688	CGGG	CG	410992	INDEL	Name=LysR_substrate_binding_domain_protein_CDS
469869	T	C	353999	SNP	Name=Exonuclease_VII%2C_large_subunit_CDS
469870	C	T	244746	SNP	Name=Exonuclease_VII%2C_large_subunit_CDS
471403	GAAAAAA	GAAAAA	323151	INDEL	NA
471560	TTCCTCC	TTCC	232601	INDEL	Name=Glutamate--cysteine_ligase%2C_plant_CDS
473038	CAAAA	CAAA	196554	INDEL	Name=Conserved_hypothetical_protein_46_CDS
474465	CTTTT	CTTT	259416	INDEL	NA
476046	CGGG	CG	322299	INDEL	Name=Fusaric_acid_resistance_protein_conserved_region_CDS
476727	A	G	11252	SNP	Name=hypothetical_protein_CDS
476766	GTTTTT	GTTTT	131982	INDEL	Name=Secretion_protein_HlyD_CDS
477683	AGGG	AGG	190393	INDEL	NA
477797	AGGGG	AGGG	218618	INDEL	NA
478163	TAAAAAA	TAAAAA	786898	INDEL	Name=Periplasmic_binding_protein_CDS
479380	AGGGG	AGG	554791	INDEL	Name=FecCD_transport_family_CDS
483019	T	C	352724	SNP	Name=Endoribonuclease_L-PSP_CDS
483020	C	T	26202	SNP	Name=Endoribonuclease_L-PSP_CDS
483278	CGGGGG	CGGGG	447934	INDEL	Name=Endoribonuclease_L-PSP_CDS
484236	AGGG	AGG	546524	INDEL	Name=hypothetical_sugar_ABC_transporter%2C_permease_protein_CDS
484555	CG	C	136827	INDEL	Name=hypothetical_sugar_ABC_transporter%2C_permease_protein_CDS
485359	TCGCGCGC	TCGCGC	14485	INDEL	Name=sugar_ABC_transporter%2C_periplasmic_sugar-bindingprotein%2C_putative_CDS
485886	TTCTC	TTC	1841	INDEL	Name=sugar_ABC_transporter%2C_periplasmic_sugar-bindingprotein%2C_putative_CDS
487250	CGGGG	CGGG	134747	INDEL	Name=Alpha-catenin_CDS
487391	C	G	411195	SNP	Name=SN-glycerol-3-phosphate_transport_ATP-binding_protein_UGPC_CDS
487431	T	C	320004	SNP	Name=SN-glycerol-3-phosphate_transport_ATP-binding_protein_UGPC_CDS
487561	A	G	313559	SNP	Name=SN-glycerol-3-phosphate_transport_ATP-binding_protein_UGPC_CDS
487876	C	T	901597	SNP	Name=SN-glycerol-3-phosphate_transport_ATP-binding_protein_UGPC_CDS
489614	ATTTT	ATTT	328802	INDEL	NA
489778	AGGGGGG	AGGG	617205	INDEL	NA
490515	TCCCCCC	TCCCC	611359	INDEL	Name=Hypothetical_Cytosolic_Protein_CDS
490664	GAAAAAA	GAAAAA	146882	INDEL	Name=Hypothetical_Cytosolic_Protein_CDS
490813	CGG	CG	844721	INDEL	NA
493022	GTTTTT	GTTTT	570498	INDEL	Name=Prion_protein_CDS
493751	GCCCCCC	GCCCCC	366293	INDEL	Name=glycine_betaine/L-proline_ABC_transporter%2C_periplasmic_glycine_betaine-binding_protein%2C_hypothetical_CDS
494851	CGAGA	CGA	194296	INDEL	Name=Transporter%2C_DME_family_CDS
495216	CAAAA	CAAA	633934	INDEL	Name=Transporter%2C_DME_family_CDS
496289	GAAA	GAAAAA	6981	INDEL	NA
496327	GCCCCC	GCCC	115688	INDEL	NA
496437	GTTTTTT	GTTTTT	590678	INDEL	Name=Iron-containing_alcohol_dehydrogenase_CDS
496719	ATGTGTGT	ATGTGTGTGT	117308	INDEL	Name=Iron-containing_alcohol_dehydrogenase_CDS
497648	GAAAAAA	GAAAAA	579809	INDEL	Name=hypothetical_protein_CDS
498060	TGGGGG	TGGGG	124961	INDEL	Name=Glutamine_synthetase%2C_catalytic_domain_protein_CDS
498337	GTTTTT	GTTTT	18811	INDEL	Name=Glutamine_synthetase%2C_catalytic_domain_protein_CDS
498707	TCC	TC	999371	INDEL	Name=Glutamine_synthetase%2C_catalytic_domain_protein_CDS
498928	TCC	TC	732686	INDEL	Name=Glutamine_synthetase%2C_catalytic_domain_protein_CDS
499398	AGGGG	AGGG	182018	INDEL	Name=Hypothetical_Cytosolic_Protein_CDS
500755	T	C	627383	SNP	Name=transcriptional_regulator%2C_putative_CDS
500756	C	T	307479	SNP	Name=transcriptional_regulator%2C_putative_CDS
501775	GCCCCCC	GCCCCC	29905	INDEL	Name=pyridine_nucleotide-disulphide_oxidoreductase_family_protein_CDS
503507	AAGA	AA	782869	INDEL	Name=Glycine_cleavage_T_protein_(aminomethyl_transferase)_CDS
508019	CTTTTT	CTTTT	989966	INDEL	NA
508305	CAAAAA	CAAAA	219366	INDEL	NA
508648	CGAAGGA	CGA	509023	INDEL	Name=Bacterial_regulatory_protein%2C_AsnC_family_CDS
509656	CG	C	253119	INDEL	Name=proline_dehydrogenase/delta-1-pyrroline-5-carboxylate_dehydrogenase_CDS
511368	AGGGGGG	AGGG	26632	INDEL	Name=proline_dehydrogenase/delta-1-pyrroline-5-carboxylate_dehydrogenase_CDS
512276	AAGGA	AGA	214436	INDEL	Name=proline_dehydrogenase/delta-1-pyrroline-5-carboxylate_dehydrogenase_CDS
513766	TCCCC	TCCC	804701	INDEL	Name=ABC_transporter%2C_periplasmic_substrate-binding_protein_CDS
515196	TC	TCCC	558938	INDEL	Name=Binding-protein-dependent_transport_systems_inner_membrane_component_CDS
520133	TCC	TC	146896	INDEL	Name=Pyruvate_decarboxylase_CDS
520338	TCACA	TCA	286146	INDEL	Name=Pyruvate_decarboxylase_CDS
522157	CGTGTGTG	CGTGTG	224148	INDEL	Name=Carbohydrate_kinase%2C_PfkB_CDS
522719	CAAGCT	CGCT	438027	INDEL	Name=Carbohydrate_kinase%2C_PfkB_CDS
523591	CGTGTGT	CGTGT	300873	INDEL	Name=Carbohydrate_kinase%2C_PfkB_CDS
524740	AGGGG	AGG	38887	INDEL	Name=SIS_domain_protein_CDS
525603	TCCA	TCA	303739	INDEL	Name=TrkA_potassium_uptake_protein_CDS
526921	TCC	TC	139318	INDEL	Name=hypothetical_protein_CDS
527314	ACCCCC	ACCCC	323034	INDEL	Name=LysR_substrate_binding_domain_protein_CDS
527486	A	G	125932	SNP	Name=LysR_substrate_binding_domain_protein_CDS
528836	CAAAAA	CAAAA	155423	INDEL	Name=Alkylhydroperoxidase_AhpD_CDS
529538	AGGGGG	AGGGG	317735	INDEL	Name=dicarboxylate_symporter_CDS
533176	GTTTTTTT	GTTTTTT	587305	INDEL	NA
534916	GCAC	GC	145427	INDEL	Name=Sarcosine_oxidase_beta_subunit_CDS
535937	GTTTTT	GTTTT	411177	INDEL	Name=iron_compound_ABC_transporter%2C_ATP-binding_protein%2C_hypothetical_CDS
538713	CTTG	CTTTG	9711	INDEL	Name=Binding-protein-dependent_transport_systems_inner_membrane_component_CDS
541417	CAAAA	CAAA	278186	INDEL	Name=Formate_dehydrogenase%2C_subunit_FdhD_CDS
541964	CTTTT	CT	188067	INDEL	Name=6%2C7-dimethyl-8-ribityllumazine_synthase_CDS
542208	G	A	163373	SNP	NA
542209	A	G	96145	SNP	NA
542730	CAGGAAATGAGGA	CGAAATGAGGA	145676	INDEL	NA
543094	GAAAAAA	GAAAAA	12568	INDEL	Name=Bacterial_extracellular_solute-binding_protein%2C_family_1_CDS
544744	CTTTTT	CTTTT	124953	INDEL	Name=hypothetical_sugar_ABC_transporter%2C_permease_protein_CDS
545103	TCCCC	TCCC	969023	INDEL	Name=hypothetical_sugar_ABC_transporter%2C_permease_protein_CDS
547812	GGA	G	117268	INDEL	NA
547880	AGGG	AGG	467969	INDEL	NA
550899	CGGGGG	CGGGG	211232	INDEL	Name=Ppx/GppA_phosphatase_CDS
552583	GCCCCCCC	GCCCC	66111	INDEL	Name=ATP/GTP-binding_site_motif_A_(P-loop)_CDS
553253	CCAC	CC	318274	INDEL	Name=Cystine_transport_system_permease_protein_CDS
554715	TGGGGG	TGGGG	579394	INDEL	Name=Hydantoinase/oxoprolinase_CDS
556962	AGCGCG	AGCG	423755	INDEL	Name=Hydantoinase/oxoprolinase_CDS
557582	ACGCGCGCGC	ACGCGCGC	136122	INDEL	Name=Hydantoinase/oxoprolinase_CDS
557853	CTTTTT	CTTTT	136106	INDEL	Name=Hydantoinase/oxoprolinase_CDS
559192	TCCC	TCC	731867	INDEL	Name=ATP/GTP-binding_site_motif_A_(P-loop)_CDS
559853	TCCCCC	TCC	61138	INDEL	Name=FecCD_transport_family_CDS
560788	TGCAAG	TG	12037	INDEL	Name=FecCD_transport_family_CDS
564272	TGGGGG	TGGG	855345	INDEL	Name=Aldehyde_dehydrogenase_CDS
564359	C	T	468881	SNP	Name=Aldehyde_dehydrogenase_CDS
564660	ATTTTTTT	ATTTTTT	221494	INDEL	Name=Aldehyde_dehydrogenase_CDS
566532	AGGGGG	AGGG	872042	INDEL	Name=Flavin-containing_monooxygenase_FMO_CDS
566905	CTTTTT	CTTT	218601	INDEL	Name=Flavin-containing_monooxygenase_FMO_CDS
567448	GTTTTTTT	GTTTTT	308931	INDEL	Name=Protein_of_unknown_function_DUF81_CDS
569546	CAAAAA	CA	531858	INDEL	Name=Protein_of_unknown_function_DUF6_CDS
569892	TCC	TC	473946	INDEL	NA
570222	TCC	TC	644551	INDEL	NA
570449	CGCTTCT	CTCT	437931	INDEL	Name=hypothetical_protein_CDS
570635	CGGGGGG	CGGGGG	552305	INDEL	NA
571081	ACATTT	A	955759	INDEL	Name=hypothetical_protein_CDS
571165	CCCTC	CC	474002	INDEL	NA
571912	TCC	TC	577441	INDEL	Name=Xanthine/uracil/vitamin_C_permease_family_CDS
572220	ATTTTTT	ATTTTT	228284	INDEL	Name=Xanthine/uracil/vitamin_C_permease_family_CDS
572713	TCCCC	TCCC	820394	INDEL	Name=Xanthine/uracil/vitamin_C_permease_family_CDS
573405	TCCC	TCC	366049	INDEL	Name=Cytidine/deoxycytidylate_deaminase%2C_zinc-bindingregion_CDS
573838	TGGGGGC	TGGGGC	322507	INDEL	Name=transporter%2C_TrkA_family_CDS
574987	TGG	TG	505303	INDEL	Name=transporter%2C_TrkA_family_CDS
575319	GCCCCC	GCCCC	436296	INDEL	Name=transporter%2C_TrkA_family_CDS
577402	CGGGGGG	CGGGGG	384954	INDEL	Name=Binding-protein-dependent_transport_systems_inner_membrane_component:Aromatic_amino_acid_permease_CDS
578028	CGTG	CG	317165	INDEL	Name=UgpA%2C_glycerol-3-phosphate_ABC_transporter%2C_permease_protein_CDS
581220	TCCCC	TCCC	481241	INDEL	NA
583959	TGGGGG	TGGGG	536163	INDEL	Name=Ras_GTPase_superfamily_CDS
584730	GCCCCCCC	GCCCCC	102444	INDEL	Name=branched-chain_amino_acid_ABC_transporter%2C_permease_protein_CDS
584946	AGGGGG	AGGGG	189257	INDEL	Name=branched-chain_amino_acid_ABC_transporter%2C_permease_protein_CDS
586024	AGGGG	AGGG	365133	INDEL	Name=Bacterial_inner-membrane_translocator_CDS
587325	ATGTG	ATG	311163	INDEL	Name=amino_acid_ABC_transporter%2C_periplasmic_amino-acid_binding_protein_CDS
591947	CGAA	CGGAA	649075	INDEL	Name=Bacterial_regulatory_protein_LysR%2C_HTH_motif_CDS
591968	TGGGGGA	TGGGGA	690177	INDEL	Name=Bacterial_regulatory_protein_LysR%2C_HTH_motif_CDS
592705	CGGGGG	CGGGG	604974	INDEL	NA
594164	CTTTT	CTTT	10705	INDEL	NA
594992	CAT	CTTAT	318333	INDEL	Name=Helix-turn-helix%2C_AraC_type_CDS
600660	GAAAAACA	GAAAACA	41266	INDEL	NA
600750	CGTGTG	CGTG	126347	INDEL	Name=transcriptional_regulator%2C_AsnC_family_CDS
601130	AGGG	AGG	714781	INDEL	NA
603160	GAAAAA	GAAAA	789336	INDEL	Name=amino_acid_ABC_transporter%2C_periplasmic_amino_acid-binding_protein_CDS
603568	AGGG	AGG	163687	INDEL	Name=amino_acid_ABC_transporter%2C_periplasmic_amino_acid-binding_protein_CDS
604653	CCTC	CC	322524	INDEL	Name=amino_acid_dehydrogenase%2C_hypothetical_CDS
604999	AGGGGGCG	AGGGCG	179159	INDEL	Name=amino_acid_dehydrogenase%2C_hypothetical_CDS
605647	CAAAAA	CAAAA	112931	INDEL	NA
610943	T	C	111446	SNP	NA
610944	C	T	733763	SNP	NA
612014	CTTTT	CTTT	829368	INDEL	Name=hypothetical_protein_CDS
614313	AGGGGGG	AGGG	515617	INDEL	NA
614696	TTTCCTT	TTT	294065	INDEL	Name=UMUC-like_DNA-repair_protein_CDS
616342	T	C	589237	SNP	Name=Prokaryotic_transcription_elongation_factor_GreA/GreB_CDS
618735	GCCCC	GCC	108835	INDEL	Name=GGDEF:Response_regulator_receiver_CDS
621903	TCCCCC	TC	79662	INDEL	Name=hypothetical_protein_CDS
624079	CGAA	C	577962	INDEL	Name=Ribonuclease_II_CDS
626323	TCC	TC	162633	INDEL	Name=DNA_topoisomerase_I_CDS
626629	CTTTTT	CTTTT	6157	INDEL	Name=DNA_topoisomerase_I_CDS
627157	TGGGGG	TGGGG	12259	INDEL	NA
627222	CGGGGG	CGGGG	132123	INDEL	NA
627671	TCCG	TCG	107711	INDEL	Name=SMF_protein_CDS
629268	GTTTTT	GTT	136266	INDEL	NA
630342	GCCCCC	GCCCC	146585	INDEL	Name=Amidohydrolase_CDS
630369	G	A	344058	SNP	Name=Amidohydrolase_CDS
630370	A	G	224372	SNP	Name=Amidohydrolase_CDS
631259	GAA	G	231818	INDEL	Name=aspartate_carbamoyltransferase_catalytic_subunit_CDS
631320	AAGA	AA	506076	INDEL	Name=aspartate_carbamoyltransferase_catalytic_subunit_CDS
632198	ATTTTT	ATTTT	127152	INDEL	Name=Acyl-CoA_dehydrogenase_CDS
634323	T	C	716588	SNP	Name=Aminoacyl-tRNA_synthetase%2C_class_I_CDS
634612	TCCAA	TCAA	120202	INDEL	Name=Aminoacyl-tRNA_synthetase%2C_class_I_CDS
636897	ATTTTTT	ATTTT	739448	INDEL	Name=hypothetical_protein_CDS
638398	ACCCGC	ACCGC	666093	INDEL	Name=DNA_topoisomerase_IV_subunit_B_CDS
639383	CGGGGGGTGG	CGGGGGTGG	232002	INDEL	Name=Protein_of_unknown_function_DUF6_CDS
640110	CAA	C	753743	INDEL	Name=Protein_of_unknown_function_DUF6_CDS
643843	G	A	374315	SNP	NA
644819	AGGG	AGG	735668	INDEL	Name=Virulence_protein_CDS
646508	GAAAAAA	GAAAA	216401	INDEL	Name=Protein_of_unknown_function_DUF470_CDS
646755	CCGCGCGCG	CCGCGCG	654341	INDEL	Name=Protein_of_unknown_function_DUF470_CDS
646962	A	G	356517	SNP	Name=Protein_of_unknown_function_DUF470_CDS
648106	ACCC	ATCCC	942619	INDEL	NA
648970	CAAAAAA	CAAAAA	149717	INDEL	NA
651472	T	C	402546	SNP	Name=D-fructose-6-phosphate_amidotransferase_CDS
651473	C	T	463693	SNP	Name=D-fructose-6-phosphate_amidotransferase_CDS
651517	CTTG	CTG	106372	INDEL	Name=D-fructose-6-phosphate_amidotransferase_CDS
652867	GCAC	GC	812186	INDEL	Name=ATP-dependent_DNA_helicase_RecG_CDS
654240	TCCCCC	TCCC	820266	INDEL	Name=ATP-dependent_DNA_helicase_RecG_CDS
654352	CAAAA	CAAA	328825	INDEL	Name=ATP-dependent_DNA_helicase_RecG_CDS
655299	AGCGCGC	AGCGC	126896	INDEL	Name=Mfd%2C_transcription-repair_coupling_factor_CDS
655573	ATTTTTT	ATTTT	972209	INDEL	Name=Mfd%2C_transcription-repair_coupling_factor_CDS
659653	TTCTC	TTC	10862	INDEL	Name=DSBA_oxidoreductase_CDS
661524	TAAAA	TAAA	262309	INDEL	Name=Bacterial_extracellular_solute-binding_protein%2C_family_5_CDS
663662	A	G	55774	SNP	Name=Phosphofructokinase_CDS
663913	TTTTCG	TG	303784	INDEL	Name=Phosphofructokinase_CDS
664161	GCCCCCC	GCCCCC	181357	INDEL	Name=Phosphofructokinase_CDS
665939	AGGG	AGG	452884	INDEL	Name=Zinc-containing_alcohol_dehydrogenase_superfamily_CDS
666202	G	A	204355	SNP	Name=Zinc-containing_alcohol_dehydrogenase_superfamily_CDS
666271	GAAAA	GAAA	830302	INDEL	Name=Zinc-containing_alcohol_dehydrogenase_superfamily_CDS
666799	TAAA	TAA	829976	INDEL	NA
666930	CGAGG	CG	465276	INDEL	Name=Rhodopsin-like_GPCR_superfamily_CDS
667106	ATTTTT	ATTTT	118164	INDEL	Name=Rhodopsin-like_GPCR_superfamily_CDS
667369	CTTTTTG	CTTTTG	986298	INDEL	Name=Rhodopsin-like_GPCR_superfamily_CDS
667841	TGGGGG	TGGGG	331028	INDEL	Name=Rhodopsin-like_GPCR_superfamily_CDS
669460	CGGGGAAGG	CGGAAGG	680279	INDEL	Name=Bacterial_inner-membrane_translocator_CDS
669795	TGGAG	TG	509665	INDEL	Name=Bacterial_inner-membrane_translocator_CDS
670191	G	GA	369906	INDEL	Name=Bacterial_inner-membrane_translocator_CDS
670371	TCC	TC	574056	INDEL	Name=Bacterial_inner-membrane_translocator_CDS
672052	TGG	TG	264602	INDEL	Name=elongator_protein_3_CDS
672151	GTTTTTT	GTTTT	622182	INDEL	Name=elongator_protein_3_CDS
672929	A	G	293484	SNP	Name=elongator_protein_3_CDS
673522	CGTGT	CGT	729509	INDEL	Name=Bacterioferritin_CDS
673846	CGAGA	CGA	601814	INDEL	NA
673992	GTTTTTTT	GTTTTT	246154	INDEL	NA
674208	TAAAAAA	TAAAAA	729577	INDEL	NA
674691	CTTTT	CTTT	157015	INDEL	NA
676132	CAAAA	CAAA	120255	INDEL	NA
676819	GAAAAAA	GAAAAA	188081	INDEL	NA
676908	CAAAAAAA	CAAAAAA	51152	INDEL	NA
677158	CCAAAA	CA,CAA	205501	INDEL	NA
677545	A	C	184395	SNP	NA
677587	A	G	138129	SNP	NA
677605	C	T	127318	SNP	NA
677623	C	T	793468	SNP	Name=ISBm1%2C_transposase_orfA_CDS
677639	C	A	151069	SNP	Name=ISBm1%2C_transposase_orfA_CDS
677661	G	A	118561	SNP	Name=ISBm1%2C_transposase_orfA_CDS
677682	G	A	218098	SNP	Name=ISBm1%2C_transposase_orfA_CDS
677713	G	A	147012	SNP	Name=ISBm1%2C_transposase_orfA_CDS
677767	C	T	347032	SNP	Name=ISBm1%2C_transposase_orfA_CDS
677845	T	C	920682	SNP	Name=ISBm1%2C_transposase_orfA_CDS
677851	A	G	106785	SNP	Name=ISBm1%2C_transposase_orfA_CDS
679089	C	T	455937	SNP	Name=Transposase_IS66_family_CDS
681229	T	C	221514	SNP	NA
681293	C	T	184406	SNP	NA
681301	GA	G	40653	INDEL	NA
681363	C	A	527009	SNP	NA
681388	G	A	654124	SNP	NA
681435	A	G	122068	SNP	NA
681447	A	G	99067	SNP	NA
681451	C	T	667044	SNP	NA
681489	G	A	113997	SNP	Name=ISBm1%2C_transposase_orfB_CDS
682019	TGGGGGG	TGGGG	528067	INDEL	Name=Helix-turn-helix%2C_AraC_type_CDS
687563	ACCCCC	ACCCC	199664	INDEL	Name=glycosyl_transferase%2C_group_2_family_protein_CDS
688534	TAAAAAAAAGC	TAAAAAAGC	290203	INDEL	Name=glycosyl_transferase%2C_group_2_family_protein_CDS
689151	TTTTC	T	789417	INDEL	Name=UDP-glucose_4-epimerase_CDS
689203	GGCGCGCGCGC	GGCGCGCGC	438809	INDEL	Name=UDP-glucose_4-epimerase_CDS
689312	GCCCCC	GCCCC	135967	INDEL	Name=UDP-glucose_4-epimerase_CDS
691380	CTTT	CT	676164	INDEL	NA
692362	G	A	467363	SNP	NA
692363	A	G	950177	SNP	NA
692517	CAGA	CAAGA	8093	INDEL	NA
693750	TTCTCT	TTCT	260358	INDEL	Name=Bacterial_extracellular_solute-binding_protein%2C_family_5_CDS
696558	GCT	G	859617	INDEL	Name=Sodium:dicarboxylate_symporter_CDS
700484	G	C	188384	SNP	Name=2OG-Fe(II)_oxygenase_superfamily_CDS
700488	T	C	414959	SNP	Name=2OG-Fe(II)_oxygenase_superfamily_CDS
700490	C	T	12539	SNP	Name=2OG-Fe(II)_oxygenase_superfamily_CDS
700551	T	C	169808	SNP	Name=IS711%2C_transposase_orfB_CDS
700588	A	G	47838	SNP	Name=IS711%2C_transposase_orfB_CDS
700611	TAAAAAA	TAAAA	127696	INDEL	Name=IS711%2C_transposase_orfB_CDS
701138	G	C	841791	SNP	Name=Transposase_CDS
701154	A	G	613287	SNP	Name=Transposase_CDS
703836	TGGGGG	TGGGG	625936	INDEL	Name=Peptidase_family_T4_CDS
704281	GTTTTTT	GTTTTT	139351	INDEL	NA
704958	G	A	232777	SNP	Name=hypothetical_FtsK%2C_cell_division_protein_CDS
704959	A	G	105665	SNP	Name=hypothetical_FtsK%2C_cell_division_protein_CDS
705434	T	C	980538	SNP	Name=hypothetical_FtsK%2C_cell_division_protein_CDS
705437	C	T	667902	SNP	Name=hypothetical_FtsK%2C_cell_division_protein_CDS
705440	A	G	134275	SNP	Name=hypothetical_FtsK%2C_cell_division_protein_CDS
705443	C	T	137131	SNP	Name=hypothetical_FtsK%2C_cell_division_protein_CDS
705456	C	A	866799	SNP	Name=hypothetical_FtsK%2C_cell_division_protein_CDS
705462	C	A	13612	SNP	Name=hypothetical_FtsK%2C_cell_division_protein_CDS
705463	G	A	149094	SNP	Name=hypothetical_FtsK%2C_cell_division_protein_CDS
705464	C	A	237113	SNP	Name=hypothetical_FtsK%2C_cell_division_protein_CDS
705467	G	C	642882	SNP	Name=hypothetical_FtsK%2C_cell_division_protein_CDS
705470	A	C	197294	SNP	Name=hypothetical_FtsK%2C_cell_division_protein_CDS
705473	G	C	719628	SNP	Name=hypothetical_FtsK%2C_cell_division_protein_CDS
705476	C	G	167112	SNP	Name=hypothetical_FtsK%2C_cell_division_protein_CDS
705485	C	T	159146	SNP	Name=hypothetical_FtsK%2C_cell_division_protein_CDS
705491	A	G	760573	SNP	Name=hypothetical_FtsK%2C_cell_division_protein_CDS
705492	T	C	508617	SNP	Name=hypothetical_FtsK%2C_cell_division_protein_CDS
705494	C	T	35845	SNP	Name=hypothetical_FtsK%2C_cell_division_protein_CDS
705497	G	A	160103	SNP	Name=hypothetical_FtsK%2C_cell_division_protein_CDS
705500	T	G	183323	SNP	Name=hypothetical_FtsK%2C_cell_division_protein_CDS
705503	T	A	110216	SNP	Name=hypothetical_FtsK%2C_cell_division_protein_CDS
705510	G	A	168251	SNP	Name=hypothetical_FtsK%2C_cell_division_protein_CDS
705512	G	C	167376	SNP	Name=hypothetical_FtsK%2C_cell_division_protein_CDS
705521	C	G	921096	SNP	Name=hypothetical_FtsK%2C_cell_division_protein_CDS
705527	T	C	215323	SNP	Name=hypothetical_FtsK%2C_cell_division_protein_CDS
705539	G	C	967281	SNP	Name=hypothetical_FtsK%2C_cell_division_protein_CDS
705542	T	C	144159	SNP	Name=hypothetical_FtsK%2C_cell_division_protein_CDS
705548	C	T	84721	SNP	Name=hypothetical_FtsK%2C_cell_division_protein_CDS
705551	T	G	134322	SNP	Name=hypothetical_FtsK%2C_cell_division_protein_CDS
705557	C	G	143249	SNP	Name=hypothetical_FtsK%2C_cell_division_protein_CDS
705561	T	A	110964	SNP	Name=hypothetical_FtsK%2C_cell_division_protein_CDS
705562	C	G	106702	SNP	Name=hypothetical_FtsK%2C_cell_division_protein_CDS
705563	G	C	130197	SNP	Name=hypothetical_FtsK%2C_cell_division_protein_CDS
705567	C	A	12139	SNP	Name=hypothetical_FtsK%2C_cell_division_protein_CDS
705570	T	G	104989	SNP	Name=hypothetical_FtsK%2C_cell_division_protein_CDS
705572	A	C	629568	SNP	Name=hypothetical_FtsK%2C_cell_division_protein_CDS
705578	C	T	233039	SNP	Name=hypothetical_FtsK%2C_cell_division_protein_CDS
705584	C	T	128308	SNP	Name=hypothetical_FtsK%2C_cell_division_protein_CDS
705587	G	C	129198	SNP	Name=hypothetical_FtsK%2C_cell_division_protein_CDS
705588	G	A	126096	SNP	Name=hypothetical_FtsK%2C_cell_division_protein_CDS
705596	C	G	809334	SNP	Name=hypothetical_FtsK%2C_cell_division_protein_CDS
705599	T	C	144329	SNP	Name=hypothetical_FtsK%2C_cell_division_protein_CDS
705604	T	C	106288	SNP	Name=hypothetical_FtsK%2C_cell_division_protein_CDS
705611	C	T	125045	SNP	Name=hypothetical_FtsK%2C_cell_division_protein_CDS
705627	G	C	916271	SNP	Name=hypothetical_FtsK%2C_cell_division_protein_CDS
705629	C	T	122127	SNP	Name=hypothetical_FtsK%2C_cell_division_protein_CDS
705632	T	G	959721	SNP	Name=hypothetical_FtsK%2C_cell_division_protein_CDS
705635	T	C	11927	SNP	Name=hypothetical_FtsK%2C_cell_division_protein_CDS
705640	C	T	180364	SNP	Name=hypothetical_FtsK%2C_cell_division_protein_CDS
705641	C	G	190415	SNP	Name=hypothetical_FtsK%2C_cell_division_protein_CDS
705644	T	C	129861	SNP	Name=hypothetical_FtsK%2C_cell_division_protein_CDS
705647	C	T	179268	SNP	Name=hypothetical_FtsK%2C_cell_division_protein_CDS
705653	C	T	901299	SNP	Name=hypothetical_FtsK%2C_cell_division_protein_CDS
705656	A	G	200289	SNP	Name=hypothetical_FtsK%2C_cell_division_protein_CDS
705660	A	C	156352	SNP	Name=hypothetical_FtsK%2C_cell_division_protein_CDS
705667	C	G	137409	SNP	Name=hypothetical_FtsK%2C_cell_division_protein_CDS
705684	T	G	749396	SNP	Name=hypothetical_FtsK%2C_cell_division_protein_CDS
705686	C	G	118812	SNP	Name=hypothetical_FtsK%2C_cell_division_protein_CDS
705696	C	T	476152	SNP	Name=hypothetical_FtsK%2C_cell_division_protein_CDS
705705	T	G	85819	SNP	Name=hypothetical_FtsK%2C_cell_division_protein_CDS
705716	A	G	118376	SNP	Name=hypothetical_FtsK%2C_cell_division_protein_CDS
705717	G	A	16741	SNP	Name=hypothetical_FtsK%2C_cell_division_protein_CDS
705718	G	C	145399	SNP	Name=hypothetical_FtsK%2C_cell_division_protein_CDS
705719	T	C	146369	SNP	Name=hypothetical_FtsK%2C_cell_division_protein_CDS
705723	G	A	125291	SNP	Name=hypothetical_FtsK%2C_cell_division_protein_CDS
705724	G	A	101986	SNP	Name=hypothetical_FtsK%2C_cell_division_protein_CDS
705725	C	T	110133	SNP	Name=hypothetical_FtsK%2C_cell_division_protein_CDS
705728	T	C	135321	SNP	Name=hypothetical_FtsK%2C_cell_division_protein_CDS
705735	A	G	184404	SNP	Name=hypothetical_FtsK%2C_cell_division_protein_CDS
705740	C	T	146111	SNP	Name=hypothetical_FtsK%2C_cell_division_protein_CDS
705743	T	C	190379	SNP	Name=hypothetical_FtsK%2C_cell_division_protein_CDS
705746	G	T	146387	SNP	Name=hypothetical_FtsK%2C_cell_division_protein_CDS
705747	C	A	153408	SNP	Name=hypothetical_FtsK%2C_cell_division_protein_CDS
705761	C	G	181371	SNP	Name=hypothetical_FtsK%2C_cell_division_protein_CDS
705764	T	C	200315	SNP	Name=hypothetical_FtsK%2C_cell_division_protein_CDS
705765	C	G	186286	SNP	Name=hypothetical_FtsK%2C_cell_division_protein_CDS
705773	G	T	158383	SNP	Name=hypothetical_FtsK%2C_cell_division_protein_CDS
705785	G	C	852247	SNP	Name=hypothetical_FtsK%2C_cell_division_protein_CDS
705788	T	C	100933	SNP	Name=hypothetical_FtsK%2C_cell_division_protein_CDS
705800	A	G	105376	SNP	Name=hypothetical_FtsK%2C_cell_division_protein_CDS
705828	C	T	171387	SNP	Name=hypothetical_FtsK%2C_cell_division_protein_CDS
705833	T	C	128228	SNP	Name=hypothetical_FtsK%2C_cell_division_protein_CDS
705836	C	T	127333	SNP	Name=hypothetical_FtsK%2C_cell_division_protein_CDS
705840	T	A	144415	SNP	Name=hypothetical_FtsK%2C_cell_division_protein_CDS
705842	C	G	182376	SNP	Name=hypothetical_FtsK%2C_cell_division_protein_CDS
705844	A	C	181104	SNP	Name=hypothetical_FtsK%2C_cell_division_protein_CDS
705849	G	C	12821	SNP	Name=hypothetical_FtsK%2C_cell_division_protein_CDS
705851	A	G	123944	SNP	Name=hypothetical_FtsK%2C_cell_division_protein_CDS
705856	G	T	175289	SNP	Name=hypothetical_FtsK%2C_cell_division_protein_CDS
705863	G	C	169272	SNP	Name=hypothetical_FtsK%2C_cell_division_protein_CDS
705870	G	A	112401	SNP	Name=hypothetical_FtsK%2C_cell_division_protein_CDS
705872	A	C	174406	SNP	Name=hypothetical_FtsK%2C_cell_division_protein_CDS
705875	T	C	193389	SNP	Name=hypothetical_FtsK%2C_cell_division_protein_CDS
705878	G	C	130242	SNP	Name=hypothetical_FtsK%2C_cell_division_protein_CDS
705890	A	G	174262	SNP	Name=hypothetical_FtsK%2C_cell_division_protein_CDS
705893	A	T	188359	SNP	Name=hypothetical_FtsK%2C_cell_division_protein_CDS
705896	G	C	947774	SNP	Name=hypothetical_FtsK%2C_cell_division_protein_CDS
705897	A	G	151323	SNP	Name=hypothetical_FtsK%2C_cell_division_protein_CDS
705911	C	T	171273	SNP	Name=hypothetical_FtsK%2C_cell_division_protein_CDS
705923	T	G	172401	SNP	Name=hypothetical_FtsK%2C_cell_division_protein_CDS
705929	A	G	429115	SNP	Name=hypothetical_FtsK%2C_cell_division_protein_CDS
705938	C	G	208408	SNP	Name=hypothetical_FtsK%2C_cell_division_protein_CDS
705941	T	C	166398	SNP	Name=hypothetical_FtsK%2C_cell_division_protein_CDS
705947	A	G	218845	SNP	Name=hypothetical_FtsK%2C_cell_division_protein_CDS
705953	G	C	129285	SNP	Name=hypothetical_FtsK%2C_cell_division_protein_CDS
705956	C	T	144266	SNP	Name=hypothetical_FtsK%2C_cell_division_protein_CDS
705959	G	C	185407	SNP	Name=hypothetical_FtsK%2C_cell_division_protein_CDS
705965	G	C	148387	SNP	Name=hypothetical_FtsK%2C_cell_division_protein_CDS
705972	G	A	145332	SNP	Name=hypothetical_FtsK%2C_cell_division_protein_CDS
705974	T	C	115409	SNP	Name=hypothetical_FtsK%2C_cell_division_protein_CDS
705983	G	A	159202	SNP	Name=hypothetical_FtsK%2C_cell_division_protein_CDS
706013	C	G	762107	SNP	Name=hypothetical_FtsK%2C_cell_division_protein_CDS
706014	C	G	1774	SNP	Name=hypothetical_FtsK%2C_cell_division_protein_CDS
706016	T	C	197276	SNP	Name=hypothetical_FtsK%2C_cell_division_protein_CDS
706019	T	C	188409	SNP	Name=hypothetical_FtsK%2C_cell_division_protein_CDS
706028	C	T	156272	SNP	Name=hypothetical_FtsK%2C_cell_division_protein_CDS
706031	C	T	176332	SNP	Name=hypothetical_FtsK%2C_cell_division_protein_CDS
706034	G	C	158392	SNP	Name=hypothetical_FtsK%2C_cell_division_protein_CDS
706037	T	C	729318	SNP	Name=hypothetical_FtsK%2C_cell_division_protein_CDS
706043	T	C	115386	SNP	Name=hypothetical_FtsK%2C_cell_division_protein_CDS
706049	C	T	178415	SNP	Name=hypothetical_FtsK%2C_cell_division_protein_CDS
706051	C	T	724002	SNP	Name=hypothetical_FtsK%2C_cell_division_protein_CDS
706055	A	G	898909	SNP	Name=hypothetical_FtsK%2C_cell_division_protein_CDS
706061	C	G	154285	SNP	Name=hypothetical_FtsK%2C_cell_division_protein_CDS
706062	A	C	100295	SNP	Name=hypothetical_FtsK%2C_cell_division_protein_CDS
706065	G	A	117272	SNP	Name=hypothetical_FtsK%2C_cell_division_protein_CDS
706066	G	A	125099	SNP	Name=hypothetical_FtsK%2C_cell_division_protein_CDS
706067	C	A	123332	SNP	Name=hypothetical_FtsK%2C_cell_division_protein_CDS
706077	A	G	117039	SNP	Name=hypothetical_FtsK%2C_cell_division_protein_CDS
706084	T	C	378179	SNP	Name=hypothetical_FtsK%2C_cell_division_protein_CDS
706086	T	C	142319	SNP	Name=hypothetical_FtsK%2C_cell_division_protein_CDS
706094	G	A	147304	SNP	Name=hypothetical_FtsK%2C_cell_division_protein_CDS
706098	T	A	158388	SNP	Name=hypothetical_FtsK%2C_cell_division_protein_CDS
706106	T	C	103405	SNP	Name=hypothetical_FtsK%2C_cell_division_protein_CDS
706111	A	C	158261	SNP	Name=hypothetical_FtsK%2C_cell_division_protein_CDS
706113	G	C	165902	SNP	Name=hypothetical_FtsK%2C_cell_division_protein_CDS
706118	G	C	1384	SNP	Name=hypothetical_FtsK%2C_cell_division_protein_CDS
706125	C	G	157397	SNP	Name=hypothetical_FtsK%2C_cell_division_protein_CDS
706129	C	T	137256	SNP	Name=hypothetical_FtsK%2C_cell_division_protein_CDS
706133	T	G	157186	SNP	Name=hypothetical_FtsK%2C_cell_division_protein_CDS
706135	T	G	144812	SNP	Name=hypothetical_FtsK%2C_cell_division_protein_CDS
706136	T	A	117081	SNP	Name=hypothetical_FtsK%2C_cell_division_protein_CDS
706151	C	T	112233	SNP	Name=hypothetical_FtsK%2C_cell_division_protein_CDS
706157	G	A	206368	SNP	Name=hypothetical_FtsK%2C_cell_division_protein_CDS
706160	A	C	932495	SNP	Name=hypothetical_FtsK%2C_cell_division_protein_CDS
706178	C	G	222402	SNP	Name=hypothetical_FtsK%2C_cell_division_protein_CDS
706181	C	T	2224	SNP	Name=hypothetical_FtsK%2C_cell_division_protein_CDS
706202	G	C	121167	SNP	Name=hypothetical_FtsK%2C_cell_division_protein_CDS
706211	T	C	190403	SNP	Name=hypothetical_FtsK%2C_cell_division_protein_CDS
706214	T	A	548079	SNP	Name=hypothetical_FtsK%2C_cell_division_protein_CDS
706223	C	T	198401	SNP	Name=hypothetical_FtsK%2C_cell_division_protein_CDS
706232	T	C	21539	SNP	Name=hypothetical_FtsK%2C_cell_division_protein_CDS
706235	C	G	162368	SNP	Name=hypothetical_FtsK%2C_cell_division_protein_CDS
706238	A	G	18335	SNP	Name=hypothetical_FtsK%2C_cell_division_protein_CDS
706247	T	G	159406	SNP	Name=hypothetical_FtsK%2C_cell_division_protein_CDS
706250	C	G	213415	SNP	Name=hypothetical_FtsK%2C_cell_division_protein_CDS
706259	C	G	165391	SNP	Name=hypothetical_FtsK%2C_cell_division_protein_CDS
706265	A	G	931874	SNP	Name=hypothetical_FtsK%2C_cell_division_protein_CDS
706268	C	A	460259	SNP	Name=hypothetical_FtsK%2C_cell_division_protein_CDS
706271	T	C	137387	SNP	Name=hypothetical_FtsK%2C_cell_division_protein_CDS
706274	C	T	134287	SNP	Name=hypothetical_FtsK%2C_cell_division_protein_CDS
706277	T	C	161251	SNP	Name=hypothetical_FtsK%2C_cell_division_protein_CDS
706278	C	G	15127	SNP	Name=hypothetical_FtsK%2C_cell_division_protein_CDS
706334	G	C	127368	SNP	Name=hypothetical_FtsK%2C_cell_division_protein_CDS
706349	T	C	169388	SNP	Name=hypothetical_FtsK%2C_cell_division_protein_CDS
706355	G	C	758912	SNP	Name=hypothetical_FtsK%2C_cell_division_protein_CDS
706364	T	G	222411	SNP	Name=hypothetical_FtsK%2C_cell_division_protein_CDS
706367	A	G	165332	SNP	Name=hypothetical_FtsK%2C_cell_division_protein_CDS
706370	C	G	131286	SNP	Name=hypothetical_FtsK%2C_cell_division_protein_CDS
706385	C	A	156331	SNP	Name=hypothetical_FtsK%2C_cell_division_protein_CDS
706391	C	T	168394	SNP	Name=hypothetical_FtsK%2C_cell_division_protein_CDS
706394	T	G	171375	SNP	Name=hypothetical_FtsK%2C_cell_division_protein_CDS
706401	A	C	805001	SNP	Name=hypothetical_FtsK%2C_cell_division_protein_CDS
706402	T	A	108791	SNP	Name=hypothetical_FtsK%2C_cell_division_protein_CDS
706409	T	C	134395	SNP	Name=hypothetical_FtsK%2C_cell_division_protein_CDS
706421	C	T	749897	SNP	Name=hypothetical_FtsK%2C_cell_division_protein_CDS
706424	T	C	122205	SNP	Name=hypothetical_FtsK%2C_cell_division_protein_CDS
706440	C	T	207408	SNP	Name=hypothetical_FtsK%2C_cell_division_protein_CDS
706441	A	T	150414	SNP	Name=hypothetical_FtsK%2C_cell_division_protein_CDS
706442	T	C	168342	SNP	Name=hypothetical_FtsK%2C_cell_division_protein_CDS
706448	T	G	134298	SNP	Name=hypothetical_FtsK%2C_cell_division_protein_CDS
706457	A	G	143257	SNP	Name=hypothetical_FtsK%2C_cell_division_protein_CDS
706464	G	C	111022	SNP	Name=hypothetical_FtsK%2C_cell_division_protein_CDS
706465	T	A	921117	SNP	Name=hypothetical_FtsK%2C_cell_division_protein_CDS
706466	C	G	117051	SNP	Name=hypothetical_FtsK%2C_cell_division_protein_CDS
706469	T	C	12515	SNP	Name=hypothetical_FtsK%2C_cell_division_protein_CDS
706472	T	G	960452	SNP	Name=hypothetical_FtsK%2C_cell_division_protein_CDS
706475	C	T	940677	SNP	Name=hypothetical_FtsK%2C_cell_division_protein_CDS
706478	C	G	194383	SNP	Name=hypothetical_FtsK%2C_cell_division_protein_CDS
706481	C	A	122223	SNP	Name=hypothetical_FtsK%2C_cell_division_protein_CDS
706484	C	T	178295	SNP	Name=hypothetical_FtsK%2C_cell_division_protein_CDS
706487	T	C	119714	SNP	Name=hypothetical_FtsK%2C_cell_division_protein_CDS
706488	T	G	624397	SNP	Name=hypothetical_FtsK%2C_cell_division_protein_CDS
706489	C	G	113239	SNP	Name=hypothetical_FtsK%2C_cell_division_protein_CDS
706493	T	C	514496	SNP	Name=hypothetical_FtsK%2C_cell_division_protein_CDS
706496	G	C	609117	SNP	Name=hypothetical_FtsK%2C_cell_division_protein_CDS
706505	A	G	65289	SNP	Name=hypothetical_FtsK%2C_cell_division_protein_CDS
706506	A	C	664841	SNP	Name=hypothetical_FtsK%2C_cell_division_protein_CDS
706507	A	G	669489	SNP	Name=hypothetical_FtsK%2C_cell_division_protein_CDS
706508	G	C	557659	SNP	Name=hypothetical_FtsK%2C_cell_division_protein_CDS
706509	G	A	766317	SNP	Name=hypothetical_FtsK%2C_cell_division_protein_CDS
706514	C	G	113395	SNP	Name=hypothetical_FtsK%2C_cell_division_protein_CDS
706515	A	C	993951	SNP	Name=hypothetical_FtsK%2C_cell_division_protein_CDS
706517	T	G	10138	SNP	Name=hypothetical_FtsK%2C_cell_division_protein_CDS
706523	G	C	978721	SNP	Name=hypothetical_FtsK%2C_cell_division_protein_CDS
706527	G	C	234563	SNP	Name=hypothetical_FtsK%2C_cell_division_protein_CDS
706528	A	T	52418	SNP	Name=hypothetical_FtsK%2C_cell_division_protein_CDS
706529	A	T	441188	SNP	Name=hypothetical_FtsK%2C_cell_division_protein_CDS
706536	C	G	118062	SNP	Name=hypothetical_FtsK%2C_cell_division_protein_CDS
706537	G	T	142969	SNP	Name=hypothetical_FtsK%2C_cell_division_protein_CDS
706538	C	G	169225	SNP	Name=hypothetical_FtsK%2C_cell_division_protein_CDS
706544	T	A	188096	SNP	Name=hypothetical_FtsK%2C_cell_division_protein_CDS
706550	G	C	917639	SNP	Name=hypothetical_FtsK%2C_cell_division_protein_CDS
706552	C	A	311845	SNP	Name=hypothetical_FtsK%2C_cell_division_protein_CDS
706553	A	T	906074	SNP	Name=hypothetical_FtsK%2C_cell_division_protein_CDS
706554	A	G	120803	SNP	Name=hypothetical_FtsK%2C_cell_division_protein_CDS
706556	G	C	125072	SNP	Name=hypothetical_FtsK%2C_cell_division_protein_CDS
706557	G	A	153097	SNP	Name=hypothetical_FtsK%2C_cell_division_protein_CDS
706559	G	C	11858	SNP	Name=hypothetical_FtsK%2C_cell_division_protein_CDS
706571	G	A	908288	SNP	Name=hypothetical_FtsK%2C_cell_division_protein_CDS
706574	A	C	724441	SNP	Name=hypothetical_FtsK%2C_cell_division_protein_CDS
706577	A	T	170821	SNP	Name=hypothetical_FtsK%2C_cell_division_protein_CDS
706580	A	C	728661	SNP	Name=hypothetical_FtsK%2C_cell_division_protein_CDS
706607	C	G	849204	SNP	Name=hypothetical_FtsK%2C_cell_division_protein_CDS
706619	C	A	123168	SNP	Name=hypothetical_FtsK%2C_cell_division_protein_CDS
706624	G	C	109	SNP	Name=hypothetical_FtsK%2C_cell_division_protein_CDS
706641	G	T	122052	SNP	Name=hypothetical_FtsK%2C_cell_division_protein_CDS
706642	A	C	345096	SNP	Name=hypothetical_FtsK%2C_cell_division_protein_CDS
706652	G	T	548117	SNP	Name=hypothetical_FtsK%2C_cell_division_protein_CDS
706661	A	G	105031	SNP	Name=hypothetical_FtsK%2C_cell_division_protein_CDS
706662	A	G	825783	SNP	Name=hypothetical_FtsK%2C_cell_division_protein_CDS
706663	A	C	757345	SNP	Name=hypothetical_FtsK%2C_cell_division_protein_CDS
706664	A	C	680049	SNP	Name=hypothetical_FtsK%2C_cell_division_protein_CDS
706667	G	C	128109	SNP	Name=hypothetical_FtsK%2C_cell_division_protein_CDS
706671	A	C	895932	SNP	Name=hypothetical_FtsK%2C_cell_division_protein_CDS
706694	C	A	130335	SNP	Name=hypothetical_FtsK%2C_cell_division_protein_CDS
706703	C	T	115038	SNP	Name=hypothetical_FtsK%2C_cell_division_protein_CDS
706712	C	T	137011	SNP	Name=hypothetical_FtsK%2C_cell_division_protein_CDS
706724	T	C	103306	SNP	Name=hypothetical_FtsK%2C_cell_division_protein_CDS
706727	C	T	158378	SNP	Name=hypothetical_FtsK%2C_cell_division_protein_CDS
706730	C	T	102156	SNP	Name=hypothetical_FtsK%2C_cell_division_protein_CDS
706736	G	T	127084	SNP	Name=hypothetical_FtsK%2C_cell_division_protein_CDS
706739	G	C	137842	SNP	Name=hypothetical_FtsK%2C_cell_division_protein_CDS
706743	T	A	193337	SNP	Name=hypothetical_FtsK%2C_cell_division_protein_CDS
706745	G	C	205389	SNP	Name=hypothetical_FtsK%2C_cell_division_protein_CDS
706746	G	A	184177	SNP	Name=hypothetical_FtsK%2C_cell_division_protein_CDS
706751	G	A	184206	SNP	Name=hypothetical_FtsK%2C_cell_division_protein_CDS
706754	G	C	825826	SNP	Name=hypothetical_FtsK%2C_cell_division_protein_CDS
706760	G	A	127978	SNP	Name=hypothetical_FtsK%2C_cell_division_protein_CDS
706761	A	G	127104	SNP	Name=hypothetical_FtsK%2C_cell_division_protein_CDS
706763	G	T	679677	SNP	Name=hypothetical_FtsK%2C_cell_division_protein_CDS
706766	A	G	38458	SNP	Name=hypothetical_FtsK%2C_cell_division_protein_CDS
706770	C	A	799692	SNP	Name=hypothetical_FtsK%2C_cell_division_protein_CDS
706784	G	C	528749	SNP	Name=hypothetical_FtsK%2C_cell_division_protein_CDS
706790	C	T	101916	SNP	Name=hypothetical_FtsK%2C_cell_division_protein_CDS
706792	T	C	808671	SNP	Name=hypothetical_FtsK%2C_cell_division_protein_CDS
706793	C	G	346192	SNP	Name=hypothetical_FtsK%2C_cell_division_protein_CDS
706805	T	A	816046	SNP	Name=hypothetical_FtsK%2C_cell_division_protein_CDS
706808	C	A	716286	SNP	Name=hypothetical_FtsK%2C_cell_division_protein_CDS
707689	TGCGCGCG	TGCGCG	577799	INDEL	Name=Surf1_protein_CDS
708074	GAAAA	GAAAAA	506614	INDEL	Name=Surf1_protein_CDS
708414	TCCG	TCG	224666	INDEL	Name=Pyridine_nucleotide-disulphide_oxidoreductase%2C_class-II_CDS
712225	CCACAC	CCAC	714794	INDEL	Name=2-oxoisovalerate_dehydrogenase_E1_component%2C_alpha_subunit_CDS
718833	TCCCAC	TCCAC	279065	INDEL	NA
719392	G	A	123824	SNP	Name=sugar_ABC_transporter%2C_periplasmic_sugar-bindingprotein_CDS
719393	A	G	423005	SNP	Name=sugar_ABC_transporter%2C_periplasmic_sugar-bindingprotein_CDS
720137	GGCGCGCGC	GGCGCGC	175146	INDEL	Name=ATPase%2C_BadF/BadG/BcrA/BcrD_type_CDS
721597	GAAAAA	GAAAA	139277	INDEL	Name=ybgT_protein_CDS
721953	CAA	CA	109526	INDEL	Name=Beta_and_gamma_crystallin_CDS
722333	ACCCCC	ACCCC	416479	INDEL	Name=Beta_and_gamma_crystallin_CDS
724013	CAAAAAA	CAAAA	108644	INDEL	Name=Cytochrome_D_ubiquinol_oxidase_subunit_I_CDS
724424	CTTTTTTG	CTTG	238382	INDEL	Name=Cytochrome_D_ubiquinol_oxidase_subunit_I_CDS
725015	TCCCCC	TCCCC	456566	INDEL	Name=ABC_transporter%2C_ATP-binding/permease_protein_CDS
725217	CAA	C	327269	INDEL	Name=ABC_transporter%2C_ATP-binding/permease_protein_CDS
725289	CAAAA	CAAA	525315	INDEL	Name=ABC_transporter%2C_ATP-binding/permease_protein_CDS
725777	G	A	123818	SNP	Name=ABC_transporter%2C_ATP-binding/permease_protein_CDS
725778	A	G	209633	SNP	Name=ABC_transporter%2C_ATP-binding/permease_protein_CDS
726590	CAAAAA	CAAAA	146136	INDEL	Name=CydD%2C_ABC_transporter_ATP-binding_protein_CDS
726794	ACCCC	ACCC	117935	INDEL	Name=CydD%2C_ABC_transporter_ATP-binding_protein_CDS
727547	AGGGG	AGGG	831068	INDEL	Name=CydD%2C_ABC_transporter_ATP-binding_protein_CDS
727724	CAAA	CA	440906	INDEL	Name=CydD%2C_ABC_transporter_ATP-binding_protein_CDS
727813	GCCCCCC	GCCCCC	476615	INDEL	Name=CydD%2C_ABC_transporter_ATP-binding_protein_CDS
727903	CGGGGGG	CGGGG	169901	INDEL	Name=CydD%2C_ABC_transporter_ATP-binding_protein_CDS
728604	AGG	AG	146031	INDEL	NA
728622	CCGCGC	CC	265423	INDEL	NA
729530	TCCCC	TCC	188296	INDEL	Name=Protein_of_unknown_function_DUF68_CDS
732417	CGGGGA	CGGGA	751132	INDEL	Name=monovalent_cation/proton_antiporter%2C_MnhA/PhaA_subunit_CDS
733588	CGGGGGG	CGGGG	151283	INDEL	Name=monovalent_cation/proton_antiporter%2C_MnhA/PhaA_subunit_CDS
733712	T	C	444947	SNP	Name=monovalent_cation/proton_antiporter%2C_MnhA/PhaA_subunit_CDS
733882	GAAAA	GAAA	378213	INDEL	Name=monovalent_cation/proton_antiporter%2C_MnhA/PhaA_subunit_CDS
734072	GCCCCCCC	GCCCCC	743319	INDEL	Name=monovalent_cation/proton_antiporter%2C_MnhA/PhaA_subunit_CDS
734495	CAAAA	CAAA	532563	INDEL	Name=monovalent_cation/proton_antiporter%2C_MnhA/PhaA_subunit_CDS
736589	CAAAAA	CAAAA	2038	INDEL	Name=Hydroxyacylglutathione_hydrolase_CDS
738084	GCCCCC	GCCC	123598	INDEL	Name=Molybdenum_cofactor_biosynthesis_protein_CDS
738973	TCCCCC	TCCCC	112885	INDEL	NA
739034	ATTTTTG	ATTTTG	217453	INDEL	NA
739296	TTCTC	TTC	155235	INDEL	Name=BioB%2C_biotin_synthase_CDS
739931	TCCC	TCC	371879	INDEL	Name=BioB%2C_biotin_synthase_CDS
740736	CGGGGG	CGGGG	199617	INDEL	Name=Aminotransferase%2C_class_I_and_II_CDS
742329	CGGGGGAG	CGGGGAG	57676	INDEL	Name=Aminotransferase_class-III_CDS
743742	CGGG	CGG	175536	INDEL	Name=3-oxoacyl-(acyl-carrier-protein)_synthase_III%2C_putative_CDS
748067	TTCTC	TTC	593529	INDEL	Name=Sodium:alanine_symporter_CDS
749193	TCCCCC	TCCCC	198871	INDEL	Name=Glyoxalase/Bleomycin_resistance_protein/dioxygenase_domain_protein_CDS
751508	CGGGG	CGGG	93883	INDEL	NA
752921	CGGGG	CGG	153485	INDEL	NA
756100	CTTTTTT	CTTTTT	349107	INDEL	Name=Secretion_protein_HlyD_CDS
756938	CAAAA	CAAA	130026	INDEL	Name=Major_facilitator_superfamily_(MFS)_CDS
757657	GAAAAA	GAAAA	367364	INDEL	Name=Major_facilitator_superfamily_(MFS)_CDS
758093	A	G	148077	SNP	Name=Bacterial_regulatory_protein%2C_MarR_family_CDS
758360	GAAAA	GAAA	390231	INDEL	Name=Bacterial_regulatory_protein%2C_MarR_family_CDS
759789	T	C	584006	SNP	Name=Twin-arginine_translocation_pathway_signal_CDS
759790	C	T	503925	SNP	Name=Twin-arginine_translocation_pathway_signal_CDS
760089	T	C	769663	SNP	Name=ABC_transporter_CDS
760090	C	T	182904	SNP	Name=ABC_transporter_CDS
761107	ACCCCC	ACCCC	583258	INDEL	Name=Binding-protein-dependent_transport_systems_inner_membrane_component_CDS
761461	TAAGAA	TAA	722918	INDEL	Name=Binding-protein-dependent_transport_systems_inner_membrane_component_CDS
762417	TCGCGCG	TCGCG	322015	INDEL	Name=Daunorubicin_resistance_transmembrane_protein_CDS
764806	TGG	TG	291913	INDEL	Name=Secretion_protein_HlyD_CDS
764928	TCCCCCC	TC,TCC	558426	INDEL	Name=Bacterial_regulatory_protein_TetR%2C_HTH_motif_CDS
766201	CTTTTTT	CTTTTT	252326	INDEL	NA
766719	ATTTTT	ATTTT	815668	INDEL	Name=hypothetical_protein_CDS
768739	GCCCCC	GCCCC	543824	INDEL	Name=Beta-ketoacyl_synthase_CDS
769856	CAAA	CAA	375863	INDEL	Name=Tetracycline_resistance_protein_CDS
770525	TCCC	TCC	514641	INDEL	Name=Tetracycline_resistance_protein_CDS
771254	TCCCC	TCC	405588	INDEL	NA
772441	AGGG	AGG	860845	INDEL	Name=D-3-phosphoglycerate_dehydrogenase_CDS
772696	CGTGT	CGT	379089	INDEL	Name=D-3-phosphoglycerate_dehydrogenase_CDS
775815	TAAAAA	TAAAA	219265	INDEL	Name=Acetyl-coenzyme_A_synthetase_CDS
780262	TCCCCC	TCCCC	468078	INDEL	Name=ALS_operon_regulatory_protein_CDS
781046	C	CTT	119599	INDEL	Name=Multidrug_resistance_protein_CDS
781883	CGCT	C	444682	INDEL	NA
782725	CCTCTCT	CCTCT	929064	INDEL	NA
783417	ACCC	ACC	190048	INDEL	Name=Glycerol_kinase_CDS
784644	CAAAAA	CAAAAAAA	322423	INDEL	NA
785104	TCCC	TCC	862883	INDEL	NA
785905	CAAAAAA	CAAAA	374228	INDEL	NA
788338	AGCGCGCGC	AGCGCGC	272396	INDEL	Name=Lipopolysaccharide_biosynthesis_CDS
791196	AGGGGG	AGGGG	288163	INDEL	Name=Bacterial_regulatory_protein%2C_Crp_family_CDS
791348	CTTTTT	CTTTTTT	52773	INDEL	Name=Bacterial_regulatory_protein%2C_Crp_family_CDS
792123	CAAAAAAA	CAAAAAA	108192	INDEL	NA
794377	TGAGA	TGA	448887	INDEL	Name=Putative_N-acetylmannosamine-6-phosphate_epimerase_CDS
796004	TCACA	TCA	999283	INDEL	Name=Bacterial_extracellular_solute-binding_protein%2C_family_5_CDS
797905	TCCCC	TCCC	443415	INDEL	Name=Oligopeptide_transport_system_permease_protein_APPB_CDS
798660	TCCAA	TCAA	156022	INDEL	Name=Sodium:dicarboxylate_symporter_CDS
799378	ATTTTTT	ATTTTT	544409	INDEL	Name=Glucose/ribitol_dehydrogenase_CDS
801777	AGCGC	AGC	107581	INDEL	Name=ABC_transporter_CDS
803188	CGAA	C	825972	INDEL	Name=Oxidoreductase%2C_N-terminal_CDS
806411	A	G	114365	SNP	Name=Leu/Ile/Val-binding_protein_family_CDS
806974	CGTG	CG	143051	INDEL	Name=Aldehyde_dehydrogenase_CDS
807031	G	A	524654	SNP	Name=Aldehyde_dehydrogenase_CDS
807032	A	G	259521	SNP	Name=Aldehyde_dehydrogenase_CDS
807482	GA	GAA	162771	INDEL	Name=Aldehyde_dehydrogenase_CDS
807818	TCC	TC	548755	INDEL	Name=Aldehyde_dehydrogenase_CDS
808277	CGGGG	CGGG	1326	INDEL	Name=Aldehyde_dehydrogenase_CDS
808370	AGGG	AGG	655424	INDEL	Name=Aldehyde_dehydrogenase_CDS
808902	CGGGG	CGGG	166431	INDEL	Name=Glucose-methanol-choline_oxidoreductase_CDS
811628	AGGG	AGG	24481	INDEL	Name=Glucose/ribitol_dehydrogenase_CDS
811646	ATT	AT	470804	INDEL	Name=Glucose/ribitol_dehydrogenase_CDS
812013	CGGGG	CG	142298	INDEL	Name=ABC_transporter_CDS
814023	CGTGG	CG	311103	INDEL	Name=branched-chain_amino_acid_ABC_transporter%2C_ATP-binding_protein_CDS
816537	A	G	69024	SNP	Name=Zinc-containing_alcohol_dehydrogenase_superfamily_CDS
818579	TGCGC	TGC	213708	INDEL	Name=Cytochrome_P450_CDS
820943	CGCA	C	660057	INDEL	Name=Acetate_and_butyrate_kinase_CDS
821029	ATTTTT	ATTTT	109187	INDEL	Name=Acetate_and_butyrate_kinase_CDS
822092	GAAAAA	GAAAA	5791	INDEL	Name=putative_phosphoketolase_CDS
823618	ATGGTGAG	ATGAG	441376	INDEL	Name=putative_phosphoketolase_CDS
824950	CAAAA	CAAA	618479	INDEL	Name=hypothetical_protein_CDS
825884	TGG	TG	323328	INDEL	Name=Iron_permease_FTR1_CDS
826801	CTTTT	CTTT	597066	INDEL	Name=membrane_antigen%2C_putative_CDS
829498	AAG	A	896033	INDEL	Name=5'-methylthioadenosine_nucleosidase_/_S-adenosylhomocysteine_nucleosidase_CDS
829710	AGGGGGGTG	AGGGGGTG	523914	INDEL	Name=5'-methylthioadenosine_nucleosidase_/_S-adenosylhomocysteine_nucleosidase_CDS
830454	TGGGGGGAG	TGGGGAG	480264	INDEL	NA
830547	GTTTT	GTTT	536207	INDEL	Name=Bacterial_Sun/eukaryotic_nucleolar_Nop1/Nop2_CDS
830843	CAAGCT	CGCT	194584	INDEL	Name=Bacterial_Sun/eukaryotic_nucleolar_Nop1/Nop2_CDS
831437	AGGG	AGG	149752	INDEL	Name=Bacterial_Sun/eukaryotic_nucleolar_Nop1/Nop2_CDS
831611	CAAAA	CAAA	390008	INDEL	Name=Bacterial_Sun/eukaryotic_nucleolar_Nop1/Nop2_CDS
832015	TCCCC	TCCC	118508	INDEL	Name=Frizzled_protein_CDS
832908	CAAAAA	CAAAA	151931	INDEL	NA
833477	TGG	TG	740852	INDEL	Name=Catalase_CDS
834604	CTTTTTTT	CTTTTTT	287695	INDEL	NA
834780	TTTTC	T	224678	INDEL	Name=Bacterial_regulatory_protein_LysR%2C_HTH_motif_CDS
838281	AGAG	A	322579	INDEL	Name=IMP_dehydrogenase/GMP_reductase_CDS
839438	CCAAA	CAA	677712	INDEL	Name=Chloride_channel_protein_CDS
839989	CGGGGG	CGGGG	118082	INDEL	NA
840244	GCCCCC	GCCCC	582942	INDEL	Name=Peptidase_family_T4_CDS
840455	ATTTTT	ATTTT	786157	INDEL	Name=Peptidase_family_T4_CDS
840852	GAAAAAAA	GAAAA	503471	INDEL	Name=Peptidase_family_T4_CDS
841037	TCC	TC	932668	INDEL	Name=Peptidase_family_T4_CDS
842731	TCC	TC	753236	INDEL	Name=mannose-1-phosphate_guanylyltransferase/mannose-6-phosphate_isomerase_CDS
846461	CTCAA	C	349443	INDEL	Name=EAL_domain_protein_CDS
846542	ACCCCCC	ACCCCC	218029	INDEL	Name=EAL_domain_protein_CDS
847884	TAAAA	TAA	118097	INDEL	NA
848161	CCCCT	C	108294	INDEL	NA
851330	GAAAAAA	GAAAAA	31932	INDEL	NA
851728	TCCC	TCC	817491	INDEL	Name=Pyridoxal-dependent_decarboxylase_CDS
852467	TCCA	TCA	497735	INDEL	Name=glutamate_decarboxylase_alpha_CDS
853027	CTTTTTT	CTTTTT	327092	INDEL	NA
854115	CAAAAA	CAAAA	245682	INDEL	NA
855426	TGGGG	TGGG	387063	INDEL	Name=Secretion_protein_HlyD_CDS
855866	CTTTTTT	CTTTTT	215905	INDEL	Name=Acriflavin_resistance_protein_F_CDS
856155	AGGGG	AGGG	100006	INDEL	Name=Acriflavin_resistance_protein_F_CDS
856325	GCCCCCC	GCCCCC	218399	INDEL	Name=Acriflavin_resistance_protein_F_CDS
857996	TCCCCCC	TCCCC	552328	INDEL	Name=hydrophobe/amphiphile_efflux-1_family_protein_CDS
858755	CAAGAAAG	CAAAG,CAAG	11024	INDEL	Name=Glutelin_CDS
859548	AGGGGG	AGGGG	700877	INDEL	Name=hypothetical_protein_CDS
859738	GCTCTCTCT	GCTCTCT	166139	INDEL	Name=hypothetical_protein_CDS
860293	CAAAAAA	CAAAA	266044	INDEL	NA
861201	GAAAAAAA	GAAAAA	230677	INDEL	Name=spermidine/putrescine_ABC_transporter%2C_permease_protein_CDS
862314	AGGGG	AGGG	170652	INDEL	Name=Binding-protein-dependent_transport_systems_inner_membrane_component_CDS
862694	CAAAA	CAAA	118029	INDEL	Name=Binding-protein-dependent_transport_systems_inner_membrane_component_CDS
864402	AGCGCG	AGCG	214305	INDEL	Name=Bacterial_extracellular_solute-binding_protein%2C_family_1_CDS
865704	ATCTTT	AT	110814	INDEL	NA
867091	AGGG	AGG	318613	INDEL	Name=ATP/GTP-binding_site_motif_A_(P-loop)_CDS
867945	GAAAAAA	GAAA	107134	INDEL	Name=Septum_formation_inhibitor_MinC_CDS
868471	T	C	210502	SNP	NA
868472	C	T	193773	SNP	NA
869169	ATTTTTT	ATTTTT	552656	INDEL	Name=Ribonucleotide_reductase_CDS
870056	CTTTTTT	CTTTTT	206334	INDEL	Name=ribonucleotide-diphosphate_reductase_alpha_subunit_CDS
871086	CTTTTTG	CTTTG	16686	INDEL	Name=ribonucleotide-diphosphate_reductase_alpha_subunit_CDS
871566	AACAC	AAC	571767	INDEL	Name=ribonucleotide-diphosphate_reductase_alpha_subunit_CDS
872745	TGCGCGCG	TGCGCG	1846	INDEL	Name=Glutaredoxin_CDS
873338	G	A	412914	SNP	NA
873339	A	G	58319	SNP	NA
875053	AGGGGGG	AGGG	32024	INDEL	Name=transporter%2C_putative_CDS
875542	TCCCCC	TCCCC	120928	INDEL	Name=hypothetical_protein_CDS
878826	TGG	TG	576266	INDEL	Name=ABC_transporter_CDS
879018	GCACA	GCA	214312	INDEL	Name=ABC_transporter_CDS
879885	TCCCCCCC	TCCCC	2742	INDEL	Name=sugar_ABC_transporter%2C_permease_protein_CDS
880827	GCTCCTC	GCCTC	900651	INDEL	Name=sugar_ABC_transporter%2C_permease_protein_CDS
881102	TGG	TG	810509	INDEL	Name=sugar_ABC_transporter%2C_periplasmic_sugar-bindingprotein_CDS
881856	AGGG	AGG	516103	INDEL	Name=sugar_ABC_transporter%2C_periplasmic_sugar-bindingprotein_CDS
882921	TCCCCC	TCCCC	174772	INDEL	Name=sugar-binding_protein%2C_putative_CDS
885904	G	A	864321	SNP	Name=Nitrite_extrusion_protein_CDS
885905	A	G	622097	SNP	Name=Nitrite_extrusion_protein_CDS
886709	TCCC	TCC	234447	INDEL	Name=Nitrite_extrusion_protein_CDS
891506	AG	A	576537	INDEL	Name=NarH%2C_respiratory_nitrate_reductase%2C_beta_subunit_CDS
891691	TCC	TC	95922	INDEL	Name=NarH%2C_respiratory_nitrate_reductase%2C_beta_subunit_CDS
894079	GA	G	133368	INDEL	Name=Nitrate_reductase%2C_gamma_subunit_CDS
897435	ACCC	AC	39073	INDEL	NA
899258	GAAAAA	GAAAA	467208	INDEL	Name=Peptidase_U32_CDS
904059	ACGC	ACGCGC	31818	INDEL	Name=hypothetical_protein_CDS
905216	TCCCCCCC	TCCCCC	49886	INDEL	NA
905693	CGGG	CG	342885	INDEL	Name=Bacterial_regulatory_protein%2C_Crp_family_CDS
906155	GTTTTTT	GTTTTT	72338	INDEL	Name=ApbE-like_lipoprotein_CDS
907237	CTTCTTTC	CTTC	437757	INDEL	Name=protein_disulfide_isomerase_NosL%2C_putative_CDS
907796	GC	GCC	666658	INDEL	Name=nitrous-oxide_reductase%2C_nosY_component_CDS
908233	CAAAA	CAAA	460411	INDEL	Name=nitrous-oxide_reductase%2C_nosY_component_CDS
908280	TCAC	TC	18153	INDEL	Name=nitrous-oxide_reductase%2C_nosY_component_CDS
908981	TGGAA	TGAA	248133	INDEL	Name=Copper_transport_ATP-binding_protein_NOSF_CDS
909587	ATTTTT	ATTTT	224536	INDEL	Name=Carbohydrate_binding_and_sugar_hydrolysis_CDS
911699	GCACA	GCA	872904	INDEL	Name=Twin-arginine_translocation_pathway_signal_CDS
912483	CGGG	CG	576502	INDEL	Name=Twin-arginine_translocation_pathway_signal_CDS
913488	GCCCCCC	GCCCCC	51821	INDEL	Name=FMN-binding_domain_protein_CDS
914919	GCCCCC	GCCCC	593993	INDEL	Name=FMN-binding_domain_protein_CDS
916751	CGAA	C	194524	INDEL	Name=ABC_transporter_ATP-binding_protein_CDS
917600	TGG	TG	108509	INDEL	NA
918453	TCAC	TC	904829	INDEL	Name=hypothetical_protein_CDS
919571	ATGTG	ATG	666515	INDEL	Name=Heat_shock_protein_Hsp70_CDS
919867	CAA	C	90231	INDEL	Name=Heat_shock_protein_Hsp70_CDS
921302	ATTTTT	ATTTT	211965	INDEL	Name=Glucose/ribitol_dehydrogenase_CDS
922837	TCCCCCC	TC	215576	INDEL	NA
923805	A	G	105562	SNP	NA
923839	T	C	117979	SNP	NA
923842	G	C	413967	SNP	NA
923887	C	A	362316	SNP	NA
923890	G	T	241323	SNP	NA
923931	A	G	155194	SNP	NA
923932	C	A	278613	SNP	NA
923979	T	C	110412	SNP	Name=Periplasmic_binding_protein/LacI_transcriptionalregulator_CDS
923981	G	C	382346	SNP	Name=Periplasmic_binding_protein/LacI_transcriptionalregulator_CDS
926192	TGCGCGCGCG	TGCGCGCGCGCGCG	183957	INDEL	Name=sugar-binding_transcriptional_regulator%2C_LacI_family_CDS
927993	GCCCCC	GCCCC	437581	INDEL	Name=Protein_of_unknown_function_DUF323_CDS
931051	TGCGCGCCGC	TGCGCCGC	725445	INDEL	Name=Isoprenylcysteine_carboxyl_methyltransferase_CDS
932891	CAAA	CAA	354575	INDEL	Name=hypothetical_protein_CDS
934917	TGGGGGGGG	TGGGGGG	139928	INDEL	Name=hypothetical_protein_CDS
936676	TGCG	TG	348691	INDEL	Name=Von_Willebrand_factor%2C_type_A_CDS
937238	GCCCC	GCC	383385	INDEL	Name=Chaperonin_clpA/B_CDS
937312	TCC	TC	128812	INDEL	Name=Chaperonin_clpA/B_CDS
939733	GAAAAA	GAAA	165187	INDEL	Name=Cytochrome_c_heme-binding_site_CDS
941068	GAA	GAAA	643697	INDEL	NA
941982	CGAA	C	107638	INDEL	Name=hypothetical_protein_CDS
942148	TAGAAA	TA	47734	INDEL	Name=hypothetical_protein_CDS
942330	GAAAA	GAAA	175452	INDEL	Name=hypothetical_protein_CDS
944333	TCCCCC	TCCCC	226775	INDEL	Name=Dihydrodipicolinate_synthetase_CDS
946788	TCCCC	TCCC	406955	INDEL	Name=Protein_of_unknown_function_DUF6_CDS
947562	TCACACAC	TCACAC	110373	INDEL	Name=GAF/GGDEF_domain_protein_CDS
947938	TAGAGA	TAGA	401171	INDEL	Name=Aminobutyraldehyde_dehydrogenase_CDS
948596	GAAAAA	GAAAA	511165	INDEL	Name=Aminobutyraldehyde_dehydrogenase_CDS
951163	ACGCGCGCGC	ACGCGCGC	214396	INDEL	NA
951286	TCCCCCCCC	TCCCCCC	684144	INDEL	NA
953129	CGGGT	CGGT	194869	INDEL	Name=ABC_transporter_CDS
959547	AGTGTG	AGTG	307579	INDEL	Name=Aldehyde_dehydrogenase_CDS
960123	ACCCCCCC	ACCCC	333279	INDEL	Name=Transcriptional_regulator%2C_GNTR_family_CDS
961889	CT	CTT	445615	INDEL	Name=Tetracycline_resistance_protein_TetB_CDS
963362	GCTTCTT	GCTT	314058	INDEL	Name=hypothetical_protein_CDS
963649	CAA	C	101908	INDEL	NA
964432	GAAAA	GAAAAAAA	382636	INDEL	NA
967652	CAAAAAAA	CAAAAA	762419	INDEL	NA
967942	A	G	472253	SNP	Name=Aspartate/glutamate/uridylate_kinase_CDS
969531	TCCA	TCA	305028	INDEL	Name=Conserved_hypothetical_protein_730_CDS
969707	CAGAGA	CAGA	377737	INDEL	Name=Conserved_hypothetical_protein_730_CDS
970068	CAA	C	639134	INDEL	Name=Conserved_hypothetical_protein_730_CDS
970602	GAAAAA	GAAAA	611882	INDEL	Name=2%2C3%2C4%2C5-tetrahydropyridine-2-carboxylate_n-succinyltransferase_CDS
971688	TGCGCGCGC	TGCGCGC	174691	INDEL	Name=hypothetical_protein_CDS
972361	AGGGGGGGCG	AGGGGGCG	6482	INDEL	Name=succinyl-diaminopimelate_desuccinylase_CDS
973932	CTTTTTTT	CTTTTT	140177	INDEL	Name=hypothetical_protein_CDS
974250	TCCCC	TCC	564776	INDEL	Name=hypothetical_protein_CDS
975574	GCCCC	GCCC	229668	INDEL	Name=Methionyl-tRNA_formyltransferase_CDS
976130	CAGG	CGGAAGG	60902	INDEL	Name=Formylmethionine_deformylase_CDS
977441	A	G	213458	SNP	Name=Basic_helix-loop-helix_dimerization_domain_bHLH_CDS
977486	AGCGCGCGC	AGCGCGC	160794	INDEL	Name=Basic_helix-loop-helix_dimerization_domain_bHLH_CDS
978020	GCCCCC	GCCC	432942	INDEL	NA
978803	TCCCCCCCCC	TCCCCC,TCCCC	736906	INDEL	NA
982021	CCCT	C	509632	INDEL	NA
982633	ACCCCC	ACCCC	46301	INDEL	Name=undecaprenyl_pyrophosphate_phosphatase_CDS
982877	TAAAAAAA	TAAAAAA	703228	INDEL	Name=undecaprenyl_pyrophosphate_phosphatase_CDS
983039	G	A	333942	SNP	NA
983040	A	G	522519	SNP	NA
985115	CAGA	CA	900721	INDEL	Name=Kinesin%2C_motor_region_CDS
987384	TCC	TC	241385	INDEL	Name=Methylglyoxal_synthase_CDS
989284	TACATGGA	TATGGA	614771	INDEL	Name=ABC_transporter%2C_ATP-binding/permease_protein_CDS
989435	AGGG	AGG	625139	INDEL	Name=ABC_transporter%2C_ATP-binding/permease_protein_CDS
989651	CTTTT	CTTT	184943	INDEL	Name=ABC_transporter%2C_ATP-binding/permease_protein_CDS
990340	G	A	114607	SNP	Name=ABC_transporter%2C_ATP-binding/permease_protein_CDS
990341	A	G	213403	SNP	Name=ABC_transporter%2C_ATP-binding/permease_protein_CDS
991512	CAAA	CA	481909	INDEL	Name=Phosphoglycerate/bisphosphoglycerate_mutase_CDS
992177	GAAAAAAA	GAAAAA	401593	INDEL	NA
992507	AGGGGGTTG	AGGGTTG	153509	INDEL	NA
993067	TCACA	TCA	491659	INDEL	Name=Amidohydrolase_CDS
996015	GCACACA	GCACA	312963	INDEL	Name=Universal_stress_protein_(Usp)_CDS
996244	GAAAAA	GAAAA	336877	INDEL	Name=hypothetical_protein_CDS
997994	AGG	AG	504115	INDEL	Name=Aldehyde_dehydrogenase_CDS
998939	GGCGCGC	GGCGC	281116	INDEL	Name=Endonuclease/exonuclease/phosphatase_family_CDS
1001156	GCCACC	GCC	184581	INDEL	NA
1001404	CAAG	CG	976082	INDEL	NA
1006351	T	C	125544	SNP	Name=ubiquinone/menaquinone_biosynthesis_methyltransferase_CDS
1006352	C	T	163686	SNP	Name=ubiquinone/menaquinone_biosynthesis_methyltransferase_CDS
1008269	CAA	C	475754	INDEL	Name=SlyX_CDS
1008687	TTCCTC	TTC	214198	INDEL	Name=Peptide_methionine_sulfoxide_reductase_CDS
1009263	GAAAAA	GAAAA	478778	INDEL	Name=hypothetical_protein_CDS
1009786	ATTTTTT	ATTTT	260271	INDEL	NA
1009934	AGAG	AAG	11061	INDEL	NA
1011929	CTTTT	CTTT	476052	INDEL	Name=Bacterial_regulatory_protein%2C_GntR_family_CDS
1012676	GAAAAAAA	GAAAAA	721567	INDEL	Name=6-oxohexanoate_dehydrogenase_CDS
1012856	TCCCC	TCC	427867	INDEL	Name=6-oxohexanoate_dehydrogenase_CDS
1014346	GCCCCCC	GCCCCC,GCCCC	487334	INDEL	Name=L-carnitine_dehydratase/bile_acid-inducible_protein_F_CDS
1015376	CGGGGG	CGGGG	579606	INDEL	Name=ABC_transporter_CDS
1016045	CGGGAAAG	CGGAAAG	61999	INDEL	Name=ABC_transporter_CDS
1016938	TGGGGG	TGGGG	491946	INDEL	Name=ABC_transporter_CDS
1018943	TCCCCC	TCC	160871	INDEL	NA
1020622	TCC	TC	5773	INDEL	Name=dihydrolipoamide_acetyltransferase_CDS
1022840	TCCC	TCC	145614	INDEL	Name=Bacterial_extracellular_solute-binding_protein%2C_family_5_CDS
1023522	GCACAC	GCAC	568066	INDEL	Name=dehydrogenase_complex%2C_E1_component%2C_dehydrogenase_CDS
1024925	CTTTT	CTTT	206119	INDEL	Name=2-oxoisovalerate_dehydrogenase_beta_subunit_CDS
1026561	CTTTT	CTTT	247185	INDEL	Name=3-hydroxybutyryl-CoA_dehydrogenase_CDS
1027059	AGGG	AGG	320231	INDEL	Name=enoyl-CoA_hydratase_CDS
1027844	GCTCTC	GCTC	184634	INDEL	Name=acyl-CoA_dehydrogenase_CDS
1029337	TCCCCC	TCCCC	800387	INDEL	Name=Penicillin_amidase_CDS
1030498	ACGCGCGC	ACGCGC	528592	INDEL	Name=Penicillin_amidase_CDS
1031329	CGGGG	CGGG	441797	INDEL	NA
1031396	GCCCCC	GCCC	409252	INDEL	Name=Bacterial_extracellular_solute-binding_protein%2C_family_5_CDS
1032688	TAAAAAA	TAAAA	719481	INDEL	Name=Bacterial_extracellular_solute-binding_protein%2C_family_5_CDS
1034712	TGGGGAAG	TGGGAAG	144386	INDEL	Name=Binding-protein-dependent_transport_systems_inner_membrane_component_CDS
1035357	CGGG	CGG	840322	INDEL	Name=peptide_ABC_transporter%2C_ATP-binding_protein%2C_putative_CDS
1035664	T	C	406905	SNP	Name=peptide_ABC_transporter%2C_ATP-binding_protein%2C_putative_CDS
1036882	TTTC	T	155153	INDEL	NA
1038925	GAAAA	GAAA	509661	INDEL	Name=Bacterial_extracellular_solute-binding_protein%2C_family_5_CDS
1039133	C	T	726462	SNP	Name=Bacterial_extracellular_solute-binding_protein%2C_family_5_CDS
1039928	CTTTTT	CTTTT	695269	INDEL	Name=Binding-protein-dependent_transport_systems_inner_membrane_component_CDS
1041263	TCC	TC	803148	INDEL	Name=Binding-protein-dependent_transport_systems_inner_membrane_component_CDS
1043396	GAAAAAAA	GAAAAAA	357656	INDEL	Name=gluconolactonase%2C_putative_CDS
1044220	TCCCCC	TCCCC	179388	INDEL	Name=Amidase_CDS
1046219	CAAAAA	CAAAA	925161	INDEL	Name=spermidine/putrescine-binding_periplasmic_protein_CDS
1046307	CTTTTT	CTTTT	124662	INDEL	Name=spermidine/putrescine-binding_periplasmic_protein_CDS
1046676	TTCCCTCTC	TTC	19315	INDEL	NA
1049790	CGGG	CGG	314796	INDEL	Name=Glutamate-1-semialdehyde_2%2C1-aminomutase_CDS
1055744	ACTC	AC	101342	INDEL	NA
1057003	TCCCC	TCC	240196	INDEL	NA
1057295	TAAAAAAA	TAAA	214708	INDEL	NA
1059498	TGG	TG	96684	INDEL	NA
1059693	CGGGG	CGGG	11809	INDEL	NA
1060298	GGGAG	GG	245256	INDEL	NA
1060735	CCGGG	CGG	316927	INDEL	NA
1060812	ACCCCTAGCC	ACTAGCC	462267	INDEL	NA
1060909	CTT	C	53272	INDEL	NA
1061126	TCCC	TCC	389006	INDEL	NA
1062023	CTTTT	CTTT	70077	INDEL	NA
1064376	CTTTTTTTGAA	CTTTTTGAA	289721	INDEL	NA
1064452	ACCCCC	ACCCC	266675	INDEL	NA
1064597	GAAAAAA	GAAAAA	437527	INDEL	NA
1064671	T	C	213122	SNP	NA
1064672	C	T	264133	SNP	NA
1064756	CTGCTTGC	CTGC	739618	INDEL	Name=N-acetylglucosamine_kinase_CDS
1065528	TGG	TG	379673	INDEL	Name=N-acetylglucosamine_kinase_CDS
1065972	TTCTC	TTC	164255	INDEL	Name=RRF2_family_protein_CDS
1067250	T	C	562965	SNP	Name=Cobalamin_synthesis_protein/P47K_CDS
1067251	C	T	362696	SNP	Name=Cobalamin_synthesis_protein/P47K_CDS
1067695	AGGG	AGG	160077	INDEL	NA
1067880	TGAGA	TGA	436571	INDEL	Name=Periplasmic_solute_binding_protein_CDS
1068323	TCCCCCC	TCCCC	477977	INDEL	Name=Periplasmic_solute_binding_protein_CDS
1068723	ATCTCTCT	ATCTCT	264149	INDEL	NA
1069143	CAAG	CG	376439	INDEL	Name=ABC_transporter_CDS
1069269	TCCCC	TCCC	238249	INDEL	Name=ABC_transporter_CDS
1069374	GGCGCGCGCGC	GGCGCGCGC,GGCGCGC	276898	INDEL	Name=ABC_transporter_CDS
1070087	T	C	47071	SNP	Name=ABC_transporter%2C_family_3_CDS
1070088	C	T	152214	SNP	Name=ABC_transporter%2C_family_3_CDS
1070359	GCTTCTT	GCTT	794677	INDEL	Name=ABC_transporter%2C_family_3_CDS
1070419	GCTTCTTA	GCTTA	422152	INDEL	Name=ABC_transporter%2C_family_3_CDS
1070617	GGGGAGAG	GGAG	124447	INDEL	Name=ABC_transporter%2C_family_3_CDS
1071361	AGGGTG	AGGTG	658624	INDEL	Name=hypothetical_protein_CDS
1072274	CTTTTT	CTTT	13651	INDEL	Name=hypothetical_protein_CDS
1073511	T	C	323858	SNP	Name=Tropomyosin_CDS
1073512	C	T	394016	SNP	Name=Tropomyosin_CDS
1073563	AGGG	AGG	136028	INDEL	Name=Tropomyosin_CDS
1073793	GAAAAA	GAAA	236518	INDEL	Name=Flagellar_biosynthesis_protein_FliR_CDS
1074169	G	A	305483	SNP	Name=Flagellar_biosynthesis_protein_FliR_CDS
1074673	A	G	749735	SNP	NA
1075368	TTTTC	T	107707	INDEL	NA
1076583	CTTTT	CTTT	122177	INDEL	NA
1080608	AGGGG	AGG	868328	INDEL	Name=flagellar_hook-associated_protein_CDS
1080979	ACCCCTT	ACCCTT	807768	INDEL	NA
1082345	CGGGGG	CGGGG	244371	INDEL	NA
1082688	CCA	C	870584	INDEL	Name=Response_regulator_receiver_CDS
1085269	TC	TTCC	554108	INDEL	Name=Flagellar_hook-length_control_protein_CDS
1085476	CTG	CG	504798	INDEL	Name=chemotaxis_motc_protein_precursor_CDS
1087370	GA	G	524854	INDEL	Name=OmpA/MotB_domain_protein_CDS
1087696	GAAAAAA	GAAAAA	235049	INDEL	Name=OmpA/MotB_domain_protein_CDS
1089547	TGAGAG	TGAG	355429	INDEL	Name=flagellar_M-ring_protein_FliF_CDS
1090425	CCCCT	C	174785	INDEL	NA
1091229	TCC	TC	102936	INDEL	Name=Flagellin_CDS
1091850	ATTTTTT	ATTT,ATT	746034	INDEL	NA
1092239	TCCAAGC	TCAAGC	482327	INDEL	Name=outer_membrane_autotransporter_CDS
1092680	AGGGGGG	AGGGGG	320749	INDEL	Name=outer_membrane_autotransporter_CDS
1096735	CGGGGG	CGGGG	658333	INDEL	Name=outer_membrane_autotransporter_CDS
1096788	G	A	113431	SNP	Name=outer_membrane_autotransporter_CDS
1096789	A	G	151258	SNP	Name=outer_membrane_autotransporter_CDS
1098565	CGGGGG	CGG	470436	INDEL	Name=outer_membrane_autotransporter_CDS
1099023	AGGGG	AGGG	156556	INDEL	Name=outer_membrane_autotransporter_CDS
1101255	TCCC	TCC	433706	INDEL	Name=outer_membrane_autotransporter_CDS
1101588	G	A	413076	SNP	Name=outer_membrane_autotransporter_CDS
1101589	A	G	393148	SNP	Name=outer_membrane_autotransporter_CDS
1101779	TGG	TG	989323	INDEL	Name=outer_membrane_autotransporter_CDS
1102527	TCCCCCC	TCCCC	224972	INDEL	Name=putative_integral_membrane_protein_CDS
1103214	TCC	TC	879836	INDEL	Name=putative_integral_membrane_protein_CDS
1103391	TCACA	TCA	503647	INDEL	NA
1104126	CGGAG	CG	334166	INDEL	Name=D-xylose_ABC_transporter%2C_periplasmic_D-xylose-binding_protein_CDS
1105806	GACAC	GAC	106261	INDEL	Name=ABC_transporter_CDS
1105868	TGAAGAA	TGAA	440129	INDEL	Name=ABC_transporter_CDS
1107718	TGCGCGC	TGCGCGCGC	145701	INDEL	Name=Bacterial_inner-membrane_translocator_CDS
1108142	CAAAAAA	CAAAA	716333	INDEL	NA
1108879	TCCACAC	TCAC	440449	INDEL	Name=Helix-turn-helix%2C_AraC_type_CDS
1109526	CAA	C	101614	INDEL	NA
1110043	TGG	TG	813117	INDEL	Name=Aldehyde_dehydrogenase_CDS
1112538	GTTTTTTT	GTTTTT	630122	INDEL	Name=Hydratase/decarboxylase_CDS
1116234	GCTTCTT	GCTT	22429	INDEL	Name=Aldehyde_dehydrogenase_CDS
1116808	CT	C	113374	INDEL	Name=5-carboxymethyl-2-hydroxymuconate_isomerase_CDS
1117615	CCTCT	CCT	64904	INDEL	Name=hypothetical_protein_CDS
1120245	ACCC	ACC	263466	INDEL	Name=Aminotransferase_class-III_CDS
1120974	CGTG	CG	644954	INDEL	Name=Aminotransferase_class-III_CDS
1121668	TCCCCC	TCCCC	24755	INDEL	Name=hydrolase%2C_haloacid_dehalogenase-like_family_CDS
1123485	CCACA	CCA	165343	INDEL	Name=Bacterial_regulatory_protein%2C_IclR_family_CDS
1131856	CTTTT	CTTT	362216	INDEL	Name=branched-chain_amino_acid_ABC_transporter%2C_ATP-binding/permease_protein_CDS
1132143	TGG	TG	820644	INDEL	Name=branched-chain_amino_acid_ABC_transporter%2C_ATP-binding/permease_protein_CDS
1135796	GTTTT	GTTTTT	626923	INDEL	NA
1135820	T	C	122622	SNP	NA
1136328	TGGGGGG	TGGGGG	950017	INDEL	Name=sugar_ABC_transporter%2C_periplasmic_sugar-bindingprotein%2C_putative_CDS
1137687	CTCA	CTTTCA	929705	INDEL	NA
1138772	TGAAAGC	TAAGC	293631	INDEL	Name=ABC_transporter_CDS
1139361	AGGGGGG	AGGGGG	948894	INDEL	Name=ABC_transporter_CDS
1140276	CGAGA	CGA	505494	INDEL	Name=Adrenodoxin_reductase_CDS
1141704	G	A	421594	SNP	Name=Sulfatase_CDS
1141705	A	G	461741	SNP	Name=Sulfatase_CDS
1144881	TCCCCC	TCCCC	264276	INDEL	Name=Binding-protein-dependent_transport_systems_inner_membrane_component_CDS
1145003	GGAAAGAA	GGAA	507703	INDEL	Name=Binding-protein-dependent_transport_systems_inner_membrane_component_CDS
1145223	GCCCCCC	GCCCCC	201663	INDEL	Name=ROK_family_CDS
1145658	CAAAA	CAAA	459913	INDEL	Name=ROK_family_CDS
1146065	AGGG	AGG	255371	INDEL	Name=ROK_family_CDS
1147783	CGTG	CG	458178	INDEL	Name=Pollen_allergen_Poa_pIX/Phl_pVI%2C_C-terminal_CDS
1149598	CAAAAA	CAAA	462774	INDEL	Name=Helix-turn-helix%2C_AraC_type_CDS
1149740	ATTTTT	ATTTT	186236	INDEL	NA
1151976	G	A	103523	SNP	NA
1151977	A	G	39217	SNP	NA
1153071	TGGGGGG	TGGGGG,TGGGG	246171	INDEL	Name=ABC_transporter_CDS
1156323	CAAAAAAG	CAAAAG	762534	INDEL	NA
1156400	AGGG	AGG	675338	INDEL	NA
1157190	GCCCC	GCCC	105574	INDEL	Name=Oxygen-independent_coproporphyrinogen_III_oxidase_HemN_CDS
1159162	TCCCCC	TCCCC	587476	INDEL	Name=ATPase%2C_ParA_type_CDS

## Sheet: DEL_Detailed CHR I
Positions	BAR	BAR Length	BAS	BAS Length	Gene Info
1555820	CGGTGAACGGCTGCGCCATGGTCATAAAGCTGTAGCGTCACGCCAACGACGTCATAACCTTCACGTTTGAGGATCCCCGCCACAACTGATGAATCGACGCCACCCGACATGGCAACGACAACGCGCGTGTCTTCCGGCTTTCCCGGCAGATCGAGG	156	CG	2	Name=tRNA_(5-methylaminomethyl-2-thiouridylate)-methyltransferase_CDS
1695121	CGAAAGCGTTGCAGAACGCCCCTCGAACGAAGCCTGATCCGGCGAGG	47	CAGCGTTGCAGAACGCCCCTCGAACGAAGCCTGATCCGGCGAGG	44	Name=1-(5-Phosphoribosyl)-5-amino-4-imidazole-_carboxyl_ate_(AIR)_carboxylase_CDS
888477	GAAAAGCCTTCACGGTCAACGGCCAGCGCA	30	GAAAGCCTTCACGGTCAACGGCCAGCGCA	29	Name=glucose-inhibited_division_protein_A_CDS
1222645	CCTGGAACGACGCG	14	CGAACGACGCG	11	Name=RNA_polymerase%2C_alpha_subunit_CDS
64447	GGGAATAAGGGAG	13	GG	2	NA
649173	GTTTTTCTATGC	12	GTTTTCTATGC	11	NA
1269990	GGCGCGCGCGCG	12	GGCGCGCGCG	10	Name=Leu/Ile/Val-binding_protein_family_CDS
1580043	CTTTTTTCAAAG	12	CTTTTTCAAAG	11	NA
1622025	CTTTTCTTTTTC	12	CTTTTC	6	Name=Response_regulator_receiver_CDS
1883082	GTCTTCTTCTTC	12	GTCTTCTTC	9	Name=ATP/GTP-binding_site_motif_A_(P-loop)_CDS
1885367	CGGGGGGGCTGG	12	CGGGGCTGG,CGGGGGCTGG	20	NA
2029286	ACGCGCGCGCGC	12	ACGCGCGC	8	Name=BvrS%2C_sensor_histidine_kinase_CDS
2085643	CAAAAGTGCGAA	12	CAAAGTGCGAA	11	NA
4666	CCGCGCGCGCG	11	CCGCGCGCG	9	Name=recombination_protein_F_CDS
140610	GGAAGAAGAAG	11	GGAAGAAG	8	Name=DNA_gyrase_subunit_B_CDS
244632	AGGGGAGGCCG	11	AGGAGGCCG	9	Name=Sarcosine_oxidase%2C_gamma_subunit_CDS
602091	AGCGCGCGCGC	11	AGCGCGCGC	9	Name=Phage_major_capsid_protein%2C_HK97_family_CDS
874422	GGCGCGCGCGC	11	GGCGCGCGC	9	Name=Hypothetical_Cytosolic_Protein_CDS
1008445	TGCGCGCGCGC	11	TGCGCGC	7	Name=hypothetical_protein_CDS
1275533	TCCCCCCCGGC	11	TCCCCCCGGC	10	Name=Cobalamin_(vitamin_B12)_biosynthesis_CbiD_protein_CDS
1386029	CTTTTGCCCAT	11	CTTTGCCCAT	10	NA
1412282	CAAAAAGAAAA	11	CAAAGAAAA	9	Name=UDP-N-acetylmuramoylalanyl-D-glutamate--2%2C_6-diaminopimelate_ligase_CDS
1606616	CTTTTTTTGAA	11	CTTTTTGAA	9	NA
1644484	TGCGCGCGCGC	11	TGCGCGCGC	9	Name=SerA-1%2C_D-3-phosphoglycerate_dehydrogenase_CDS
1957530	TAATGCGTGGG	11	T	1	Name=Bacterial_regulatory_protein%2C_MerR_family_CDS
1999501	AGCGCGCGCGC	11	AGCGCGCGC	9	Name=Glucose_inhibited_division_protein_CDS
2083967	ACGCGCGCGCG	11	ACGCGCG	7	NA
138967	TGAAGAAGAA	10	TGAAGAA	7	Name=ATP-dependent_RNA_helicase%2C_DEAD/DEAH_box_family_CDS
303380	ACCTCCTCCT	10	ACCTCCT	7	Name=Acriflavin_resistance_protein_CDS
314986	GAAAAGAACC	10	GAAAGAACC	9	Name=Phosphoglucose_isomerase_(PGI)_CDS
466079	CGAAAGGAAA	10	CGAAA	5	Name=Short-chain_dehydrogenase/reductase_SDR_CDS
501446	AGGGAGGGGG	10	AGGG	4	NA
646304	AGGGGGGGGG	10	AGGGGGG,AGGGGGGG	16	NA
736450	CTTTTTTTTT	10	CTTTT	5	NA
868764	TGCGCGCGCG	10	TGCGCGCG	8	Name=arginyl-tRNA_synthetase_CDS
1032943	CTTTTTTATA	10	CTTTTTATA	9	NA
1189627	CTTTTTTGCG	10	CTTTTTGCG	9	Name=Intracellular_protease_PfpI_CDS
1263921	CGAGAGAGAG	10	CGAGAGAG	8	Name=nitrite_reductase_family_protein_CDS
1291064	CAAAAAACTT	10	CAAAAACTT	9	NA
1451189	ACGCGCGCGC	10	ACGCGCGC	8	Name=DNA_primase_CDS
1700913	CAAAAAAGAA	10	CAAAAGAA	8	Name=Hypothetical_Cytosolic_Protein_CDS
1718880	TCCCCGCGCC	10	TCCCGCGCC	9	Name=hypothetical_protein_CDS
1733919	AGCGCGCGCG	10	AGCGCGCG	8	Name=High-affinity_branched-chain_amino_acid_transport_atp-binding_protein_BRAF_CDS
71456	CTATTATTA	9	CTATTA	6	Name=SLT_domain_protein_CDS
78467	ATTTTTTTT	9	ATTTT,ATTTTT	12	NA
116303	GCCACCACC	9	GCCACC	6	Name=cyclic_beta_1-2_glucan_synthetase_CDS
149829	AGGGGGCGG	9	AGGGGCGG	8	Name=sensor_histidine_kinase_CDS
229961	CTTCTTTTT	9	CTT	3	Name=PAS-associated_C-terminal_domain_protein_CDS
292315	GACACACAC	9	GACAC	5	NA
298610	AGGGGGAGG	9	AGGAGG	6	Name=urease_accessory_protein_UreF_CDS
302115	GCCCCCCTT	9	GCCCCTT	7	Name=transporter%2C_putative_CDS
317072	CGGGGGGTT	9	CGGGGGTT,CGGGGTT	16	Name=hydrolase%2C_haloacid_dehalogenase-like_family_CDS
406501	CATATATAT	9	CATATAT	7	NA
493159	CAAAAAATA	9	CAAAAATA	8	Name=LytB_protein_CDS
592498	TCCGCTCTC	9	TCGCTCTC	8	Name=Putative_peptidoglycan_binding_domain_1_CDS
593351	TAAAAAAAG	9	TAAAAAG	7	Name=hypothetical_protein_CDS
613904	GCCCCCTTC	9	GCCCTTC	7	Name=sensor_histidine_kinase_CDS
624770	ATTTTTTGT	9	ATTTTGT	7	Name=Rhodopsin-like_GPCR_superfamily_CDS
703438	TCCCCCCCC	9	TCCCCC	6	Name=Protein_of_unknown_function_DUF306_CDS
720130	AATGTCATG	9	AATG	4	Name=UDP-glucose_4-epimerase_CDS
731697	TGAGAGCGC	9	TGAGCGC	7	NA
739344	ATCTCTCTC	9	ATCTCTC	7	NA
742294	CAAAAAAAG	9	CAAAAAG	7	NA
749144	GTTTTTCCT	9	GTTTTCCT	8	Name=Tetracycline_resistance_protein_CDS
791266	AGGGGGCCG	9	AGGGCCG,AGGCCG	14	Name=Putative_agmatinase_CDS
795774	AGGGGGGGG	9	AGGGGG	6	NA
817897	CAAAAAAAA	9	CAAAA	5	NA
897658	CGGGGGAGT	9	CGGGGAGT	8	Name=acetyl-CoA_carboxylase_CDS
938044	ACGCGCGCG	9	ACGCGCG	7	Name=hypothetical_protein_CDS
961192	AGGGGGGCG	9	AGGGGCG	7	NA
1066402	CGTGTGTGT	9	CGTGTGT	7	NA
1129445	CAAAAAAAA	9	CAAAAA	6	NA
1196002	GCGCACGCA	9	GCGCA	5	Name=Alanyl-tRNA_synthetase%2C_class_Iic_CDS
1246248	GCCCCCTCC	9	GCCCTCC	7	Name=Glyoxalase/Bleomycin_resistance_protein/dioxygenase_domain_protein_CDS
1258521	ACCCCCCTC	9	ACCCTC	6	Name=Sugar_fermentation_stimulation_protein_CDS
1280557	TTCTCAGCC	9	TTCAGCC	7	Name=cob(I)yrinic_acid_a%2Cc-diamide_adenosyltransferase_CDS
1291416	CCGCTTCGA	9	CCTTCGA	7	Name=hypothetical_protein_CDS
1296221	TGGGGGCCG	9	TGGGGCCG	8	NA
1315389	GGCGCGCGC	9	GGCGCGC	7	Name=Short-chain_dehydrogenase/reductase_SDR_CDS
1316883	ACCTCCCTC	9	ACCTC	5	NA
1346118	CGAAAGAAA	9	CGAAA	5	Name=hypothetical_protein_CDS
1351814	ACCCGCCCG	9	ACCCG	5	NA
1357577	CCGCGCGCG	9	CCGCGCG	7	Name=ATP/GTP-binding_site_motif_A_(P-loop)_CDS
1391583	TCCCCCCAG	9	TCCAG,TCAG	10	Name=DNA_ligase_CDS
1422467	AGGGGGGCC	9	AGGGGGCC	8	NA
1587589	CCTCTCCTT	9	CCTCCTT	7	NA
1598814	CTTTTTTTT	9	CTTTTT	6	Name=Glucose-methanol-choline_oxidoreductase_CDS
1622784	GAAAAAAAA	9	GAAAAA	6	NA
1627872	CGAGAGAGA	9	CGAGAGA	7	NA
1630916	CAAAAAAAA	9	CAAAA	5	NA
1653889	GGCGCGCGC	9	GGCGCGC	7	Name=TPR_repeat-containing_protein_CDS
1748684	GGCGCGCGC	9	GGCGCGC	7	Name=DEAD/DEAH_box_helicase_CDS
1842658	CGGCTGGCT	9	CGGCT	5	Name=Bacterial_regulatory_protein%2C_GntR_family_CDS
1864624	AGCCGCCGC	9	AGCCGC	6	Name=hypothetical_protein_CDS
1928816	TGCGCGCGC	9	TGCGCGC	7	Name=Phosphoribosyltransferase_CDS
1961506	CAAAAAAAA	9	CAAAAA	6	Name=hypothetical_protein_CDS
1984284	TGCGCGCGC	9	TGCGCGC	7	Name=Aldehyde_dehydrogenase_CDS
2012898	GAAAAAAAA	9	GAAAA	5	Name=DNA_polymerase_III%2C_epsilon_subunit_CDS
2060831	TGCGCGCGC	9	TGCGCGC	7	Name=phenylalanyl-tRNA_synthetase_beta_subunit_CDS
2064530	CAAGGACAA	9	CAGGACAA	8	Name=Heat_shock_protein_Hsp70_CDS
2092685	TGCGCGCGC	9	TGCGCGC	7	Name=CBS_domain_containing_protein_CDS
50260	TGGGGGGG	8	TGGGGG	6	Name=Prokaryotic_Cytochrome_C_oxidase_subunit_IV_CDS
60606	TAAAAAAA	8	TAAAA	5	NA
82657	GTTTTTTT	8	GTTTTT	6	Name=Argininosuccinate_synthase_CDS
93326	GTTTTTTT	8	GTTTTT	6	NA
134248	CAAAAAAA	8	CAAAAAA	7	NA
142435	CGGGGGGG	8	CGGGG,CGGGGG	12	NA
174618	GAAAAAAA	8	GAAAA	5	Name=Sigma-54_factor_family_CDS
179427	TAAAAGCC	8	TAAAGCC	7	Name=hypothetical_protein_CDS
244474	GGCGCGCG	8	GGCGCG	6	Name=Sarcosine_oxidase%2C_gamma_subunit_CDS
256719	TTTTTTAG	8	TG	2	NA
274385	ATTTTTTT	8	ATTTTT	6	NA
274902	ATTTTTTT	8	ATTTTTT	7	NA
279180	ATTTTTTT	8	ATTTT	5	NA
288066	ACCCCCCC	8	ACCCCC	6	NA
290198	ATTTTTTT	8	ATTTTT	6	NA
327488	GCCCCCCC	8	GCCCCC	6	NA
358003	GAGGAAGG	8	GAGG	4	Name=LrgB-like_protein_CDS
358832	TAAAAAAA	8	TAAAAA	6	Name=Esterase/lipase/thioesterase%2C_active_site_CDS
384035	ATTTTTTT	8	ATTTTT	6	NA
394421	GTTTTTTT	8	GTTTT	5	Name=Cytochrome_C_oxidase%2C_mono-heme_subunit/FixO_CDS
420444	AGGGGGGC	8	AGC	3	NA
423229	GCCCCCCC	8	GCCCCC	6	Name=Methyltransferase_CDS
429571	CGCAAGCA	8	CGCA	4	Name=Glycyl-tRNA_synthetase%2C_beta_subunit_CDS
446300	ATTTTTTG	8	ATTTTTG	7	NA
448399	GCCCCCCC	8	GCCCCC	6	Name=Chorismate_synthase_CDS
459702	CTTTTTTT	8	CTTTTTT	7	NA
523188	TAAGCCGG	8	TGCCGG	6	Name=Polysaccharide_deacetylase_CDS
553721	ATTTTTTT	8	ATTTTT,ATTTT	12	Name=Glycosyl_transferase%2C_group_1_CDS
580360	ATTCTTCT	8	ATTCT	5	Name=haloacid_dehalogenase_CDS
612090	TAAAAAAA	8	TAAAAAA	7	NA
648413	GCCCCCCC	8	GCCCCC	6	Name=Aminotransferase%2C_class-II_CDS
679271	AGGGGCCG	8	AGCCG	5	NA
680449	ATTTTTTT	8	ATTTT	5	Name=Protein_of_unknown_function_DUF159_CDS
720779	TGGGGGGG	8	TGGGGGG	7	Name=UDP-glucose_4-epimerase_CDS
739544	CTTTTTTT	8	CTTTTT,CTTTT	12	NA
742515	TCCCCCCC	8	TCCCCC	6	Name=Bacterial_SH3-like_region_CDS
782925	ATTTTTAG	8	ATTTTAG	7	NA
792793	CTTTTTTT	8	CTTTT	5	NA
818049	GAAAAAAA	8	GAAAAA	6	NA
818379	ATTTTTTG	8	ATTTTTG	7	Name=prolyl-tRNA_synthetase_CDS
820432	ATTTTTGT	8	ATTTTGT	7	Name=Bacterial_general_secretion_pathway_protein_H_CDS
867987	TAAAAAAA	8	TAAAAA	6	Name=arginyl-tRNA_synthetase_CDS
875344	TCAGCAGC	8	TCAGC	5	Name=Conserved_hypothetical_protein_281_CDS
883432	TTCTCATC	8	TTCATC	6	Name=YajC_CDS
884200	CTTTCCTT	8	CTTCCTT	7	Name=Vacuolar_H+-transporting_two-sector_ATPase%2C_C_subunit_CDS
888772	CGGGGGAG	8	CGGGGAG	7	Name=glucose-inhibited_division_protein_A_CDS
923568	TTTCGGCC	8	TGGCC	5	Name=Aminotransferase%2C_class_V_CDS
934299	ACGCGCGC	8	ACGCGC	6	NA
944990	ATTTTTTC	8	ATTTTTC	7	NA
948068	CAAAAAAA	8	CAAAAAA	7	Name=hypothetical_protein_CDS
949491	GCCCCCCC	8	GCCCCC	6	NA
951810	TCAGCAGC	8	TCAGC	5	NA
1027798	GAAAAAAA	8	GAAAAAA	7	Name=Mechanosensitive_(MS)_ion_channel_CDS
1080451	CAAAAAAA	8	CAAAA	5	Name=hypothetical_protein_CDS
1123003	CCGCGCGC	8	CCGCGC	6	Name=Dehydrogenase%2C_E1_component_CDS
1124351	ACCTCCCC	8	AC	2	NA
1140111	ATTTTTTT	8	ATTTTT	6	Name=ComEC/Rec2-related_protein_CDS
1148001	GCCCCCCC	8	GCCCCC	6	Name=UDP-3-O-[3-hydroxymyristoyl]_glucosamine_N-acyltransferase_CDS
1158087	CGTGTGTG	8	CGTGTG	6	NA
1158718	CAAAAAAA	8	CAAAAAA	7	NA
1210673	GTTTTTTT	8	GTTTTT	6	Name=30S_ribosomal_protein_S14_CDS
1287838	CCGGCGGC	8	CCGGC	5	Name=Cobyrinic_acid_a%2Cc-diamide_synthase_CDS
1310152	ATTTTTTT	8	ATTTTT	6	NA
1313500	TAAAAAAA	8	TAAAAAA	7	NA
1325986	CAAAAAAA	8	CAAAA	5	Name=ABC_transporter%2C_family_2_CDS
1335504	CCTTCTTC	8	CCTTC	5	Name=UreC-2%2C_urease%2C_alpha_subunit_CDS
1344256	GCCTCCTC	8	GCCTC	5	NA
1351321	CGAAGGAA	8	CGAA	4	Name=Aminotransferase%2C_class_I_and_II_CDS
1368038	CGGGGGGG	8	CGGGGG	6	Name=Band_7_protein_CDS
1386573	AGGGGGGG	8	AGGGGG	6	Name=Electron_transport_protein_SCO1/SenC_CDS
1397270	TGGGGGGC	8	TGGGGGC	7	Name=Cell_division_protein_FtsZ_CDS
1446869	GTTTTTTT	8	GTTTT	5	NA
1463970	GAAAAAAA	8	GAAAA	5	NA
1505738	CTTGGCAG	8	CGGCAG	6	Name=adenine_phosphoribosyltransferase_CDS
1521200	GCTTGGCC	8	GTGGCC	6	Name=Chaperonin_clpA/B_CDS
1538516	TAAGAAGA	8	TAAGA	5	NA
1556367	TCCCCCCC	8	TCCCC	5	Name=hypothetical_protein_CDS
1559943	CTTTTTTT	8	CTTTT	5	NA
1562732	CTTTTTTT	8	CTTTTT	6	Name=DegT/DnrJ/EryC1/StrS_aminotransferase_CDS
1621689	CTTTTTTT	8	CTTTTT	6	NA
1623709	ATTTTTTT	8	ATTTTT	6	NA
1626051	CTTTTCTT	8	CTTTCTT	7	Name=DNA_gyrase%2C_subunit_B_CDS
1635070	GCCCCCCC	8	GCCCCC,GCCCC	12	NA
1653174	ACCCCGCC	8	ACC	3	Name=hypothetical_protein_CDS
1677448	GAAAAACC	8	GAAAACC	7	Name=RNA-binding_region_RNP-1_(RNA_recognition_motif)_CDS
1700815	GAAAAAAA	8	GAAAAA	6	Name=Hypothetical_Cytosolic_Protein_CDS
1707630	GCACACAC	8	GCACAC	6	Name=hypothetical_thiamine_ABC_transporter%2C_ATP-binding_protein_CDS
1786999	CGGGGAAG	8	CGGGAAG	7	Name=hypothetical_protein_CDS
1845776	CAAAAAAA	8	CAAAAA	6	Name=cell_division_protein_FtsK%2C_putative_CDS
1848083	GTTTTTTT	8	GTTTTT	6	Name=Acyl-CoA_thioesterase_CDS
1869645	TCACACGC	8	TCACGC	6	Name=dihydrolipoamide_acetyltransferase_CDS
1883362	TGGGGGGG	8	TGGGGG	6	Name=ATP/GTP-binding_site_motif_A_(P-loop)_CDS
1899605	GCCCCCCC	8	GCCCCC	6	NA
1906062	ATTTTTTT	8	ATTTTTT	7	Name=Bacterial_regulatory_protein%2C_AsnC_family_CDS
1924684	TCGCGCGC	8	TCGCGC	6	Name=diaminopimelate_decarboxylase_CDS
1969968	ACTTCCTT	8	ACTT	4	Name=Shikimate_kinase_CDS
1988417	TCGCTGCC	8	TC	2	Name=Oxidoreductase_CDS
2000490	AGGGGGGT	8	AGGGGGT	7	Name=glucose-inhibited_division_protein_A_CDS
2012232	TGGAACGG	8	TGAACGG	7	Name=DNA_polymerase_III%2C_epsilon_subunit_CDS
2040540	CCTTCTTC	8	CCTTC	5	Name=hypothetical_protein_CDS
2046317	TGGGGGGG	8	TGGGGG	6	Name=Folylpolyglutamate_synthetase_CDS
2059228	GTTTTTTT	8	GTTTT	5	Name=hypothetical_protein_CDS
2067492	GCTTTCCT	8	GCT	3	Name=DnaJ%2C_chaperone_protein_DnaJ_CDS
2070785	GCTCTCTC	8	GCTC,GCTCTC	11	Name=glutathione_synthetase_CDS
2104507	GGCGCGCG	8	GGCGCG	6	Name=Ribosome-binding_factor_A_CDS
2118861	CCCACGTC	8	CCGTC	5	Name=Cytosol_aminopeptidase_CDS
14028	GTTTTTT	7	GTTTT	5	Name=Bacterial_extracellular_solute-binding_protein%2C_family_5_CDS
22214	AGGGGGG	7	AGGG	4	Name=Carboxyl_transferase_family_CDS
31341	CAAAAAA	7	CAAAA	5	Name=Cytidylate_kinase_CDS
45534	ACGCGCG	7	ACGCG	5	Name=molybdopterin_biosynthesis_enzyme_CDS
70332	TGGGGGG	7	TGGGGG	6	Name=hypothetical_protein_CDS
78986	CTTTTTT	7	CTTT,CTT	8	Name=outer_membrane_protein_CDS
87376	CCACACG	7	CCACG	5	Name=Transcriptional_coactivator/pterin_dehydratase_CDS
95556	GAAAAAA	7	GAAAAA	6	NA
99483	GCCCCCC	7	GCCCCC	6	Name=Aconitate_hydratase_CDS
100561	TGCGCGC	7	TGCGC	5	Name=SecY_protein_CDS
105544	CGGGGGG	7	CGGGG	5	Name=hypothetical_protein_CDS
106804	GTTTTTT	7	GTTTT	5	NA
106865	CAAAAAA	7	CAAAA	5	NA
111905	CTTTTTT	7	CTTT	4	Name=CysW-1%2C_sulfate_ABC_transporter%2C_permease_protein_CDS
117095	GCACATC	7	GCATC	5	Name=cyclic_beta_1-2_glucan_synthetase_CDS
155737	CTTAATT	7	CAATT	5	NA
165024	GAAAAAC	7	GAAAAC	6	Name=DNA_mismatch_repair_protein_CDS
168181	ATTTTTT	7	ATTTTT	6	Name=tRNA/rRNA_methyltransferase_(SpoU)_CDS
170954	GCCCCCC	7	GCCCCC	6	Name=Clp_protease_CDS
175362	GTTTTTT	7	GTTTTT	6	Name=Sigma-54_factor_family_CDS
175765	AAGGAGG	7	AAGG	4	Name=Sigma-54_factor_family_CDS
212543	CGGGGGG	7	CGGGGG	6	Name=Helix-turn-helix%2C_Fis-type_CDS
221896	CTTTTTT	7	CTTTT	5	Name=ABC_transporter%2C_permease_protein_CDS
237114	GTTTTTT	7	GTTTT	5	NA
248485	GTTTTTT	7	GTTTT	5	Name=Binding-protein-dependent_transport_systems_inner_membrane_component_CDS
251486	CAAAAAA	7	CAA	3	Name=Mandelate_racemase/muconate_lactonizing_enzyme_CDS
255631	CGTGGGG	7	CGGG	4	Name=Mandelate_racemase/muconate_lactonizing_enzyme_CDS
273291	CTTTTTT	7	CTTTTT	6	Name=zinc-dependent_metallopeptidase_CDS
273516	TAAAAAA	7	TAAAA	5	Name=zinc-dependent_metallopeptidase_CDS
282166	GCCCCCC	7	GCCCCC	6	Name=Histidinol_dehydrogenase_CDS
294202	ACCCCCC	7	ACCCC	5	NA
302862	TGGGGGG	7	TGGGG	5	Name=transporter%2C_putative_CDS
313411	ATTTTTT	7	ATTTTT	6	NA
327716	CTTTTTT	7	CTTTTT	6	Name=Glycosyl_transferase%2C_family_2_CDS
329844	TGGGGGG	7	TGGGGG	6	Name=Domain_of_unknown_function_DUF344_CDS
334485	ACGCGCG	7	ACGCG	5	Name=ornithine_carbamoyltransferase_CDS
342887	TGCGCGC	7	TGCGC	5	Name=Multi_antimicrobial_extrusion_protein_MatE_CDS
345070	CTTTTTT	7	CTTTTT	6	Name=hypothetical_protein_CDS
345435	TCCCCCC	7	TCCCC	5	Name=hypothetical_protein_CDS
348250	CTTTTTT	7	CTTTTT	6	Name=sensor_histidine_kinase/response_regulator_CDS
354753	TCGCGCG	7	TCGCG	5	Name=Glycosyl_transferase%2C_family_25_CDS
354953	ATTTTTT	7	ATTTTT	6	Name=hypothetical_protein_CDS
356982	GCCCCCC	7	GCCCCC	6	Name=LrgA_family_CDS
363056	CAAGAAA	7	CAGAAA	6	NA
365518	TGAAGAA	7	TGAA	4	Name=ATP/GTP-binding_site_motif_A_(P-loop)_CDS
367853	GACACAC	7	GACAC	5	NA
377858	TCCCCCC	7	TCCCC,TCCC	10	NA
385999	TGCGCGC	7	TGCGC	5	Name=Amidohydrolase_CDS
399843	TGGAGGA	7	TGGA	4	Name=Ada%2C_ada_regulatory_protein_CDS
419237	AGGGGGG	7	AGGG	4	Name=4-diphosphocytidyl-2C-methyl-D-erythritol_kinase_CDS
421681	GGAGAGA	7	GGAGA	5	Name=Clp_protease_CDS
427507	AGGGGGG	7	AGGG	4	NA
437963	CGGGGGG	7	CGGG	4	NA
445901	GCCCCCC	7	GCCCCC	6	NA
450797	GTTTTTT	7	GTTTT	5	NA
453983	GTTTTTT	7	GTTTT	5	NA
472621	GCTTCTT	7	GCTT	4	Name=cyclopropane-fatty-acyl-phospholipid_synthase_CDS
483953	ACCCCCC	7	ACCCC	5	Name=Modulator_of_DNA_gyrase_CDS
490615	TGAGGGA	7	TGA	3	NA
492468	TCCTGGC	7	TCTGGC	6	Name=Surf1_protein_CDS
492986	GAAAAAA	7	GAAAAA	6	NA
493023	GTTTTTT	7	GTTTTT	6	NA
493074	GCCCCCC	7	GCCC	4	Name=LytB_protein_CDS
494703	CTTTTTT	7	CTTTTT	6	Name=Aminoglycoside_phosphotransferase_CDS
496672	GCCCCCC	7	GCCCCC	6	Name=Ribosomal_protein_S7_CDS
513421	CGTGTGT	7	CGTGT	5	NA
518442	TCACACA	7	TCACA	5	Name=SMC_family_protein_CDS
527933	ATTTTTT	7	ATTTTT	6	Name=Ureidoglycolate_hydrolase_CDS
528007	CCACACA	7	CCACA	5	Name=Transthyretin_CDS
529375	CAGAGAG	7	CAGAG	5	NA
542683	CTTTTTG	7	CTTTTG	6	Name=ISBm1%2C_transposase_orfA_CDS
544712	CTTTTTT	7	CTTTT	5	Name=Transposase%2C_IS4_CDS
545792	GAAAAAA	7	GAAAA	5	Name=Glycosyl_transferase%2C_group_1_CDS
549066	CGGGGGG	7	CGGGG	5	NA
554509	ATTTTTC	7	ATTTTC	6	Name=Glycosyl_transferase%2C_group_1_CDS
555735	TTTCCTT	7	TTT	3	Name=ATP/GTP-binding_site_motif_A_(P-loop)_CDS
557715	GGCGCGC	7	GGCGC	5	Name=Tetracycline_resistance_protein_TetB_CDS
570089	CGGGGGG	7	CGGGGG	6	Name=Glucose-methanol-choline_oxidoreductase_CDS
574962	CTTTTTT	7	CTTT	4	NA
576371	TGGGGGG	7	TGGGGG	6	Name=Cyanate_transport_protein_CYNX_CDS
581292	ACGCGCG	7	ACGCG	5	Name=Manganese_and_iron_superoxide_dismutase_CDS
587010	TGGGGGG	7	TGGGGG	6	Name=Hypothetical_Cytosolic_Protein_CDS
603026	CTTTTTT	7	CTTTTT	6	Name=Phage_major_capsid_protein%2C_HK97_family_CDS
622983	TGAGAAG	7	TGAAG	5	Name=sensor_histidine_kinase_CDS
626656	GAAAAGA	7	GAAAGA	6	NA
639902	CAAGGAT	7	CAGGAT	6	Name=electron_transfer_flavoprotein%2C_oxidoreductase_CDS
656577	CAAGAAG	7	CAAG	4	Name=transglycosylase_SLT_domain_protein_CDS
657612	CTTTTTT	7	CTTT,CTTTT	10	NA
659994	AGGGGGG	7	AGGGGG	6	Name=Uracil-DNA_glycosylase_superfamily_CDS
678476	ATTTTTT	7	ATTTTT	6	Name=hypothetical_protein_CDS
697621	TGGGGGG	7	TGGGG	5	Name=Cytosol_aminopeptidase_CDS
734511	GAAAAAA	7	GAAAAA,GAAAA	12	Name=Integrase%2C_catalytic_domain_protein_CDS
736357	CAAAAAA	7	CAAAAA	6	NA
736996	GTTTTTT	7	GTTTTT	6	NA
754701	GCCCCCC	7	GCCCCC	6	Name=polyphosphate_kinase_CDS
757668	ATTTTTT	7	ATTTTT	6	NA
762624	CTTGAGG	7	CAGG	4	Name=DNA_topoisomerase_IV_subunit_A_CDS
784211	GAAAAAA	7	GAAAAA	6	Name=Small_multidrug_resistance_protein_CDS
784563	TGGGGGG	7	TGGG	4	NA
791756	CAAAAAA	7	CAAAA	5	NA
840890	GCCCCCC	7	GCCCCC	6	Name=hypothetical_protein_CDS
854779	ATTTTTT	7	ATTTT	5	Name=Amidohydrolase_CDS
855803	CGGGGGG	7	CGGGG	5	NA
863031	GCCCCCC	7	GCCC	4	NA
863198	TAAAAAA	7	TAAAA	5	NA
873033	GTTTTTT	7	GTTTT	5	NA
875200	TCCCGCC	7	TCCGCC	6	Name=Conserved_hypothetical_protein_281_CDS
877703	CTTTTTT	7	CTTTTT	6	NA
888248	GCACACA	7	GCACA	5	Name=glucose-inhibited_division_protein_A_CDS
891218	TAGAGAG	7	TAGAG	5	NA
892349	AAAGAAG	7	AAAG	4	Name=Peptidylprolyl_isomerase%2C_FKBP-type_CDS
914713	CTTTTTT	7	CTTTTT	6	Name=Alkyl_hydroperoxide_reductase_CDS
918756	GTTTTTT	7	GTTTTT	6	NA
922795	CTTTTTT	7	CTTT	4	Name=Aminotransferase%2C_class_V_CDS
922872	GTCTCTC	7	GTCTC	5	Name=Aminotransferase%2C_class_V_CDS
929469	TCCCCCC	7	TCC	3	Name=Glycosyl_transferase%2C_family_2_CDS
935017	AGGGGGG	7	AGGGGG,AGGG	11	NA
936545	AGGTGCG	7	AGCG	4	Name=Outer_membrane_efflux_protein_CDS
953944	ATTTTTT	7	ATTTT	5	NA
955553	CTGTGTG	7	CTGTG	5	Name=Phage_integrase_CDS
955783	TCCCCGC	7	TCCCGC	6	Name=Phage_integrase_CDS
964564	AGGGGGC	7	AGGC	4	Name=hypothetical_protein_CDS
965345	CGGGGGG	7	CGGGGG	6	NA
967758	AGGGCTT	7	AGGCTT	6	Name=Glycosyl_transferase%2C_group_1_CDS
980599	CCGCGCG	7	CCG	3	NA
981897	CGGGGGG	7	CGGGG,CGGGGG	12	Name=Protein_of_unknown_function_DUF6_CDS
982309	GTTTTTT	7	GTTTTT	6	Name=Protein_of_unknown_function_DUF6_CDS
986407	TAAAAAA	7	TAAAAA	6	NA
988948	GGCGCGC	7	GGCGC	5	Name=phosphoglycolate_phosphatase_CDS
990575	CAAAAAA	7	CAAAA	5	Name=hypothetical_protein_CDS
995241	GCTTGGC	7	GTGGC	5	Name=NAD(+)_synthase_CDS
1005943	CTTTTTT	7	CTTTTT	6	NA
1010942	GAAAAAA	7	GAAAA	5	Name=hypothetical_protein_CDS
1011668	CTTTTTT	7	CTTT	4	NA
1015761	AGGGGCG	7	AGGGCG	6	Name=Conserved_hypothetical_protein_1620_CDS
1018415	GCTCTCT	7	GCTCT	5	Name=hypothetical_protein_CDS
1018876	ATTTTTT	7	ATTTTT	6	NA
1060047	TAAAAAA	7	TAAAAA	6	NA
1062770	CTTTTTG	7	CTG	3	Name=Patatin_CDS
1065820	GAAAAAA	7	GAAAAA	6	NA
1081852	GCCCCCC	7	GCCCCC	6	Name=Queuine_tRNA-ribosyltransferase_CDS
1085188	GTTTTTT	7	GTTTT	5	Name=Coenzyme_A_biosynthesis_protein_CDS
1094566	CAAAAAA	7	CAAAAA	6	Name=excinuclease_ABC_subunit_A_CDS
1096229	GAAAAAA	7	GAAAAA	6	NA
1116366	TGGGGGG	7	TGGGGG	6	Name=Glucose_1-dehydrogenase_II_CDS
1120818	CGCAAGC	7	CGC	3	Name=AceF%2C_pyruvate_dehydrogenase_complex%2C_E2_component_CDS
1136330	GAAAAAA	7	GAAAAA	6	Name=Molybdopterin_cofactor_biosynthesis_protein_MoaC_CDS
1136829	CGAGGGA	7	CGA	3	Name=MoeA%2C_molybdopterin_biosynthesis_protein_MoeA_CDS
1140094	CGAGAGA	7	CGAGA	5	Name=ComEC/Rec2-related_protein_CDS
1145547	GAAAAAA	7	GAAAA	5	Name=Glycosyl_transferase%2C_family_19_CDS
1145764	CTTTTTT	7	CTTTTT	6	Name=hypothetical_protein_CDS
1149299	TCCCCCC	7	TCCCC	5	Name=Bacterial_surface_antigen_(D15)_CDS
1153349	TCCCCCC	7	TCCCCC	6	Name=Phosphatidate_cytidylyltransferase_CDS
1158643	AAAGAAG	7	AAAG	4	Name=hypothetical_protein_CDS
1162755	ATTTTTT	7	ATTTT	5	NA
1165555	TAAGAAG	7	TAAG	4	Name=Protein_of_unknown_function_DUF174_CDS
1171953	ATTTTTT	7	ATTTTT	6	Name=hypothetical_protein_CDS
1188291	CTTTTTT	7	CTTTTT	6	Name=Asp/Glu_racemase_CDS
1191833	TAAAAAA	7	TAAAAA	6	NA
1200830	TCCCCCC	7	TCCCCC	6	NA
1205262	TAAAAAA	7	TAAAAA	6	NA
1211251	GCTTCTT	7	GCTT	4	Name=50S_ribosomal_protein_L5_CDS
1212378	GTTTTTT	7	GTTTT	5	Name=Ribosomal_protein_L29_CDS
1222333	CTTTTTT	7	CTTT	4	NA
1234488	GAAAAAA	7	GAAAAA	6	Name=Protein_secE/sec61-gamma_protein_CDS
1235885	TTCGTCG	7	TGTCG	5	Name=elongation_factor_Tu_CDS
1244756	CAAAAAA	7	CAAAAA	6	Name=Protein_of_unknown_function_DUF192_CDS
1255269	GCCCCCC	7	GCCCC	5	Name=hypothetical_protein_CDS
1255798	CAAAAAA	7	CAAAA	5	NA
1256696	CTTTTTT	7	CTTTTT	6	Name=hypothetical_protein_CDS
1257882	CTTTTTT	7	CTTT	4	NA
1264889	CAAAAAA	7	CAAAA	5	Name=Precorrin-8X_methylmutase_CbiC/CobH_CDS
1274010	CGGGAGG	7	CGGAGG	6	Name=cobyrinic_acid_a%2Cc-diamide_synthase_CDS
1276642	TCCCCCC	7	TCCC	4	Name=Precorrin-6x_reductase_CbiJ/CobK_CDS
1287948	TCCCCGC	7	TCCCGC	6	Name=Cobyrinic_acid_a%2Cc-diamide_synthase_CDS
1291047	GAAAAAA	7	GAAAAA	6	NA
1299822	CGGGGGG	7	CGGGG	5	Name=Mechanosensitive_(MS)_ion_channel_CDS
1307968	GAAAAAA	7	GAAAAA	6	Name=Binding-protein-dependent_transport_systems_inner_membrane_component_CDS
1310447	TCCCCCC	7	TCCCC	5	Name=Prokaryotic_diacylglycerol_kinase_CDS
1315881	CTTTTCA	7	CTTTCA	6	Name=Short-chain_dehydrogenase/reductase_SDR_CDS
1317074	TCAGCAG	7	TCAG	4	NA
1323261	AGGGGGG	7	AGGGGG	6	Name=Periplasmic_binding_protein_CDS
1325801	GCCCCCC	7	GCCCCC	6	Name=ABC_transporter%2C_family_2_CDS
1326826	GTTTTTT	7	GTTTT	5	Name=ABC_transporter_ATP-binding_protein_CDS
1338662	TGGGGGG	7	TGGGGG,TGGGG	12	Name=Urease_accessory_protein_UreD_CDS
1339056	TGGGGGG	7	TGGGGG	6	Name=Urea_transporter_CDS
1339912	CTTTTTT	7	CTTTT	5	Name=ATP-dependent_DNA_ligase_CDS
1342554	CGGGGGG	7	CGGGGG	6	Name=Cobalt_transport_protein_CDS
1375711	GCCCCCC	7	GCCCCC	6	Name=Alpha-isopropylmalate/homocitrate_synthase_CDS
1385555	CCACACA	7	CCACA	5	Name=Bacterial_transferase_hexapeptide_repeat_CDS
1399241	GAAAAAA	7	GAAAA	5	Name=Heat_shock_protein_Hsp70_CDS
1420783	GAAAAAA	7	GAAAA	5	NA
1427772	TCCCTGC	7	TCCTGC	6	Name=Alpha-ketoglutarate_permease_CDS
1435989	TACACCA	7	TACCA	5	Name=Rieske_2Fe-2S_family_protein_CDS
1436021	GTCTCTC	7	GTCTC	5	Name=Rieske_2Fe-2S_family_protein_CDS
1443527	ACCCCCC	7	ACCCCC	6	NA
1453218	ATTTTTT	7	ATTTTT	6	NA
1463934	CAAAAAA	7	CAAAA	5	NA
1467199	GCCCCCC	7	GCCC,GCCCCC	11	NA
1484179	TCCCCCC	7	TCCCC	5	Name=SLT_domain_protein_CDS
1487857	CTTTTTT	7	CTTTTT	6	NA
1487920	GAAAAAA	7	GAAAAA	6	Name=hypothetical_protein_CDS
1488161	CAAAAAA	7	CAAAAA,CAAAA	12	Name=hypothetical_protein_CDS
1499656	TCCCCGC	7	TCCCGC	6	NA
1512989	GAAAAAA	7	GAAAAA	6	Name=ABC_transporter%2C_ATP-binding_protein_CDS
1514085	CTTTTTT	7	CTTTT	5	NA
1519044	GAAAAAA	7	GAAAA	5	Name=Polynucleotide_adenylyltransferase_CDS
1519611	GCCCCCC	7	GCCCCC	6	Name=MutT/nudix_family_protein_CDS
1520013	GCCCCCC	7	GCCCCC	6	Name=MutT/nudix_family_protein_CDS
1524636	GCCCCCC	7	GCCCCC	6	Name=RNA-binding_region_RNP-1_(RNA_recognition_motif)_CDS
1525382	TCCCCCC	7	TCCCC	5	Name=RNA-binding_region_RNP-1_(RNA_recognition_motif)_CDS
1527166	CAGGGAG	7	CAG,CG	6	Name=hypothetical_protein_CDS
1527499	CTTTTTG	7	CTTTG	5	Name=hypothetical_protein_CDS
1544574	GCCCCCC	7	GCCC	4	NA
1567076	CAAAAAA	7	CAAA	4	Name=sensory_box_histidine_kinase_CDS
1569724	CTTTTTT	7	CTTTT	5	NA
1587647	CCTCTCT	7	CCTCT	5	Name=hypothetical_protein_CDS
1606837	GAAAAAA	7	GAAAAA	6	NA
1607682	GCCCCCC	7	GCCCCC	6	Name=Bacterial_regulatory_protein%2C_IclR_family_CDS
1619562	CAAAAAA	7	CAAAAA	6	Name=Ferric_uptake_regulation_protein_CDS
1620011	CAAAAAA	7	CAAAA	5	Name=Ferric_uptake_regulation_protein_CDS
1629954	AGGGGGG	7	AGGGGG	6	Name=TonB-dependent_receptor_CDS
1638051	CCACACA	7	CCACA	5	Name=Thromboxane_receptor_CDS
1650099	ATTTTTT	7	ATTTTT	6	NA
1652885	GCCCCCC	7	GCCCCC	6	Name=hypothetical_protein_CDS
1667066	CAGAGAG	7	CAGAG	5	Name=Sel1-like_repeat_CDS
1673248	GAAAAAA	7	GAAAAA	6	Name=Probable_transport_atp-binding_protein_MSBA_CDS
1681813	CAAGAAG	7	CAGAAG	6	Name=transketolase_CDS
1696196	TAAAAAG	7	TAAAG	5	Name=phosphoribosylaminoimidazole_carboxylase_CDS
1709540	CGGGGGG	7	CGGGG	5	NA
1739221	TCCCCCC	7	TCCCC	5	Name=TrkA_potassium_uptake_protein_CDS
1749548	CAAGGAA	7	CGAA	4	Name=Transaldolase_C_CDS
1750741	CAAAAAA	7	CAAAA	5	Name=hypothetical_protein_CDS
1754852	CCCCTTG	7	CTG	3	Name=usg_protein%2C_putative_CDS
1758925	TAAAAAA	7	TAAAA	5	Name=Sun_CDS
1770560	CAAAAAA	7	CAAAAA	6	NA
1783344	GCCCCCC	7	GCCCCC	6	Name=NUDIX_hydrolase_CDS
1806261	ACCCCCC	7	ACCCCC	6	NA
1812163	TCCCCCC	7	TCCCC	5	Name=Peptidase_M23/M37_CDS
1846753	CAAAAAA	7	CAAAA	5	Name=Ammonium_transporter_CDS
1850291	CTTTTTT	7	CTTTTT	6	Name=2-octaprenyl-6-methoxyphenyl_hydroxylase_CDS
1856694	CTTTTTT	7	CTTTTT	6	Name=Aconitate_hydratase_CDS
1858098	TAAAAAA	7	TAAAA	5	NA
1867727	GAAAAAA	7	GAAAA	5	Name=hypothetical_protein_CDS
1879107	TAAAAAA	7	TAAAAA	6	NA
1898630	TCCCCCC	7	TCCCC	5	Name=Bacterial_extracellular_solute-binding_protein%2C_family_3_CDS
1907676	TCCCCCC	7	TCCCCC	6	Name=Asparaginase/glutaminase_CDS
1913377	GAAAAAA	7	GAAA	4	NA
1932299	GCCCCCC	7	GCCC	4	Name=Prephenate_dehydrogenase_CDS
1946435	CTTTTTT	7	CTTTTT,CTTT	11	Name=intimin/invasin_family_protein_CDS
1953312	CGGGGGG	7	CGGGGG	6	Name=outer_membrane_autotransporter_CDS
1957006	GAAAAAA	7	GAAAAA	6	Name=hypothetical_protein_CDS
1961944	CTTTTTT	7	CTTTTT	6	Name=hypothetical_protein_CDS
1986216	GCCCCCC	7	GCCCCC	6	Name=Enoyl-CoA_hydratase/isomerase_CDS
1993639	CGAAGAA	7	CGAA	4	Name=Protein_of_unknown_function_DUF534_CDS
2005170	AGCGCGC	7	AGCGC	5	Name=Protein_of_unknown_function_DUF255_CDS
2007787	TCCCCCC	7	TCCCC	5	Name=Uroporphyrinogen_decarboxylase_(URO-D)_CDS
2016158	GCCCCCC	7	GCCCCC	6	Name=Smr_protein/MutS2_C-terminal_CDS
2025964	TCCCCCC	7	TCCCCC	6	NA
2027628	TAAAAAA	7	TAAAAA	6	NA
2031106	CTTTTTT	7	CTTTT	5	Name=ATP/GTP-binding_site_motif_A_(P-loop)_CDS
2031243	CTTTTTT	7	CTTT	4	NA
2056487	GAAAAAA	7	GAAAAA	6	NA
2069604	CGGGGGG	7	CGGGG	5	Name=Senescence_marker_protein-30_(SMP-30)_CDS
2069912	CTTTTTT	7	CTTT	4	Name=Senescence_marker_protein-30_(SMP-30)_CDS
2075115	GTTTTTT	7	GTTTTT	6	NA
2081331	GCACACA	7	GCACA	5	Name=PhoU_CDS
2090234	CAAAAAA	7	CAAA	4	Name=PhoH-like_protein_CDS
2097064	CTTTTTT	7	CTTTT,CTTT	10	Name=Putative_methyltransferase_CDS
2100695	CTTTTTT	7	CTTTTT	6	Name=Protein_of_unknown_function_DUF448_CDS
2104600	GAAAAAA	7	GAAAAA	6	Name=Pseudouridylate_synthase_TruB_CDS
2105567	CGGGGGG	7	CGGGGG	6	NA
2109266	TGGGGGG	7	TGGGGG	6	Name=SAM_(and_some_other_nucleotide)_binding_motif_CDS
2111785	GTTTTTT	7	GTTTTT	6	NA
5349	AAGGTG	6	AG	2	Name=Aromatic-ring_hydroxylase_CDS
11783	CAAAAA	6	CAAAA	5	Name=Oligopeptide-binding_protein_APPA_precursor_CDS
15730	TAAAAA	6	TAAAA	5	NA
16639	GTTTTT	6	GTTTT	5	Name=Leucine-%2C_isoleucine-%2C_valine-%2C_threonine-%2C_and_alanine-binding_protein_precursor_CDS
32448	CAAAAA	6	CAAAA	5	Name=Ribosomal_protein_S1_CDS
40568	TTCTCT	6	TTCT	4	NA
51912	AGCGCG	6	AGCG	4	NA
55971	CTTTTG	6	CTTG	4	Name=Gramicidin_S_biosynthesis_GRST_protein_CDS
57526	AGGGGG	6	AGG,AGGGG	9	Name=Gramicidin_S_biosynthesis_GRST_protein_CDS
59781	CTTTTT	6	CTTTT	5	NA
61863	CAAAAA	6	CAAAA	5	Name=Protein_of_unknown_function_DUF461_CDS
74110	TCCCCC	6	TCCCC	5	Name=DNA_polymerase_III_subunit_alpha_CDS
78491	ATTTTT	6	ATTTT	5	NA
81250	CGGGGG	6	CGGGG	5	NA
81520	AGGGGG	6	AGGG	4	NA
82590	CGAAAG	6	CAG	3	Name=Argininosuccinate_synthase_CDS
86749	TGGGGG	6	TGGGG	5	NA
90533	CTTTTT	6	CTTT	4	Name=ATP/GTP-binding_site_motif_A_(P-loop)_CDS
94256	CTTTTT	6	CTTTT	5	NA
111415	CTTGAG	6	CAG	3	Name=Binding-protein-dependent_transport_systems_inner_membrane_component_CDS
118369	ACCCCC	6	ACCC	4	Name=cyclic_beta_1-2_glucan_synthetase_CDS
121236	GCTCTC	6	GCTC	4	Name=cyclic_beta_1-2_glucan_synthetase_CDS
121938	CAAAAA	6	CAAAA	5	Name=cyclic_beta_1-2_glucan_synthetase_CDS
128872	CTTTTT	6	CTTT	4	Name=penicillin-binding_protein%2C_1A_family_CDS
129077	GCCACC	6	GCC	3	Name=penicillin-binding_protein%2C_1A_family_CDS
129812	TTTCTT	6	TTT	3	Name=penicillin-binding_protein%2C_1A_family_CDS
130016	GTTTTT	6	GTTTT	5	NA
137937	CTTTTG	6	CTG	3	Name=ATP-dependent_RNA_helicase%2C_DEAD/DEAH_box_family_CDS
146573	CGAGAG	6	CGAG	4	Name=ATP-dependent_helicase_HRPB_CDS
159138	CGAGGA	6	CGA	3	Name=PII_uridylyl-transferase_CDS
163423	CTTTTT	6	CTTTT	5	Name=DNA_mismatch_repair_protein_CDS
169437	CTTTTT	6	CTTT	4	NA
179569	TGGGGG	6	TGGGG	5	NA
182785	CAGAGA	6	CAGA	4	Name=hypothetical_protein_CDS
187956	TGAGGA	6	TGA	3	Name=coproporphyrinogen_III_oxidase_CDS
190915	TGAGGA	6	TGA	3	Name=CysG%2C_siroheme_synthase_CDS
196031	CTTTTT	6	CTTT	4	Name=hypothetical_protein_CDS
199795	GTTTTT	6	GTTTT	5	Name=MetH%2C_5-methyltetrahydrofolate--homocysteine_methyltransferase_CDS
200502	CGAAAG	6	CAG	3	Name=MetH%2C_5-methyltetrahydrofolate--homocysteine_methyltransferase_CDS
203627	GAAAAA	6	GAAAA	5	Name=sulfate_adenylyltransferase_subunit_2_CDS
221547	ATTTTT	6	ATTTT	5	Name=Aldehyde_dehydrogenase_CDS
222174	GCCCCC	6	GCCCC	5	Name=ABC_transporter%2C_permease_protein_CDS
246828	CGGGGG	6	CGGG	4	NA
251062	TGAGAG	6	TGAG	4	Name=ATP/GTP-binding_site_motif_A_(P-loop)_CDS
256811	ATGTGT	6	ATGT	4	NA
257994	ACCCCC	6	ACCCC	5	NA
263818	GAAAAA	6	GAAAA	5	NA
266288	TGGGGG	6	TGGGG	5	Name=Flagellar_protein_FlgJ_CDS
270059	CAAAAA	6	CAAAA	5	NA
272310	CGTGTG	6	CGTG	4	NA
274746	GAAAAA	6	GAAAA	5	NA
301539	CTTGAG	6	CAG	3	Name=sensor_histidine_kinase_CDS
303922	CGAAAG	6	CAG	3	Name=Acriflavin_resistance_protein_CDS
311773	ATTTTT	6	ATTTT	5	Name=dihydropyrimidine_dehydrogenase_CDS
321801	ACGCGC	6	ACGC	4	Name=Secretion_protein_HlyD_CDS
325421	GAAAAA	6	GAAAA	5	Name=Acriflavin_resistance_protein_CDS
330458	CTTTTG	6	CTTTG	5	NA
330578	GGTGTG	6	GGTG	4	Name=sensor_histidine_kinase%2C_hypothetical_CDS
340003	CTTTTT	6	CTTTT	5	Name=Helix-turn-helix%2C_AraC_type_CDS
344638	GAAAAA	6	GAAAA	5	Name=hypothetical_protein_CDS
344953	ATTTTT	6	ATTTT	5	NA
353114	TGGGGG	6	TGG	3	Name=Aminotransferase%2C_class-II_CDS
371661	ATTTTT	6	ATTTT	5	Name=Bacterial_regulatory_protein%2C_LuxR_family_CDS
372105	ATTTTT	6	ATTTT	5	NA
372470	CCCAGC	6	CC	2	Name=hypothetical_protein_CDS
396232	AGGGGG	6	AGGGG	5	NA
406179	GTTTTT	6	GTTTT	5	Name=Polysaccharide_deacetylase_CDS
406368	AGGGGG	6	AGGGG	5	Name=Polysaccharide_deacetylase_CDS
419658	CAAAAG	6	CAAAG	5	Name=4-diphosphocytidyl-2C-methyl-D-erythritol_kinase_CDS
422824	CAAAAA	6	CAAAA	5	NA
436892	TGGGGG	6	TGGGG	5	Name=Acyl-CoA_dehydrogenase_CDS
447673	CTTTTG	6	CTTTG	5	NA
456100	CTTTTT	6	CTTT	4	Name=1-deoxy-D-xylulose-5-phosphate_synthase_CDS
463313	CGTGTG	6	CGTG	4	Name=ABC_transporter%2C_ATP-binding/permease_protein_CDS
475745	AGGGGG	6	AGGGG	5	Name=Ribosomal_protein_S6_CDS
487266	ACCTCC	6	ACC	3	Name=Cytochrome_c_oxidase%2C_subunit_I_CDS
490027	AGGGGG	6	AGG	3	NA
490346	CGAGGA	6	CGA	3	NA
499871	CGGGGG	6	CGGGG	5	Name=PAS_domain_protein_CDS
511325	CTTTTG	6	CTTTG	5	Name=Adenine-specific_methyltransferase_CDS
513908	TTCCTC	6	TTC	3	Name=hypothetical_protein_CDS
519721	CAAAAA	6	CAAA	4	Name=putative_hydroxlase_CDS
520931	TGGGGG	6	TGGG	4	Name=PEP-utilizing_enzyme_CDS
525594	AGGGGG	6	AGG	3	Name=hypothetical_protein_CDS
534064	GCCCCC	6	GCCCC	5	Name=Transposase_CDS
535555	CTTTTG	6	CTTTG	5	NA
536117	CGAAAG	6	CAAG	4	Name=Transposase_CDS
559317	GAAAAA	6	GAAAA	5	Name=iolE_protein_CDS
566675	TAAAAA	6	TAAAA	5	NA
576253	CTATAT	6	CTAT	4	Name=Cyanate_transport_protein_CYNX_CDS
576425	TAAAAA	6	TAAA	4	Name=Cyanate_transport_protein_CYNX_CDS
578902	GTCTTC	6	GTTC	4	Name=ErfK/YbiS/YcfS/YnhG_family_protein_CDS
579670	CGGGGG	6	CGGGG	5	NA
582793	CGGGGG	6	CGGGG	5	Name=PtrB%2C_protease_CDS
593887	GTTTTT	6	GTTT	4	Name=hypothetical_protein_CDS
600992	ACGCGC	6	ACGC	4	Name=hypothetical_protein_CDS
603552	CTTTTT	6	CTTTT	5	Name=hypothetical_protein_CDS
608488	TCACCA	6	TCA	3	NA
612452	GCTCTC	6	GCTC	4	NA
620404	TCCGAA	6	TCGAA	5	Name=Serine_protease%2C_V8_family_CDS
658022	GAAAAA	6	GAAA	4	Name=Dihydrodipicolinate_synthetase_CDS
662008	TTTTCG	6	TG	2	Name=RelA/SpoT_family_protein_CDS
664701	GAAAAA	6	GAAA	4	NA
666079	CAAAAA	6	CAAAA	5	Name=Oxygen-independent_coproporphyrinogen_III_oxidase_HemN_CDS
674301	GAAAAA	6	GAAAA	5	Name=Tyrosine_specific_protein_phosphatase_and_dual_specificity_protein_phosphatase_CDS
674973	AGGGGG	6	AGGGG	5	Name=hypothetical_protein_CDS
676067	ATTTTT	6	ATTTT	5	Name=Glycine_cleavage_T_protein_(aminomethyl_transferase)_CDS
683322	CGGGGG	6	CGGGG	5	NA
689260	CGGGGG	6	CGGGG	5	Name=SAM_(and_some_other_nucleotide)_binding_motif_CDS
696710	GAAAAA	6	GAAA	4	NA
713215	GCTCTC	6	GCTC	4	Name=oxidoreductase%2C_molybdopterin-binding%2C_hypothetical_CDS
727047	CGGGGG	6	CGGGG	5	NA
727296	CGGGGG	6	CGGGG	5	Name=Exonuclease_CDS
731770	CGAGAG	6	CGAG	4	NA
735884	CGAGAG	6	CGAG	4	NA
737739	CAAAAA	6	CAAAA	5	NA
739562	TGGGGG	6	TGGGG	5	NA
745879	TAGGGA	6	TA	2	NA
746042	CAAAAA	6	CAAAA	5	NA
748067	AGGGGG	6	AGGGG	5	Name=General_L-amino_acid_transport_system_permease_protein_AAPQ_CDS
754123	TCACAC	6	TCAC	4	Name=polyphosphate_kinase_CDS
760898	GTTTTT	6	GTTT	4	NA
764427	AGGGGG	6	AGGGG	5	Name=arginyl-tRNA-protein_transferase_CDS
784634	CAGAAG	6	CAAG	4	Name=Bacterial_sugar_transferase_CDS
785733	AAGAGA	6	AAGA	4	Name=Bacterial_sugar_transferase_CDS
795806	CAAAAA	6	CAAA	4	NA
796802	CAAAAA	6	CAAA	4	NA
798332	TAAAAA	6	TAAAA	5	NA
808362	CGGGGG	6	CGGGG	5	Name=NADH-ubiquinone/plastoquinone_oxidoreductase%2C_chain_6_CDS
809031	CTTTTT	6	CTTT	4	Name=NADH_dehydrogenase_kappa_subunit_CDS
812610	GCTCTC	6	GCTC	4	Name=NADH-ubiquinone_oxidoreductase%2C_chain_4_CDS
824975	ATTTTT	6	ATTTT	5	Name=DNA_polymerase_III_subunit_alpha_CDS
825956	CTTTTT	6	CTTTT	5	Name=hypothetical_protein_CDS
828091	CTTTTT	6	CTTT	4	NA
829573	TTCCTC	6	TTC	3	Name=hypothetical_protein_CDS
830475	CAAAAG	6	CAAAG	5	Name=Inositol_phosphatase/fructose-1%2C6-bisphosphatase_CDS
831432	CGAGAG	6	CGAG	4	Name=drug_resistance_transporter%2C_Bcr/CflA_family_CDS
834865	TCCCCC	6	TCCC	4	Name=AIR_synthase_related_protein_CDS
838174	CTTTTT	6	CTTTT	5	NA
839466	GTTTTT	6	GTTTT	5	NA
840144	GCCCCC	6	GCCCC	5	Name=HpcH/HpaI_aldolase_CDS
846095	ATGTGT	6	ATGT	4	Name=Zinc-containing_alcohol_dehydrogenase_superfamily_CDS
846754	TCCCCC	6	TCCCC	5	Name=Zinc-containing_alcohol_dehydrogenase_superfamily_CDS
848198	GCTCTC	6	GCTC	4	Name=Beta-ketoacyl_synthase_CDS
855380	GCCCCC	6	GCCC	4	Name=hydrolase%2C_haloacid_dehalogenase-like_family_CDS
855680	CGGGGG	6	CGGGG	5	NA
903299	GAAAAA	6	GAAAA	5	NA
909110	GCCCCT	6	GCCCT	5	Name=Glycosyl_transferase%2C_family_51_CDS
911910	TGGGGG	6	TGGGG	5	Name=Peptide_chain_release_factor_2_CDS
914407	AGGGGG	6	AGGG	4	Name=Protein_of_unknown_function_DUF455_CDS
916771	CTTTTT	6	CTTTT	5	Name=RNA-binding_region_RNP-1_(RNA_recognition_motif)_CDS
918437	CAAAAG	6	CAAAG	5	Name=RNA-binding_region_RNP-1_(RNA_recognition_motif)_CDS
926903	AGGGGG	6	AGG	3	Name=hypothetical_protein_CDS
931535	GGTGTG	6	GGTG	4	NA
933821	CTTTTT	6	CTTT	4	Name=HESB_protein_CDS
935088	ATTTTT	6	ATTTT	5	NA
938367	TGAGGA	6	TGA	3	Name=hypothetical_protein_CDS
938395	GAAAAA	6	GAAAA	5	Name=hypothetical_protein_CDS
941534	CAAAAA	6	CAAAA	5	NA
942032	CGGGGG	6	CGGGG	5	Name=Outer_membrane_protein_E_CDS
948684	CTTTTT	6	CTTTT	5	Name=Salicylate_hydroxylase_CDS
951833	GCCCCC	6	GCCCC	5	NA
958776	GAAAAA	6	GAAAA	5	NA
974579	ATTTTT	6	ATTTT	5	Name=Replication_factor_C_conserved_domain_protein_CDS
995798	CGAAAG	6	CAG	3	Name=NAD(+)_synthase_CDS
1001407	TTCCTC	6	TTC	3	Name=Mandelate_racemase/muconate_lactonizing_enzyme_CDS
1002764	CGGGGG	6	CGGGG	5	Name=Sulfate_transporter/antisigma-factor_CDS
1003559	TGGGGG	6	TGGGG	5	Name=ABC_transporter_ATP-binding_protein_CDS
1010990	CTTTTT	6	CTTTT	5	Name=hypothetical_protein_CDS
1014118	TTCCTC	6	TTC	3	Name=Dihydroneopterin_aldolase_CDS
1017830	GCCCCC	6	GCCCC	5	Name=ATP/GTP-binding_site_motif_A_(P-loop)_CDS
1020305	CGGGGG	6	CGGGG	5	Name=Proline-rich_extensin_CDS
1024126	CGGGGG	6	CGGGG	5	NA
1028980	TGGAGC	6	TGAGC	5	Name=Ribonucleotide_reductase_large_subunit_CDS
1034258	AGCGCG	6	AGCG	4	Name=Universal_stress_protein_(Usp)_CDS
1035046	GCCCCC	6	GCCC	4	Name=Molybdenum_cofactor_biosynthesis_protein_CDS
1050360	CTTTTT	6	CTTTT	5	Name=SAM_(and_some_other_nucleotide)_binding_motif_CDS
1051879	CAGAAA	6	CAA	3	Name=Bile_acid:sodium_symporter_CDS
1058989	TCCCCC	6	TCC	3	Name=D-alanyl-D-alanine_carboxypeptidase_1%2C_S11_family_CDS
1065771	ACCCCC	6	ACC	3	NA
1070032	CGGGGG	6	CGGGG	5	NA
1070629	TCCCCC	6	TCCCC	5	NA
1070669	CTTGGT	6	CGGT	4	NA
1071187	TCCCCC	6	TCCC	4	NA
1072346	ACCCCC	6	ACCCC	5	NA
1079385	GAAAAA	6	GAAAA	5	Name=Acriflavin_resistance_protein_CDS
1084951	GAAAAA	6	GAAAA	5	Name=Coenzyme_A_biosynthesis_protein_CDS
1089046	CTTTTT	6	CTTTT	5	Name=Multiple_antibiotic_resistance_(MarC)-related_protein_CDS
1091145	CAAAAA	6	CAAAA	5	NA
1093282	GAAAAA	6	GAAAA	5	Name=excinuclease_ABC_subunit_A_CDS
1142103	TCCCCC	6	TCC	3	Name=glutamyl-tRNA_synthetase_CDS
1144927	TCCCCC	6	TCCCC	5	Name=Glycosyl_transferase%2C_family_19_CDS
1152534	TGAGAG	6	TGAG	4	Name=membrane-associated_zinc_metalloprotease%2C_putative_CDS
1152608	AGGGGG	6	AGG	3	Name=membrane-associated_zinc_metalloprotease%2C_putative_CDS
1164519	CGGGTG	6	CGTG	4	Name=ATP-dependent_CLP_protease_ATP-binding_subunit_CLPA_CDS
1165309	TGGGGG	6	TGGG	4	Name=ATP-dependent_CLP_protease_ATP-binding_subunit_CLPA_CDS
1174882	TGAGAG	6	TGAG	4	Name=GTP_cyclohydrolase_I_CDS
1183220	CAAAAA	6	CAAAA	5	Name=methylmalonyl-CoA_mutase_CDS
1183485	ACTCTC	6	ACTC	4	NA
1187822	GCCCCC	6	GCCCC	5	Name=Asp/Glu_racemase_CDS
1210068	AGAGGA	6	AGA	3	Name=Ribosomal_protein_S8_CDS
1275184	ACCCCC	6	ACCCC	5	Name=Cobalamin_(vitamin_B12)_biosynthesis_CbiD_protein_CDS
1275205	GAAAAA	6	GAAAA	5	Name=Cobalamin_(vitamin_B12)_biosynthesis_CbiD_protein_CDS
1276278	CAAAAA	6	CAAAA	5	Name=Precorrin-6x_reductase_CbiJ/CobK_CDS
1284584	CAAAAG	6	CAAAG	5	Name=Dynamin_CDS
1287574	CTTTTT	6	CTTTT	5	Name=Cobyrinic_acid_a%2Cc-diamide_synthase_CDS
1297545	CGGGGG	6	CGGGG	5	Name=Mechanosensitive_(MS)_ion_channel_CDS
1310635	ACTCTC	6	ACTC	4	Name=CBS_domain_protein_CDS
1313954	TCCCCC	6	TCCC	4	NA
1314017	TAAAAA	6	TAAAA	5	NA
1315719	GAAAAA	6	GAAAA	5	Name=Short-chain_dehydrogenase/reductase_SDR_CDS
1316955	TCCCCC	6	TCCCC	5	NA
1321070	CCTTTC	6	CC	2	Name=ATP/GTP-binding_site_motif_A_(P-loop)_CDS
1322433	CAAAAA	6	CAAAA	5	Name=Metal_chelate_transport_system_permease_protein_CDS
1331319	AAAGGA	6	AA	2	Name=Protein_of_unknown_function_DUF187_CDS
1334421	AGGGGG	6	AGGGG	5	Name=UreC-2%2C_urease%2C_alpha_subunit_CDS
1335334	GAAAAA	6	GAAAA	5	Name=UreC-2%2C_urease%2C_alpha_subunit_CDS
1356441	CGAAGA	6	CA	2	Name=Pyridoxal_phosphate_biosynthetic_protein_PdxJ_CDS
1363179	ACCCCC	6	ACCCC	5	Name=Phosphoserine_phosphatase_SerB_CDS
1367659	TGGGGG	6	TGGGG	5	Name=Band_7_protein_CDS
1377230	GCCCCC	6	GCCC	4	Name=Alpha-isopropylmalate/homocitrate_synthase_CDS
1385934	ATTTTT	6	ATTTT	5	NA
1400305	GCCCCC	6	GCC	3	Name=Cell_division_protein_FTSQ_CDS
1403444	CAAAAA	6	CAAAA	5	Name=UDP-N-acetylmuramate--L-alanine_ligase_CDS
1406162	CAGAGA	6	CAGA	4	Name=Cell_cycle_protein_CDS
1408143	ACCCCC	6	ACCCC	5	Name=UDP-N-acetylmuramoyl-L-alanyl-D-glutamate_synthetase_CDS
1414846	GCCCCC	6	GCCCC	5	Name=Bacterial_methyltransferase_CDS
1420636	CAAAAA	6	CAAAA	5	Name=Heat_shock_protein_DnaJ%2C_N-terminal_CDS
1428528	CATATA	6	CATA	4	Name=Alpha-ketoglutarate_permease_CDS
1433158	CGGGGG	6	CGGG	4	Name=Esterase/lipase/thioesterase_CDS
1434515	TGGGGG	6	TGGGG	5	NA
1438205	AGGGGG	6	AGGG	4	Name=Isochorismatase_hydrolase_family_CDS
1443157	TGAGAG	6	TGAG	4	NA
1450893	TAAAAA	6	TAAA	4	NA
1457049	TCCCCC	6	TCCC	4	Name=carbamoyl-phosphate_synthase_small_subunit_CDS
1457199	CTTTTT	6	CTTTT	5	NA
1458263	TCCCCC	6	TCCC,TCC	8	NA
1468202	CAAAAG	6	CAAAG	5	Name=aspartate_aminotransferase_CDS
1468601	TCACAC	6	TCAC	4	Name=aspartate_aminotransferase_CDS
1474950	TAAAAA	6	TAAAA	5	Name=Glycosyl_transferase%2C_group_1_CDS
1479123	TCCAAC	6	TCAAC	5	Name=hypothetical_protein_CDS
1491235	TCCCCC	6	TCC	3	NA
1495852	TCCCCC	6	TCCCC	5	Name=Protein_of_unknown_function_DUF152_CDS
1514172	GTTTTT	6	GTTTT	5	Name=purine_nucleoside_permease_CDS
1519557	ACTCTC	6	ACTC	4	Name=Polynucleotide_adenylyltransferase_CDS
1526430	CAAGAA	6	CAGAA	5	Name=hypothetical_protein_CDS
1528674	CTTTTT	6	CTTTT	5	NA
1536298	ACCCCC	6	ACCCC	5	Name=Glutamine_amidotransferase_class-I_CDS
1538182	TAAAAA	6	TAAAA	5	NA
1540217	CTTTTT	6	CTTTT	5	Name=Major_facilitator_superfamily_(MFS)_CDS
1540491	GCCCCC	6	GCCCC	5	Name=Major_facilitator_superfamily_(MFS)_CDS
1549016	GAAAAA	6	GAAAA	5	Name=Binding-protein-dependent_transport_systems_inner_membrane_component_CDS
1556163	ATTTTT	6	ATTTT	5	Name=hypothetical_protein_CDS
1563334	CAAAAA	6	CAAA	4	Name=Oxidoreductase%2C_N-terminal_CDS
1564834	GCCCCC	6	GCCCC	5	Name=Glycosyl_transferase%2C_family_25_CDS
1571445	CGGGGG	6	CGGGG	5	Name=AsmA_CDS
1576517	CCTCTC	6	CCTC	4	NA
1579924	GAAAAA	6	GAAAA	5	Name=hypothetical_protein_CDS
1583279	ACCCCC	6	ACCC	4	NA
1584005	ATTTTT	6	ATTTT	5	Name=Multiple_antibiotic_resistance_protein_MARC_CDS
1597817	GCTCTC	6	GCTC	4	NA
1608915	GAAAAA	6	GAAAA	5	Name=Aldehyde_dehydrogenase_CDS
1610209	GAAAAA	6	GAAAA	5	Name=Basic_helix-loop-helix_dimerization_domain_bHLH_CDS
1615498	TCCCCC	6	TCC	3	NA
1626958	CGGGGG	6	CGGGG	5	Name=hypothetical_protein_CDS
1629287	AGGGGG	6	AGGG	4	Name=Biopolymer_transport_protein_ExbD/TolR_CDS
1635745	ACCCCC	6	ACCCC	5	Name=hypothetical_protein_CDS
1637398	GTTTTT	6	GTTTT	5	Name=hypothetical_protein_CDS
1646645	GCCCCC	6	GCCCC	5	Name=Bile_acid:sodium_symporter_CDS
1652002	TCCCCC	6	TCCCC	5	Name=FtsH%2C_cell_division_protein_FtsH_CDS
1655204	CTTTTT	6	CTTT	4	NA
1657156	TCACAC	6	TCAC	4	Name=TolB%2C_N-terminal_CDS
1660039	CGGGGG	6	CGGGG	5	Name=MotA/TolQ/ExbB_proton_channel_CDS
1671555	TCCCCC	6	TCCCC	5	NA
1675530	ACCCCC	6	ACC	3	Name=Bacterial_regulatory_protein%2C_GntR_family_CDS
1690619	CGAGAG	6	CGAG	4	Name=hypothetical_protein_CDS
1695005	ACTCTC	6	ACTC	4	Name=1-(5-Phosphoribosyl)-5-amino-4-imidazole-_carboxyl_ate_(AIR)_carboxylase_CDS
1701181	CAAAAA	6	CAAAA	5	Name=ABC_transporter%2C_ATP-binding_protein_CDS
1706301	GAAAAA	6	GAAAA	5	Name=thiamin_ABC_transporter_membrane_component_CDS
1720618	ATTTTT	6	ATTTT	5	Name=Glycosyl_transferase%2C_family_51_CDS
1740071	GCCCCC	6	GCCC	4	Name=Bacterial_regulatory_protein%2C_GntR_family_CDS
1740420	TCCCCC	6	TCCCC	5	Name=Bacterial_regulatory_protein%2C_MarR_family_CDS
1756021	GGTGTG	6	GGTG	4	Name=AMP-dependent_synthetase_and_ligase_CDS
1759776	AGGGGG	6	AGGGG	5	Name=Sun_CDS
1768966	CAAAAA	6	CAAAA	5	Name=ATP/GTP-binding_site_motif_A_(P-loop)_CDS
1771447	GAAAAA	6	GAAAA	5	Name=Protein_of_unknown_function_DUF477_CDS
1778832	GAAAAA	6	GAAAA	5	NA
1779462	CATATA	6	CATA	4	Name=ATP/GTP-binding_site_motif_A_(P-loop)_CDS
1785023	GCCCCC	6	GCCCC	5	Name=carboxyl-terminal_protease_CDS
1787635	TCCCCC	6	TCCC	4	Name=Protein_of_unknown_function_DUF163_CDS
1794994	TCCCCC	6	TCCCC	5	Name=GCN5-related_N-acetyltransferase_CDS
1804373	TCCCCC	6	TCCCC	5	NA
1810753	ACCCCC	6	ACCCC	5	NA
1813242	CTTTTT	6	CTTT	4	NA
1826922	CAAAAA	6	CAAAA	5	Name=Transporter%2C_DME_family_CDS
1828091	CAAAAA	6	CAAAA	5	Name=nitrilase/cyanide_hydratase/apolipoprotein_N-acyltransferase_CDS
1833672	CAAAAA	6	CAAA	4	Name=hypothetical_protein_CDS
1834376	GACACA	6	GACA	4	Name=hypothetical_protein_CDS
1834501	GCCCCC	6	GCCC	4	NA
1834803	GCCCCC	6	GCCCC	5	Name=hypothetical_protein_CDS
1835593	AGGGGG	6	AGG	3	Name=hypothetical_protein_CDS
1836197	GGAAAG	6	GAG	3	Name=Uroporphyrinogen_III_synthase_HEM4_CDS
1836837	TCCCCC	6	TCCCC	5	Name=Porphobilinogen_deaminase_CDS
1840742	AGGGCG	6	AGGCG	5	Name=SAM_(and_some_other_nucleotide)_binding_motif_CDS
1847297	GCCCCC	6	GCCCC	5	Name=Ammonium_transporter_CDS
1849210	GAAAAA	6	GAAAA	5	Name=2-octaprenyl-6-methoxyphenyl_hydroxylase_CDS
1853026	AGGGGG	6	AGGGG	5	Name=succinate_dehydrogenase_CDS
1860615	CGGGGG	6	CGGGG	5	Name=Antibiotic_biosynthesis_monooxygenase_CDS
1863310	GAAAAA	6	GAAAA	5	NA
1865066	CAAAAA	6	CAAAA	5	Name=hypothetical_protein_CDS
1868434	CGGGGG	6	CGG	3	Name=Lysine_exporter_protein_(LYSE/YGGA)_CDS
1879851	ACCCCC	6	ACCCC	5	Name=Diaminopimelate_epimerase_CDS
1884081	TTTTCG	6	TG	2	Name=Beta-lactamase-like_protein_CDS
1895922	AGGGGG	6	AGGG	4	Name=Integral_membrane_protein_CDS
1896219	CAAAAA	6	CAAAA	5	NA
1898338	ATTTTT	6	ATTTT	5	Name=hypothetical_protein_CDS
1922283	GTTTTT	6	GTTTT	5	Name=Sodium:dicarboxylate_symporter_CDS
1925922	TAAAAA	6	TAAAA	5	NA
1933824	GAAAAA	6	GAAA	4	Name=ChaC-like_protein_CDS
1935438	TCGCGC	6	TCGC	4	NA
1938547	TAAAAA	6	TAAA	4	Name=ATP/GTP-binding_site_motif_A_(P-loop)_CDS
1939760	TAAAAA	6	TAAAA	5	NA
1943337	TCCCCC	6	TCCCC	5	Name=Transcriptional_regulatory_protein_CDS
1946173	ACCCCC	6	ACCCC	5	Name=intimin/invasin_family_protein_CDS
1948850	CGAGAG	6	CGAG	4	Name=hypothetical_protein_CDS
1961358	TAAAAA	6	TAAAA	5	Name=hypothetical_protein_CDS
1968235	GAAAAA	6	GAAAA	5	Name=CBS_domain:CBS:Transporter_associated_domain_protein_CDS
1987551	GCCCCC	6	GCCC	4	Name=Acetyl-CoA:acetoacetyl-CoA_transferase_alpha_subunit_CDS
1999608	TAAAAA	6	TAAA	4	Name=Glucose_inhibited_division_protein_CDS
2003363	CAAAAA	6	CAAAA	5	Name=tRNA_modification_GTPase_CDS
2033884	CTTTTT	6	CTTT	4	NA
2042005	GCCCCC	6	GCCCC	5	Name=hypothetical_protein_CDS
2044676	AGGGGG	6	AGGGG	5	Name=UvrD/REP_helicase_CDS
2045388	CGGGGA	6	CGGGA	5	Name=UvrD/REP_helicase_CDS
2067584	TAAAAA	6	TAAA	4	NA
2072886	GCCCCC	6	GCCCC	5	Name=Mg_chelatase-related_protein_CDS
2074109	GTTTTT	6	GTTTT	5	NA
2082029	CTTTTG	6	CTTTG	5	Name=Transcriptional_regulatory_protein_CDS
2088183	CTTTTT	6	CTTT	4	Name=Phospholipid/glycerol_acyltransferase_CDS
2097296	GCACAC	6	GCAC	4	Name=Putative_methyltransferase_CDS
2118025	CGGGGG	6	CGGGG	5	Name=Cytosol_aminopeptidase_CDS
2119564	CAAAAA	6	CAAAA	5	Name=Hypothetical_Cytosolic_Protein_CDS
3227	ATGTG	5	ATG	3	Name=DNA_polymerase_III%2C_beta_chain_CDS
15997	TAAAA	5	TAAA	4	NA
18181	CAAAA	5	CAAA	4	Name=Enoyl-CoA_hydratase/isomerase_CDS
18278	CAGAA	5	CA	2	Name=Enoyl-CoA_hydratase/isomerase_CDS
31376	AGGGG	5	AGG	3	Name=Cytidylate_kinase_CDS
53949	CAAAA	5	CAAA	4	Name=Gramicidin_S_biosynthesis_GRST_protein_CDS
54474	TCCAA	5	TCAA	4	Name=Gramicidin_S_biosynthesis_GRST_protein_CDS
63354	TCTTC	5	T	1	Name=mrp-related_protein_CDS
89836	AGGGG	5	AGGG	4	NA
100692	CTTTT	5	CTTT	4	Name=SecY_protein_CDS
104609	AGGGG	5	AGG	3	Name=Dihydroxy-acid_and_6-phosphogluconate_dehydratase_CDS
109130	TTCTC	5	TTC	3	Name=hypothetical_protein_CDS
112984	CTTTT	5	CTTT	4	Name=Sulfate_transport_atp-binding_protein_CYSA_CDS
117575	TTTTC	5	T	1	Name=cyclic_beta_1-2_glucan_synthetase_CDS
121463	AGGGG	5	AGGG	4	Name=cyclic_beta_1-2_glucan_synthetase_CDS
134352	AGGGG	5	AGG	3	NA
142737	TGAGA	5	TGA	3	Name=S-formylglutathione_hydrolase_CDS
143917	AGGGG	5	AGGG	4	NA
146023	CAAAA	5	CAAA	4	NA
150273	AAGGG	5	AG	2	Name=Transposase_CDS
155616	GGAGA	5	GGA	3	Name=tryptophanyl-tRNA_synthetase_CDS
165898	TCCCC	5	TC	2	Name=hypothetical_protein_CDS
167682	GAAAA	5	GAAA	4	Name=tRNA/rRNA_methyltransferase_(SpoU)_CDS
175476	GAAAA	5	GAAA	4	Name=Sigma-54_factor_family_CDS
175962	GAAAA	5	GAAA	4	Name=Sigma-54_factor_family_CDS
180688	CGAAA	5	C	1	Name=Sodium:dicarboxylate_symporter%2C_DUF540_CDS
185723	GAAAA	5	GAAA	4	Name=Ribonuclease_PH_CDS
190809	CCAAA	5	CAA	3	Name=CysG%2C_siroheme_synthase_CDS
196192	GCCCC	5	GC	2	NA
199381	GAAAA	5	GAAA	4	Name=MetH%2C_5-methyltetrahydrofolate--homocysteine_methyltransferase_CDS
223561	GAAAA	5	GAAA	4	Name=ABC_transporter%2C_periplasmic_substrate-binding_protein_CDS
229125	ACCCC	5	ACCC	4	Name=PAS-associated_C-terminal_domain_protein_CDS
229205	CTTTT	5	CTTT	4	Name=PAS-associated_C-terminal_domain_protein_CDS
245487	GCCCC	5	GCCC	4	Name=Amidohydrolase_2_CDS
266204	CTTTT	5	CTTT	4	Name=Flagellar_protein_FlgJ_CDS
266415	CTTTT	5	CTTT	4	Name=Flagellar_protein_FlgJ_CDS
283493	TGAGA	5	TGA	3	Name=hypothetical_protein_CDS
291930	AGGGG	5	AGGG	4	NA
297808	TTCTC	5	TTC	3	Name=Urease:Amidohydrolase_CDS
304209	TCTCC	5	TTCC	4	Name=Acriflavin_resistance_protein_CDS
307119	CCACA	5	CCA	3	NA
309828	CAAAA	5	CAAA	4	Name=Bacterial_regulatory_protein_TetR%2C_HTH_motif_CDS
316844	CTTTT	5	CTTT	4	Name=arginine/ornithine_transport_operon_protein_aot_CDS
318385	TGGGG	5	TGGG	4	Name=Esterase/lipase/thioesterase_CDS
333283	CGAAA	5	C	1	Name=Aminotransferase_class-III_CDS
338575	CTTTT	5	CTTT	4	NA
339017	CGAAA	5	C	1	Name=dCTP_deaminase_CDS
340864	GCCCC	5	GC	2	Name=Helix-turn-helix%2C_AraC_type_CDS
350032	TGGGG	5	TGGG	4	Name=sensor_histidine_kinase/response_regulator_CDS
351150	AGGGG	5	AGG	3	NA
367322	TGAGA	5	TGA	3	Name=hypothetical_protein_CDS
372728	ACCCC	5	ACCC	4	Name=TRAP_dicarboxylate_transporter%2C_DctM_subunit%2C_hypothetical_CDS
375325	GAAAA	5	GAAA	4	Name=TRAP_dicarboxylate_transporter-DctP_subunit_CDS
379172	TTTCG	5	TG	2	Name=xanthine_dehydrogenase%2C_hypothetical_CDS
381842	CGAGA	5	CGA	3	Name=Xanthine_dehydrogenase_CDS
382686	AGGGG	5	AGGG	4	Name=XdhC_protein_CDS
388227	TGAGA	5	TGA	3	Name=Cytochrome_oxidase_maturation_protein_cbb3-type_CDS
394315	TCCCC	5	TCC	3	Name=Cytochrome_C_oxidase%2C_mono-heme_subunit/FixO_CDS
400393	TGGGG	5	TG	2	Name=Ada%2C_ada_regulatory_protein_CDS
402410	AGGGG	5	AGGG	4	Name=hypothetical_protein_CDS
404438	AGGGG	5	AGGG	4	Name=bacteroid_development_protein_BacA_CDS
409375	GAAAA	5	GAAA	4	Name=Heat_shock_protein_Hsp70_CDS
411593	AGGGG	5	AGGG	4	Name=ATP/GTP-binding_site_motif_A_(P-loop)_CDS
424251	GAAAA	5	GAAA	4	NA
432763	CGAGG	5	CG	2	Name=oxidoreductase%2C_FAD-binding_CDS
435159	GAAAA	5	GAAA	4	Name=Enoyl-CoA_hydratase/isomerase_CDS
439411	TCACA	5	TCA	3	Name=Phosphoribosylglycinamide_synthetase_CDS
442815	AGGGG	5	AG	2	Name=hypothetical_protein_CDS
444607	GAAAA	5	GAAA	4	Name=Short-chain_dehydrogenase/reductase_SDR_CDS
474503	CAAAA	5	CA	2	Name=hypothetical_protein_CDS
481233	AGGGG	5	AGG	3	Name=Protein_of_unknown_function_DUF175_CDS
484940	AGGGG	5	AG	2	Name=hypothetical_protein_CDS
496236	GCCCC	5	GCCC	4	NA
506107	GAAAA	5	GAAA	4	Name=EAL_domain_protein_CDS
509354	CTTTT	5	CTTT	4	Name=Cl-channel%2C_voltage_gated_CDS
516668	GAAAA	5	GAAA	4	Name=SMC_family_protein_CDS
522909	CAAAA	5	CAAA	4	NA
529556	TGGGG	5	TGGG	4	NA
530598	CTTTT	5	CTTT	4	Name=Polysaccharide_biosynthesis_protein_CapD_CDS
530653	AGGGG	5	AGGG	4	Name=Polysaccharide_biosynthesis_protein_CapD_CDS
549600	AGGGG	5	AGG	3	Name=Phosphomannomutase_CDS
558797	ATGTG	5	ATG	3	Name=Periplasmic_binding_protein/LacI_transcriptionalregulator_CDS
571066	ATTTT	5	ATTT	4	NA
589537	TAAAA	5	TAAA	4	NA
599444	AGGGG	5	AGGG	4	Name=ATP/GTP-binding_site_motif_A_(P-loop)_CDS
616111	GCACA	5	GCA	3	Name=TPR_repeat-containing_protein_CDS
630693	TCGCG	5	TGCG	4	Name=sensory_box_histidine_kinase_CDS
637733	AGGGG	5	AGG	3	Name=DNA_polymerase%2C_bacteriophage-type_CDS
641359	CTTTT	5	CTTT	4	Name=Purine_and_other_phosphorylase%2C_family_1_CDS
642742	AGGGG	5	AGGG	4	Name=Purine_and_other_phosphorylase%2C_family_1_CDS
644858	TCCCC	5	TCCC	4	NA
649589	CTTTT	5	CTTT	4	Name=Phage_integrase_CDS
660538	TCCTG	5	TCTG	4	Name=Protein_of_unknown_function_DUF88_CDS
663763	TCCCC	5	TCCC	4	Name=RelA/SpoT_family_protein_CDS
664329	GGGCG	5	GG	2	Name=orotate_phosphoribosyltransferase_CDS
676209	CGAAA	5	C	1	NA
677321	AGGGG	5	AGGG	4	Name=Dihydroorotase_CDS
684614	ACCCT	5	ACCT	4	Name=2-isopropylmalate_synthase_CDS
707329	AGGGG	5	AGGG	4	Name=short_chain_dehydrogenase_CDS
710341	CTTTT	5	CTTT	4	Name=Ribonuclease_T2_CDS
712086	AGGGG	5	AGGG	4	Name=Protein_of_unknown_function_DUF6_CDS
712876	AGGGG	5	AGGG	4	NA
713784	TGGGG	5	TGGG	4	Name=oxidoreductase%2C_molybdopterin-binding%2C_hypothetical_CDS
720690	GACAC	5	GAC	3	Name=UDP-glucose_4-epimerase_CDS
725529	GAAAA	5	GAAA	4	Name=ETC_complex_I_subunit_conserved_region_CDS
726570	AGGGG	5	AGGG	4	Name=hypothetical_protein_CDS
746203	AAACT	5	A	1	NA
751973	GAAAA	5	GAAA	4	NA
753612	GAAAA	5	GAAA	4	Name=polyphosphate_kinase_CDS
754908	GAAAA	5	GAAA	4	Name=phosphatase%2C_Ppx/GppA_family_CDS
755244	AGGGG	5	AGG	3	Name=phosphatase%2C_Ppx/GppA_family_CDS
756315	AGGGG	5	AGGG	4	NA
759334	CGAGA	5	CGA	3	Name=aspartyl-tRNA_synthetase_CDS
763595	CGGGG	5	CGGG	4	NA
765595	TAAAA	5	TAAA	4	Name=Delta-aminolevulinic_acid_dehydratase_CDS
768127	TCCCC	5	TCCC	4	NA
769094	CTTTT	5	CTTT	4	NA
772769	AGGGG	5	AGG	3	Name=riboflavin_biosynthesis_protein_RibD_CDS
773868	CTTTT	5	CTTT	4	Name=Lumazine-binding_protein_CDS
776596	ATGTG	5	ATG	3	Name=membrane-bound_proton-translocating_pyrophosphatase_CDS
777626	TGAGA	5	TGA	3	Name=membrane-bound_proton-translocating_pyrophosphatase_CDS
779742	TCCCG	5	TCCG	4	Name=hypothetical_protein_CDS
780954	GAAAA	5	GAAA	4	Name=Fatty_acid_synthesis_plsX_protein_CDS
783938	CCTTT	5	CTT	3	NA
794685	CGGGG	5	CGGG	4	Name=O-acetylhomoserine_sulfhydrylase_CDS
797582	CTTTT	5	CTTT	4	Name=hypothetical_protein_CDS
821230	TTTCG	5	TG	2	Name=ATP/GTP-binding_site_motif_A_(P-loop)_CDS
824150	AGGGG	5	AGG	3	Name=DNA_polymerase_III_subunit_alpha_CDS
825053	GTTTT	5	GTTT	4	Name=DNA_polymerase_III_subunit_alpha_CDS
827868	AGGGG	5	AGG	3	NA
832654	CTTTT	5	CTTT	4	NA
834131	CAAAA	5	CAAA	4	Name=AIR_synthase_related_protein_CDS
842683	AGGGG	5	AGG	3	NA
842997	TTCTC	5	TTC	3	Name=Fumarate_lyase_CDS
846553	CAAAG	5	CAG	3	Name=Zinc-containing_alcohol_dehydrogenase_superfamily_CDS
849098	GCCTC	5	GC	2	Name=Beta-ketoacyl_synthase_CDS
851385	TCCCC	5	TCCC	4	Name=Aldose_1-epimerase_CDS
884952	CTTTT	5	CTTT	4	Name=Vacuolar_H+-transporting_two-sector_ATPase%2C_C_subunit_CDS
885266	TTTTC	5	T	1	Name=Vacuolar_H+-transporting_two-sector_ATPase%2C_C_subunit_CDS
886115	GAAAA	5	GAAA	4	Name=Vacuolar_H+-transporting_two-sector_ATPase%2C_C_subunit_CDS
888917	AGGGG	5	AG	2	NA
891491	CAAAA	5	CAAA	4	NA
894634	ATGTG	5	ATG	3	NA
898382	CTTTT	5	CTTT	4	Name=acetyl-CoA_carboxylase_CDS
908630	CTTTT	5	CTTT	4	Name=Glycosyl_transferase%2C_family_51_CDS
930147	CGGGG	5	CGGG	4	Name=Glycosyl_transferase%2C_family_2_CDS
940047	GAAAA	5	GAAA	4	Name=valyl-tRNA_synthetase_CDS
940453	AGGGG	5	AGGG	4	Name=valyl-tRNA_synthetase_CDS
942016	AAACC	5	AC	2	Name=Outer_membrane_protein_E_CDS
944091	AGGGG	5	AGG	3	NA
951132	GCCCC	5	GCCC	4	Name=Fumarate_hydratase_class_I%2C_aerobic_CDS
965619	TGGGG	5	TGGG	4	Name=glycosyltransferase_CDS
966428	CTTTT	5	CTTT	4	Name=glycosyltransferase_CDS
966852	TTGGA	5	TGA	3	Name=Glycosyl_transferase%2C_group_1_CDS
977572	TCCCC	5	TCCC	4	Name=Sec-independent_protein_TATD_CDS
984354	CGGGG	5	CGGG	4	NA
989309	CGGGG	5	CGGG	4	NA
999605	AGGGG	5	AGGG	4	Name=Phosphate_acetyl/butaryl_transferase_CDS
1005116	CAAAA	5	CAAA	4	Name=Protein_of_unknown_function_DUF330_CDS
1009381	CAAAA	5	CAAA	4	Name=hypothetical_protein_CDS
1010024	GGAGA	5	GGA	3	Name=hypothetical_protein_CDS
1010111	CTTAG	5	C	1	Name=hypothetical_protein_CDS
1010755	ATGTG	5	ATG	3	NA
1031452	TGGAG	5	TGAG	4	Name=Ribonucleotide_reductase_large_subunit_CDS
1031696	ATTCT	5	AT	2	Name=Ribonucleotide_reductase_large_subunit_CDS
1047649	CAGGA	5	CGA	3	NA
1050407	GTTTT	5	GTTT	4	Name=SAM_(and_some_other_nucleotide)_binding_motif_CDS
1054543	TGGGG	5	TGGG	4	Name=nitrilotriacetate_monooxygenase_component_B_CDS
1064689	TCCCC	5	TCC	3	Name=Phage_integrase_CDS
1067559	CAAAA	5	CAAA	4	Name=hypothetical_protein_CDS
1079656	CCACA	5	CCA	3	Name=hypothetical_protein_CDS
1082936	GCCCC	5	GCC	3	Name=Queuosine_biosynthesis_protein_CDS
1083158	CGAGA	5	CGA	3	Name=Queuosine_biosynthesis_protein_CDS
1085500	GAAAA	5	GAAA	4	NA
1089966	GCCCC	5	GCCC	4	Name=Guanylate_kinase/L-type_calcium_channel_region_CDS
1096682	GAAAA	5	GAAA	4	NA
1099570	GCCCC	5	GCCC	4	Name=hypothetical_protein_CDS
1105752	CCACA	5	CCA	3	Name=TrkA-N:TrkA_potassium_uptake_protein_CDS
1110781	GCCCC	5	GCCC	4	Name=nitrogen_regulation_protein_NtrC_CDS
1118621	CGAGA	5	CGA	3	Name=dihydrolipoamide_dehydrogenase_CDS
1123568	CTTTT	5	CTTT	4	Name=Dehydrogenase%2C_E1_component_CDS
1132923	GAAAA	5	GAAA	4	Name=peptidyl-prolyl_cis-trans_isomerase_D_CDS
1135377	GACAC	5	GAC	3	Name=Indole-3-glycerol_phosphate_synthase_CDS
1138771	TCCCC	5	TCCC	4	Name=ComEC/Rec2-related_protein_CDS
1141113	GAAAA	5	GAAA	4	Name=ComEC/Rec2-related_protein_CDS
1165229	CAAAA	5	CAAA	4	Name=ATP-dependent_CLP_protease_ATP-binding_subunit_CLPA_CDS
1178718	CTTTT	5	CTTT	4	Name=Carboxyl_transferase_family_CDS
1179037	CTTTT	5	CTT,CTTT	8	Name=Carboxyl_transferase_family_CDS
1179544	CCAAG	5	C	1	Name=Propionyl-COA_carboxylase_alpha_chain_CDS
1187526	ATGTG	5	ATG	3	Name=Asp/Glu_racemase_CDS
1194116	ACCCC	5	ACCC	4	Name=Alanyl-tRNA_synthetase%2C_class_Iic_CDS
1203574	TGGAG	5	TGAG	4	Name=RNA_polymerase%2C_alpha_chain%2C_bacterial_and_organelle_CDS
1209388	CTTTT	5	CTTT	4	Name=Ribosomal_protein_L18_CDS
1215358	CGAAA	5	C	1	Name=Ribosomal_L23_protein_CDS
1216575	CGGGG	5	CGGG	4	Name=Ribosomal_protein_L3_CDS
1222944	TCCAC	5	TCAC	4	Name=RNA_polymerase%2C_alpha_subunit_CDS
1237250	CTTGA	5	CGA	3	Name=RNA_methyltransferase%2C_TrmH_family%2C_group_3_CDS
1238486	AGGGG	5	AGGG	4	NA
1249692	TCACA	5	TCA	3	Name=D-alanine--D-alanine_ligase/VANA/B/C_CDS
1268590	CCCCT	5	C	1	Name=phospholipase/carboxylesterase_family_protein_CDS
1268711	TAAAA	5	TAAA	4	Name=phospholipase/carboxylesterase_family_protein_CDS
1272472	AGCGC	5	AGC	3	Name=Aminotransferase%2C_class-I_CDS
1273290	TCCCC	5	TCC	3	Name=cobyrinic_acid_a%2Cc-diamide_synthase_CDS
1287360	CGCAA	5	CA	2	Name=Cobyrinic_acid_a%2Cc-diamide_synthase_CDS
1288333	CAAAA	5	CAAA	4	Name=Cobyrinic_acid_a%2Cc-diamide_synthase_CDS
1291678	CAAAA	5	CA	2	NA
1299197	TAAAA	5	TAAA	4	Name=Mechanosensitive_(MS)_ion_channel_CDS
1299660	TCTTG	5	T	1	Name=Mechanosensitive_(MS)_ion_channel_CDS
1303121	TCCCC	5	TCCC	4	Name=protein-export_membrane_protein%2C_SecD/SecF_family_CDS
1303478	TCCCC	5	TCC	3	Name=potassium_efflux_system_family_protein_CDS
1303921	AGGGG	5	AGG	3	Name=potassium_efflux_system_family_protein_CDS
1308805	CAAAA	5	CAAA	4	NA
1308943	GGAGA	5	G	1	Name=sulfate_ABC_transporter%2C_sulfate-binding_protein%2C_putative_CDS
1314703	AGGGG	5	AGGG	4	NA
1315412	CGAGA	5	C	1	Name=Short-chain_dehydrogenase/reductase_SDR_CDS
1322371	CAAAA	5	CAAA	4	Name=Metal_chelate_transport_system_permease_protein_CDS
1335760	CCACA	5	CCA	3	Name=UreC-2%2C_urease%2C_alpha_subunit_CDS
1339577	CTTTT	5	CTTT	4	Name=Urea_transporter_CDS
1340242	GAAAA	5	GAAA	4	Name=ATP-dependent_DNA_ligase_CDS
1356750	CAAGT	5	CAGT	4	Name=Pyridoxal_phosphate_biosynthetic_protein_PdxJ_CDS
1371192	TCCCC	5	TCC	3	Name=Drug_resistance_transporter_Bcr/CflA_subfamily_CDS
1376256	GCCCC	5	GCC	3	Name=Alpha-isopropylmalate/homocitrate_synthase_CDS
1377627	AGGGG	5	AGG	3	Name=Alpha-isopropylmalate/homocitrate_synthase_CDS
1384440	CGTGG	5	CGG	3	Name=UvrD/REP_helicase_CDS
1390501	TCCCC	5	TCC	3	Name=DNA_ligase_CDS
1399979	TCCCC	5	TCCC	4	Name=Cell_division_protein_FTSQ_CDS
1402094	TCCCC	5	TCC	3	Name=UDP-N-acetylenolpyruvoylglucosamine_reductase_CDS
1402809	TGGAG	5	TGAG	4	Name=UDP-N-acetylenolpyruvoylglucosamine_reductase_CDS
1409446	TGAGA	5	TGA	3	Name=Glycosyl_transferase%2C_family_4_CDS
1410196	CTTTT	5	CTTT	4	Name=UDP-N-acetylmuramoylalanyl-D-glutamate--2%2C_6-diaminopimelate_ligase_CDS
1417092	CTTTT	5	CTT	3	Name=Natural_resistance-associated_macrophage_protein_CDS
1419907	TCGCG	5	TGCG	4	Name=Putative_peptidoglycan_binding_domain_1_CDS
1423289	TCCCC	5	TCC	3	Name=Putative_peptidoglycan_binding_domain_1_CDS
1423528	GCCCC	5	GCCC	4	Name=Putative_peptidoglycan_binding_domain_1_CDS
1430906	CAAAA	5	CAAA	4	Name=ATP/GTP-binding_site_motif_A_(P-loop)_CDS
1432107	TCCCC	5	TCCC	4	NA
1434616	GAAAA	5	GAAA	4	NA
1440993	CGTGT	5	CGT	3	Name=choloylglycine_hydrolase_family_protein_CDS
1448124	CGGGG	5	CGGG	4	NA
1453166	ATTTT	5	ATTT	4	NA
1457022	TTCTC	5	TTC	3	Name=carbamoyl-phosphate_synthase_small_subunit_CDS
1461264	TCCCC	5	TCCC	4	Name=carbamoyl-phosphate_synthase_large_subunit_CDS
1462971	TCCCC	5	TCCC	4	Name=carbamoyl-phosphate_synthase_large_subunit_CDS
1465220	TCCCC	5	TCCC	4	Name=ABC_transporter_CDS
1465402	CGAAA	5	C	1	Name=ABC_transporter_CDS
1467639	TCCCC	5	TCC	3	Name=Glutathione_S-transferase_CDS
1469588	ATTTT	5	ATTT	4	NA
1472823	AGGTG	5	AG	2	Name=Pyrokinin_CDS
1473699	TTCCT	5	TT	2	NA
1496030	CTTTT	5	CTTT	4	Name=Protein_of_unknown_function_DUF152_CDS
1504188	CGGGG	5	CGGG	4	Name=GTP-binding_protein%2C_putative_CDS
1509791	CTTTT	5	CTTT	4	Name=hypothetical_ABC_transporter%2C_ATP-binding/permease_CDS
1517074	GAAAA	5	GAAA	4	Name=GCN5-related_N-acetyltransferase_CDS
1519500	GAAAA	5	GAAA	4	Name=Polynucleotide_adenylyltransferase_CDS
1522020	CACTT	5	C	1	Name=Protein_of_unknown_function_DUF58_CDS
1523507	CTTTT	5	CTTT	4	Name=RNA-binding_region_RNP-1_(RNA_recognition_motif)_CDS
1525282	CTTTT	5	CTTT	4	Name=RNA-binding_region_RNP-1_(RNA_recognition_motif)_CDS
1530390	CTTTT	5	CTTT	4	Name=OmpW_family_CDS
1534006	TTCTC	5	TTC	3	NA
1553443	TAAAA	5	TAAA	4	Name=Bacterial_regulatory_protein_LysR_CDS
1572887	GAGAA	5	GA	2	Name=Binding-protein-dependent_transport_systems_inner_membrane_component_CDS
1574953	TAAAA	5	TAAA	4	Name=Putrescine_transport_atp-binding_protein_POTG_CDS
1590055	CTTTG	5	CTG	3	NA
1601933	CGGGG	5	CGGG	4	NA
1602975	CCGGG	5	CGG	3	NA
1611839	TCCCC	5	TCCC	4	Name=HhH-GPD_CDS
1619465	AGGGG	5	AGGG	4	NA
1622128	AGGGG	5	AGGG	4	Name=Response_regulator_receiver_CDS
1623785	AGGGG	5	AGG	3	NA
1632926	TGAGG	5	TG	2	NA
1633410	TCCGA	5	TCGA	4	Name=Secretion_protein_HlyD_CDS
1634876	GGAGC	5	GGC	3	NA
1649844	CGTGT	5	CGT	3	Name=Phosphoglucosamine_mutase_CDS
1669016	AAGAG	5	AAG	3	Name=Inositol_phosphatase/fructose-1%2C6-bisphosphatase_CDS
1669552	TTCTC	5	TTC	3	Name=hypothetical_protein_CDS
1676648	AGGGG	5	AGG	3	Name=2Fe-2S_ferredoxin%2C_iron-sulfur_binding_protein_CDS
1678451	GCCCC	5	GCCC	4	Name=Metallo-phosphoesterase_CDS
1678693	TTTTC	5	T	1	Name=Metallo-phosphoesterase_CDS
1679107	AGCGG	5	AG	2	Name=5-formyltetrahydrofolate_cyclo-ligase_CDS
1683556	GAAAA	5	GA	2	Name=glyceraldehyde-3-phosphate_dehydrogenase_CDS
1685881	TCCCC	5	TC	2	NA
1701345	TCCCC	5	TC	2	Name=ABC_transporter%2C_ATP-binding_protein_CDS
1703914	CTTTT	5	CTTT	4	Name=Thiamin_pyrophosphokinase%2C_catalytic_domain_protein_CDS
1711346	AGTGG	5	AGG	3	NA
1715380	GCCCC	5	GCCC	4	Name=ATP-dependent_helicase_CDS
1715849	CAAAA	5	CAAA	4	Name=ATP-dependent_helicase_CDS
1724192	CGAGA	5	CGA	3	Name=membrane_protein_MosC_CDS
1736548	GAAAA	5	GAAA	4	Name=High-affinity_branched-chain_amino_acid_transport_system_permease_protein_LIVH_CDS
1740287	GCCCC	5	GCCC	4	NA
1747492	GCCCC	5	GCCC	4	Name=DEAD/DEAH_box_helicase_CDS
1748960	CAAAA	5	CAA	3	Name=DEAD/DEAH_box_helicase_CDS
1750927	TCCCC	5	TCC	3	Name=Aminoacyl-tRNA_synthetase%2C_class_I_CDS
1753289	AGGGG	5	AGGG	4	Name=Aminoacyl-tRNA_synthetase%2C_class_I_CDS
1758704	CTTTT	5	CTTT	4	Name=heat_shock_protein_HtpX_CDS
1762358	CAAAA	5	CAAA	4	Name=AICARFT/IMPCHase_bienzyme_CDS
1765170	GCCCC	5	GCCC	4	Name=Transporter_CDS
1769380	GCCCC	5	GCC	3	Name=ATP/GTP-binding_site_motif_A_(P-loop)_CDS
1772415	GAAAA	5	GAAA	4	Name=LemA_family_CDS
1787552	AGGGG	5	AG	2	Name=Protein_of_unknown_function_DUF163_CDS
1792003	CCACA	5	CCA	3	Name=GTP-binding_protein%2C_GTP1/OBG_family_CDS
1792998	ATTTT	5	ATTT	4	NA
1793807	TTAAA	5	TAA	3	NA
1794123	CTTTT	5	CTTT	4	NA
1817663	ACCCC	5	ACCC	4	Name=ClpB%2C_ATP-dependent_Clp_protease%2C_ATP-binding_subunit_ClpB_CDS
1828731	ACCCC	5	ACCC	4	Name=hypothetical_protein_CDS
1831343	TTCTC	5	TTC	3	Name=hypothetical_protein_BruAb1_1858_CDS
1834304	CTTTT	5	CTTT	4	Name=hypothetical_protein_CDS
1840187	GAAAA	5	GAAA	4	Name=Family_of_unknown_function_DUF589_CDS
1848245	CCACA	5	CCA	3	Name=Acyl-CoA_thioesterase_CDS
1851148	TACAC	5	TAC	3	NA
1861343	AGGGG	5	AGGG	4	Name=Bacterial_regulatory_protein_LysR_CDS
1877640	CGGGG	5	CGGG	4	Name=ATP/GTP-binding_site_motif_A_(P-loop)_CDS
1879021	TTCTC	5	TTC	3	NA
1881634	GAAAA	5	GAAA	4	Name=cell_division_protein_FtsY_CDS
1881923	CAAAA	5	CAAA	4	Name=cell_division_protein_FtsY_CDS
1886642	ACCCC	5	ACCC	4	NA
1889604	CGGGG	5	CGGG	4	NA
1910482	TTCTC	5	TTC	3	Name=Cys/Met_metabolism_pyridoxal-phosphate-dependentenzyme_CDS
1919142	AGGGG	5	AGGG	4	Name=Protein_of_unknown_function_DUF80_CDS
1921002	CTTTT	5	CTTT	4	Name=Ribonuclease_BN_CDS
1922535	CTTTT	5	CTTT	4	Name=Sodium:dicarboxylate_symporter_CDS
1923690	TTTCC	5	T	1	Name=Fumarate_lyase_CDS
1926232	TCCCC	5	TCC	3	Name=hypothetical_protein_CDS
1932420	GAAAA	5	GAAA	4	Name=hypothetical_protein_CDS
1933236	CGTGT	5	CGT	3	Name=hypothetical_protein_CDS
1933365	TGGGG	5	TGGG	4	NA
1936392	CAAAA	5	CAAA	4	NA
1946289	AGGGG	5	AGG	3	Name=intimin/invasin_family_protein_CDS
1947988	TCCCC	5	TC	2	NA
1949964	TCCAG	5	TCAG	4	Name=hypothetical_protein_CDS
1964184	CAAAA	5	CAAA	4	Name=Von_Willebrand_factor%2C_type_A_CDS
1970636	TAAAA	5	TAAA	4	NA
1972708	TGCGC	5	TGC	3	Name=Acetyl-CoA_carboxylase%2C_alpha_subunit_CDS
1974499	TTCTC	5	TTC	3	Name=hypothetical_protein_CDS
1977237	GAAAA	5	GAAA	4	Name=Antifreeze_protein%2C_type_I_CDS
1980771	TCCAG	5	TCAG	4	Name=Glucose-methanol-choline_oxidoreductase_CDS
1985565	CAAAA	5	CAAA	4	Name=Aldehyde_dehydrogenase_CDS
1986477	CTTTT	5	CTTT	4	Name=Enoyl-CoA_hydratase/isomerase_CDS
1987298	CTTTT	5	CTTT	4	Name=Acetyl-CoA:acetoacetyl-CoA_transferase_alpha_subunit_CDS
1989734	GCACA	5	GCA	3	Name=transcriptional_regulator%2C_LacI_family_CDS
1994182	CAAAA	5	CAAA	4	NA
2013898	CAAAA	5	CAAA	4	Name=FxsA_cytoplasmic_membrane_protein_CDS
2028955	CTTTT	5	CTTT	4	Name=BvrS%2C_sensor_histidine_kinase_CDS
2032583	GCACA	5	GCA	3	Name=S-adenosyl-L-homocysteine_hydrolase_CDS
2036242	TTCTC	5	TTC	3	Name=sensory_box_histidine_kinase%2C_hypothetical_CDS
2036410	ATGTG	5	ATG	3	Name=sensory_box_histidine_kinase%2C_hypothetical_CDS
2039151	AGGGG	5	AGGG	4	Name=hypothetical_protein_CDS
2051536	CTTTT	5	CTTT	4	Name=N-(5'phosphoribosyl)anthranilate_isomerase_(PRAI)_CDS
2068845	CTTTT	5	CTTT	4	Name=Orotidine_5'-phosphate_decarboxylase_CDS
2070987	CTTTT	5	CTTT	4	Name=glutathione_synthetase_CDS
2085389	CTTTT	5	CTTT	4	Name=Thermophilic_metalloprotease_(M29)_CDS
2086013	CCTTC	5	CC	2	Name=Ferritin:DNA-binding_protein_Dps_CDS
2086331	GCACA	5	GCA	3	NA
2088241	TTTTC	5	T	1	Name=Phospholipid/glycerol_acyltransferase_CDS
2097326	AGGGG	5	AGGG	4	Name=Putative_methyltransferase_CDS
2109314	GAAAA	5	GAAA	4	Name=Methyltransferase_CDS
7432	CGGG	4	CGG	3	Name=ABC_transporter%2C_ATP-binding_protein_CDS
29879	CGTG	4	CG	2	Name=3-phosphoshikimate_1-carboxyvinyltransferase_CDS
30882	AGGG	4	AGG	3	Name=Cytidylate_kinase_CDS
33305	TCCC	4	TCC	3	NA
44269	AGGG	4	AGG	3	NA
48647	TAAA	4	TAA	3	NA
50977	AGGG	4	AGG	3	Name=Hypothetical_Membrane_Spanning_Protein_CDS
64181	AGGG	4	AGG	3	Name=mrp-related_protein_CDS
71813	AGGG	4	AGG	3	NA
76617	TCCC	4	TCC	3	Name=hypothetical_protein_CDS
88321	GTTT	4	GTT	3	NA
94079	CAAG	4	C	1	Name=hypothetical_protein_CDS
121728	CAAG	4	CAG	3	Name=cyclic_beta_1-2_glucan_synthetase_CDS
122897	TTCC	4	TC	2	Name=Nicotinate_phosphoribosyltransferase_CDS
131505	CCAA	4	CA	2	Name=outer_membrane_protein%2C_putative_CDS
146970	CTTG	4	CG	2	Name=ATP-dependent_helicase_HRPB_CDS
153782	CAAA	4	CAA	3	Name=Nitrogen-fixing_NifU%2C_C-terminal_CDS
155061	CGGG	4	CGG	3	Name=tryptophanyl-tRNA_synthetase_CDS
162588	TCCC	4	TCC	3	NA
175787	CGAA	4	C	1	Name=Sigma-54_factor_family_CDS
196918	TCCC	4	TCC	3	NA
197352	CTTT	4	CT	2	Name=MetH%2C_5-methyltetrahydrofolate--homocysteine_methyltransferase_CDS
201804	TCCC	4	TCC	3	NA
225285	CCTT	4	C	1	Name=FMN/related_compound-binding_core_CDS
227109	CGTG	4	CG	2	Name=Phosphomethylpyrimidine_kinase_CDS
243055	AGGG	4	AGG	3	NA
245615	TCCC	4	TCC	3	Name=Amidohydrolase_2_CDS
255821	GAGC	4	GGC	3	Name=Mandelate_racemase/muconate_lactonizing_enzyme_CDS
262046	CGGG	4	CGG	3	Name=virulence-associated_protein_E_CDS
276849	TCCC	4	TCC	3	Name=hypothetical_protein_CDS
278611	TCCC	4	TCC	3	Name=hypothetical_protein_CDS
286922	TCCC	4	TCC	3	Name=site-specific_recombinase%2C_phage_integrase_family_CDS
306368	ACTC	4	AC	2	NA
315674	AAGG	4	AG	2	Name=Phosphoglucose_isomerase_(PGI)_CDS
323890	AACT	4	A	1	Name=Acriflavin_resistance_protein_CDS
348703	TCCC	4	TCC	3	Name=sensor_histidine_kinase/response_regulator_CDS
350542	AGGG	4	AGG	3	Name=sensor_histidine_kinase/response_regulator_CDS
351272	TCCC	4	TCC	3	Name=hypothetical_protein_CDS
391447	TTTC	4	T	1	Name=4Fe-4S_ferredoxin%2C_iron-sulfur_binding_domain_protein_CDS
399921	CGAA	4	C	1	Name=Ada%2C_ada_regulatory_protein_CDS
416511	CGAA	4	C	1	Name=Protein_of_unknown_function_DUF85_CDS
434025	TCCC	4	TCC	3	Name=hypothetical_protein_CDS
436661	GTTT	4	GTT	3	Name=Acyl-CoA_dehydrogenase_CDS
440442	TCCC	4	TCC	3	NA
446110	TCCC	4	TCC	3	Name=ATP/GTP-binding_site_motif_A_(P-loop)_CDS
461738	TCCC	4	TCC	3	NA
467855	TGCG	4	TG	2	NA
468640	CGGG	4	CGG	3	NA
476892	TCCC	4	TCC	3	Name=Acyl_transferase_domain_protein_CDS
502880	TCCC	4	TCC	3	NA
507065	GCAC	4	GC	2	Name=EAL_domain_protein_CDS
510918	AGGG	4	AGG	3	Name=Adenine-specific_methyltransferase_CDS
522967	CTTT	4	CT	2	NA
523990	CCGC	4	CC	2	NA
529761	TCTC	4	T	1	NA
548468	AGGG	4	AGG	3	Name=Transposase%2C_IS4_CDS
549400	CTTA	4	CA	2	Name=Transposase_CDS
549837	GCAC	4	GC	2	Name=Phosphomannomutase_CDS
560245	CAAG	4	C	1	Name=oxidoreductase_CDS
560862	AGGG	4	AGG	3	Name=oxidoreductase_CDS
574843	TCTG	4	T	1	NA
578148	CTTG	4	CG	2	Name=ATP/GTP-binding_site_motif_A_(P-loop)_CDS
579072	CTTG	4	CTG	3	Name=ErfK/YbiS/YcfS/YnhG_family_protein_CDS
588856	AATT	4	A	1	Name=hypothetical_protein_CDS
600632	CTTG	4	CG	2	Name=Phage_portal_protein%2C_HK97_family_CDS
605692	TCCC	4	TCC	3	NA
606537	TCCC	4	TCC	3	Name=hypothetical_protein_CDS
614944	CGAA	4	C	1	NA
636598	AGGG	4	AGG	3	Name=General_substrate_transporter_CDS
659559	GGAA	4	G	1	Name=Uracil-DNA_glycosylase_superfamily_CDS
664043	CGGG	4	CGG	3	Name=orotate_phosphoribosyltransferase_CDS
667069	GCCC	4	GCC	3	Name=Oxygen-independent_coproporphyrinogen_III_oxidase_HemN_CDS
673497	CGAG	4	CG	2	Name=Recombination_protein_O%2C_RecO_CDS
674897	AGGG	4	AGG	3	Name=hypothetical_protein_CDS
675462	TCCC	4	TCC	3	Name=Glycine_cleavage_T_protein_(aminomethyl_transferase)_CDS
684859	AGGG	4	AGG	3	Name=2-isopropylmalate_synthase_CDS
732129	AGGG	4	AGG	3	NA
734667	TGGG	4	TGG	3	Name=Integrase%2C_catalytic_domain_protein_CDS
740434	ACCC	4	ACC	3	NA
742136	GTTT	4	GTT	3	NA
753016	TCCC	4	TCC	3	Name=polyphosphate_kinase_CDS
758530	CCTT	4	C	1	Name=aspartyl-tRNA_synthetase_CDS
761435	TCCC	4	TC	2	Name=DNA_topoisomerase_IV_subunit_A_CDS
771724	TCCC	4	TCC	3	Name=Glycine_hydroxymethyltransferase_CDS
772211	TCCC	4	TCC	3	Name=Protein_of_unknown_function_DUF193_CDS
781728	TTTC	4	T	1	Name=Naringenin-chalcone_synthase_CDS
789208	GCAC	4	GC	2	Name=Cytochrome_oxidase_assembly_CDS
793463	AGGG	4	AGG	3	NA
794128	CGAA	4	C	1	Name=O-acetylhomoserine_sulfhydrylase_CDS
798736	TCCC	4	TCC	3	Name=hypothetical_protein_CDS
805049	TGGG	4	TGG	3	Name=Respiratory-chain_NADH_dehydrogenase_75_kDa_subunit_CDS
814160	CAAA	4	CAA	3	Name=biotin--protein_ligase_CDS
814440	CGGG	4	CG	2	Name=biotin--protein_ligase_CDS
826032	AGGG	4	AGG	3	Name=hypothetical_protein_CDS
829096	TTCC	4	T	1	NA
855882	AGGG	4	AGG	3	NA
874579	CTTG	4	CG	2	Name=Hypothetical_Cytosolic_Protein_CDS
882404	CCTG	4	C	1	Name=ATP/GTP-binding_site_motif_A_(P-loop)_CDS
900718	TCCC	4	TCC	3	Name=Zinc_metalloprotease_CDS
906450	AGGG	4	AGG	3	NA
913135	CGGG	4	CGG	3	Name=hypothetical_protein_CDS
923143	CGTG	4	CG	2	Name=Aminotransferase%2C_class_V_CDS
924283	CTAT	4	CT	2	Name=hypothetical_protein_CDS
927028	AAGG	4	A	1	Name=hypothetical_protein_CDS
927721	AGGG	4	AGG	3	Name=Aminotransferase%2C_class_V_CDS
943133	TGCA	4	T	1	NA
975014	CGGA	4	C	1	Name=Replication_factor_C_conserved_domain_protein_CDS
985974	CTTT	4	CT	2	NA
990298	AATC	4	A	1	Name=hypothetical_protein_CDS
1010314	CGGG	4	CGG	3	Name=hypothetical_protein_CDS
1017043	TCCC	4	TCC	3	Name=ATP/GTP-binding_site_motif_A_(P-loop)_CDS
1035919	AGGG	4	AGG	3	NA
1039744	TCCC	4	TCC	3	Name=ATP-dependent_RNA_helicase%2C_DEAD/DEAH_box_family_CDS
1047573	CGCT	4	CCT	3	NA
1054940	GGAA	4	GA	2	Name=Nitroreductase_family_CDS
1060957	AGGG	4	AGG	3	NA
1061569	GAAA	4	GA	2	Name=GTP_cyclohydrolase_I_CDS
1076644	TCCC	4	TCC	3	Name=Acriflavin_resistance_protein_CDS
1088865	AAGG	4	AG	2	NA
1095099	TCCC	4	TC	2	Name=excinuclease_ABC_subunit_A_CDS
1113793	AGGG	4	AGG	3	Name=nitrogen_regulation_protein_NifR3_CDS
1122173	ACCC	4	ACC	3	Name=dihydrolipoamide_acetyltransferase_CDS
1129363	AGGG	4	AGG	3	Name=Glutamine_amidotransferase_class-I_CDS
1129482	CTTG	4	CG	2	NA
1134395	CTTT	4	CT	2	Name=Glycosyl_transferase%2C_family_CDS
1141908	TCCC	4	TC	2	Name=glutamyl-tRNA_synthetase_CDS
1161730	GGGA	4	G	1	Name=Protein_of_unknown_function_DUF482_CDS
1170779	CTTG	4	CG	2	Name=Protein_of_unknown_function_DUF218_CDS
1175449	AGGG	4	AGG	3	NA
1181731	TCCC	4	TC	2	Name=methylmalonyl-CoA_mutase_CDS
1203948	GCCC	4	GCC	3	Name=RNA_polymerase%2C_alpha_chain%2C_bacterial_and_organelle_CDS
1212713	AGGG	4	AGG	3	Name=Ribosomal_protein_L16_CDS
1226182	CAAA	4	CA	2	Name=RNA_polymerase%2C_alpha_subunit_CDS
1262879	AGGG	4	AGG	3	Name=CobL%2C_precorrin-6Y_C5%2C15-methyltransferase_CDS
1266454	TCCC	4	TCC	3	Name=Uroporphyrin-III_C/tetrapyrrole_(Corrin/Porphyrin)_methyltransferase_CDS
1281031	GCCC	4	GCC	3	Name=CobN/magnesium_chelatase_CDS
1287088	TCCC	4	TCC	3	NA
1306575	TGGA	4	TGA	3	NA
1323681	TCCC	4	TCC	3	Name=TonB-dependent_receptor_protein_CDS
1325249	TCCC	4	TCC	3	NA
1333912	TCCC	4	TCC	3	Name=Urease%2C_beta_subunit_CDS
1345131	TCCC	4	TCC	3	Name=hypothetical_protein_CDS
1352798	GCCC	4	GCC	3	Name=Acetohydroxy_acid_isomeroreductase_CDS
1355725	ATTT	4	ATT	3	Name=K+_potassium_transporter_CDS
1362886	AGGG	4	AGG	3	Name=Phosphoserine_phosphatase_SerB_CDS
1375694	AGGG	4	AGG	3	Name=Alpha-isopropylmalate/homocitrate_synthase_CDS
1376710	TTCC	4	T	1	Name=Alpha-isopropylmalate/homocitrate_synthase_CDS
1379457	CTTG	4	CG	2	Name=FAD_linked_oxidase%2C_C-terminal_CDS
1387011	TCGC	4	TC	2	Name=SAM_(and_some_other_nucleotide)_binding_motif_CDS
1416176	TCCC	4	TCC	3	Name=Natural_resistance-associated_macrophage_protein_CDS
1417799	TCCC	4	TCC	3	NA
1419514	CTTT	4	CT	2	Name=Putative_peptidoglycan_binding_domain_1_CDS
1426349	TCCC	4	TCC	3	Name=transcriptional_regulator%2C_ArsR_family_CDS
1433729	TCCC	4	TC	2	Name=hypothetical_protein_CDS
1445837	GCCC	4	GCC	3	NA
1455766	CGGG	4	CGG	3	NA
1459946	TGGA	4	TGA	3	NA
1477055	CTTA	4	CTA	3	Name=hypothetical_protein_CDS
1485358	CAAG	4	C	1	NA
1487111	TCCC	4	TCC	3	Name=Beta-lactamase-like_protein_CDS
1490835	TTTC	4	T	1	Name=Osmolarity_sensor_protein_ENVZ_CDS
1503334	TCCC	4	TCC	3	NA
1503364	TCCC	4	TC	2	NA
1515053	TCCC	4	TCC	3	Name=purine_nucleoside_permease_CDS
1515395	TTGC	4	T	1	Name=hypothetical_protein_CDS
1537572	CGAA	4	C	1	Name=Glutamine_amidotransferase_class-I_CDS
1537713	GCCC	4	GC	2	Name=Glutamine_amidotransferase_class-I_CDS
1544120	AGGG	4	AGG	3	Name=Substrate-binding_region_of_ABC-type_glycine_betaine_transport_system_CDS
1547678	CCTT	4	C	1	Name=ATP/GTP-binding_site_motif_A_(P-loop)_CDS
1555265	AGGG	4	AGG	3	Name=tRNA_(5-methylaminomethyl-2-thiouridylate)-methyltransferase_CDS
1557704	TCCC	4	TCC	3	Name=hypothetical_protein_CDS
1564815	TCCC	4	TC	2	Name=Glycosyl_transferase%2C_family_25_CDS
1574978	CCAC	4	CC	2	Name=Putrescine_transport_atp-binding_protein_POTG_CDS
1581003	TCCA	4	TCA	3	Name=Short-chain_dehydrogenase/reductase_SDR_CDS
1583590	GTTT	4	GTT	3	NA
1588347	TCCC	4	TC	2	NA
1595071	TCCC	4	TCC	3	Name=Bacterial_inner-membrane_translocator_CDS
1596922	TCCC	4	TCC	3	Name=RbsA-2%2C_ribose_ABC_transporter%2C_ATP-binding_protein_CDS
1607755	AGGG	4	AGG	3	Name=Bacterial_regulatory_protein%2C_IclR_family_CDS
1608045	TCCC	4	TCC	3	Name=Aldehyde_dehydrogenase_CDS
1608208	AGGG	4	AGG	3	Name=Aldehyde_dehydrogenase_CDS
1616427	CAAA	4	CAA	3	Name=Sigma-70_factor_family_CDS
1619546	TGGG	4	TG	2	Name=Ferric_uptake_regulation_protein_CDS
1624247	AGGG	4	AGG	3	Name=sensor_histidine_kinase_CDS
1627188	TCCC	4	TCC	3	NA
1636585	AGGG	4	AGG	3	Name=Glutamine_amidotransferase%2C_class-II_CDS
1637962	TCAC	4	TC	2	NA
1652770	CCCT	4	C	1	Name=hypothetical_protein_CDS
1662522	GCAC	4	GC	2	Name=Bacterial_DNA_recombination_protein%2C_RuvA_CDS
1686126	CAAG	4	CG	2	Name=AMP-dependent_synthetase_and_ligase_CDS
1688959	AGGG	4	AGG	3	Name=Bacterial_regulatory_protein%2C_DeoR_family_CDS
1706035	TCCC	4	TCC	3	Name=thiamin_ABC_transporter_membrane_component_CDS
1732643	CGAA	4	C	1	Name=ATP/GTP-binding_site_motif_A_(P-loop_CDS
1733089	TCCC	4	TCC	3	Name=High-affinity_branched-chain_amino_acid_transport_atp-binding_protein_BRAF_CDS
1740155	ACCC	4	ACC	3	Name=Bacterial_regulatory_protein%2C_GntR_family_CDS
1740911	AGGG	4	AGG	3	NA
1749473	CCTT	4	C	1	Name=Transaldolase_C_CDS
1772293	TCAA	4	T	1	Name=LemA_family_CDS
1773304	TAAA	4	TA	2	Name=Antifreeze_protein%2C_type_I_CDS
1774299	CGGG	4	CG	2	Name=Ffh%2C_signal_recognition_particle_protein_CDS
1777186	CGGG	4	CGG	3	Name=Carbonic_anhydrase_CDS
1807427	TCCC	4	TCC	3	NA
1819614	TCCC	4	TCC	3	Name=Methyltransferase_CDS
1838152	TCCC	4	TCC	3	Name=Glycoprotease_(M22)_metalloprotease_CDS
1843298	CGGG	4	CG	2	Name=Bacterial_regulatory_protein%2C_GntR_family_CDS
1843547	TCCG	4	TCG	3	Name=Bacterial_regulatory_protein%2C_GntR_family_CDS
1846193	CAAG	4	CAG	3	Name=cell_division_protein_FtsK%2C_putative_CDS
1854725	TCCC	4	TCC	3	Name=Succinate_dehydrogenase_CDS
1861810	TAAA	4	TAA	3	Name=Bacterial_regulatory_protein_LysR_CDS
1864703	ACCC	4	ACC	3	Name=hypothetical_protein_CDS
1870703	CGAA	4	C	1	Name=Dehydrogenase_CDS
1884546	TCCC	4	TCC	3	NA
1886522	AGGG	4	AGG	3	Name=GCN5-related_N-acetyltransferase_CDS
1899479	GCCC	4	GCC	3	NA
1934772	TAAA	4	TAA	3	NA
1946959	CTAT	4	C	1	Name=Glyceraldehyde_3-phosphate_dehydrogenase_CDS
1951185	TCCC	4	TCC	3	Name=outer_membrane_autotransporter_CDS
1958976	AGGG	4	AGG	3	Name=CadA-1%2C_cadmium-translocating_P-type_ATPase_CDS
1971858	GCAC	4	GC	2	NA
1977923	CTTT	4	CTT	3	Name=Antifreeze_protein%2C_type_I_CDS
1984071	GAAA	4	GAA	3	Name=oxidoreductase%2C_GMC_family_CDS
1987467	TCCC	4	TCC	3	Name=Acetyl-CoA:acetoacetyl-CoA_transferase_alpha_subunit_CDS
1995927	CGGA	4	CGA	3	Name=ATP/GTP-binding_site_motif_A_(P-loop)_CDS
2022338	GGTG	4	GG	2	Name=Glutamine_amidotransferase_class-I_CDS
2030930	TCCC	4	TCC	3	Name=ATP/GTP-binding_site_motif_A_(P-loop)_CDS
2041214	CTTG	4	CG	2	Name=hypothetical_protein_CDS
2047170	CGGG	4	CG	2	Name=Folylpolyglutamate_synthetase_CDS
2050449	CGAG	4	CAG	3	Name=tryptophan_synthase_subunit_beta_CDS
2081021	CGGG	4	CGG	3	Name=PhoU_CDS
2087089	TGGG	4	TG	2	Name=Glycoprotease_(M22)_metalloprotease_CDS
2087155	CGGG	4	CGG	3	Name=Glycoprotease_(M22)_metalloprotease_CDS
2088888	AGGG	4	AGG	3	Name=hypothetical_protein_CDS
2116632	TCCC	4	TCC	3	Name=Esterase/lipase/thioesterase_CDS
19931	TGG	3	TG	2	Name=Biotin-requiring_enzyme_CDS
20694	CTT	3	CT	2	Name=Biotin-requiring_enzyme_CDS
40454	TCC	3	TC	2	Name=DNA_polymerase_III_subunits_gamma_and_tau_CDS
63041	TCC	3	TC	2	NA
109176	AGG	3	AG	2	Name=hypothetical_protein_CDS
126474	TGG	3	TG	2	Name=Carbohydrate_kinase%2C_PfkB_CDS
130627	CGA	3	C	1	Name=outer_membrane_protein%2C_putative_CDS
143134	TCC	3	TC	2	Name=S-formylglutathione_hydrolase_CDS
154360	TCC	3	TC	2	Name=Hypothetical_Cytosolic_Protein_CDS
169628	TCC	3	TC	2	Name=hypothetical_protein_CDS
181293	AAG	3	A	1	NA
195185	TGG	3	TG	2	Name=Methylated-DNA-[protein]-cysteine_S-methyltransferase_CDS
217411	TGG	3	TG	2	Name=transcriptional_regulator_LacI_family_CDS
248048	TGG	3	TG	2	Name=Bacterial_extracellular_solute-binding_protein%2C_family_1_CDS
250203	TGG	3	TG	2	Name=ATP/GTP-binding_site_motif_A_(P-loop)_CDS
256083	TGG	3	TG	2	Name=Mandelate_racemase/muconate_lactonizing_enzyme_CDS
261478	TGG	3	TG	2	Name=virulence-associated_protein_E_CDS
299883	TTG	3	T	1	NA
315345	CGA	3	C	1	Name=Phosphoglucose_isomerase_(PGI)_CDS
350307	AGG	3	AG	2	Name=sensor_histidine_kinase/response_regulator_CDS
390056	TCC	3	TC	2	Name=nitrogen_fixation_protein_FixI%2C_hypothetical_CDS
393155	CGG	3	CG	2	Name=CcoP%2C_cytochrome_c_oxidase%2C_cbb3-type%2C_subunit_III_CDS
426290	ACT	3	A	1	Name=TPR_repeat-containing_protein_CDS
473875	TCC	3	TC	2	Name=Ribosomal_protein_L9_CDS
517901	CTT	3	C	1	Name=SMC_family_protein_CDS
530931	AGG	3	AG	2	Name=Polysaccharide_biosynthesis_protein_CapD_CDS
543279	TCC	3	TC	2	Name=Transposase_CDS
547607	AAG	3	A	1	NA
558899	CCA	3	C	1	Name=Periplasmic_binding_protein/LacI_transcriptionalregulator_CDS
561652	CTT	3	C	1	Name=Xylose_isomerase_CDS
568667	TGG	3	TG	2	Name=Glucose-methanol-choline_oxidoreductase_CDS
580920	TGG	3	TG	2	Name=Manganese_and_iron_superoxide_dismutase_CDS
585238	CCT	3	C	1	NA
591807	CAA	3	C	1	Name=Putative_peptidoglycan_binding_domain_1_CDS
594639	TCC	3	TC	2	Name=hypothetical_protein_CDS
599189	CCA	3	C	1	Name=ATP/GTP-binding_site_motif_A_(P-loop)_CDS
614613	AGG	3	A	1	Name=sensor_histidine_kinase_CDS
617658	TCC	3	TC	2	Name=Cytochrome_C-type_biogenesis_protein_CYCK_CDS
620342	CTT	3	C	1	Name=Serine_protease%2C_V8_family_CDS
631065	CGA	3	C	1	Name=sensory_box_histidine_kinase_CDS
664058	AAG	3	A	1	Name=orotate_phosphoribosyltransferase_CDS
690774	TGG	3	TG	2	Name=peptidyl-prolyl_cis-trans_isomerase%2C_putative_CDS
692322	TGG	3	TG	2	Name=Organic_solvent_tolerance_protein_CDS
693093	TGG	3	TG	2	Name=Organic_solvent_tolerance_protein_CDS
696320	TCG	3	TG	2	Name=Predicted_permease_YjgP/YjgQ_family_CDS
698875	TGG	3	TG	2	Name=hypothetical_protein_CDS
705962	TGG	3	TG	2	Name=excinuclease_ABC_subunit_C_CDS
718439	CTT	3	CT	2	Name=ATP/GTP-binding_protein_CDS
729087	TCC	3	TC	2	Name=GCN5-related_N-acetyltransferase_CDS
735500	TGG	3	TG	2	Name=transposition_protein%2C_putative_CDS
743862	TCC	3	TC	2	Name=Cys/Met_metabolism_pyridoxal-phosphate-dependentenzyme_CDS
744753	GCT	3	G	1	Name=Cys/Met_metabolism_pyridoxal-phosphate-dependentenzyme_CDS
748727	TCC	3	TC	2	Name=amino_acid_ABC_transporter%2C_permease_protein_CDS
755546	TCC	3	TC	2	Name=phosphatase%2C_Ppx/GppA_family_CDS
770679	CGG	3	CG	2	Name=Glycine_hydroxymethyltransferase_CDS
777108	GAA	3	GA	2	Name=membrane-bound_proton-translocating_pyrophosphatase_CDS
788222	TGG	3	TG	2	NA
844950	GTT	3	GT	2	Name=Bacterial_lipid_A_biosynthesis_acyltransferase_CDS
891097	CGG	3	CG	2	Name=hypothetical_protein_CDS
904925	CAA	3	C	1	Name=Ribonuclease_E_and_G_CDS
905517	CGG	3	C	1	Name=Ribonuclease_E_and_G_CDS
926185	CGG	3	CG	2	Name=ABC_transporter_CDS
945441	TCC	3	TC	2	Name=Rhodopsin-like_GPCR_superfamily_CDS
967840	TCC	3	TC	2	Name=Glycosyl_transferase%2C_group_1_CDS
976529	TGG	3	TG	2	Name=methionine--tRNA_ligase_CDS
977235	TCC	3	TC	2	Name=Sec-independent_protein_TATD_CDS
995136	GAT	3	G	1	Name=NAD(+)_synthase_CDS
996165	TCC	3	TC	2	Name=glutamyl-tRNA_synthetase_CDS
1003826	TGG	3	TG	2	Name=ABC_transporter_ATP-binding_protein_CDS
1007574	TCC	3	TC	2	Name=hypothetical_protein_CDS
1021901	TCC	3	TC	2	Name=sensory_box_histidine_kinase/response_regulator_CDS
1049714	AGG	3	AG	2	NA
1060836	TCC	3	TC	2	Name=Nitrogen-fixing_NifU-like%2C_N-terminal_CDS
1067734	TCC	3	TC	2	Name=hypothetical_protein_CDS
1074539	TCC	3	TC	2	Name=Bacterial_regulatory_protein_LysR_CDS
1079561	CTT	3	C	1	Name=hypothetical_protein_CDS
1082911	TCC	3	TC	2	Name=Queuosine_biosynthesis_protein_CDS
1107405	TGG	3	TG	2	Name=Nitrogen_assimilation_regulatory_protein_NTRX_CDS
1129831	TGG	3	TG	2	Name=ErfK/YbiS/YcfS/YnhG_CDS
1147887	TCC	3	TC	2	Name=Thioesterase_superfamily_CDS
1164230	CGT	3	C	1	Name=ATP-dependent_CLP_protease_ATP-binding_subunit_CLPA_CDS
1173894	TGG	3	TG	2	NA
1175005	CGG	3	C	1	Name=GTP_cyclohydrolase_I_CDS
1195875	TCC	3	TC	2	Name=Alanyl-tRNA_synthetase%2C_class_Iic_CDS
1200405	GAA	3	GA	2	Name=ATPase%2C_AAA_family_CDS
1205637	CGG	3	CG	2	Name=Adenylate_kinase%2C_subfamily_CDS
1207833	CAA	3	C	1	Name=Ribosomal_protein_L15_CDS
1223478	TCC	3	TC	2	Name=RNA_polymerase%2C_alpha_subunit_CDS
1224186	TCC	3	TC	2	Name=RNA_polymerase%2C_alpha_subunit_CDS
1225469	CTT	3	C	1	Name=RNA_polymerase%2C_alpha_subunit_CDS
1228326	TCC	3	TC	2	Name=DNA-directed_RNA_polymerase_beta_subunit_CDS
1252943	CTT	3	C	1	Name=Homoserine_dehydrogenase_CDS
1281508	CTT	3	C	1	Name=CobN/magnesium_chelatase_CDS
1310054	TGG	3	TG	2	NA
1319947	TGG	3	TG	2	Name=Oxidoreductase%2C_N-terminal_CDS
1360867	TCC	3	TC	2	Name=acetolactate_synthase_III_large_subunit_CDS
1368205	CGG	3	CG	2	Name=Band_7_protein_CDS
1368495	TGG	3	TG	2	Name=Band_7_protein_CDS
1381911	TGG	3	TG	2	Name=serine/threonine_protein_kinase_CDS
1384514	CAA	3	C	1	Name=UvrD/REP_helicase_CDS
1393573	CTT	3	C	1	Name=ATP/GTP-binding_site_motif_A_(P-loop)_CDS
1401771	TCC	3	TC	2	Name=D-alanine--D-alanine_ligase/VANA/B/C_CDS
1415924	TAA	3	T	1	NA
1420258	CGA	3	C	1	Name=Heat_shock_protein_DnaJ%2C_N-terminal_CDS
1428179	AAG	3	A	1	Name=Alpha-ketoglutarate_permease_CDS
1438424	TCC	3	TC	2	Name=Isochorismatase_hydrolase_family_CDS
1441421	CGA	3	CA	2	Name=choloylglycine_hydrolase_family_protein_CDS
1468068	CGG	3	CG	2	NA
1469038	TCC	3	TC	2	Name=aspartate_aminotransferase_CDS
1480214	AAG	3	A	1	NA
1480889	TGG	3	TG	2	Name=Bacterial_SH3-like_region_CDS
1484649	CCA	3	C	1	Name=SLT_domain_protein_CDS
1500095	CGG	3	CG	2	Name=ATP/GTP-binding_site_motif_A_(P-loop)_CDS
1505888	CTT	3	CT	2	Name=adenine_phosphoribosyltransferase_CDS
1508947	TGG	3	TG	2	Name=Ubiquinol-cytochrome_C_reductase_iron-sulfur_subunit_CDS
1512757	TCC	3	TC	2	Name=ABC_transporter%2C_ATP-binding_protein_CDS
1541482	TCC	3	TC	2	Name=methyltransferase_CDS
1543286	CGG	3	CG	2	NA
1555997	TCC	3	TC	2	NA
1562837	TCC	3	TC	2	Name=DegT/DnrJ/EryC1/StrS_aminotransferase_CDS
1568365	TCC	3	TC	2	Name=sensory_box_histidine_kinase_CDS
1596002	TGG	3	TG	2	Name=Bacterial_inner-membrane_translocator_CDS
1609302	TCC	3	TC	2	Name=Aldehyde_dehydrogenase_CDS
1610554	TCC	3	TC	2	Name=Basic_helix-loop-helix_dimerization_domain_bHLH_CDS
1616915	TCC	3	TC	2	Name=Sigma-70_factor_family_CDS
1653873	CTT	3	C	1	Name=TPR_repeat-containing_protein_CDS
1671255	CTT	3	C	1	Name=OmpA/MotB_domain_protein_CDS
1683000	GAA	3	G	1	NA
1687850	AGG	3	AG	2	Name=AMP-dependent_synthetase_and_ligase_CDS
1693005	AAT	3	A	1	NA
1701861	TCC	3	TC	2	Name=ABC_transporter%2C_ATP-binding_protein_CDS
1725758	TCC	3	TC	2	Name=Pyc%2C_pyruvate_carboxylase_CDS
1727843	AGG	3	AG	2	Name=Pyc%2C_pyruvate_carboxylase_CDS
1737416	TCC	3	TC	2	Name=proline_racemase%2C_putative_CDS
1737547	TCC	3	TC	2	Name=proline_racemase%2C_putative_CDS
1738546	CAA	3	C	1	Name=TrkA_potassium_uptake_protein_CDS
1747684	CAA	3	C	1	Name=DEAD/DEAH_box_helicase_CDS
1767222	TGG	3	TG	2	Name=ATP/GTP-binding_site_motif_A_(P-loop)_CDS
1770626	TCC	3	TC	2	Name=hypothetical_protein_CDS
1788374	TGG	3	TG	2	Name=iojap-related_protein_CDS
1824796	TGG	3	TG	2	Name=aspartate_kinase_CDS
1831038	TGG	3	TG	2	Name=hypothetical_protein_BruAb1_1858_CDS
1845872	TCC	3	TC	2	Name=cell_division_protein_FtsK%2C_putative_CDS
1847924	CAA	3	CA	2	NA
1857345	TGG	3	TG	2	NA
1865835	CAA	3	CA	2	Name=dihydrolipoamide_dehydrogenase_CDS
1886149	TCC	3	TC	2	Name=GCN5-related_N-acetyltransferase_CDS
1942121	CAA	3	C	1	Name=Exodeoxyribonuclease_III_CDS
1946065	CGG	3	CG	2	Name=intimin/invasin_family_protein_CDS
1977747	CTT	3	CT	2	Name=Antifreeze_protein%2C_type_I_CDS
1981869	TCC	3	TC	2	Name=Glucose-methanol-choline_oxidoreductase_CDS
1988243	TCC	3	TC	2	Name=Oxidoreductase_CDS
1996535	CCT	3	C	1	Name=putative_DNA_polymerase_III%2C_delta_subunit_CDS
1999840	CGG	3	CG	2	Name=Glucose_inhibited_division_protein_CDS
2020021	CTT	3	C	1	Name=Pyridine_nucleotide-disulphide_oxidoreductase%2C_class-II_CDS
2035761	TCC	3	TC	2	Name=sensory_box_histidine_kinase%2C_hypothetical_CDS
2038622	TGG	3	TG	2	Name=Nucleotidyl_transferase_CDS
2047916	AGG	3	AG	2	Name=Acetyl-CoA_carboxylase_carboxyl_transferase%2C_beta_subunit_CDS
2060680	TGG	3	TG	2	Name=phenylalanyl-tRNA_synthetase_beta_subunit_CDS
2066537	CGG	3	CG	2	Name=DnaJ%2C_chaperone_protein_DnaJ_CDS
2069283	TGG	3	TG	2	Name=hypothetical_protein_CDS
2111137	TGG	3	TG	2	Name=Beta-ketoacyl_synthase_CDS
17436	GA	2	G	1	NA
29328	TC	2	T	1	NA
234961	CT	2	C	1	Name=Binding-protein-dependent_transport_systems_inner_membrane_component_CDS
400583	GA	2	G	1	Name=Ada%2C_ada_regulatory_protein_CDS
401064	GA	2	G	1	Name=Conserved_hypothetical_protein%2C_ArsC_related_CDS
583105	AG	2	A	1	Name=PtrB%2C_protease_CDS
651896	GA	2	G	1	NA
695577	GA	2	G	1	Name=Predicted_permease_YjgP/YjgQ_family_CDS
710742	CT	2	C	1	Name=hypothetical_protein_CDS
779283	AG	2	A	1	Name=Ubiquinol-cytochrome_C_chaperone_CDS
800651	TC	2	T	1	Name=NADH_dehydrogenase_(ubiquinone)%2C_30_kDa_subunit_CDS
1022888	CA	2	C	1	Name=sensory_box_histidine_kinase/response_regulator_CDS
1024657	CT	2	C	1	Name=hypothetical_protein_BruAb1_1045_CDS
1102485	CT	2	C	1	Name=GTP1/OBG_CDS
1226126	CA	2	C	1	Name=RNA_polymerase%2C_alpha_subunit_CDS
1250993	AG	2	A	1	Name=GlpX_protein_CDS
1282398	CG	2	C	1	Name=CobN/magnesium_chelatase_CDS
1761028	AG	2	A	1	Name=Hypothetical_Cytosolic_Protein_CDS
1815874	TG	2	T	1	Name=ClpB%2C_ATP-dependent_Clp_protease%2C_ATP-binding_subunit_ClpB_CDS
1884141	TC	2	T	1	Name=Beta-lactamase-like_protein_CDS
1912119	TC	2	T	1	Name=ATP/GTP-binding_site_motif_A_(P-loop)_CDS

## Sheet: DEL_Detailed CHR II
Positions	BAR	BAR Length	BAS	BAS Length	Gene Info
137302	TCCCCGATTGCCTTTTCCGCCCCATAGGACGATTGCGGCAACAGCGCCAGGTTTTCCGGCACGACATCCGGCATTTCCCCGCCAAACACGGCAAGCGAGGAGGTGAAGATAAACTTCGGTGCTTCCTGCGTTGCCCGCGCGGCTTCCAGCAGGGCGCGGGTTCC	164	T	1	Name=hypothetical_protein_CDS
72850	AAGGGAGTAAGGGAGTAAG	19	AAAG	4	NA
350272	AGGGGGGCCGCGACGC	16	AGGGGGCCGCGACGC	15	Name=Aconitate_hydratase%2C_C-terminal_CDS
542730	CAGGAAATGAGGA	13	CGAAATGAGGA	11	NA
3049	CAAAAGAAAAG	11	CAAAGAAAAG	10	NA
86197	AGCGCGCGCGC	11	AGCGCGCGC	9	Name=keto-hydroxyglutarate-aldolase/keto-deoxy-_phosphogluconate_aldolase_CDS
153260	TGCGCGCGCGC	11	TGCGCGCGC	9	Name=citrate_lyase%2C_beta_subunit%2C_putative_CDS
155638	CGGGGGGCGGG	11	CGGGGCGGG	9	NA
185069	TGCGCGCGCGC	11	TGCGCGC	7	Name=hydrolase%2C_haloacid_dehalogenase-like_family_CDS
688534	TAAAAAAAAGC	11	TAAAAAAGC	9	Name=glycosyl_transferase%2C_group_2_family_protein_CDS
689203	GGCGCGCGCGC	11	GGCGCGCGC	9	Name=UDP-glucose_4-epimerase_CDS
1064376	CTTTTTTTGAA	11	CTTTTTGAA	9	NA
1069374	GGCGCGCGCGC	11	GGCGCGCGC,GGCGCGC	17	Name=ABC_transporter_CDS
1383	AAGAGAGAGA	10	AAGAGAGA	8	NA
31675	CCGCGCGCGC	10	CCGCGCGC	8	Name=Shikimate/quinate_5-dehydrogenase_CDS
71334	CCGCGCGCGC	10	CCGCGCGC	8	Name=hypothetical_protein_CDS
82334	CGCGGCGGCG	10	CGCGGCG	7	Name=sigma-54_dependent_DNA-binding_response_regulator_CDS
118581	TCCCTCGGCA	10	TCCTCGGCA	9	Name=Bacterial_regulatory_protein%2C_LuxR_family_CDS
216599	GGCGCGCGCG	10	GGCGCGCG	8	Name=NADH_oxidase_CDS
260731	GGCGCGCGCG	10	GGCGCGCG	8	Name=MaoC-like_dehydratase_CDS
300706	CTTTTTCGAT	10	CTTTCGAT,CTTCGAT	16	Name=Phenylalanine/histidine_ammonia-lyase_CDS
301067	GAGCAGCAGC	10	GAGCAGC	7	Name=Imidazolonepropionase_CDS
320787	GGCGCGCGCG	10	GGCGCG	6	Name=Transcriptional_regulator%2C_GNTR_family_CDS
334411	TCGCGCGCGC	10	TCGCGCGC	8	Name=NADH:flavin_oxidoreductase/NADH_oxidase_CDS
361542	ACGCGCGCGC	10	ACGCGCGC	8	Name=Ribose/galactose_isomerase_CDS
378738	CAAGAAGAAG	10	CAGAAG	6	Name=epimerase/dehydratase_family_protein%2C_putative_CDS
400464	CAAGAAAAAG	10	CAGAAAAAG	9	Name=hypothetical_protein_CDS
432607	CAGAGAAGAG	10	CAGAAGAG	8	Name=ATP/GTP-binding_site_motif_A_(P-loop)_CDS
557582	ACGCGCGCGC	10	ACGCGCGC	8	Name=Hydantoinase/oxoprolinase_CDS
639383	CGGGGGGTGG	10	CGGGGGTGG	9	Name=Protein_of_unknown_function_DUF6_CDS
931051	TGCGCGCCGC	10	TGCGCCGC	8	Name=Isoprenylcysteine_carboxyl_methyltransferase_CDS
951163	ACGCGCGCGC	10	ACGCGCGC	8	NA
972361	AGGGGGGGCG	10	AGGGGGCG	8	Name=succinyl-diaminopimelate_desuccinylase_CDS
978803	TCCCCCCCCC	10	TCCCCC,TCCCC	12	NA
1060812	ACCCCTAGCC	10	ACTAGCC	7	NA
54142	AGCGCGCGC	9	AGCGCGC	7	NA
54639	AGGGGTTGG	9	AGGTTGG	7	Name=Protein_of_unknown_function_DUF459_CDS
117727	ATTTTTTTT	9	ATTTTTTT	8	NA
132809	CTTTTTTTT	9	CTTTTT	6	Name=transcriptional_regulator%2C_AraC_family_CDS
133828	CTTTTTTTT	9	CTTTT,CTTTTTT	13	NA
154138	TCTGCTGCT	9	TCTGCT	6	Name=hypothetical_cytochrome_b561_CDS
200395	ATTTTTTTT	9	ATTTTTT,ATTTTT	14	NA
218397	TCGCGCGCG	9	TCGCGCG	7	Name=sensor_histidine_kinase_CDS
219404	TCGCGCGCG	9	TCGCGCG	7	Name=Response_regulator_receiver_CDS
248608	TGCGCGCGC	9	TGCGCGC	7	Name=DNA_topoisomerase_II_CDS
384124	AGGGGGTGG	9	AGGGGTGG	8	NA
646755	CCGCGCGCG	9	CCGCGCG	7	Name=Protein_of_unknown_function_DUF470_CDS
669460	CGGGGAAGG	9	CGGAAGG	7	Name=Bacterial_inner-membrane_translocator_CDS
720137	GGCGCGCGC	9	GGCGCGC	7	Name=ATPase%2C_BadF/BadG/BcrA/BcrD_type_CDS
788338	AGCGCGCGC	9	AGCGCGC	7	Name=Lipopolysaccharide_biosynthesis_CDS
829710	AGGGGGGTG	9	AGGGGGTG	8	Name=5'-methylthioadenosine_nucleosidase_/_S-adenosylhomocysteine_nucleosidase_CDS
830454	TGGGGGGAG	9	TGGGGAG	7	NA
859738	GCTCTCTCT	9	GCTCTCT	7	Name=hypothetical_protein_CDS
934917	TGGGGGGGG	9	TGGGGGG	7	Name=hypothetical_protein_CDS
951286	TCCCCCCCC	9	TCCCCCC	7	NA
971688	TGCGCGCGC	9	TGCGCGC	7	Name=hypothetical_protein_CDS
977486	AGCGCGCGC	9	AGCGCGC	7	Name=Basic_helix-loop-helix_dimerization_domain_bHLH_CDS
992507	AGGGGGTTG	9	AGGGTTG	7	NA
1046676	TTCCCTCTC	9	TTC	3	NA
12803	TGGGGGCC	8	TGGGGCC	7	Name=EntE%2C_2%2C3-dihydroxybenzoate-AMP_ligase_CDS
41211	ATTTTTTT	8	ATTTTT	6	Name=Inositol_phosphatase/fructose-1%2C6-bisphosphatase_CDS
47936	GAAAAAAA	8	GAAAAAA	7	Name=Glutamate_synthase_amidotransferase_domain_protein_CDS
52083	AGGGGGTG	8	AGGGTG	6	Name=glutamate_synthase%2C_small_subunit_CDS
66530	GTTTTTTT	8	GTTTT	5	Name=SLT_domain_protein_CDS
84407	TTTTCGGC	8	TGGC	4	Name=ATP/GTP-binding_site_motif_A_(P-loop)_CDS
93021	GCCCCCCC	8	GCCCC,GCCCCCC	13	Name=Delayed-early_response_protein/equilibrative_nucleoside_transporter_CDS
117444	CTTTTTTT	8	CTTTTT	6	Name=Transcriptional_Regulator%2C_TETR_family_CDS
140391	GTTTTTTT	8	GTTTT	5	Name=hypothetical_protein_CDS
148729	ACGCGCGC	8	ACGCGC	6	Name=hypothetical_protein_CDS
156722	CGGGGGGG	8	CGGGGG	6	Name=outermembrane_transporter_CDS
163477	GAAAAAGA	8	GAAAGA	6	NA
181099	GAAAAAAA	8	GAAAAA	6	NA
220007	GAAAAAAA	8	GAAAA	5	Name=Hypothetical_Cytosolic_Protein_CDS
242362	ACGCGCGC	8	ACGCGC	6	Name=Cobalamin_synthesis_protein/P47K_CDS
245668	TCGCGCGC	8	TCGCGC	6	Name=hypothetical_transcriptional_regulator_CDS
247044	TGAGGAGG	8	TGAGG	5	Name=glycerate_dehydrogenase_CDS
270327	GCCCCCCC	8	GCCCCC	6	Name=branched-chain_amino_acid_ABC_transporter%2C_permease_protein_CDS
277515	CGTGGTGG	8	CGTGG	5	Name=Aminotransferase_class-III_CDS
316514	TGAAGAAG	8	TGAAG	5	Name=secretion_protein%2C_putative_CDS
329705	CGTGTGTG	8	CGTGTG	6	Name=sarcosine_oxidase_beta_subunit_CDS
356148	CAAAAAAA	8	CAAAAA	6	NA
358953	CAAAAAAA	8	CAAAAA	6	NA
407596	AGGGGGGG	8	AGGGGG	6	Name=Sel1-like_repeat_CDS
412236	AGGGGGGG	8	AGGGGG	6	NA
432293	AGCGCGCG	8	AGCGCG	6	Name=ATP/GTP-binding_site_motif_A_(P-loop)_CDS
441611	CTTTTTTT	8	CTTT	4	NA
467405	CCTTCTTC	8	CCTTC	5	Name=Glutamine_synthetase%2C_catalytic_domain_protein_CDS
468252	TAAAAAAA	8	TAAAAA	6	Name=hypothetical_protein_CDS
485359	TCGCGCGC	8	TCGCGC	6	Name=sugar_ABC_transporter%2C_periplasmic_sugar-bindingprotein%2C_putative_CDS
522157	CGTGTGTG	8	CGTGTG	6	Name=Carbohydrate_kinase%2C_PfkB_CDS
533176	GTTTTTTT	8	GTTTTTT	7	NA
552583	GCCCCCCC	8	GCCCC	5	Name=ATP/GTP-binding_site_motif_A_(P-loop)_CDS
564660	ATTTTTTT	8	ATTTTTT	7	Name=Aldehyde_dehydrogenase_CDS
567448	GTTTTTTT	8	GTTTTT	6	Name=Protein_of_unknown_function_DUF81_CDS
584730	GCCCCCCC	8	GCCCCC	6	Name=branched-chain_amino_acid_ABC_transporter%2C_permease_protein_CDS
600660	GAAAAACA	8	GAAAACA	7	NA
604999	AGGGGGCG	8	AGGGCG	6	Name=amino_acid_dehydrogenase%2C_hypothetical_CDS
673992	GTTTTTTT	8	GTTTTT	6	NA
676908	CAAAAAAA	8	CAAAAAA	7	NA
707689	TGCGCGCG	8	TGCGCG	6	Name=Surf1_protein_CDS
724424	CTTTTTTG	8	CTTG	4	Name=Cytochrome_D_ubiquinol_oxidase_subunit_I_CDS
734072	GCCCCCCC	8	GCCCCC	6	Name=monovalent_cation/proton_antiporter%2C_MnhA/PhaA_subunit_CDS
742329	CGGGGGAG	8	CGGGGAG	7	Name=Aminotransferase_class-III_CDS
792123	CAAAAAAA	8	CAAAAAA	7	NA
823618	ATGGTGAG	8	ATGAG	5	Name=putative_phosphoketolase_CDS
834604	CTTTTTTT	8	CTTTTTT	7	NA
840852	GAAAAAAA	8	GAAAA	5	Name=Peptidase_family_T4_CDS
858755	CAAGAAAG	8	CAAAG,CAAG	10	Name=Glutelin_CDS
861201	GAAAAAAA	8	GAAAAA	6	Name=spermidine/putrescine_ABC_transporter%2C_permease_protein_CDS
872745	TGCGCGCG	8	TGCGCG	6	Name=Glutaredoxin_CDS
879885	TCCCCCCC	8	TCCCC	5	Name=sugar_ABC_transporter%2C_permease_protein_CDS
905216	TCCCCCCC	8	TCCCCC	6	NA
907237	CTTCTTTC	8	CTTC	4	Name=protein_disulfide_isomerase_NosL%2C_putative_CDS
947562	TCACACAC	8	TCACAC	6	Name=GAF/GGDEF_domain_protein_CDS
960123	ACCCCCCC	8	ACCCC	5	Name=Transcriptional_regulator%2C_GNTR_family_CDS
967652	CAAAAAAA	8	CAAAAA	6	NA
973932	CTTTTTTT	8	CTTTTT	6	Name=hypothetical_protein_CDS
982877	TAAAAAAA	8	TAAAAAA	7	Name=undecaprenyl_pyrophosphate_phosphatase_CDS
989284	TACATGGA	8	TATGGA	6	Name=ABC_transporter%2C_ATP-binding/permease_protein_CDS
992177	GAAAAAAA	8	GAAAAA	6	NA
1012676	GAAAAAAA	8	GAAAAA	6	Name=6-oxohexanoate_dehydrogenase_CDS
1016045	CGGGAAAG	8	CGGAAAG	7	Name=ABC_transporter_CDS
1030498	ACGCGCGC	8	ACGCGC	6	Name=Penicillin_amidase_CDS
1034712	TGGGGAAG	8	TGGGAAG	7	Name=Binding-protein-dependent_transport_systems_inner_membrane_component_CDS
1043396	GAAAAAAA	8	GAAAAAA	7	Name=gluconolactonase%2C_putative_CDS
1057295	TAAAAAAA	8	TAAA	4	NA
1064756	CTGCTTGC	8	CTGC	4	Name=N-acetylglucosamine_kinase_CDS
1068723	ATCTCTCT	8	ATCTCT	6	NA
1070419	GCTTCTTA	8	GCTTA	5	Name=ABC_transporter%2C_family_3_CDS
1070617	GGGGAGAG	8	GGAG	4	Name=ABC_transporter%2C_family_3_CDS
1112538	GTTTTTTT	8	GTTTTT	6	Name=Hydratase/decarboxylase_CDS
1145003	GGAAAGAA	8	GGAA	4	Name=Binding-protein-dependent_transport_systems_inner_membrane_component_CDS
1156323	CAAAAAAG	8	CAAAAG	6	NA
223	GAAAAAA	7	GAAAAA	6	Name=Replication_protein_C_CDS
4137	CTCTTGT	7	CTGT	4	NA
8371	ATTTTTT	7	ATTTTT	6	Name=Adenine_nucleotide_translocator_1_CDS
12916	AGCGCGC	7	AGCGC	5	Name=EntE%2C_2%2C3-dihydroxybenzoate-AMP_ligase_CDS
17695	CGGGGGG	7	CGGGG	5	Name=Nickel-dependent_hydrogenase_b-type_cytochrome_subunit_CDS
19305	ATTTTTT	7	ATTTT	5	Name=extracytoplasmic_function_alternative_sigma_factor_CDS
22304	ATTTTGC	7	ATTTGC	6	Name=Bacterial_inner-membrane_translocator_CDS
38301	AGGGGGG	7	AGGG	4	Name=sensor_histidine_kinase_CDS
39540	CGGGGGG	7	CGGGGG	6	Name=Response_regulator_receiver_CDS
43580	TCCCCCC	7	TCCCCC	6	Name=Antifreeze_protein%2C_type_I_CDS
53584	TAAAAAA	7	TAAAAA,TAAAA	12	NA
56037	AGGGGGG	7	AGGGGG	6	Name=outer_membrane_protein_OprF_CDS
61517	AGGGGTG	7	AGGGTG	6	Name=type_IV_secretion_system_protein_VirB6_CDS
72103	CTTTTTT	7	CTTTT	5	Name=KpsF/GutQ_family_protein_CDS
72805	CTTGGTG	7	CGGTG	5	Name=KpsF/GutQ_family_protein_CDS
76125	AGGGGGG	7	AGGG	4	Name=lipoprotein_Omp10_CDS
86470	CTTTTTT	7	CTTTT	5	Name=hypothetical_protein_CDS
89575	CTTTTTT	7	CTTTT	5	Name=Binding-protein-dependent_transport_systems_inner_membrane_component_CDS
90763	AGGGGGG	7	AGGG	4	Name=ABC_transporter_CDS
93098	GAAAAAA	7	GAAAAA	6	Name=Delayed-early_response_protein/equilibrative_nucleoside_transporter_CDS
94388	CTTTTTT	7	CTTTT	5	Name=hypothetical_protein_CDS
96791	GTTTTTT	7	GTTTTT	6	NA
99252	CGTGTGT	7	CGTGT	5	Name=Lipopolysaccharide_biosynthesis_CDS
100517	TGGGGGG	7	TGGGGG	6	Name=hypothetical_protein_CDS
101775	TAAAAAA	7	TAAAAA	6	Name=glycosyl_transferase%2C_WecB/TagA/CpsF_family_CDS
116805	GAAAAAA	7	GAAAAA	6	NA
117604	ATTTTTT	7	ATTTTT	6	NA
122666	AGGGGTG	7	AGGGTG	6	NA
141666	ATTTTTT	7	ATTTT	5	NA
144105	GACCCAA	7	GCCAA	5	Name=Flageller_protein_FlgA_CDS
144391	TGAGAGC	7	TGAGC	5	Name=Flageller_protein_FlgA_CDS
163733	CTTTTTT	7	CTTTT	5	NA
164966	GAAAAAA	7	GAAAA	5	NA
174212	GAAAAAA	7	GAAAA	5	Name=histidyl-tRNA_synthetase_CDS
181564	CGGGGGG	7	CGGGGG	6	NA
184296	GTTTTTT	7	GTTTTT,GTTTT	12	NA
197058	GTTTTTT	7	GTTTTT	6	NA
220460	CGGGGGG	7	CGGGGG	6	NA
236735	CGGGGGG	7	CGGGG	5	Name=Bacterial_inner-membrane_translocator_CDS
240456	CGGGGGG	7	CGGGG	5	Name=Esterase/lipase/thioesterase%2C_active_site_CDS
241030	AGGGGGG	7	AGGG	4	NA
243047	GAAAAAA	7	GAAAAA	6	Name=Cobalamin_synthesis_protein/P47K_CDS
248309	GTTTTTT	7	GTTTTT	6	NA
248448	CGGGGGG	7	CGGGG	5	Name=DNA_topoisomerase_II_CDS
290255	AACACAC	7	AACAC	5	Name=2-keto-3-deoxy-galactonokinase_CDS
298174	CGGGGGG	7	CGGGGG	6	Name=Urocanase_CDS
301513	CGGGGGG	7	CGGG	4	Name=Imidazolonepropionase_CDS
321647	GAAAAAA	7	GAAAAA	6	Name=Sugar_isomerase_(SIS)_CDS
322603	AGGGGGG	7	AGGGGG	6	Name=N-acetylglucosamine-6-phosphate_deacetylase_CDS
373776	GAAAAAA	7	GAAAA	5	Name=transcriptional_regulator%2C_DeoR_family_CDS
373865	ACCCGCC	7	ACCGCC	6	Name=transcriptional_regulator%2C_DeoR_family_CDS
384242	TCCCCCC	7	TCCCC	5	NA
393059	TGGGGGG	7	TGGGG	5	Name=type_I_restriction-modification_system%2C_M_subunit_CDS
409679	GTTTTTT	7	GTTTTT	6	NA
409927	CTTTTTT	7	CTTTTT	6	Name=Bacterial_regulatory_protein%2C_MerR_family_CDS
417195	TCCAGGC	7	TCAGGC	6	Name=Mannonate_dehydratase_CDS
418649	CTTTTTT	7	CTTTTT	6	Name=uronate_isomerase_CDS
435818	GTTTTTT	7	GTTTT	5	NA
449780	TAGAAAG	7	TAAG	4	Name=Binding-protein-dependent_transport_systems_inner_membrane_component_CDS
458842	GCACACA	7	GCACA	5	NA
464490	CAAAAAA	7	CAAAAA	6	Name=transcriptional_regulator%2C_MarR_family_CDS
471403	GAAAAAA	7	GAAAAA	6	NA
471560	TTCCTCC	7	TTCC	4	Name=Glutamate--cysteine_ligase%2C_plant_CDS
478163	TAAAAAA	7	TAAAAA	6	Name=Periplasmic_binding_protein_CDS
489778	AGGGGGG	7	AGGG	4	NA
490515	TCCCCCC	7	TCCCC	5	Name=Hypothetical_Cytosolic_Protein_CDS
490664	GAAAAAA	7	GAAAAA	6	Name=Hypothetical_Cytosolic_Protein_CDS
493751	GCCCCCC	7	GCCCCC	6	Name=glycine_betaine/L-proline_ABC_transporter%2C_periplasmic_glycine_betaine-binding_protein%2C_hypothetical_CDS
496437	GTTTTTT	7	GTTTTT	6	Name=Iron-containing_alcohol_dehydrogenase_CDS
497648	GAAAAAA	7	GAAAAA	6	Name=hypothetical_protein_CDS
501775	GCCCCCC	7	GCCCCC	6	Name=pyridine_nucleotide-disulphide_oxidoreductase_family_protein_CDS
508648	CGAAGGA	7	CGA	3	Name=Bacterial_regulatory_protein%2C_AsnC_family_CDS
511368	AGGGGGG	7	AGGG	4	Name=proline_dehydrogenase/delta-1-pyrroline-5-carboxylate_dehydrogenase_CDS
523591	CGTGTGT	7	CGTGT	5	Name=Carbohydrate_kinase%2C_PfkB_CDS
543094	GAAAAAA	7	GAAAAA	6	Name=Bacterial_extracellular_solute-binding_protein%2C_family_1_CDS
570449	CGCTTCT	7	CTCT	4	Name=hypothetical_protein_CDS
570635	CGGGGGG	7	CGGGGG	6	NA
572220	ATTTTTT	7	ATTTTT	6	Name=Xanthine/uracil/vitamin_C_permease_family_CDS
573838	TGGGGGC	7	TGGGGC	6	Name=transporter%2C_TrkA_family_CDS
577402	CGGGGGG	7	CGGGGG	6	Name=Binding-protein-dependent_transport_systems_inner_membrane_component:Aromatic_amino_acid_permease_CDS
591968	TGGGGGA	7	TGGGGA	6	Name=Bacterial_regulatory_protein_LysR%2C_HTH_motif_CDS
614313	AGGGGGG	7	AGGG	4	NA
614696	TTTCCTT	7	TTT	3	Name=UMUC-like_DNA-repair_protein_CDS
636897	ATTTTTT	7	ATTTT	5	Name=hypothetical_protein_CDS
646508	GAAAAAA	7	GAAAA	5	Name=Protein_of_unknown_function_DUF470_CDS
648970	CAAAAAA	7	CAAAAA	6	NA
655299	AGCGCGC	7	AGCGC	5	Name=Mfd%2C_transcription-repair_coupling_factor_CDS
655573	ATTTTTT	7	ATTTT	5	Name=Mfd%2C_transcription-repair_coupling_factor_CDS
664161	GCCCCCC	7	GCCCCC	6	Name=Phosphofructokinase_CDS
667369	CTTTTTG	7	CTTTTG	6	Name=Rhodopsin-like_GPCR_superfamily_CDS
672151	GTTTTTT	7	GTTTT	5	Name=elongator_protein_3_CDS
674208	TAAAAAA	7	TAAAAA	6	NA
676819	GAAAAAA	7	GAAAAA	6	NA
682019	TGGGGGG	7	TGGGG	5	Name=Helix-turn-helix%2C_AraC_type_CDS
700611	TAAAAAA	7	TAAAA	5	Name=IS711%2C_transposase_orfB_CDS
704281	GTTTTTT	7	GTTTTT	6	NA
724013	CAAAAAA	7	CAAAA	5	Name=Cytochrome_D_ubiquinol_oxidase_subunit_I_CDS
727813	GCCCCCC	7	GCCCCC	6	Name=CydD%2C_ABC_transporter_ATP-binding_protein_CDS
727903	CGGGGGG	7	CGGGG	5	Name=CydD%2C_ABC_transporter_ATP-binding_protein_CDS
733588	CGGGGGG	7	CGGGG	5	Name=monovalent_cation/proton_antiporter%2C_MnhA/PhaA_subunit_CDS
739034	ATTTTTG	7	ATTTTG	6	NA
756100	CTTTTTT	7	CTTTTT	6	Name=Secretion_protein_HlyD_CDS
762417	TCGCGCG	7	TCGCG	5	Name=Daunorubicin_resistance_transmembrane_protein_CDS
764928	TCCCCCC	7	TC,TCC	6	Name=Bacterial_regulatory_protein_TetR%2C_HTH_motif_CDS
766201	CTTTTTT	7	CTTTTT	6	NA
782725	CCTCTCT	7	CCTCT	5	NA
785905	CAAAAAA	7	CAAAA	5	NA
799378	ATTTTTT	7	ATTTTT	6	Name=Glucose/ribitol_dehydrogenase_CDS
846542	ACCCCCC	7	ACCCCC	6	Name=EAL_domain_protein_CDS
851330	GAAAAAA	7	GAAAAA	6	NA
853027	CTTTTTT	7	CTTTTT	6	NA
855866	CTTTTTT	7	CTTTTT	6	Name=Acriflavin_resistance_protein_F_CDS
856325	GCCCCCC	7	GCCCCC	6	Name=Acriflavin_resistance_protein_F_CDS
857996	TCCCCCC	7	TCCCC	5	Name=hydrophobe/amphiphile_efflux-1_family_protein_CDS
860293	CAAAAAA	7	CAAAA	5	NA
867945	GAAAAAA	7	GAAA	4	Name=Septum_formation_inhibitor_MinC_CDS
869169	ATTTTTT	7	ATTTTT	6	Name=Ribonucleotide_reductase_CDS
870056	CTTTTTT	7	CTTTTT	6	Name=ribonucleotide-diphosphate_reductase_alpha_subunit_CDS
871086	CTTTTTG	7	CTTTG	5	Name=ribonucleotide-diphosphate_reductase_alpha_subunit_CDS
875053	AGGGGGG	7	AGGG	4	Name=transporter%2C_putative_CDS
880827	GCTCCTC	7	GCCTC	5	Name=sugar_ABC_transporter%2C_permease_protein_CDS
906155	GTTTTTT	7	GTTTTT	6	Name=ApbE-like_lipoprotein_CDS
913488	GCCCCCC	7	GCCCCC	6	Name=FMN-binding_domain_protein_CDS
922837	TCCCCCC	7	TC	2	NA
963362	GCTTCTT	7	GCTT	4	Name=hypothetical_protein_CDS
996015	GCACACA	7	GCACA	5	Name=Universal_stress_protein_(Usp)_CDS
998939	GGCGCGC	7	GGCGC	5	Name=Endonuclease/exonuclease/phosphatase_family_CDS
1009786	ATTTTTT	7	ATTTT	5	NA
1014346	GCCCCCC	7	GCCCCC,GCCCC	12	Name=L-carnitine_dehydratase/bile_acid-inducible_protein_F_CDS
1032688	TAAAAAA	7	TAAAA	5	Name=Bacterial_extracellular_solute-binding_protein%2C_family_5_CDS
1064597	GAAAAAA	7	GAAAAA	6	NA
1068323	TCCCCCC	7	TCCCC	5	Name=Periplasmic_solute_binding_protein_CDS
1070359	GCTTCTT	7	GCTT	4	Name=ABC_transporter%2C_family_3_CDS
1080979	ACCCCTT	7	ACCCTT	6	NA
1087696	GAAAAAA	7	GAAAAA	6	Name=OmpA/MotB_domain_protein_CDS
1091850	ATTTTTT	7	ATTT,ATT	8	NA
1092239	TCCAAGC	7	TCAAGC	6	Name=outer_membrane_autotransporter_CDS
1092680	AGGGGGG	7	AGGGGG	6	Name=outer_membrane_autotransporter_CDS
1102527	TCCCCCC	7	TCCCC	5	Name=putative_integral_membrane_protein_CDS
1105868	TGAAGAA	7	TGAA	4	Name=ABC_transporter_CDS
1108142	CAAAAAA	7	CAAAA	5	NA
1108879	TCCACAC	7	TCAC	4	Name=Helix-turn-helix%2C_AraC_type_CDS
1116234	GCTTCTT	7	GCTT	4	Name=Aldehyde_dehydrogenase_CDS
1136328	TGGGGGG	7	TGGGGG	6	Name=sugar_ABC_transporter%2C_periplasmic_sugar-bindingprotein%2C_putative_CDS
1138772	TGAAAGC	7	TAAGC	5	Name=ABC_transporter_CDS
1139361	AGGGGGG	7	AGGGGG	6	Name=ABC_transporter_CDS
1145223	GCCCCCC	7	GCCCCC	6	Name=ROK_family_CDS
1153071	TGGGGGG	7	TGGGGG,TGGGG	12	Name=ABC_transporter_CDS
6452	GCCCCC	6	GCCCC	5	Name=ABC_transporter_CDS
22158	TGGGGG	6	TGGGG	5	Name=Bacterial_inner-membrane_translocator_CDS
26141	CTTTTT	6	CTTTT	5	Name=Glyoxalase/Bleomycin_resistance_protein/dioxygenase_domain_protein_CDS
26775	TCCCCC	6	TCCCC	5	Name=Short-chain_dehydrogenase/reductase_SDR_CDS
29457	GCCCCC	6	GCCCC	5	Name=Dehydrogenase%2C_E1_component_CDS
37860	CCAATA	6	CA	2	Name=sensor_histidine_kinase_CDS
45477	ATGTGT	6	ATGT	4	Name=low-specificity_threonine_aldolase_CDS
46074	GAAAAA	6	GAAAA	5	NA
46182	GCTCTC	6	GCTC	4	NA
46725	GAAAAA	6	GAAAA	5	Name=Glutamate_synthase_amidotransferase_domain_protein_CDS
49598	GGTGTG	6	GGTG	4	Name=Glutamate_synthase_amidotransferase_domain_protein_CDS
65780	CTTTTT	6	CTTTT	5	Name=type_IV_secretion_system_protein_VirB2_KO_CDS
72014	AGGGGG	6	AGGGG	5	Name=KpsF/GutQ_family_protein_CDS
75105	CTTTTT	6	CTTT	4	Name=Ferrochelatase_CDS
76975	ATTTTT	6	ATTTT	5	Name=homospermidine_synthase_CDS
82219	ACGCGC	6	ACGC	4	Name=sigma-54_dependent_DNA-binding_response_regulator_CDS
93387	TAAAAA	6	TAAA	4	Name=Delayed-early_response_protein/equilibrative_nucleoside_transporter_CDS
97304	TCCCCC	6	TCCCC	5	NA
105484	CTTTTT	6	CTTTT	5	Name=Blood_group_Rhesus_C/E_and_D_polypeptide_CDS
112338	GAAAAA	6	GAAAA	5	Name=Acriflavin_resistance_protein_CDS
120035	CGAGAG	6	CGAG	4	Name=Type_III_secretion_exporter_CDS
123924	ACCCCC	6	ACCCC	5	Name=flagellar_motor_protein_CDS
125657	CGGGGG	6	CGGGG	5	Name=flagellum-specific_ATP_synthase_CDS
127311	AGGGGG	6	AGGGG	5	Name=hypothetical_protein_CDS
134453	GAAAAA	6	GAAAA	5	Name=SyrB_family_protein%2C_putative_CDS
134752	CCAGAG	6	CAG	3	NA
135370	GTTTTT	6	GTTTT	5	Name=General_substrate_transporter_CDS
151783	CAAAAA	6	CAAAA	5	NA
152336	TCCCCC	6	TCCCC	5	Name=hypothetical_protein_CDS
153195	GCCCCC	6	GCCCC	5	Name=citrate_lyase%2C_beta_subunit%2C_putative_CDS
164798	ACCCCC	6	ACCC	4	Name=Bacterial_regulatory_protein%2C_GntR_family_CDS
171625	TAAAAA	6	TAAA	4	NA
173272	CAAAAA	6	CAAAA	5	Name=DNA-3-methyladenine_glycosylase_I_CDS
174373	GCTCTC	6	GCTC	4	Name=histidyl-tRNA_synthetase_CDS
179088	CGAGAG	6	CGAG	4	Name=DoxD-like_protein_CDS
181464	AGGGGG	6	AGGGG	5	NA
185176	CTTGGA	6	C	1	Name=hydrolase%2C_haloacid_dehalogenase-like_family_CDS
190997	CTTTTT	6	CTTTT	5	NA
191947	ACTCTC	6	ACTC	4	Name=Cytidine/deoxycytidylate_deaminase%2C_zinc-bindingregion_CDS
192330	GCCCCC	6	GCC	3	Name=RNA_pseudouridylate_synthase_family_protein_CDS
207724	AGGGGG	6	AG	2	Name=DNA_mismatch_repair_protein_CDS
212311	CGGGGG	6	CGGGG	5	Name=3-hydroxybutyryl-CoA_dehydrogenase_CDS
216297	ACCCCC	6	ACCCC	5	Name=NADH_oxidase_CDS
218993	GCTCTC	6	GCTC	4	Name=sensor_histidine_kinase_CDS
221598	CGTGTG	6	CGTG	4	NA
251650	AGGGGG	6	AGGG	4	NA
258692	CGTGTG	6	CGTG	4	Name=oxidoreductase%2C_putative_CDS
264209	CGGGGG	6	CGGGG	5	NA
267622	AAGAGA	6	AAGA	4	Name=Lipoprotein_YaeC_family_CDS
280619	CGGGGG	6	CGGGG	5	Name=Beta-lactamase_CDS
286511	TCCCCC	6	TCCCC	5	Name=Oxidoreductase%2C_N-terminal_CDS
288962	CTTTTG	6	CTTTG	5	Name=Dihydroxy-acid_and_6-phosphogluconate_dehydratase_CDS
289445	TGGGGG	6	TG	2	Name=2-keto-3-deoxy-galactonokinase_CDS
303423	ATTTTT	6	ATTTT	5	Name=Amidohydrolase_CDS
310121	AGGGGG	6	AGG	3	Name=heat_resistant_agglutinin_1_precursor_CDS
311403	ATTTTT	6	ATTTT	5	Name=FMN-dependent_alpha-hydroxy_acid_dehydrogenase_CDS
324042	AGGGGG	6	AGG	3	Name=hypothetical_protein_CDS
327623	CCTTGG	6	CGG	3	Name=hypothetical_protein_CDS
343679	ATTTTG	6	ATTG	4	Name=hypothetical_ada_regulatory_protein_CDS
351493	ATTTTT	6	ATTTT	5	Name=ATP/GTP-binding_site_motif_A_(P-loop)_CDS
366576	TCCCCC	6	TCC	3	Name=erythritol_kinase%2C_FGGY_CDS
369904	TGAGGA	6	TGA	3	Name=ATP/GTP-binding_site_motif_A_(P-loop)_CDS
370334	AGGGGG	6	AGGGG	5	Name=ATP/GTP-binding_site_motif_A_(P-loop)_CDS
381210	GAAAAA	6	GAAAA	5	NA
383504	CCTTTT	6	CTTT,CTT	8	Name=Transposase_CDS
385064	AGGGGG	6	AGGGG	5	Name=hypothetical_protein_CDS
397709	CGGGGG	6	CGGGG	5	NA
399093	GCCCCC	6	GCCCC	5	Name=FMN/related_compound-binding_core_CDS
409586	AGGGGG	6	AGG	3	NA
409810	CGGGGG	6	CGGGG	5	NA
412354	CAAAAA	6	CAAAA	5	NA
418328	ACGCGC	6	ACGC	4	NA
431390	TGGGGG	6	TGGGG	5	Name=Binding-protein-dependent_transport_systems_inner_membrane_component_CDS
431867	CCTCTC	6	CCTC	4	Name=ATP/GTP-binding_site_motif_A_(P-loop)_CDS
442184	CGGGGG	6	CGGG	4	Name=Peptidase_family_S24_CDS
444514	CTTTTT	6	CTTTT	5	Name=Aminoacyl-tRNA_synthetase%2C_class_I_CDS
462347	GCCCCC	6	GCCCC	5	NA
465158	CAAAAG	6	CAAAG	5	Name=D-amino_acid_oxidase_family_protein_CDS
476766	GTTTTT	6	GTTTT	5	Name=Secretion_protein_HlyD_CDS
483278	CGGGGG	6	CGGGG	5	Name=Endoribonuclease_L-PSP_CDS
493022	GTTTTT	6	GTTTT	5	Name=Prion_protein_CDS
496327	GCCCCC	6	GCCC	4	NA
498060	TGGGGG	6	TGGGG	5	Name=Glutamine_synthetase%2C_catalytic_domain_protein_CDS
498337	GTTTTT	6	GTTTT	5	Name=Glutamine_synthetase%2C_catalytic_domain_protein_CDS
508019	CTTTTT	6	CTTTT	5	NA
508305	CAAAAA	6	CAAAA	5	NA
522719	CAAGCT	6	CGCT	4	Name=Carbohydrate_kinase%2C_PfkB_CDS
527314	ACCCCC	6	ACCCC	5	Name=LysR_substrate_binding_domain_protein_CDS
528836	CAAAAA	6	CAAAA	5	Name=Alkylhydroperoxidase_AhpD_CDS
529538	AGGGGG	6	AGGGG	5	Name=dicarboxylate_symporter_CDS
535937	GTTTTT	6	GTTTT	5	Name=iron_compound_ABC_transporter%2C_ATP-binding_protein%2C_hypothetical_CDS
544744	CTTTTT	6	CTTTT	5	Name=hypothetical_sugar_ABC_transporter%2C_permease_protein_CDS
550899	CGGGGG	6	CGGGG	5	Name=Ppx/GppA_phosphatase_CDS
554715	TGGGGG	6	TGGGG	5	Name=Hydantoinase/oxoprolinase_CDS
556962	AGCGCG	6	AGCG	4	Name=Hydantoinase/oxoprolinase_CDS
557853	CTTTTT	6	CTTTT	5	Name=Hydantoinase/oxoprolinase_CDS
559853	TCCCCC	6	TCC	3	Name=FecCD_transport_family_CDS
560788	TGCAAG	6	TG	2	Name=FecCD_transport_family_CDS
564272	TGGGGG	6	TGGG	4	Name=Aldehyde_dehydrogenase_CDS
566532	AGGGGG	6	AGGG	4	Name=Flavin-containing_monooxygenase_FMO_CDS
566905	CTTTTT	6	CTTT	4	Name=Flavin-containing_monooxygenase_FMO_CDS
569546	CAAAAA	6	CA	2	Name=Protein_of_unknown_function_DUF6_CDS
571081	ACATTT	6	A	1	Name=hypothetical_protein_CDS
575319	GCCCCC	6	GCCCC	5	Name=transporter%2C_TrkA_family_CDS
583959	TGGGGG	6	TGGGG	5	Name=Ras_GTPase_superfamily_CDS
584946	AGGGGG	6	AGGGG	5	Name=branched-chain_amino_acid_ABC_transporter%2C_permease_protein_CDS
592705	CGGGGG	6	CGGGG	5	NA
600750	CGTGTG	6	CGTG	4	Name=transcriptional_regulator%2C_AsnC_family_CDS
603160	GAAAAA	6	GAAAA	5	Name=amino_acid_ABC_transporter%2C_periplasmic_amino_acid-binding_protein_CDS
605647	CAAAAA	6	CAAAA	5	NA
621903	TCCCCC	6	TC	2	Name=hypothetical_protein_CDS
626629	CTTTTT	6	CTTTT	5	Name=DNA_topoisomerase_I_CDS
627157	TGGGGG	6	TGGGG	5	NA
627222	CGGGGG	6	CGGGG	5	NA
629268	GTTTTT	6	GTT	3	NA
630342	GCCCCC	6	GCCCC	5	Name=Amidohydrolase_CDS
632198	ATTTTT	6	ATTTT	5	Name=Acyl-CoA_dehydrogenase_CDS
638398	ACCCGC	6	ACCGC	5	Name=DNA_topoisomerase_IV_subunit_B_CDS
654240	TCCCCC	6	TCCC	4	Name=ATP-dependent_DNA_helicase_RecG_CDS
663913	TTTTCG	6	TG	2	Name=Phosphofructokinase_CDS
667106	ATTTTT	6	ATTTT	5	Name=Rhodopsin-like_GPCR_superfamily_CDS
667841	TGGGGG	6	TGGGG	5	Name=Rhodopsin-like_GPCR_superfamily_CDS
677158	CCAAAA	6	CA,CAA	6	NA
687563	ACCCCC	6	ACCCC	5	Name=glycosyl_transferase%2C_group_2_family_protein_CDS
689312	GCCCCC	6	GCCCC	5	Name=UDP-glucose_4-epimerase_CDS
693750	TTCTCT	6	TTCT	4	Name=Bacterial_extracellular_solute-binding_protein%2C_family_5_CDS
703836	TGGGGG	6	TGGGG	5	Name=Peptidase_family_T4_CDS
712225	CCACAC	6	CCAC	4	Name=2-oxoisovalerate_dehydrogenase_E1_component%2C_alpha_subunit_CDS
718833	TCCCAC	6	TCCAC	5	NA
721597	GAAAAA	6	GAAAA	5	Name=ybgT_protein_CDS
722333	ACCCCC	6	ACCCC	5	Name=Beta_and_gamma_crystallin_CDS
725015	TCCCCC	6	TCCCC	5	Name=ABC_transporter%2C_ATP-binding/permease_protein_CDS
726590	CAAAAA	6	CAAAA	5	Name=CydD%2C_ABC_transporter_ATP-binding_protein_CDS
728622	CCGCGC	6	CC	2	NA
732417	CGGGGA	6	CGGGA	5	Name=monovalent_cation/proton_antiporter%2C_MnhA/PhaA_subunit_CDS
736589	CAAAAA	6	CAAAA	5	Name=Hydroxyacylglutathione_hydrolase_CDS
738084	GCCCCC	6	GCCC	4	Name=Molybdenum_cofactor_biosynthesis_protein_CDS
738973	TCCCCC	6	TCCCC	5	NA
740736	CGGGGG	6	CGGGG	5	Name=Aminotransferase%2C_class_I_and_II_CDS
749193	TCCCCC	6	TCCCC	5	Name=Glyoxalase/Bleomycin_resistance_protein/dioxygenase_domain_protein_CDS
757657	GAAAAA	6	GAAAA	5	Name=Major_facilitator_superfamily_(MFS)_CDS
761107	ACCCCC	6	ACCCC	5	Name=Binding-protein-dependent_transport_systems_inner_membrane_component_CDS
761461	TAAGAA	6	TAA	3	Name=Binding-protein-dependent_transport_systems_inner_membrane_component_CDS
766719	ATTTTT	6	ATTTT	5	Name=hypothetical_protein_CDS
768739	GCCCCC	6	GCCCC	5	Name=Beta-ketoacyl_synthase_CDS
775815	TAAAAA	6	TAAAA	5	Name=Acetyl-coenzyme_A_synthetase_CDS
780262	TCCCCC	6	TCCCC	5	Name=ALS_operon_regulatory_protein_CDS
791196	AGGGGG	6	AGGGG	5	Name=Bacterial_regulatory_protein%2C_Crp_family_CDS
821029	ATTTTT	6	ATTTT	5	Name=Acetate_and_butyrate_kinase_CDS
822092	GAAAAA	6	GAAAA	5	Name=putative_phosphoketolase_CDS
830843	CAAGCT	6	CGCT	4	Name=Bacterial_Sun/eukaryotic_nucleolar_Nop1/Nop2_CDS
832908	CAAAAA	6	CAAAA	5	NA
839989	CGGGGG	6	CGGGG	5	NA
840244	GCCCCC	6	GCCCC	5	Name=Peptidase_family_T4_CDS
840455	ATTTTT	6	ATTTT	5	Name=Peptidase_family_T4_CDS
854115	CAAAAA	6	CAAAA	5	NA
859548	AGGGGG	6	AGGGG	5	Name=hypothetical_protein_CDS
864402	AGCGCG	6	AGCG	4	Name=Bacterial_extracellular_solute-binding_protein%2C_family_1_CDS
865704	ATCTTT	6	AT	2	NA
875542	TCCCCC	6	TCCCC	5	Name=hypothetical_protein_CDS
882921	TCCCCC	6	TCCCC	5	Name=sugar-binding_protein%2C_putative_CDS
899258	GAAAAA	6	GAAAA	5	Name=Peptidase_U32_CDS
909587	ATTTTT	6	ATTTT	5	Name=Carbohydrate_binding_and_sugar_hydrolysis_CDS
914919	GCCCCC	6	GCCCC	5	Name=FMN-binding_domain_protein_CDS
921302	ATTTTT	6	ATTTT	5	Name=Glucose/ribitol_dehydrogenase_CDS
927993	GCCCCC	6	GCCCC	5	Name=Protein_of_unknown_function_DUF323_CDS
939733	GAAAAA	6	GAAA	4	Name=Cytochrome_c_heme-binding_site_CDS
942148	TAGAAA	6	TA	2	Name=hypothetical_protein_CDS
944333	TCCCCC	6	TCCCC	5	Name=Dihydrodipicolinate_synthetase_CDS
947938	TAGAGA	6	TAGA	4	Name=Aminobutyraldehyde_dehydrogenase_CDS
948596	GAAAAA	6	GAAAA	5	Name=Aminobutyraldehyde_dehydrogenase_CDS
959547	AGTGTG	6	AGTG	4	Name=Aldehyde_dehydrogenase_CDS
969707	CAGAGA	6	CAGA	4	Name=Conserved_hypothetical_protein_730_CDS
970602	GAAAAA	6	GAAAA	5	Name=2%2C3%2C4%2C5-tetrahydropyridine-2-carboxylate_n-succinyltransferase_CDS
978020	GCCCCC	6	GCCC	4	NA
982633	ACCCCC	6	ACCCC	5	Name=undecaprenyl_pyrophosphate_phosphatase_CDS
996244	GAAAAA	6	GAAAA	5	Name=hypothetical_protein_CDS
1001156	GCCACC	6	GCC	3	NA
1008687	TTCCTC	6	TTC	3	Name=Peptide_methionine_sulfoxide_reductase_CDS
1009263	GAAAAA	6	GAAAA	5	Name=hypothetical_protein_CDS
1015376	CGGGGG	6	CGGGG	5	Name=ABC_transporter_CDS
1016938	TGGGGG	6	TGGGG	5	Name=ABC_transporter_CDS
1018943	TCCCCC	6	TCC	3	NA
1023522	GCACAC	6	GCAC	4	Name=dehydrogenase_complex%2C_E1_component%2C_dehydrogenase_CDS
1027844	GCTCTC	6	GCTC	4	Name=acyl-CoA_dehydrogenase_CDS
1029337	TCCCCC	6	TCCCC	5	Name=Penicillin_amidase_CDS
1031396	GCCCCC	6	GCCC	4	Name=Bacterial_extracellular_solute-binding_protein%2C_family_5_CDS
1039928	CTTTTT	6	CTTTT	5	Name=Binding-protein-dependent_transport_systems_inner_membrane_component_CDS
1044220	TCCCCC	6	TCCCC	5	Name=Amidase_CDS
1046219	CAAAAA	6	CAAAA	5	Name=spermidine/putrescine-binding_periplasmic_protein_CDS
1046307	CTTTTT	6	CTTTT	5	Name=spermidine/putrescine-binding_periplasmic_protein_CDS
1064452	ACCCCC	6	ACCCC	5	NA
1071361	AGGGTG	6	AGGTG	5	Name=hypothetical_protein_CDS
1072274	CTTTTT	6	CTTT	4	Name=hypothetical_protein_CDS
1073793	GAAAAA	6	GAAA	4	Name=Flagellar_biosynthesis_protein_FliR_CDS
1082345	CGGGGG	6	CGGGG	5	NA
1089547	TGAGAG	6	TGAG	4	Name=flagellar_M-ring_protein_FliF_CDS
1096735	CGGGGG	6	CGGGG	5	Name=outer_membrane_autotransporter_CDS
1098565	CGGGGG	6	CGG	3	Name=outer_membrane_autotransporter_CDS
1121668	TCCCCC	6	TCCCC	5	Name=hydrolase%2C_haloacid_dehalogenase-like_family_CDS
1144881	TCCCCC	6	TCCCC	5	Name=Binding-protein-dependent_transport_systems_inner_membrane_component_CDS
1149598	CAAAAA	6	CAAA	4	Name=Helix-turn-helix%2C_AraC_type_CDS
1149740	ATTTTT	6	ATTTT	5	NA
1159162	TCCCCC	6	TCCCC	5	Name=ATPase%2C_ParA_type_CDS
352	CTTTT	5	CTTT	4	Name=Replication_protein_C_CDS
580	TCCCC	5	TC	2	Name=Replication_protein_C_CDS
1522	GAAAA	5	GAAA	4	Name=hypothetical_protein_CDS
5677	AGGGG	5	AGG	3	Name=Bacterial_inner-membrane_translocator_CDS
8629	CTTTT	5	CTTT	4	Name=Adenine_nucleotide_translocator_1_CDS
11874	CTTTT	5	CTTT	4	Name=Isochorismatase_CDS
17149	TGAGA	5	TGA	3	Name=Eukaryotic_molybdopterin_oxidoreductase_CDS
18262	CGAGA	5	CGA	3	Name=hypothetical_protein_CDS
24282	CCACA	5	CCA	3	Name=ABC_transporter_CDS
25869	GAAAA	5	GAAA	4	Name=Glyoxalase/Bleomycin_resistance_protein/dioxygenase_domain_protein_CDS
32351	CTTTT	5	CTTT	4	NA
37730	CTTTT	5	CTTT	4	Name=sensor_histidine_kinase_CDS
37958	GAAAA	5	GAAA	4	Name=sensor_histidine_kinase_CDS
49979	TCCCC	5	TCCC	4	Name=Glutamate_synthase_amidotransferase_domain_protein_CDS
53720	TAAAG	5	TAG	3	NA
56283	TGGGG	5	TGGG	4	Name=outer_membrane_protein_OprF_CDS
60503	AGGGG	5	AGGG	4	Name=type_IV_secretion_system_protein_VirB7_KO_CDS
71294	AGGGG	5	AGGG	4	Name=hypothetical_protein_CDS
71979	CTTTT	5	CTTT	4	Name=KpsF/GutQ_family_protein_CDS
83194	TCAGC	5	TC	2	Name=sigma-54_dependent_DNA-binding_response_regulator_CDS
90236	GCCCC	5	GCCC	4	Name=ABC_transporter_CDS
96337	CAAAA	5	CAAA	4	Name=Amidase_CDS
99325	GAAAA	5	GAAA	4	Name=Lipopolysaccharide_biosynthesis_CDS
103217	GCCCC	5	GCCC	4	NA
121202	CTTTT	5	CTTT	4	NA
127429	TGAGA	5	TGA	3	Name=hypothetical_protein_CDS
135764	TAAAA	5	TAAA	4	Name=General_substrate_transporter_CDS
167580	CGAAA	5	C	1	Name=ATPase%2C_E1-E2_type_CDS
167753	TCCCC	5	TCCC	4	Name=ATPase%2C_E1-E2_type_CDS
169176	GGCGC	5	GGC	3	Name=glycolate_oxidase%2C_iron-sulfur_subunit_CDS
170729	CAAAA	5	CAAA	4	Name=Aldo/keto_reductase_CDS
174485	GAAAA	5	GAAA	4	Name=histidyl-tRNA_synthetase_CDS
194631	ACCCC	5	ACCC	4	Name=Zinc_protease_CDS
196428	AGGGG	5	AGG	3	NA
201762	ACCGC	5	AC	2	Name=Modulator_of_DNA_gyrase_CDS
205369	ATGTG	5	ATG	3	Name=Tetraacyldisaccharide-1-P_4'-kinase_CDS
207580	AGGGG	5	AGG	3	Name=DNA_mismatch_repair_protein_CDS
207858	TAAAA	5	TAAA	4	Name=DNA_mismatch_repair_protein_CDS
217095	AGGGG	5	AGGG	4	Name=NADH_oxidase_CDS
217954	CCTTT	5	CT	2	Name=sensor_histidine_kinase_CDS
222187	ATTTT	5	ATTT	4	NA
223166	CCGAA	5	CAA	3	NA
227500	TAAAA	5	TAAA	4	Name=Biphenyl-2%2C3-diol_1%2C2-dioxygenase_III_CDS
235868	CTTTT	5	CT	2	Name=Bacterial_inner-membrane_translocator_CDS
238251	CTTTT	5	C	1	Name=hypothetical_protein_CDS
239712	CGAAA	5	C	1	Name=Eukaryotic_molybdopterin_oxidoreductase_CDS
251595	CTTTT	5	CTTT	4	NA
259797	AGGGG	5	AGG	3	Name=hydrolase%2C_haloacid_dehalogenase-like_family_CDS
261576	CTTTT	5	CTTT	4	Name=Hypothetical_Membrane_Spanning_Protein_CDS
261736	AGGGG	5	AGGG	4	NA
264476	GCACC	5	GCC	3	Name=glyoxalase_family_protein_CDS
270083	AAAGA	5	AA	2	Name=branched-chain_amino_acid_ABC_transporter%2C_permease_protein_CDS
270719	ACCCC	5	ACCC	4	Name=Bacterial_inner-membrane_translocator_CDS
274078	CAAAA	5	CA	2	Name=Leu/Ile/Val-binding_protein_family_CDS
274620	TTTTC	5	T	1	Name=Transcriptional_regulatory_protein%2C_LYSR_family_CDS
289393	TGGGG	5	TGGG	4	Name=2-keto-3-deoxy-galactonokinase_CDS
302380	CTTTT	5	C	1	Name=Amidohydrolase_CDS
310477	GCCCC	5	GCC	3	Name=heat_resistant_agglutinin_1_precursor_CDS
312952	TGCGC	5	TGC	3	Name=Molybdopterin_oxidoreductase_CDS
333508	ATTTT	5	ATTT	4	Name=Bacterial_regulatory_protein%2C_ArsR_family_CDS
334641	CTTTT	5	CTTT	4	Name=NADH:flavin_oxidoreductase/NADH_oxidase_CDS
342459	CTTTT	5	CTTT	4	Name=3-isopropylmalate_dehydrogenase_CDS
343639	CAAAA	5	CAAA	4	Name=hypothetical_ada_regulatory_protein_CDS
347043	GTTTT	5	GTTT	4	Name=Aspartate-semialdehyde_dehydrogenase%2C_USG-1_related_CDS
375271	ATGTG	5	ATG	3	NA
375949	GACAC	5	GAC	3	Name=FAD_linked_oxidase%2C_N-terminal_CDS
393818	TCCCC	5	TCCC	4	Name=type_I_restriction-modification_enzyme%2C_S_subunit_CDS
398553	CGGGG	5	CGGG	4	NA
403242	CTTTT	5	CTTT	4	Name=ATP-dependent_RNA_helicase%2C_DEAD/DEAH_box_family_CDS
407071	TTTTC	5	T	1	Name=Sel1-like_repeat_CDS
407694	CTTTT	5	CTTT	4	Name=Sel1-like_repeat_CDS
409398	CTTTT	5	CTT	3	Name=Sel1-like_repeat_CDS
415866	ATTTT	5	ATTT	4	NA
417281	AGGGG	5	AGGG	4	Name=Mannonate_dehydratase_CDS
418420	CTTTT	5	CTTT	4	NA
424181	AGGGG	5	AGG	3	Name=ABC_transporter%2C_membrane_spanning_protein_CDS
438545	TCCCC	5	TC	2	Name=Thiolase_CDS
446433	CGAAA	5	C	1	Name=Carbonic_anhydrase%2C_prokaryotic_CDS
450398	TTCAA	5	T	1	Name=Binding-protein-dependent_transport_systems_inner_membrane_component_CDS
451845	CTTTT	5	CTTT	4	Name=ATP/GTP-binding_site_motif_A_(P-loop)_CDS
452776	TCACA	5	TCA	3	Name=pyrroline-5-carboxylate_reductase_CDS
453890	ATGTG	5	ATG	3	Name=Tetrahydrofolate_dehydrogenase/cyclohydrolase_CDS
454458	CAAAA	5	CAAA	4	NA
458453	TCACA	5	TCA	3	Name=Glucose-6-phosphate_dehydrogenase_CDS
464419	CGGGG	5	CGGG	4	NA
467674	CGGGG	5	CGGG	4	Name=Glutamine_synthetase%2C_catalytic_domain_protein_CDS
469190	TTTCG	5	T,TG	4	Name=LysR_substrate_binding_domain_protein_CDS
473038	CAAAA	5	CAAA	4	Name=Conserved_hypothetical_protein_46_CDS
474465	CTTTT	5	CTTT	4	NA
477797	AGGGG	5	AGGG	4	NA
479380	AGGGG	5	AGG	3	Name=FecCD_transport_family_CDS
485886	TTCTC	5	TTC	3	Name=sugar_ABC_transporter%2C_periplasmic_sugar-bindingprotein%2C_putative_CDS
487250	CGGGG	5	CGGG	4	Name=Alpha-catenin_CDS
489614	ATTTT	5	ATTT	4	NA
494851	CGAGA	5	CGA	3	Name=Transporter%2C_DME_family_CDS
495216	CAAAA	5	CAAA	4	Name=Transporter%2C_DME_family_CDS
499398	AGGGG	5	AGGG	4	Name=Hypothetical_Cytosolic_Protein_CDS
512276	AAGGA	5	AGA	3	Name=proline_dehydrogenase/delta-1-pyrroline-5-carboxylate_dehydrogenase_CDS
513766	TCCCC	5	TCCC	4	Name=ABC_transporter%2C_periplasmic_substrate-binding_protein_CDS
520338	TCACA	5	TCA	3	Name=Pyruvate_decarboxylase_CDS
524740	AGGGG	5	AGG	3	Name=SIS_domain_protein_CDS
541417	CAAAA	5	CAAA	4	Name=Formate_dehydrogenase%2C_subunit_FdhD_CDS
541964	CTTTT	5	CT	2	Name=6%2C7-dimethyl-8-ribityllumazine_synthase_CDS
545103	TCCCC	5	TCCC	4	Name=hypothetical_sugar_ABC_transporter%2C_permease_protein_CDS
571165	CCCTC	5	CC	2	NA
572713	TCCCC	5	TCCC	4	Name=Xanthine/uracil/vitamin_C_permease_family_CDS
581220	TCCCC	5	TCCC	4	NA
586024	AGGGG	5	AGGG	4	Name=Bacterial_inner-membrane_translocator_CDS
587325	ATGTG	5	ATG	3	Name=amino_acid_ABC_transporter%2C_periplasmic_amino-acid_binding_protein_CDS
594164	CTTTT	5	CTTT	4	NA
612014	CTTTT	5	CTTT	4	Name=hypothetical_protein_CDS
618735	GCCCC	5	GCC	3	Name=GGDEF:Response_regulator_receiver_CDS
634612	TCCAA	5	TCAA	4	Name=Aminoacyl-tRNA_synthetase%2C_class_I_CDS
654352	CAAAA	5	CAAA	4	Name=ATP-dependent_DNA_helicase_RecG_CDS
659653	TTCTC	5	TTC	3	Name=DSBA_oxidoreductase_CDS
661524	TAAAA	5	TAAA	4	Name=Bacterial_extracellular_solute-binding_protein%2C_family_5_CDS
666271	GAAAA	5	GAAA	4	Name=Zinc-containing_alcohol_dehydrogenase_superfamily_CDS
666930	CGAGG	5	CG	2	Name=Rhodopsin-like_GPCR_superfamily_CDS
669795	TGGAG	5	TG	2	Name=Bacterial_inner-membrane_translocator_CDS
673522	CGTGT	5	CGT	3	Name=Bacterioferritin_CDS
673846	CGAGA	5	CGA	3	NA
674691	CTTTT	5	CTTT	4	NA
676132	CAAAA	5	CAAA	4	NA
689151	TTTTC	5	T	1	Name=UDP-glucose_4-epimerase_CDS
725289	CAAAA	5	CAAA	4	Name=ABC_transporter%2C_ATP-binding/permease_protein_CDS
726794	ACCCC	5	ACCC	4	Name=CydD%2C_ABC_transporter_ATP-binding_protein_CDS
727547	AGGGG	5	AGGG	4	Name=CydD%2C_ABC_transporter_ATP-binding_protein_CDS
729530	TCCCC	5	TCC	3	Name=Protein_of_unknown_function_DUF68_CDS
733882	GAAAA	5	GAAA	4	Name=monovalent_cation/proton_antiporter%2C_MnhA/PhaA_subunit_CDS
734495	CAAAA	5	CAAA	4	Name=monovalent_cation/proton_antiporter%2C_MnhA/PhaA_subunit_CDS
739296	TTCTC	5	TTC	3	Name=BioB%2C_biotin_synthase_CDS
748067	TTCTC	5	TTC	3	Name=Sodium:alanine_symporter_CDS
751508	CGGGG	5	CGGG	4	NA
752921	CGGGG	5	CGG	3	NA
756938	CAAAA	5	CAAA	4	Name=Major_facilitator_superfamily_(MFS)_CDS
758360	GAAAA	5	GAAA	4	Name=Bacterial_regulatory_protein%2C_MarR_family_CDS
771254	TCCCC	5	TCC	3	NA
772696	CGTGT	5	CGT	3	Name=D-3-phosphoglycerate_dehydrogenase_CDS
794377	TGAGA	5	TGA	3	Name=Putative_N-acetylmannosamine-6-phosphate_epimerase_CDS
796004	TCACA	5	TCA	3	Name=Bacterial_extracellular_solute-binding_protein%2C_family_5_CDS
797905	TCCCC	5	TCCC	4	Name=Oligopeptide_transport_system_permease_protein_APPB_CDS
798660	TCCAA	5	TCAA	4	Name=Sodium:dicarboxylate_symporter_CDS
801777	AGCGC	5	AGC	3	Name=ABC_transporter_CDS
808277	CGGGG	5	CGGG	4	Name=Aldehyde_dehydrogenase_CDS
808902	CGGGG	5	CGGG	4	Name=Glucose-methanol-choline_oxidoreductase_CDS
812013	CGGGG	5	CG	2	Name=ABC_transporter_CDS
814023	CGTGG	5	CG	2	Name=branched-chain_amino_acid_ABC_transporter%2C_ATP-binding_protein_CDS
818579	TGCGC	5	TGC	3	Name=Cytochrome_P450_CDS
824950	CAAAA	5	CAAA	4	Name=hypothetical_protein_CDS
826801	CTTTT	5	CTTT	4	Name=membrane_antigen%2C_putative_CDS
830547	GTTTT	5	GTTT	4	Name=Bacterial_Sun/eukaryotic_nucleolar_Nop1/Nop2_CDS
831611	CAAAA	5	CAAA	4	Name=Bacterial_Sun/eukaryotic_nucleolar_Nop1/Nop2_CDS
832015	TCCCC	5	TCCC	4	Name=Frizzled_protein_CDS
834780	TTTTC	5	T	1	Name=Bacterial_regulatory_protein_LysR%2C_HTH_motif_CDS
839438	CCAAA	5	CAA	3	Name=Chloride_channel_protein_CDS
846461	CTCAA	5	C	1	Name=EAL_domain_protein_CDS
847884	TAAAA	5	TAA	3	NA
848161	CCCCT	5	C	1	NA
855426	TGGGG	5	TGGG	4	Name=Secretion_protein_HlyD_CDS
856155	AGGGG	5	AGGG	4	Name=Acriflavin_resistance_protein_F_CDS
862314	AGGGG	5	AGGG	4	Name=Binding-protein-dependent_transport_systems_inner_membrane_component_CDS
862694	CAAAA	5	CAAA	4	Name=Binding-protein-dependent_transport_systems_inner_membrane_component_CDS
871566	AACAC	5	AAC	3	Name=ribonucleotide-diphosphate_reductase_alpha_subunit_CDS
879018	GCACA	5	GCA	3	Name=ABC_transporter_CDS
908233	CAAAA	5	CAAA	4	Name=nitrous-oxide_reductase%2C_nosY_component_CDS
908981	TGGAA	5	TGAA	4	Name=Copper_transport_ATP-binding_protein_NOSF_CDS
911699	GCACA	5	GCA	3	Name=Twin-arginine_translocation_pathway_signal_CDS
919571	ATGTG	5	ATG	3	Name=Heat_shock_protein_Hsp70_CDS
937238	GCCCC	5	GCC	3	Name=Chaperonin_clpA/B_CDS
942330	GAAAA	5	GAAA	4	Name=hypothetical_protein_CDS
946788	TCCCC	5	TCCC	4	Name=Protein_of_unknown_function_DUF6_CDS
953129	CGGGT	5	CGGT	4	Name=ABC_transporter_CDS
974250	TCCCC	5	TCC	3	Name=hypothetical_protein_CDS
975574	GCCCC	5	GCCC	4	Name=Methionyl-tRNA_formyltransferase_CDS
989651	CTTTT	5	CTTT	4	Name=ABC_transporter%2C_ATP-binding/permease_protein_CDS
993067	TCACA	5	TCA	3	Name=Amidohydrolase_CDS
1011929	CTTTT	5	CTTT	4	Name=Bacterial_regulatory_protein%2C_GntR_family_CDS
1012856	TCCCC	5	TCC	3	Name=6-oxohexanoate_dehydrogenase_CDS
1024925	CTTTT	5	CTTT	4	Name=2-oxoisovalerate_dehydrogenase_beta_subunit_CDS
1026561	CTTTT	5	CTTT	4	Name=3-hydroxybutyryl-CoA_dehydrogenase_CDS
1031329	CGGGG	5	CGGG	4	NA
1038925	GAAAA	5	GAAA	4	Name=Bacterial_extracellular_solute-binding_protein%2C_family_5_CDS
1057003	TCCCC	5	TCC	3	NA
1059693	CGGGG	5	CGGG	4	NA
1060298	GGGAG	5	GG	2	NA
1060735	CCGGG	5	CGG	3	NA
1062023	CTTTT	5	CTTT	4	NA
1065972	TTCTC	5	TTC	3	Name=RRF2_family_protein_CDS
1067880	TGAGA	5	TGA	3	Name=Periplasmic_solute_binding_protein_CDS
1069269	TCCCC	5	TCCC	4	Name=ABC_transporter_CDS
1075368	TTTTC	5	T	1	NA
1076583	CTTTT	5	CTTT	4	NA
1080608	AGGGG	5	AGG	3	Name=flagellar_hook-associated_protein_CDS
1090425	CCCCT	5	C	1	NA
1099023	AGGGG	5	AGGG	4	Name=outer_membrane_autotransporter_CDS
1103391	TCACA	5	TCA	3	NA
1104126	CGGAG	5	CG	2	Name=D-xylose_ABC_transporter%2C_periplasmic_D-xylose-binding_protein_CDS
1105806	GACAC	5	GAC	3	Name=ABC_transporter_CDS
1117615	CCTCT	5	CCT	3	Name=hypothetical_protein_CDS
1123485	CCACA	5	CCA	3	Name=Bacterial_regulatory_protein%2C_IclR_family_CDS
1131856	CTTTT	5	CTTT	4	Name=branched-chain_amino_acid_ABC_transporter%2C_ATP-binding/permease_protein_CDS
1140276	CGAGA	5	CGA	3	Name=Adrenodoxin_reductase_CDS
1145658	CAAAA	5	CAAA	4	Name=ROK_family_CDS
1157190	GCCCC	5	GCCC	4	Name=Oxygen-independent_coproporphyrinogen_III_oxidase_HemN_CDS
2811	TGAG	4	TG	2	Name=Ribokinase_CDS
6352	GAAA	4	GAA	3	Name=ABC_transporter_CDS
21025	AGGG	4	AGG	3	Name=Leu/Ile/Val-binding_protein_family_CDS
21853	CCAA	4	C	1	Name=Leu/Ile/Val-binding_protein_family_CDS
32535	TCCC	4	TCC	3	Name=hypothetical_protein_CDS
46617	AGGG	4	AGG	3	NA
67848	GCAT	4	GAT	3	Name=Putative_peptidoglycan_binding_domain_1_CDS
88247	AGGG	4	AGG	3	NA
120814	AGGG	4	AGG	3	Name=Flagellar_motor_switch_protein_FLIG_CDS
134402	CAAG	4	CAG	3	Name=SyrB_family_protein%2C_putative_CDS
174792	TGGA	4	TGA	3	Name=histidyl-tRNA_synthetase_CDS
189183	TTTC	4	T	1	Name=isoleucyl-tRNA_synthetase_CDS
192133	CGGG	4	CG	2	NA
194330	GTCT	4	GT	2	Name=conserved_hypothetical_protein_TIGR00095_CDS
201788	ACCC	4	ACC	3	Name=Modulator_of_DNA_gyrase_CDS
205188	TCCC	4	TCC	3	Name=Tetraacyldisaccharide-1-P_4'-kinase_CDS
208975	AGGG	4	AGG	3	Name=MucK%2C_cis%2Ccis-muconate_transport_protein_CDS
211082	CGGG	4	CGG	3	Name=Tumour_necrosis_factor_c/lymphotoxin-beta_CDS
225919	CGTG	4	CG	2	Name=hypothetical_protein_CDS
230214	CAAG	4	CAG	3	Name=TonB-dependent_receptor_protein_CDS
231937	TCCC	4	TCC	3	Name=Bacterial_regulatory_protein%2C_IclR_family_CDS
232319	ATTT	4	ATT	3	Name=Bacterial_regulatory_protein%2C_IclR_family_CDS
245801	TTCC	4	T	1	Name=hypothetical_transcriptional_regulator_CDS
257000	CGGG	4	CG	2	Name=NAD(P)_transhydrogenase%2C_beta_subunit_CDS
273735	AGGG	4	AGG	3	Name=Leu/Ile/Val-binding_protein_family_CDS
277829	TCCC	4	TCC	3	Name=Aminotransferase_class-III_CDS
295176	AGGG	4	AGG	3	NA
303532	CCTT	4	C	1	Name=Amidohydrolase_CDS
307879	TCCC	4	TCC	3	Name=Alr%2C_alanine_racemase_CDS
360780	TTTC	4	T	1	Name=fructose-bisphosphate_aldolase_CDS
405482	TCCC	4	TCC	3	Name=hypothetical_protein_CDS
410686	TCCC	4	TCC	3	Name=Domain_of_unknown_function_DUF190_CDS
436648	CGGG	4	CG	2	Name=acyl-CoA_dehydrogenase_family_protein_CDS
469688	CGGG	4	CG	2	Name=LysR_substrate_binding_domain_protein_CDS
476046	CGGG	4	CG	2	Name=Fusaric_acid_resistance_protein_conserved_region_CDS
477683	AGGG	4	AGG	3	NA
484236	AGGG	4	AGG	3	Name=hypothetical_sugar_ABC_transporter%2C_permease_protein_CDS
503507	AAGA	4	AA	2	Name=Glycine_cleavage_T_protein_(aminomethyl_transferase)_CDS
525603	TCCA	4	TCA	3	Name=TrkA_potassium_uptake_protein_CDS
534916	GCAC	4	GC	2	Name=Sarcosine_oxidase_beta_subunit_CDS
547880	AGGG	4	AGG	3	NA
553253	CCAC	4	CC	2	Name=Cystine_transport_system_permease_protein_CDS
559192	TCCC	4	TCC	3	Name=ATP/GTP-binding_site_motif_A_(P-loop)_CDS
573405	TCCC	4	TCC	3	Name=Cytidine/deoxycytidylate_deaminase%2C_zinc-bindingregion_CDS
578028	CGTG	4	CG	2	Name=UgpA%2C_glycerol-3-phosphate_ABC_transporter%2C_permease_protein_CDS
601130	AGGG	4	AGG	3	NA
603568	AGGG	4	AGG	3	Name=amino_acid_ABC_transporter%2C_periplasmic_amino_acid-binding_protein_CDS
604653	CCTC	4	CC	2	Name=amino_acid_dehydrogenase%2C_hypothetical_CDS
624079	CGAA	4	C	1	Name=Ribonuclease_II_CDS
627671	TCCG	4	TCG	3	Name=SMF_protein_CDS
631320	AAGA	4	AA	2	Name=aspartate_carbamoyltransferase_catalytic_subunit_CDS
644819	AGGG	4	AGG	3	Name=Virulence_protein_CDS
651517	CTTG	4	CTG	3	Name=D-fructose-6-phosphate_amidotransferase_CDS
652867	GCAC	4	GC	2	Name=ATP-dependent_DNA_helicase_RecG_CDS
665939	AGGG	4	AGG	3	Name=Zinc-containing_alcohol_dehydrogenase_superfamily_CDS
666799	TAAA	4	TAA	3	NA
691380	CTTT	4	CT	2	NA
708414	TCCG	4	TCG	3	Name=Pyridine_nucleotide-disulphide_oxidoreductase%2C_class-II_CDS
727724	CAAA	4	CA	2	Name=CydD%2C_ABC_transporter_ATP-binding_protein_CDS
739931	TCCC	4	TCC	3	Name=BioB%2C_biotin_synthase_CDS
743742	CGGG	4	CGG	3	Name=3-oxoacyl-(acyl-carrier-protein)_synthase_III%2C_putative_CDS
769856	CAAA	4	CAA	3	Name=Tetracycline_resistance_protein_CDS
770525	TCCC	4	TCC	3	Name=Tetracycline_resistance_protein_CDS
772441	AGGG	4	AGG	3	Name=D-3-phosphoglycerate_dehydrogenase_CDS
781883	CGCT	4	C	1	NA
783417	ACCC	4	ACC	3	Name=Glycerol_kinase_CDS
785104	TCCC	4	TCC	3	NA
803188	CGAA	4	C	1	Name=Oxidoreductase%2C_N-terminal_CDS
806974	CGTG	4	CG	2	Name=Aldehyde_dehydrogenase_CDS
808370	AGGG	4	AGG	3	Name=Aldehyde_dehydrogenase_CDS
811628	AGGG	4	AGG	3	Name=Glucose/ribitol_dehydrogenase_CDS
820943	CGCA	4	C	1	Name=Acetate_and_butyrate_kinase_CDS
831437	AGGG	4	AGG	3	Name=Bacterial_Sun/eukaryotic_nucleolar_Nop1/Nop2_CDS
838281	AGAG	4	A	1	Name=IMP_dehydrogenase/GMP_reductase_CDS
851728	TCCC	4	TCC	3	Name=Pyridoxal-dependent_decarboxylase_CDS
852467	TCCA	4	TCA	3	Name=glutamate_decarboxylase_alpha_CDS
867091	AGGG	4	AGG	3	Name=ATP/GTP-binding_site_motif_A_(P-loop)_CDS
881856	AGGG	4	AGG	3	Name=sugar_ABC_transporter%2C_periplasmic_sugar-bindingprotein_CDS
886709	TCCC	4	TCC	3	Name=Nitrite_extrusion_protein_CDS
897435	ACCC	4	AC	2	NA
905693	CGGG	4	CG	2	Name=Bacterial_regulatory_protein%2C_Crp_family_CDS
908280	TCAC	4	TC	2	Name=nitrous-oxide_reductase%2C_nosY_component_CDS
912483	CGGG	4	CG	2	Name=Twin-arginine_translocation_pathway_signal_CDS
916751	CGAA	4	C	1	Name=ABC_transporter_ATP-binding_protein_CDS
918453	TCAC	4	TC	2	Name=hypothetical_protein_CDS
932891	CAAA	4	CAA	3	Name=hypothetical_protein_CDS
936676	TGCG	4	TG	2	Name=Von_Willebrand_factor%2C_type_A_CDS
941982	CGAA	4	C	1	Name=hypothetical_protein_CDS
969531	TCCA	4	TCA	3	Name=Conserved_hypothetical_protein_730_CDS
982021	CCCT	4	C	1	NA
985115	CAGA	4	CA	2	Name=Kinesin%2C_motor_region_CDS
989435	AGGG	4	AGG	3	Name=ABC_transporter%2C_ATP-binding/permease_protein_CDS
991512	CAAA	4	CA	2	Name=Phosphoglycerate/bisphosphoglycerate_mutase_CDS
1001404	CAAG	4	CG	2	NA
1009934	AGAG	4	AAG	3	NA
1022840	TCCC	4	TCC	3	Name=Bacterial_extracellular_solute-binding_protein%2C_family_5_CDS
1027059	AGGG	4	AGG	3	Name=enoyl-CoA_hydratase_CDS
1035357	CGGG	4	CGG	3	Name=peptide_ABC_transporter%2C_ATP-binding_protein%2C_putative_CDS
1036882	TTTC	4	T	1	NA
1049790	CGGG	4	CGG	3	Name=Glutamate-1-semialdehyde_2%2C1-aminomutase_CDS
1055744	ACTC	4	AC	2	NA
1061126	TCCC	4	TCC	3	NA
1067695	AGGG	4	AGG	3	NA
1069143	CAAG	4	CG	2	Name=ABC_transporter_CDS
1073563	AGGG	4	AGG	3	Name=Tropomyosin_CDS
1101255	TCCC	4	TCC	3	Name=outer_membrane_autotransporter_CDS
1120245	ACCC	4	ACC	3	Name=Aminotransferase_class-III_CDS
1120974	CGTG	4	CG	2	Name=Aminotransferase_class-III_CDS
1146065	AGGG	4	AGG	3	Name=ROK_family_CDS
1147783	CGTG	4	CG	2	Name=Pollen_allergen_Poa_pIX/Phl_pVI%2C_C-terminal_CDS
1156400	AGGG	4	AGG	3	NA
2399	TCC	3	TC	2	Name=Ribokinase_CDS
10402	CTT	3	C	1	Name=2%2C3-dihydroxybenzoate-2%2C3-dehydrogenase_CDS
19846	TCC	3	TC	2	Name=Bacterial_regulatory_protein%2C_GntR_family_CDS
26179	TCC	3	TC	2	Name=Glyoxalase/Bleomycin_resistance_protein/dioxygenase_domain_protein_CDS
29714	TGG	3	TG	2	Name=Dehydrogenase%2C_E1_component_CDS
35593	TCC	3	TC	2	Name=magnesium_ion-transporting_ATPase%2C_E1-E2_family_CDS
61560	TCC	3	TC	2	Name=type_IV_secretion_system_protein_VirB6_CDS
63110	TGG	3	TG	2	Name=type_IV_secretion_system_protein_VirB4_CDS
67415	CAA	3	C	1	NA
73712	CTT	3	C	1	Name=Band_7_protein_CDS
73789	TCC	3	TC	2	Name=Band_7_protein_CDS
91018	TGG	3	TG	2	Name=GCN5-related_N-acetyltransferase_CDS
99001	CGG	3	CG	2	Name=Lipopolysaccharide_biosynthesis_CDS
99879	TGG	3	TG	2	Name=Lipopolysaccharide_biosynthesis_CDS
121905	CTT	3	C	1	Name=hypothetical_protein_CDS
130947	CAA	3	CA	2	Name=Glu/Leu/Phe/Val_dehydrogenase_CDS
134867	AGG	3	AG	2	Name=General_substrate_transporter_CDS
157401	TGG	3	TG	2	Name=outermembrane_transporter_CDS
158103	TGG	3	TG	2	Name=outermembrane_transporter_CDS
183522	TGG	3	TG	2	Name=Chaperonin_Cpn60/TCP-1_CDS
195297	CAG	3	C	1	Name=Zinc_protease_CDS
200177	AAG	3	A	1	Name=TrkA_potassium_uptake_protein_CDS
234062	TCC	3	TC	2	Name=RbsA-4%2C_ribose_ABC_transporter%2C_ATP-binding_protein_CDS
250692	TTC	3	T	1	NA
267430	TCC	3	TC	2	Name=Lipoprotein_YaeC_family_CDS
269354	GCA	3	G	1	Name=oxidoreductase%2C_GMC_family_CDS
278701	TCC	3	TC	2	Name=Aminotransferase_class-III_CDS
291306	TCC	3	TC	2	NA
292795	TCC	3	TC	2	Name=sugar_ABC_transporter%2C_ATP-binding_protein_CDS
294346	TCC	3	TC	2	Name=Bacterial_inner-membrane_translocator_CDS
297785	TCC	3	TC	2	Name=Urocanase_CDS
305775	ACT	3	A	1	NA
315817	TGG	3	TG	2	Name=Acriflavin_resistance_protein_A_precursor_CDS
323151	CAA	3	C	1	Name=N-acetylglucosamine-6-phosphate_deacetylase_CDS
340359	TGG	3	TG	2	Name=Trx-2%2C_thioredoxin_CDS
344580	TCC	3	TC	2	Name=major_facilitator_family_transporter_CDS
363333	TGG	3	TG	2	Name=Bacterial_regulatory_protein%2C_DeoR_family_CDS
382325	TCC	3	TC	2	Name=hypothetical_protein_CDS
395446	TCC	3	TC	2	Name=hypothetical_protein_CDS
406946	TCC	3	TC	2	Name=Sel1-like_repeat_CDS
423440	TCC	3	TC	2	Name=ABC_transporter%2C_ATP-binding_protein_CDS
438377	TCC	3	TC	2	Name=Thiolase_CDS
448916	TCC	3	TC	2	Name=Bacterial_extracellular_solute-binding_protein%2C_family_5_CDS
466218	TGG	3	TG	2	NA
490813	CGG	3	CG	2	NA
498707	TCC	3	TC	2	Name=Glutamine_synthetase%2C_catalytic_domain_protein_CDS
498928	TCC	3	TC	2	Name=Glutamine_synthetase%2C_catalytic_domain_protein_CDS
520133	TCC	3	TC	2	Name=Pyruvate_decarboxylase_CDS
526921	TCC	3	TC	2	Name=hypothetical_protein_CDS
547812	GGA	3	G	1	NA
569892	TCC	3	TC	2	NA
570222	TCC	3	TC	2	NA
571912	TCC	3	TC	2	Name=Xanthine/uracil/vitamin_C_permease_family_CDS
574987	TGG	3	TG	2	Name=transporter%2C_TrkA_family_CDS
626323	TCC	3	TC	2	Name=DNA_topoisomerase_I_CDS
631259	GAA	3	G	1	Name=aspartate_carbamoyltransferase_catalytic_subunit_CDS
640110	CAA	3	C	1	Name=Protein_of_unknown_function_DUF6_CDS
670371	TCC	3	TC	2	Name=Bacterial_inner-membrane_translocator_CDS
672052	TGG	3	TG	2	Name=elongator_protein_3_CDS
696558	GCT	3	G	1	Name=Sodium:dicarboxylate_symporter_CDS
721953	CAA	3	CA	2	Name=Beta_and_gamma_crystallin_CDS
725217	CAA	3	C	1	Name=ABC_transporter%2C_ATP-binding/permease_protein_CDS
728604	AGG	3	AG	2	NA
764806	TGG	3	TG	2	Name=Secretion_protein_HlyD_CDS
807818	TCC	3	TC	2	Name=Aldehyde_dehydrogenase_CDS
811646	ATT	3	AT	2	Name=Glucose/ribitol_dehydrogenase_CDS
825884	TGG	3	TG	2	Name=Iron_permease_FTR1_CDS
829498	AAG	3	A	1	Name=5'-methylthioadenosine_nucleosidase_/_S-adenosylhomocysteine_nucleosidase_CDS
833477	TGG	3	TG	2	Name=Catalase_CDS
841037	TCC	3	TC	2	Name=Peptidase_family_T4_CDS
842731	TCC	3	TC	2	Name=mannose-1-phosphate_guanylyltransferase/mannose-6-phosphate_isomerase_CDS
878826	TGG	3	TG	2	Name=ABC_transporter_CDS
881102	TGG	3	TG	2	Name=sugar_ABC_transporter%2C_periplasmic_sugar-bindingprotein_CDS
891691	TCC	3	TC	2	Name=NarH%2C_respiratory_nitrate_reductase%2C_beta_subunit_CDS
917600	TGG	3	TG	2	NA
919867	CAA	3	C	1	Name=Heat_shock_protein_Hsp70_CDS
937312	TCC	3	TC	2	Name=Chaperonin_clpA/B_CDS
963649	CAA	3	C	1	NA
970068	CAA	3	C	1	Name=Conserved_hypothetical_protein_730_CDS
987384	TCC	3	TC	2	Name=Methylglyoxal_synthase_CDS
997994	AGG	3	AG	2	Name=Aldehyde_dehydrogenase_CDS
1008269	CAA	3	C	1	Name=SlyX_CDS
1020622	TCC	3	TC	2	Name=dihydrolipoamide_acetyltransferase_CDS
1041263	TCC	3	TC	2	Name=Binding-protein-dependent_transport_systems_inner_membrane_component_CDS
1059498	TGG	3	TG	2	NA
1060909	CTT	3	C	1	NA
1065528	TGG	3	TG	2	Name=N-acetylglucosamine_kinase_CDS
1082688	CCA	3	C	1	Name=Response_regulator_receiver_CDS
1085476	CTG	3	CG	2	Name=chemotaxis_motc_protein_precursor_CDS
1091229	TCC	3	TC	2	Name=Flagellin_CDS
1101779	TGG	3	TG	2	Name=outer_membrane_autotransporter_CDS
1103214	TCC	3	TC	2	Name=putative_integral_membrane_protein_CDS
1109526	CAA	3	C	1	NA
1110043	TGG	3	TG	2	Name=Aldehyde_dehydrogenase_CDS
1132143	TGG	3	TG	2	Name=branched-chain_amino_acid_ABC_transporter%2C_ATP-binding/permease_protein_CDS
208217	CT	2	C	1	Name=DNA_mismatch_repair_protein_CDS
236635	CA	2	C	1	Name=Bacterial_inner-membrane_translocator_CDS
308232	CG	2	C	1	Name=Alr%2C_alanine_racemase_CDS
329421	TC	2	T	1	Name=transcriptional_regulator%2C_LysR_family_CDS
484555	CG	2	C	1	Name=hypothetical_sugar_ABC_transporter%2C_permease_protein_CDS
509656	CG	2	C	1	Name=proline_dehydrogenase/delta-1-pyrroline-5-carboxylate_dehydrogenase_CDS
681301	GA	2	G	1	NA
891506	AG	2	A	1	Name=NarH%2C_respiratory_nitrate_reductase%2C_beta_subunit_CDS
894079	GA	2	G	1	Name=Nitrate_reductase%2C_gamma_subunit_CDS
1087370	GA	2	G	1	Name=OmpA/MotB_domain_protein_CDS
1116808	CT	2	C	1	Name=5-carboxymethyl-2-hydroxymuconate_isomerase_CDS

## Sheet: INS_Detailed CHR I
Positions	BAR	BAR Length	BAS	BAS Length	Gene Info
2059393	TAGGC	5	TAGGCACGGCAGGGATATAATCAAGAGGCGTGGAGCGCTGCAGGC	45	NA
545364	TAGTAATTTTCAA	13	TAAAAGTAATTTTCAA	16	Name=Glycosyl_transferase%2C_group_1_CDS
2043003	AGGGGC	6	AAGGGGGC,AGGC	13	Name=UvrD/REP_helicase_CDS
2095608	TGAAGAAGAA	10	TGAAGAAGAAGAA	13	Name=S-adenosylmethionine_synthetase_CDS
878981	GAAAAA	6	GAAAAAAAAA	10	Name=seryl-tRNA_synthetase_CDS
1418929	GTTTTTT	7	GTTTTTTTTT	10	NA
1793174	CTTGCCTGG	9	CTTTGCCTGG	10	Name=hypothetical_protein_CDS
428501	TGCGCGC	7	TGCGCGCGC	9	Name=Glycyl-tRNA_synthetase_alpha_subunit_CDS
1169096	CGCAGC	6	CGCAGCAGC	9	Name=L-serine_dehydratase%2C_iron-sulfur-dependent%2C_single_chain_form_CDS
1698823	CCCCTGAA	8	CTCCCTGAA	9	Name=ATP/GTP-binding_site_motif_A_(P-loop)_CDS
1350121	CAAA	4	CTTAGAAA	8	Name=hypothetical_protein_CDS
1361911	CAAAAGG	7	CAAAAAGG	8	Name=tRNA_isopentenyltransferase_CDS
403563	TCGGG	5	TCCCGGG	7	Name=Tetracycline_resistance_protein_CDS
427901	CAAG	4	CAAGAAG	7	Name=Glycyl-tRNA_synthetase_alpha_subunit_CDS
849510	CCGTA	5	CTTCGTA	7	NA
1001465	CCCAGC	6	CTCCAGC	7	Name=Mandelate_racemase/muconate_lactonizing_enzyme_CDS
1257449	CG	2	CCCGAAG	7	NA
1281460	GAAAAA	6	GAAAAAA	7	Name=CobN/magnesium_chelatase_CDS
1469435	CTTTT	5	CTTTTTT	7	NA
1579897	CTCTTG	6	CTTCTTG	7	Name=hypothetical_protein_CDS
1743176	TCG	3	TTTTCCG	7	Name=ATP_synthase_subunit_B_CDS
1870753	TCGGCG	6	TCCGGCG	7	Name=Dehydrogenase_CDS
1896049	TCGCA	5	TCACGCA	7	Name=Integral_membrane_protein_CDS
1988875	CTTTT	5	CCTTTTT	7	Name=Oxidoreductase_CDS
174364	CTTTT	5	CTTTTT	6	NA
299947	TGAGA	5	TGGAGA	6	NA
301450	CAAAA	5	CAAAAA	6	Name=sensor_histidine_kinase_CDS
328114	CTTTT	5	CTTTTT	6	Name=Glycosyl_transferase%2C_family_2_CDS
389032	GAAAA	5	GAAAAA	6	Name=nitrogen_fixation_protein_FixI%2C_hypothetical_CDS
493111	CTTTT	5	CTTTTT	6	Name=LytB_protein_CDS
494806	GAAAA	5	GAAAAA	6	Name=Aminoglycoside_phosphotransferase_CDS
557092	AGGG	4	AGGGGG	6	Name=Tetracycline_resistance_protein_TetB_CDS
766416	GAAAA	5	GAAAAA	6	NA
947564	GTTTT	5	GTTTTT	6	NA
977737	ACGC	4	ACGCGC	6	Name=Sec-independent_protein_TATD_CDS
993066	CAAGA	5	CAAAGA	6	Name=Aminoacyl-tRNA_synthetase%2C_class_I_CDS
1039826	CTTTT	5	CTTTTT	6	NA
1098796	CGGG	4	CGAGGG	6	Name=Lon%2C_ATP-dependent_protease_La_CDS
1110726	GGCG	4	GGCGCG	6	Name=nitrogen_regulation_protein_NtrC_CDS
1163033	CTTTT	5	CTTTTT	6	Name=ATP-dependent_CLP_protease_ATP-binding_subunit_CLPA_CDS
1251661	TTG	3	TTGCTG	6	Name=GlpX_protein_CDS
1355089	GAAAA	5	GAAAAA	6	Name=K+_potassium_transporter_CDS
1387895	CTTTT	5	CTTTTT	6	Name=Metallopeptidase_family_M24_CDS
1587701	GAAAA	5	GAAAAA	6	NA
1621293	TAAGG	5	TAAAGG	6	NA
1730890	CTTTG	5	CTTTTG	6	Name=Leu/Ile/Val-binding_protein_family_CDS
1816896	CAAAA	5	CAAAAA	6	Name=ClpB%2C_ATP-dependent_Clp_protease%2C_ATP-binding_subunit_ClpB_CDS
2025984	TAAAA	5	TAAAAA	6	NA
2048839	CTTTT	5	CTTTTT	6	Name=Tryptophan_synthase%2C_alpha_chain_CDS
28392	CTTT	4	CTTTT	5	NA
362405	AGCG	4	AGGCG	5	Name=Ferredoxin-NADP_reductase_CDS
644285	GTGC	4	GATGC	5	Name=hypothetical_protein_CDS
846918	ATT	3	ATCTT	5	Name=Beta-ketoacyl_synthase_CDS
1608065	CAAG	4	CAAAG	5	Name=Aldehyde_dehydrogenase_CDS
1766299	GGC	3	GAAGC	5	Name=ATP/GTP-binding_site_motif_A_(P-loop)_CDS
1772667	CAAA	4	CAAAA	5	Name=LemA_family_CDS
1776789	CTT	3	CTTTT	5	Name=Carbonic_anhydrase_CDS
1828465	TGC	3	TGCGC	5	Name=glutaredoxin_3_CDS
157720	CTT	3	CTTT	4	Name=PII_uridylyl-transferase_CDS
211176	CAA	3	CAAA	4	Name=FAD-dependent_glycerol-3-phosphate_dehydrogenase_CDS
247198	CTT	3	CTTT	4	Name=Bacterial_extracellular_solute-binding_protein%2C_family_1_CDS
255479	TCG	3	TCCG	4	Name=Mandelate_racemase/muconate_lactonizing_enzyme_CDS
708386	CC	2	CCAC	4	Name=OmpA-like_transmembrane_domain_protein_CDS
780274	CGA	3	CGGA	4	Name=Fatty_acid_synthesis_plsX_protein_CDS
948180	CG	2	CGGG	4	Name=Salicylate_hydroxylase_CDS
1446461	AC	2	ACGC	4	Name=immunoreactive_28_kDa_outer_membrane_protein_CDS
1479415	AT	2	ACTT	4	Name=hypothetical_protein_CDS
1707956	AC	2	AAGC	4	NA
398580	GA	2	GAA	3	Name=aldehyde_dehydrogenase_family_protein_CDS
611194	GT	2	GAT	3	NA
1098553	TG	2	TCG	3	Name=Lon%2C_ATP-dependent_protease_La_CDS
1475433	AG	2	AGG	3	Name=transcription_elongation_factor_GreA_CDS
1528071	TG	2	TGG	3	Name=GCN5-related_N-acetyltransferase_CDS
1826337	TG	2	TGG	3	Name=Transporter%2C_DME_family_CDS
177516	T	1	TC	2	Name=nitrogen_regulatory_IIA_protein_CDS
381260	C	1	CA	2	Name=Xanthine_dehydrogenase_CDS
664774	A	1	AG	2	Name=Cyclic_nucleotide-binding_domain_protein_CDS
1467242	T	1	TC	2	NA
1650814	C	1	CT	2	Name=FtsH%2C_cell_division_protein_FtsH_CDS
1760381	C	1	CT	2	NA

## Sheet: INS_Detailed CHR II
Positions	BAR	BAR Length	BAS	BAS Length	Gene Info
241133	ACTGCCCTACTGCC	14	ACTGCCCTGCCCTGCTGCCCTACTGCC	27	NA
926192	TGCGCGCGCG	10	TGCGCGCGCGCGCG	14	Name=sugar-binding_transcriptional_regulator%2C_LacI_family_CDS
398715	ATCCTTCC	8	ATCCTTCCTTCC	12	Name=FMN/related_compound-binding_core_CDS
496719	ATGTGTGT	8	ATGTGTGTGT	10	Name=Iron-containing_alcohol_dehydrogenase_CDS
1107718	TGCGCGC	7	TGCGCGCGC	9	Name=Bacterial_inner-membrane_translocator_CDS
47478	ACCCC	5	AACTCCCC	8	Name=Glutamate_synthase_amidotransferase_domain_protein_CDS
370171	CGGGCG	6	CGTGGGCG	8	Name=ATP/GTP-binding_site_motif_A_(P-loop)_CDS
784644	CAAAAA	6	CAAAAAAA	8	NA
964432	GAAAA	5	GAAAAAAA	8	NA
148173	GGTATG	6	GAGTATG	7	Name=Flagellar_transport_protein_FliP_CDS
791348	CTTTTT	6	CTTTTTT	7	Name=Bacterial_regulatory_protein%2C_Crp_family_CDS
976130	CAGG	4	CGGAAGG	7	Name=Formylmethionine_deformylase_CDS
184036	CTTTT	5	CTTTTT	6	Name=Chaperonin_Cpn10_CDS
372852	TAAG	4	TAAAAG	6	Name=Periplasmic_binding_protein/LacI_transcriptionalregulator_CDS
424775	CTTTT	5	CTTTTT	6	Name=ABC_transporter%2C_membrane_spanning_protein_CDS
496289	GAAA	4	GAAAAA	6	NA
708074	GAAAA	5	GAAAAA	6	Name=Surf1_protein_CDS
904059	ACGC	4	ACGCGC	6	Name=hypothetical_protein_CDS
1135796	GTTTT	5	GTTTTT	6	NA
1137687	CTCA	4	CTTTCA	6	NA
114181	TG	2	TGGAG	5	NA
220220	CAA	3	CAGAA	5	Name=Hypothetical_Cytosolic_Protein_CDS
462408	CAAA	4	CAAAA	5	NA
538713	CTTG	4	CTTTG	5	Name=Binding-protein-dependent_transport_systems_inner_membrane_component_CDS
591947	CGAA	4	CGGAA	5	Name=Bacterial_regulatory_protein_LysR%2C_HTH_motif_CDS
594992	CAT	3	CTTAT	5	Name=Helix-turn-helix%2C_AraC_type_CDS
648106	ACCC	4	ATCCC	5	NA
692517	CAGA	4	CAAGA	5	NA
246865	GCC	3	GCCC	4	Name=glycerate_dehydrogenase_CDS
399877	CCG	3	CTCG	4	NA
430571	GC	2	GCCC	4	Name=nickel_ABC_transporter%2C_permease_protein_CDS
455342	CGA	3	CGGA	4	Name=Dihydroxy-acid_and_6-phosphogluconate_dehydratase_CDS
515196	TC	2	TCCC	4	Name=Binding-protein-dependent_transport_systems_inner_membrane_component_CDS
941068	GAA	3	GAAA	4	NA
1085269	TC	2	TTCC	4	Name=Flagellar_hook-length_control_protein_CDS
781046	C	1	CTT	3	Name=Multidrug_resistance_protein_CDS
807482	GA	2	GAA	3	Name=Aldehyde_dehydrogenase_CDS
907796	GC	2	GCC	3	Name=nitrous-oxide_reductase%2C_nosY_component_CDS
961889	CT	2	CTT	3	Name=Tetracycline_resistance_protein_TetB_CDS
670191	G	1	GA	2	Name=Bacterial_inner-membrane_translocator_CDS

## Sheet: SNPs_Detailed CHR I
Positions	BAR	BAS	Gene Info
39971	T	C	Name=DNA_polymerase_III_subunits_gamma_and_tau_CDS
39972	C	T	Name=DNA_polymerase_III_subunits_gamma_and_tau_CDS
58639	C	T	NA
64487	G	A	NA
64488	C	G	NA
64942	A	G	Name=phosphoglucomutase_CDS
79438	C	G	Name=outer_membrane_protein_CDS
79441	C	A	Name=outer_membrane_protein_CDS
79449	A	T	Name=outer_membrane_protein_CDS
79469	A	G	Name=outer_membrane_protein_CDS
79473	T	C	Name=outer_membrane_protein_CDS
79482	A	G	Name=outer_membrane_protein_CDS
79491	C	T	Name=outer_membrane_protein_CDS
79492	A	G	Name=outer_membrane_protein_CDS
79495	T	C	Name=outer_membrane_protein_CDS
79500	C	T	Name=outer_membrane_protein_CDS
79516	T	C	Name=outer_membrane_protein_CDS
79517	T	G	Name=outer_membrane_protein_CDS
79530	C	T	Name=outer_membrane_protein_CDS
79537	C	T	Name=outer_membrane_protein_CDS
79558	C	T	Name=outer_membrane_protein_CDS
79559	T	C	Name=outer_membrane_protein_CDS
79565	A	C	Name=outer_membrane_protein_CDS
79568	A	G	Name=outer_membrane_protein_CDS
79695	C	T	Name=outer_membrane_protein_CDS
79699	C	A	Name=outer_membrane_protein_CDS
79702	C	T	Name=outer_membrane_protein_CDS
79710	G	C	Name=outer_membrane_protein_CDS
79714	A	T	Name=outer_membrane_protein_CDS
79720	A	T	Name=outer_membrane_protein_CDS
79724	A	C	Name=outer_membrane_protein_CDS
79747	A	G	Name=outer_membrane_protein_CDS
79752	T	C	Name=outer_membrane_protein_CDS
79753	A	G	Name=outer_membrane_protein_CDS
79756	C	T	Name=outer_membrane_protein_CDS
84226	G	A	Name=hypothetical_protein_CDS
84227	A	G	Name=hypothetical_protein_CDS
86465	C	T	NA
89021	T	C	NA
89022	C	T	NA
89046	A	G	NA
95254	G	A	Name=hypothetical_protein_CDS
95255	A	G	Name=hypothetical_protein_CDS
100013	G	A	Name=Heme_exporter_protein_CcmA_CDS
100014	A	G	Name=Heme_exporter_protein_CcmA_CDS
103517	A	G	Name=Dihydroxy-acid_and_6-phosphogluconate_dehydratase_CDS
140886	A	G	Name=DNA_gyrase_subunit_B_CDS
142143	A	G	Name=DNA_gyrase_subunit_B_CDS
142246	A	G	NA
150077	G	C	Name=Transposase_CDS
150727	G	A	NA
152618	A	G	NA
154901	A	G	Name=tryptophanyl-tRNA_synthetase_CDS
167511	G	A	Name=tRNA/rRNA_methyltransferase_(SpoU)_CDS
167512	A	G	Name=tRNA/rRNA_methyltransferase_(SpoU)_CDS
170964	G	A	Name=Clp_protease_CDS
170965	A	G	Name=Clp_protease_CDS
175666	A	G	Name=Sigma-54_factor_family_CDS
205062	T	C	Name=binfunctional_sulfate_adenylyltransferase_subunit_1/adenylylsulfate_kinase_protein_CDS
205063	C	T	Name=binfunctional_sulfate_adenylyltransferase_subunit_1/adenylylsulfate_kinase_protein_CDS
254208	A	G	Name=Short-chain_dehydrogenase/reductase_SDR_CDS
256273	T	C	Name=Mandelate_racemase/muconate_lactonizing_enzyme_CDS
256274	C	T	Name=Mandelate_racemase/muconate_lactonizing_enzyme_CDS
279542	T	C	NA
279543	C	T	NA
286024	C	T	NA
294500	T	C	Name=Urease_accessory_protein_UreD_CDS
299818	C	T	NA
300100	A	G	Name=sensor_histidine_kinase_CDS
316044	G	A	Name=arginine/ornithine_transport_operon_protein_aot_CDS
316045	A	G	Name=arginine/ornithine_transport_operon_protein_aot_CDS
317320	T	C	Name=hydrolase%2C_haloacid_dehalogenase-like_family_CDS
347151	A	G	Name=Bacterial_regulatory_protein%2C_LuxR_family_CDS
351065	G	A	NA
351066	A	G	NA
355436	T	C	Name=hypothetical_protein_CDS
355437	C	T	Name=hypothetical_protein_CDS
383729	G	A	Name=Transcriptional_regulator%2C_LysR_family_CDS
383730	A	G	Name=Transcriptional_regulator%2C_LysR_family_CDS
383904	T	C	Name=Transcriptional_regulator%2C_LysR_family_CDS
388108	A	G	Name=putative_hydroxypyruvate_reductase_CDS
389503	G	A	Name=nitrogen_fixation_protein_FixI%2C_hypothetical_CDS
389504	A	G	Name=nitrogen_fixation_protein_FixI%2C_hypothetical_CDS
391620	A	G	Name=4Fe-4S_ferredoxin%2C_iron-sulfur_binding_domain_protein_CDS
423014	G	A	NA
431701	G	A	Name=Sua5/YciO/YrdC/YwlC_protein_family_CDS
431702	A	G	Name=Sua5/YciO/YrdC/YwlC_protein_family_CDS
442552	T	C	Name=hypothetical_protein_CDS
442553	C	T	Name=hypothetical_protein_CDS
447336	A	G	Name=putative_lipoprotein_CDS
448090	T	C	NA
448091	C	T	NA
449778	G	A	Name=3%2C4-Dihydroxy-2-butanone_4-phosphate_synthase_CDS
464563	T	C	Name=CDP-alcohol_phosphatidyltransferase_CDS
466394	G	A	Name=amidophosphoribosyltransferase_CDS
466395	A	G	Name=amidophosphoribosyltransferase_CDS
469561	A	G	Name=RadA%2C_DNA_repair_protein_RadA_CDS
477862	G	A	Name=Short-chain_dehydrogenase/reductase_SDR_CDS
477863	A	G	Name=Short-chain_dehydrogenase/reductase_SDR_CDS
485579	G	A	NA
495040	G	A	Name=Aminoglycoside_phosphotransferase_CDS
495041	A	G	Name=Aminoglycoside_phosphotransferase_CDS
505076	T	C	Name=lipoprotein%2C_putative_CDS
513370	T	C	Name=A/G-specific_adenine_glycosylase_CDS
513371	C	T	Name=A/G-specific_adenine_glycosylase_CDS
520558	G	A	Name=PEP-utilizing_enzyme_CDS
520559	A	G	Name=PEP-utilizing_enzyme_CDS
542399	T	C	NA
542428	G	A	NA
542443	G	A	NA
542480	A	C	Name=ISBm1%2C_transposase_orfA_CDS
542523	A	G	Name=ISBm1%2C_transposase_orfA_CDS
544012	A	G	NA
544742	T	C	Name=Transposase%2C_IS4_CDS
544779	A	G	Name=Transposase%2C_IS4_CDS
544822	A	G	Name=Transposase%2C_IS4_CDS
548138	C	T	NA
548397	C	T	Name=Transposase%2C_IS4_CDS
552277	G	A	Name=mannose-1-phosphate_guanylyltransferase/mannose-6-phosphate_isomerase_CDS
563656	A	G	Name=Carbohydrate_kinase%2C_FGGY_CDS
574982	C	T	NA
581084	T	C	Name=Manganese_and_iron_superoxide_dismutase_CDS
585139	C	T	NA
587039	T	C	Name=Hypothetical_Cytosolic_Protein_CDS
587040	C	T	Name=Hypothetical_Cytosolic_Protein_CDS
587730	C	T	Name=Amidase_CDS
590746	G	A	Name=sensor_histidine_kinase_CDS
590747	A	G	Name=sensor_histidine_kinase_CDS
593294	A	G	Name=hypothetical_protein_CDS
603739	G	A	Name=hypothetical_protein_CDS
619382	G	A	Name=Cytochrome_C_biogenesis_protein_CDS
619383	A	G	Name=Cytochrome_C_biogenesis_protein_CDS
631820	G	A	NA
634670	T	C	Name=Protein_of_unknown_function_DUF6_CDS
634671	C	T	Name=Protein_of_unknown_function_DUF6_CDS
638435	T	C	Name=electron_transfer_flavoprotein%2C_oxidoreductase_CDS
638436	C	T	Name=electron_transfer_flavoprotein%2C_oxidoreductase_CDS
642779	C	T	Name=Purine_and_other_phosphorylase%2C_family_1_CDS
644495	A	G	Name=hypothetical_protein_CDS
651974	C	T	NA
669004	A	G	Name=Transcriptional_regulator%2C_ARAC_family_CDS
692743	C	T	Name=Organic_solvent_tolerance_protein_CDS
694146	G	A	Name=Predicted_permease_YjgP/YjgQ_family_CDS
694944	A	G	Name=Predicted_permease_YjgP/YjgQ_family_CDS
695820	G	A	Name=Predicted_permease_YjgP/YjgQ_family_CDS
695821	A	G	Name=Predicted_permease_YjgP/YjgQ_family_CDS
696510	A	G	NA
698037	T	C	Name=Cytosol_aminopeptidase_CDS
698038	C	T	Name=Cytosol_aminopeptidase_CDS
703164	T	C	Name=Protein_of_unknown_function_DUF306_CDS
703165	C	T	Name=Protein_of_unknown_function_DUF306_CDS
723876	G	A	Name=L-lactate_permease_CDS
723877	A	G	Name=L-lactate_permease_CDS
725211	G	A	NA
725212	A	G	NA
730595	T	C	Name=Helix-turn-helix_motif_CDS
730596	C	T	Name=Helix-turn-helix_motif_CDS
741414	G	A	Name=hypothetical_protein_CDS
741415	A	G	Name=hypothetical_protein_CDS
744431	G	A	Name=Cys/Met_metabolism_pyridoxal-phosphate-dependentenzyme_CDS
744432	A	G	Name=Cys/Met_metabolism_pyridoxal-phosphate-dependentenzyme_CDS
745553	G	A	Name=PA-phosphatase_related_phosphoesterase_CDS
745554	A	G	Name=PA-phosphatase_related_phosphoesterase_CDS
747889	C	T	Name=General_L-amino_acid_transport_system_permease_protein_AAPQ_CDS
761215	G	A	NA
761216	A	G	NA
763440	T	C	Name=DNA_topoisomerase_IV_subunit_A_CDS
775278	T	C	Name=Antitermination_protein_NusB_CDS
775279	C	T	Name=Antitermination_protein_NusB_CDS
783010	G	A	NA
783011	A	G	NA
788306	C	A	NA
788309	G	T	NA
788351	A	C	NA
806222	T	C	Name=Respiratory-chain_NADH_dehydrogenase_75_kDa_subunit_CDS
806223	C	T	Name=Respiratory-chain_NADH_dehydrogenase_75_kDa_subunit_CDS
814352	A	G	Name=biotin--protein_ligase_CDS
821345	T	C	Name=ATP/GTP-binding_site_motif_A_(P-loop)_CDS
821346	C	T	Name=ATP/GTP-binding_site_motif_A_(P-loop)_CDS
821699	A	G	NA
822094	T	C	NA
828121	G	A	Name=Ribosomal_protein_S4_CDS
828122	A	G	Name=Ribosomal_protein_S4_CDS
833494	G	A	NA
833495	A	G	NA
837258	C	T	NA
845523	G	A	Name=Bacterial_lipid_A_biosynthesis_acyltransferase_CDS
845524	A	G	Name=Bacterial_lipid_A_biosynthesis_acyltransferase_CDS
849419	A	G	NA
858794	T	C	NA
866300	A	G	Name=Protein_of_unknown_function%2C_HesB/YadR/YfhF_CDS
869479	G	A	Name=arginyl-tRNA_synthetase_CDS
869480	A	G	Name=arginyl-tRNA_synthetase_CDS
871158	A	G	Name=Antifreeze_protein%2C_type_I_CDS
882616	T	C	Name=ATP/GTP-binding_site_motif_A_(P-loop)_CDS
882617	C	T	Name=ATP/GTP-binding_site_motif_A_(P-loop)_CDS
884133	T	C	Name=Vacuolar_H+-transporting_two-sector_ATPase%2C_C_subunit_CDS
884134	C	T	Name=Vacuolar_H+-transporting_two-sector_ATPase%2C_C_subunit_CDS
887715	T	C	Name=glucose-inhibited_division_protein_A_CDS
887716	C	T	Name=glucose-inhibited_division_protein_A_CDS
890938	T	C	Name=hypothetical_protein_CDS
890939	C	T	Name=hypothetical_protein_CDS
891786	T	C	Name=Peptidylprolyl_isomerase%2C_FKBP-type_CDS
891787	C	T	Name=Peptidylprolyl_isomerase%2C_FKBP-type_CDS
895848	G	A	Name=hypothetical_protein_CDS
905555	C	T	Name=Ribonuclease_E_and_G_CDS
909750	G	A	Name=Glycosyl_transferase%2C_family_51_CDS
909751	A	G	Name=Glycosyl_transferase%2C_family_51_CDS
911730	T	C	Name=Peptide_chain_release_factor_2_CDS
911731	C	T	Name=Peptide_chain_release_factor_2_CDS
912227	T	A	Name=hypothetical_protein_CDS
912859	T	C	Name=Transposase%2C_IS4_CDS
919564	A	G	Name=tyrosyl-tRNA_synthetase_CDS
922742	G	A	Name=Aminotransferase%2C_class_V_CDS
922743	A	G	Name=Aminotransferase%2C_class_V_CDS
923382	G	A	Name=Aminotransferase%2C_class_V_CDS
923383	A	G	Name=Aminotransferase%2C_class_V_CDS
925925	C	T	Name=ABC_transporter_CDS
933170	T	C	Name=ATP-dependent_RNA_helicase%2C_DEAD/DEAH_box_family_CDS
933171	C	T	Name=ATP-dependent_RNA_helicase%2C_DEAD/DEAH_box_family_CDS
937034	G	A	Name=Outer_membrane_efflux_protein_CDS
937035	A	G	Name=Outer_membrane_efflux_protein_CDS
939267	G	A	Name=valyl-tRNA_synthetase_CDS
948254	A	G	Name=Salicylate_hydroxylase_CDS
952515	T	C	NA
952516	C	T	NA
954231	G	A	NA
977264	T	C	Name=Sec-independent_protein_TATD_CDS
977265	C	T	Name=Sec-independent_protein_TATD_CDS
985638	T	C	Name=GlnA%2C_glutamine_synthetase%2C_type_I_CDS
985639	C	T	Name=GlnA%2C_glutamine_synthetase%2C_type_I_CDS
990598	C	T	Name=hypothetical_protein_CDS
991336	A	G	Name=glutathione_reductase_CDS
992923	G	A	Name=Aminoacyl-tRNA_synthetase%2C_class_I_CDS
993244	T	C	Name=Aminoacyl-tRNA_synthetase%2C_class_I_CDS
993245	C	T	Name=Aminoacyl-tRNA_synthetase%2C_class_I_CDS
1007749	C	T	Name=hypothetical_protein_CDS
1010169	G	A	Name=hypothetical_protein_CDS
1010170	A	G	Name=hypothetical_protein_CDS
1011506	C	T	Name=Adrenodoxin_CDS
1013190	G	A	Name=Dihydropteroate_synthase%2C_DHPS_CDS
1013191	A	G	Name=Dihydropteroate_synthase%2C_DHPS_CDS
1021321	G	A	NA
1021322	A	G	NA
1042122	T	C	Name=Thiosulfate_sulfurtransferase_CDS
1042123	C	T	Name=Thiosulfate_sulfurtransferase_CDS
1045482	G	A	NA
1045483	A	G	NA
1056398	G	A	Name=hypothetical_protein_CDS
1056399	A	G	Name=hypothetical_protein_CDS
1089296	A	G	Name=Multiple_antibiotic_resistance_(MarC)-related_protein_CDS
1101335	T	C	Name=Clp_protease_CDS
1101336	C	T	Name=Clp_protease_CDS
1105159	T	C	Name=TrkA-N:TrkA_potassium_uptake_protein_CDS
1105160	C	T	Name=TrkA-N:TrkA_potassium_uptake_protein_CDS
1111038	T	C	Name=nitrogen_regulation_protein_NtrC_CDS
1128638	A	G	Name=Glutamine_amidotransferase_class-I_CDS
1137544	G	A	Name=MoeA%2C_molybdopterin_biosynthesis_protein_MoeA_CDS
1137545	A	G	Name=MoeA%2C_molybdopterin_biosynthesis_protein_MoeA_CDS
1137595	T	C	Name=MoeA%2C_molybdopterin_biosynthesis_protein_MoeA_CDS
1137596	C	T	Name=MoeA%2C_molybdopterin_biosynthesis_protein_MoeA_CDS
1143224	G	A	Name=Citrate_synthase_CDS
1143225	A	G	Name=Citrate_synthase_CDS
1155650	A	G	Name=Aspartate/glutamate/uridylate_kinase_CDS
1175130	T	C	NA
1178131	C	T	Name=Carboxyl_transferase_family_CDS
1191070	G	A	Name=Isocitrate/isopropylmalate_dehydrogenase_CDS
1191071	A	G	Name=Isocitrate/isopropylmalate_dehydrogenase_CDS
1198153	G	A	Name=Bacterial_outer_membrane_protein_CDS
1198154	A	G	Name=Bacterial_outer_membrane_protein_CDS
1205446	T	C	NA
1205447	C	T	NA
1207805	G	A	Name=Ribosomal_protein_L15_CDS
1207806	A	G	Name=Ribosomal_protein_L15_CDS
1228421	A	G	Name=DNA-directed_RNA_polymerase_beta_subunit_CDS
1234572	G	A	NA
1255116	G	A	NA
1255117	A	G	NA
1256708	G	A	Name=hypothetical_protein_CDS
1256709	A	G	Name=hypothetical_protein_CDS
1261719	C	A	NA
1261763	A	C	NA
1268253	T	C	NA
1268254	C	T	NA
1272311	G	A	Name=Aminotransferase%2C_class-I_CDS
1272312	A	G	Name=Aminotransferase%2C_class-I_CDS
1277047	A	G	Name=CobM%2C_precorrin-4_C11-methyltransferase_CDS
1287180	T	C	NA
1287181	C	T	NA
1287979	A	G	Name=Cobyrinic_acid_a%2Cc-diamide_synthase_CDS
1290446	T	C	Name=MmsB%2C_3-hydroxyisobutyrate_dehydrogenase_CDS
1291695	G	A	NA
1291696	A	G	NA
1304202	G	A	Name=potassium_efflux_system_family_protein_CDS
1304203	A	G	Name=potassium_efflux_system_family_protein_CDS
1312378	T	C	NA
1312379	C	T	NA
1329701	A	G	Name=Gram-negative_bacterial_RTX_secretion_protein_D_CDS
1334945	G	A	Name=UreC-2%2C_urease%2C_alpha_subunit_CDS
1334946	A	G	Name=UreC-2%2C_urease%2C_alpha_subunit_CDS
1356428	G	A	Name=Pyridoxal_phosphate_biosynthetic_protein_PdxJ_CDS
1356429	A	G	Name=Pyridoxal_phosphate_biosynthetic_protein_PdxJ_CDS
1366781	A	G	Name=Band_7_protein_CDS
1379561	A	G	Name=FAD_linked_oxidase%2C_C-terminal_CDS
1394049	A	G	Name=ATP/GTP-binding_site_motif_A_(P-loop)_CDS
1396971	A	G	Name=Cell_division_protein_FtsZ_CDS
1398848	C	T	Name=Heat_shock_protein_Hsp70_CDS
1398868	T	C	Name=Heat_shock_protein_Hsp70_CDS
1398869	C	T	Name=Heat_shock_protein_Hsp70_CDS
1415902	T	C	NA
1415903	C	T	NA
1449068	G	A	Name=RNA_polymerase_sigma_factor_CDS
1449069	A	G	Name=RNA_polymerase_sigma_factor_CDS
1450010	C	T	Name=RNA_polymerase_sigma_factor_CDS
1451015	G	A	NA
1460903	T	C	Name=carbamoyl-phosphate_synthase_large_subunit_CDS
1460904	C	T	Name=carbamoyl-phosphate_synthase_large_subunit_CDS
1467674	T	C	Name=Glutathione_S-transferase_CDS
1469410	A	T	NA
1474132	T	C	Name=Bacterial_regulatory_protein%2C_AsnC_family_CDS
1481160	T	C	Name=Bacterial_SH3-like_region_CDS
1481161	C	T	Name=Bacterial_SH3-like_region_CDS
1483274	G	A	Name=excinuclease_ABC_subunit_B_CDS
1483275	A	G	Name=excinuclease_ABC_subunit_B_CDS
1488088	A	G	Name=hypothetical_protein_CDS
1492769	G	A	NA
1492770	A	G	NA
1513845	G	A	Name=tRNA/rRNA_methyltransferase_(SpoU)_CDS
1513846	A	G	Name=tRNA/rRNA_methyltransferase_(SpoU)_CDS
1522173	A	G	Name=Protein_of_unknown_function_DUF58_CDS
1529201	G	A	Name=Glutathione_S-transferase%2C_C-terminal_CDS
1529202	A	G	Name=Glutathione_S-transferase%2C_C-terminal_CDS
1534817	A	G	Name=cation_efflux_family_protein_CDS
1536818	C	T	Name=Glutamine_amidotransferase_class-I_CDS
1553924	A	G	Name=tRNA/rRNA_methyltransferase_(SpoU)_CDS
1558956	G	A	NA
1558957	A	G	NA
1562897	G	A	NA
1562898	A	G	NA
1597244	G	A	Name=RbsA-2%2C_ribose_ABC_transporter%2C_ATP-binding_protein_CDS
1597245	A	G	Name=RbsA-2%2C_ribose_ABC_transporter%2C_ATP-binding_protein_CDS
1611454	G	A	NA
1611455	A	G	NA
1619058	G	A	Name=hypothetical_protein_CDS
1619059	A	G	Name=hypothetical_protein_CDS
1620489	G	A	Name=Sensory_transduction_histidine_kinase_CDS
1620490	A	G	Name=Sensory_transduction_histidine_kinase_CDS
1620773	G	A	Name=Sensory_transduction_histidine_kinase_CDS
1620774	A	G	Name=Sensory_transduction_histidine_kinase_CDS
1634587	A	G	Name=deoxyuridine_5'-triphosphate_nucleotidohydrolase_CDS
1637796	G	A	Name=hypothetical_protein_CDS
1637797	A	G	Name=hypothetical_protein_CDS
1638029	A	G	NA
1654322	A	G	Name=TPR_repeat-containing_protein_CDS
1655905	G	A	Name=Bacterial_outer_membrane_protein_CDS
1655906	A	G	Name=Bacterial_outer_membrane_protein_CDS
1662012	A	G	Name=Bacterial_DNA_recombination_protein%2C_RuvA_CDS
1663096	G	A	Name=Crossover_junction_endodeoxyribonuclease_RuvC_CDS
1663097	A	G	Name=Crossover_junction_endodeoxyribonuclease_RuvC_CDS
1663670	G	A	Name=hypothetical_protein_CDS
1663671	A	G	Name=hypothetical_protein_CDS
1682964	G	A	NA
1682965	A	G	NA
1689224	G	A	NA
1690390	G	A	Name=hypothetical_protein_CDS
1690391	A	G	Name=hypothetical_protein_CDS
1713925	A	G	Name=ATP-dependent_helicase_CDS
1715412	A	G	Name=ATP-dependent_helicase_CDS
1717140	G	A	NA
1717141	A	G	NA
1717152	A	G	NA
1717422	G	A	NA
1717423	A	G	NA
1717433	G	A	NA
1717434	A	G	NA
1723238	A	G	Name=hypothetical_D-beta-hydroxybutyrate_dehydrogenase_CDS
1726280	G	A	Name=Pyc%2C_pyruvate_carboxylase_CDS
1726281	A	G	Name=Pyc%2C_pyruvate_carboxylase_CDS
1747742	T	C	Name=DEAD/DEAH_box_helicase_CDS
1747743	C	T	Name=DEAD/DEAH_box_helicase_CDS
1749297	G	A	NA
1749298	A	G	NA
1750684	T	C	Name=hypothetical_protein_CDS
1750685	C	T	Name=hypothetical_protein_CDS
1751884	G	A	Name=Aminoacyl-tRNA_synthetase%2C_class_I_CDS
1751885	A	G	Name=Aminoacyl-tRNA_synthetase%2C_class_I_CDS
1755992	A	G	Name=AMP-dependent_synthetase_and_ligase_CDS
1762052	T	C	Name=Hypothetical_Cytosolic_Protein_CDS
1762053	C	T	Name=Hypothetical_Cytosolic_Protein_CDS
1770400	C	G	NA
1772791	T	C	Name=hypothetical_protein_CDS
1772792	C	T	Name=hypothetical_protein_CDS
1773653	C	T	Name=Chorismate_mutase_CDS
1775771	A	G	NA
1779637	T	C	Name=ATP/GTP-binding_site_motif_A_(P-loop)_CDS
1779638	C	T	Name=ATP/GTP-binding_site_motif_A_(P-loop)_CDS
1794820	G	A	Name=GCN5-related_N-acetyltransferase_CDS
1794821	A	G	Name=GCN5-related_N-acetyltransferase_CDS
1812882	T	C	Name=Peptidase_M23/M37_CDS
1812883	C	T	Name=Peptidase_M23/M37_CDS
1819596	T	C	Name=Methyltransferase_CDS
1828009	T	C	Name=nitrilase/cyanide_hydratase/apolipoprotein_N-acyltransferase_CDS
1828010	C	T	Name=nitrilase/cyanide_hydratase/apolipoprotein_N-acyltransferase_CDS
1830353	T	C	Name=hypothetical_protein_CDS
1830354	C	T	Name=hypothetical_protein_CDS
1837399	T	C	Name=Porphobilinogen_deaminase_CDS
1837400	C	T	Name=Porphobilinogen_deaminase_CDS
1838750	T	C	Name=Glycoprotease_(M22)_metalloprotease_CDS
1838751	C	T	Name=Glycoprotease_(M22)_metalloprotease_CDS
1842241	T	C	Name=Bacterial_regulatory_protein%2C_GntR_family_CDS
1843812	T	A	Name=cell_division_protein_FtsK%2C_putative_CDS
1843824	C	G	Name=cell_division_protein_FtsK%2C_putative_CDS
1843825	G	A	Name=cell_division_protein_FtsK%2C_putative_CDS
1843827	A	G	Name=cell_division_protein_FtsK%2C_putative_CDS
1843833	G	C	Name=cell_division_protein_FtsK%2C_putative_CDS
1843847	T	G	Name=cell_division_protein_FtsK%2C_putative_CDS
1843851	C	T	Name=cell_division_protein_FtsK%2C_putative_CDS
1843863	G	C	Name=cell_division_protein_FtsK%2C_putative_CDS
1843866	T	C	Name=cell_division_protein_FtsK%2C_putative_CDS
1843871	T	C	Name=cell_division_protein_FtsK%2C_putative_CDS
1843872	G	C	Name=cell_division_protein_FtsK%2C_putative_CDS
1843874	T	A	Name=cell_division_protein_FtsK%2C_putative_CDS
1843878	G	C	Name=cell_division_protein_FtsK%2C_putative_CDS
1843881	A	C	Name=cell_division_protein_FtsK%2C_putative_CDS
1843887	A	G	Name=cell_division_protein_FtsK%2C_putative_CDS
1843890	A	G	Name=cell_division_protein_FtsK%2C_putative_CDS
1843893	G	A	Name=cell_division_protein_FtsK%2C_putative_CDS
1843905	A	G	Name=cell_division_protein_FtsK%2C_putative_CDS
1843914	A	G	Name=cell_division_protein_FtsK%2C_putative_CDS
1843946	G	T	Name=cell_division_protein_FtsK%2C_putative_CDS
1843950	G	C	Name=cell_division_protein_FtsK%2C_putative_CDS
1843953	G	T	Name=cell_division_protein_FtsK%2C_putative_CDS
1843954	G	T	Name=cell_division_protein_FtsK%2C_putative_CDS
1843955	C	T	Name=cell_division_protein_FtsK%2C_putative_CDS
1843956	C	T	Name=cell_division_protein_FtsK%2C_putative_CDS
1843965	A	C	Name=cell_division_protein_FtsK%2C_putative_CDS
1843982	A	C	Name=cell_division_protein_FtsK%2C_putative_CDS
1843994	T	G	Name=cell_division_protein_FtsK%2C_putative_CDS
1844020	C	A	Name=cell_division_protein_FtsK%2C_putative_CDS
1844022	C	A	Name=cell_division_protein_FtsK%2C_putative_CDS
1844031	G	T	Name=cell_division_protein_FtsK%2C_putative_CDS
1844046	G	C	Name=cell_division_protein_FtsK%2C_putative_CDS
1844049	G	T	Name=cell_division_protein_FtsK%2C_putative_CDS
1844061	T	A	Name=cell_division_protein_FtsK%2C_putative_CDS
1844067	C	G	Name=cell_division_protein_FtsK%2C_putative_CDS
1844068	A	C	Name=cell_division_protein_FtsK%2C_putative_CDS
1844076	A	T	Name=cell_division_protein_FtsK%2C_putative_CDS
1844077	A	T	Name=cell_division_protein_FtsK%2C_putative_CDS
1844078	G	C	Name=cell_division_protein_FtsK%2C_putative_CDS
1844082	G	C	Name=cell_division_protein_FtsK%2C_putative_CDS
1844088	C	A	Name=cell_division_protein_FtsK%2C_putative_CDS
1844090	G	T	Name=cell_division_protein_FtsK%2C_putative_CDS
1844091	C	G	Name=cell_division_protein_FtsK%2C_putative_CDS
1844106	C	T	Name=cell_division_protein_FtsK%2C_putative_CDS
1844109	G	C	Name=cell_division_protein_FtsK%2C_putative_CDS
1844112	G	A	Name=cell_division_protein_FtsK%2C_putative_CDS
1844117	C	A	Name=cell_division_protein_FtsK%2C_putative_CDS
1844118	G	A	Name=cell_division_protein_FtsK%2C_putative_CDS
1844121	A	G	Name=cell_division_protein_FtsK%2C_putative_CDS
1844127	C	G	Name=cell_division_protein_FtsK%2C_putative_CDS
1844130	A	G	Name=cell_division_protein_FtsK%2C_putative_CDS
1844133	C	A	Name=cell_division_protein_FtsK%2C_putative_CDS
1844136	G	A	Name=cell_division_protein_FtsK%2C_putative_CDS
1844141	G	C	Name=cell_division_protein_FtsK%2C_putative_CDS
1844148	C	T	Name=cell_division_protein_FtsK%2C_putative_CDS
1844157	C	A	Name=cell_division_protein_FtsK%2C_putative_CDS
1844163	G	A	Name=cell_division_protein_FtsK%2C_putative_CDS
1844164	A	T	Name=cell_division_protein_FtsK%2C_putative_CDS
1844165	A	G	Name=cell_division_protein_FtsK%2C_putative_CDS
1844181	G	A	Name=cell_division_protein_FtsK%2C_putative_CDS
1844184	A	G	Name=cell_division_protein_FtsK%2C_putative_CDS
1844196	G	A	Name=cell_division_protein_FtsK%2C_putative_CDS
1844203	T	A	Name=cell_division_protein_FtsK%2C_putative_CDS
1844204	G	T	Name=cell_division_protein_FtsK%2C_putative_CDS
1844211	C	A	Name=cell_division_protein_FtsK%2C_putative_CDS
1844214	A	G	Name=cell_division_protein_FtsK%2C_putative_CDS
1844220	T	G	Name=cell_division_protein_FtsK%2C_putative_CDS
1844235	C	G	Name=cell_division_protein_FtsK%2C_putative_CDS
1844238	C	T	Name=cell_division_protein_FtsK%2C_putative_CDS
1844241	C	A	Name=cell_division_protein_FtsK%2C_putative_CDS
1844250	G	C	Name=cell_division_protein_FtsK%2C_putative_CDS
1844256	G	A	Name=cell_division_protein_FtsK%2C_putative_CDS
1844271	G	C	Name=cell_division_protein_FtsK%2C_putative_CDS
1844327	C	G	Name=cell_division_protein_FtsK%2C_putative_CDS
1844328	G	A	Name=cell_division_protein_FtsK%2C_putative_CDS
1844331	A	G	Name=cell_division_protein_FtsK%2C_putative_CDS
1844334	G	A	Name=cell_division_protein_FtsK%2C_putative_CDS
1844337	T	G	Name=cell_division_protein_FtsK%2C_putative_CDS
1844340	C	T	Name=cell_division_protein_FtsK%2C_putative_CDS
1844346	C	G	Name=cell_division_protein_FtsK%2C_putative_CDS
1844355	C	G	Name=cell_division_protein_FtsK%2C_putative_CDS
1844358	C	A	Name=cell_division_protein_FtsK%2C_putative_CDS
1844367	C	T	Name=cell_division_protein_FtsK%2C_putative_CDS
1844370	C	G	Name=cell_division_protein_FtsK%2C_putative_CDS
1844373	G	A	Name=cell_division_protein_FtsK%2C_putative_CDS
1844382	A	G	Name=cell_division_protein_FtsK%2C_putative_CDS
1844391	T	A	Name=cell_division_protein_FtsK%2C_putative_CDS
1844394	G	A	Name=cell_division_protein_FtsK%2C_putative_CDS
1844403	G	C	Name=cell_division_protein_FtsK%2C_putative_CDS
1844424	A	G	Name=cell_division_protein_FtsK%2C_putative_CDS
1844427	C	G	Name=cell_division_protein_FtsK%2C_putative_CDS
1844447	G	C	Name=cell_division_protein_FtsK%2C_putative_CDS
1844448	T	G	Name=cell_division_protein_FtsK%2C_putative_CDS
1844454	A	G	Name=cell_division_protein_FtsK%2C_putative_CDS
1844468	T	A	Name=cell_division_protein_FtsK%2C_putative_CDS
1844469	C	A	Name=cell_division_protein_FtsK%2C_putative_CDS
1844472	G	A	Name=cell_division_protein_FtsK%2C_putative_CDS
1844476	A	G	Name=cell_division_protein_FtsK%2C_putative_CDS
1844480	C	G	Name=cell_division_protein_FtsK%2C_putative_CDS
1844487	G	C	Name=cell_division_protein_FtsK%2C_putative_CDS
1844495	G	T	Name=cell_division_protein_FtsK%2C_putative_CDS
1844499	G	A	Name=cell_division_protein_FtsK%2C_putative_CDS
1844507	T	A	Name=cell_division_protein_FtsK%2C_putative_CDS
1844511	T	C	Name=cell_division_protein_FtsK%2C_putative_CDS
1844519	G	A	Name=cell_division_protein_FtsK%2C_putative_CDS
1844521	G	T	Name=cell_division_protein_FtsK%2C_putative_CDS
1844529	C	T	Name=cell_division_protein_FtsK%2C_putative_CDS
1844551	C	G	Name=cell_division_protein_FtsK%2C_putative_CDS
1844554	A	G	Name=cell_division_protein_FtsK%2C_putative_CDS
1844556	A	G	Name=cell_division_protein_FtsK%2C_putative_CDS
1844562	G	A	Name=cell_division_protein_FtsK%2C_putative_CDS
1844568	G	A	Name=cell_division_protein_FtsK%2C_putative_CDS
1844571	G	C	Name=cell_division_protein_FtsK%2C_putative_CDS
1844574	A	G	Name=cell_division_protein_FtsK%2C_putative_CDS
1844577	A	G	Name=cell_division_protein_FtsK%2C_putative_CDS
1844594	T	G	Name=cell_division_protein_FtsK%2C_putative_CDS
1844622	T	C	Name=cell_division_protein_FtsK%2C_putative_CDS
1844631	G	A	Name=cell_division_protein_FtsK%2C_putative_CDS
1844633	T	C	Name=cell_division_protein_FtsK%2C_putative_CDS
1844640	G	C	Name=cell_division_protein_FtsK%2C_putative_CDS
1844646	G	C	Name=cell_division_protein_FtsK%2C_putative_CDS
1844649	A	G	Name=cell_division_protein_FtsK%2C_putative_CDS
1844652	G	C	Name=cell_division_protein_FtsK%2C_putative_CDS
1844658	C	T	Name=cell_division_protein_FtsK%2C_putative_CDS
1844664	G	A	Name=cell_division_protein_FtsK%2C_putative_CDS
1844667	C	G	Name=cell_division_protein_FtsK%2C_putative_CDS
1844676	C	T	Name=cell_division_protein_FtsK%2C_putative_CDS
1844682	C	A	Name=cell_division_protein_FtsK%2C_putative_CDS
1844694	A	G	Name=cell_division_protein_FtsK%2C_putative_CDS
1844708	C	T	Name=cell_division_protein_FtsK%2C_putative_CDS
1844709	G	C	Name=cell_division_protein_FtsK%2C_putative_CDS
1844712	A	T	Name=cell_division_protein_FtsK%2C_putative_CDS
1844715	C	T	Name=cell_division_protein_FtsK%2C_putative_CDS
1844727	G	C	Name=cell_division_protein_FtsK%2C_putative_CDS
1844730	G	A	Name=cell_division_protein_FtsK%2C_putative_CDS
1844733	G	T	Name=cell_division_protein_FtsK%2C_putative_CDS
1844735	T	C	Name=cell_division_protein_FtsK%2C_putative_CDS
1844742	G	C	Name=cell_division_protein_FtsK%2C_putative_CDS
1844749	A	C	Name=cell_division_protein_FtsK%2C_putative_CDS
1844754	C	T	Name=cell_division_protein_FtsK%2C_putative_CDS
1844756	G	C	Name=cell_division_protein_FtsK%2C_putative_CDS
1844763	C	G	Name=cell_division_protein_FtsK%2C_putative_CDS
1844765	T	A	Name=cell_division_protein_FtsK%2C_putative_CDS
1844769	A	G	Name=cell_division_protein_FtsK%2C_putative_CDS
1844772	G	A	Name=cell_division_protein_FtsK%2C_putative_CDS
1844777	A	G	Name=cell_division_protein_FtsK%2C_putative_CDS
1844805	C	T	Name=cell_division_protein_FtsK%2C_putative_CDS
1844817	G	A	Name=cell_division_protein_FtsK%2C_putative_CDS
1844820	G	C	Name=cell_division_protein_FtsK%2C_putative_CDS
1844832	A	C	Name=cell_division_protein_FtsK%2C_putative_CDS
1844840	C	G	Name=cell_division_protein_FtsK%2C_putative_CDS
1844841	G	A	Name=cell_division_protein_FtsK%2C_putative_CDS
1844844	C	G	Name=cell_division_protein_FtsK%2C_putative_CDS
1844858	T	G	Name=cell_division_protein_FtsK%2C_putative_CDS
1844859	A	C	Name=cell_division_protein_FtsK%2C_putative_CDS
1844862	G	A	Name=cell_division_protein_FtsK%2C_putative_CDS
1844865	A	G	Name=cell_division_protein_FtsK%2C_putative_CDS
1844870	C	T	Name=cell_division_protein_FtsK%2C_putative_CDS
1844880	A	G	Name=cell_division_protein_FtsK%2C_putative_CDS
1844882	T	C	Name=cell_division_protein_FtsK%2C_putative_CDS
1844886	G	A	Name=cell_division_protein_FtsK%2C_putative_CDS
1844887	G	C	Name=cell_division_protein_FtsK%2C_putative_CDS
1844888	T	C	Name=cell_division_protein_FtsK%2C_putative_CDS
1844901	C	A	Name=cell_division_protein_FtsK%2C_putative_CDS
1844908	A	G	Name=cell_division_protein_FtsK%2C_putative_CDS
1844913	C	G	Name=cell_division_protein_FtsK%2C_putative_CDS
1844938	C	G	Name=cell_division_protein_FtsK%2C_putative_CDS
1844945	G	T	Name=cell_division_protein_FtsK%2C_putative_CDS
1844949	C	T	Name=cell_division_protein_FtsK%2C_putative_CDS
1844952	A	G	Name=cell_division_protein_FtsK%2C_putative_CDS
1844958	A	G	Name=cell_division_protein_FtsK%2C_putative_CDS
1844961	G	A	Name=cell_division_protein_FtsK%2C_putative_CDS
1844964	C	G	Name=cell_division_protein_FtsK%2C_putative_CDS
1844965	A	G	Name=cell_division_protein_FtsK%2C_putative_CDS
1844970	G	A	Name=cell_division_protein_FtsK%2C_putative_CDS
1844973	C	A	Name=cell_division_protein_FtsK%2C_putative_CDS
1844976	A	G	Name=cell_division_protein_FtsK%2C_putative_CDS
1844978	G	C	Name=cell_division_protein_FtsK%2C_putative_CDS
1844994	A	G	Name=cell_division_protein_FtsK%2C_putative_CDS
1845001	G	A	Name=cell_division_protein_FtsK%2C_putative_CDS
1845006	G	A	Name=cell_division_protein_FtsK%2C_putative_CDS
1845009	C	G	Name=cell_division_protein_FtsK%2C_putative_CDS
1845017	T	C	Name=cell_division_protein_FtsK%2C_putative_CDS
1845018	G	C	Name=cell_division_protein_FtsK%2C_putative_CDS
1845021	A	G	Name=cell_division_protein_FtsK%2C_putative_CDS
1845027	A	G	Name=cell_division_protein_FtsK%2C_putative_CDS
1845030	C	G	Name=cell_division_protein_FtsK%2C_putative_CDS
1845033	G	T	Name=cell_division_protein_FtsK%2C_putative_CDS
1845035	C	A	Name=cell_division_protein_FtsK%2C_putative_CDS
1845042	G	C	Name=cell_division_protein_FtsK%2C_putative_CDS
1845043	C	G	Name=cell_division_protein_FtsK%2C_putative_CDS
1845044	T	A	Name=cell_division_protein_FtsK%2C_putative_CDS
1845048	C	G	Name=cell_division_protein_FtsK%2C_putative_CDS
1845054	C	A	Name=cell_division_protein_FtsK%2C_putative_CDS
1845057	A	G	Name=cell_division_protein_FtsK%2C_putative_CDS
1845063	G	A	Name=cell_division_protein_FtsK%2C_putative_CDS
1845066	G	C	Name=cell_division_protein_FtsK%2C_putative_CDS
1845078	G	A	Name=cell_division_protein_FtsK%2C_putative_CDS
1845084	C	G	Name=cell_division_protein_FtsK%2C_putative_CDS
1845093	G	C	Name=cell_division_protein_FtsK%2C_putative_CDS
1845095	T	C	Name=cell_division_protein_FtsK%2C_putative_CDS
1845102	T	A	Name=cell_division_protein_FtsK%2C_putative_CDS
1845105	C	A	Name=cell_division_protein_FtsK%2C_putative_CDS
1845108	T	C	Name=cell_division_protein_FtsK%2C_putative_CDS
1845111	A	G	Name=cell_division_protein_FtsK%2C_putative_CDS
1845113	G	A	Name=cell_division_protein_FtsK%2C_putative_CDS
1845114	C	T	Name=cell_division_protein_FtsK%2C_putative_CDS
1845120	A	G	Name=cell_division_protein_FtsK%2C_putative_CDS
1845129	C	G	Name=cell_division_protein_FtsK%2C_putative_CDS
1845132	G	C	Name=cell_division_protein_FtsK%2C_putative_CDS
1845135	G	T	Name=cell_division_protein_FtsK%2C_putative_CDS
1845141	T	G	Name=cell_division_protein_FtsK%2C_putative_CDS
1845142	T	C	Name=cell_division_protein_FtsK%2C_putative_CDS
1845143	T	G	Name=cell_division_protein_FtsK%2C_putative_CDS
1845149	T	G	Name=cell_division_protein_FtsK%2C_putative_CDS
1845162	A	G	Name=cell_division_protein_FtsK%2C_putative_CDS
1845165	C	T	Name=cell_division_protein_FtsK%2C_putative_CDS
1845168	A	G	Name=cell_division_protein_FtsK%2C_putative_CDS
1845171	G	A	Name=cell_division_protein_FtsK%2C_putative_CDS
1846818	G	A	Name=Ammonium_transporter_CDS
1846819	A	G	Name=Ammonium_transporter_CDS
1849472	T	C	Name=2-octaprenyl-6-methoxyphenyl_hydroxylase_CDS
1849473	C	T	Name=2-octaprenyl-6-methoxyphenyl_hydroxylase_CDS
1865198	T	C	Name=hypothetical_protein_CDS
1865199	C	T	Name=hypothetical_protein_CDS
1870698	T	C	Name=Dehydrogenase_CDS
1870699	C	T	Name=Dehydrogenase_CDS
1876181	G	A	Name=Lactate/malate_dehydrogenase_CDS
1876182	A	G	Name=Lactate/malate_dehydrogenase_CDS
1877695	G	A	Name=ATP/GTP-binding_site_motif_A_(P-loop)_CDS
1877696	A	G	Name=ATP/GTP-binding_site_motif_A_(P-loop)_CDS
[truncated: 55 more rows]

## Sheet: SNPs_Detailed CHR II
Positions	BAR	BAS	Gene Info
[truncated: 457 more rows]

[truncated: 2 more sheets: SNP Count CHR I, SNP Count CHR II]
