# Supplementary material for: Genomic and Immunoinformatics Insights Into a Bovine‐Derived Brucella abortus S19 Field Strain: Adaptations Impacting Vaccine Efficacy
Source: Vet Med Sci. 2025 Nov 3;11(6):e70593. doi: 10.1002/vms3.70593 (PMC12581176; doi:10.1002/vms3.70593)
Supplement: Supplementary file 5 — vms370593‐sup‐0005‐SuppMat5.xlsx [file VMS3-11-e70593-s004.xlsx]

## Sheet: P39-BAR
Pos	HLA	Peptide	Score	%Rank	BindLevel
1	BoLA-HD6	HKLLKLAAM	0.0629860	29513
2	BoLA-HD6	KLLKLAAMG	0.0024650	141725
3	BoLA-HD6	LLKLAAMGT	0.0000490	487500
4	BoLA-HD6	LKLAAMGTA	0.0000620	460000
5	BoLA-HD6	KLAAMGTAA	0.0025070	140746
6	BoLA-HD6	LAAMGTAAC	0.0000170	628571
7	BoLA-HD6	AAMGTAACA	0.0000520	480000
8	BoLA-HD6	AMGTAACAL	0.0333840	42608
9	BoLA-HD6	MGTAACALL	0.0014300	174227
10	BoLA-HD6	GTAACALLA	0.0000150	642857
11	BoLA-HD6	TAACALLAG	0.0000030	850000
12	BoLA-HD6	AACALLAGM	0.0008770	207823
13	BoLA-HD6	ACALLAGMA	0.0000040	800000
14	BoLA-HD6	CALLAGMAP	0.0000020	900000
15	BoLA-HD6	ALLAGMAPV	0.0079900	87160
16	BoLA-HD6	LLAGMAPVA	0.0007250	221758
17	BoLA-HD6	LAGMAPVAN	0.0000000	1000000
18	BoLA-HD6	AGMAPVANA	0.0006230	233506
19	BoLA-HD6	GMAPVANAQ	0.0002390	314615
20	BoLA-HD6	MAPVANAQE	0.0000060	766667
21	BoLA-HD6	APVANAQEK	0.0000150	642857
22	BoLA-HD6	PVANAQEKQ	0.0000000	1000000
23	BoLA-HD6	VANAQEKQN	0.0000010	950000
24	BoLA-HD6	ANAQEKQNV	0.0002390	314615
25	BoLA-HD6	NAQEKQNVE	0.0000280	561111
26	BoLA-HD6	AQEKQNVEV	0.0680440	28150
27	BoLA-HD6	QEKQNVEVL	0.5085830	0.4059	<= SB
28	BoLA-HD6	EKQNVEVLH	0.0000280	561111
29	BoLA-HD6	KQNVEVLHW	0.0718940	27113
30	BoLA-HD6	QNVEVLHWW	0.0001590	354375
31	BoLA-HD6	NVEVLHWWT	0.0000040	800000
32	BoLA-HD6	VEVLHWWTS	0.0001530	358125
33	BoLA-HD6	EVLHWWTSG	0.0000060	766667
34	BoLA-HD6	VLHWWTSGG	0.0001280	376923
35	BoLA-HD6	LHWWTSGGE	0.0000070	750000
36	BoLA-HD6	HWWTSGGEA	0.0000640	456000
37	BoLA-HD6	WWTSGGEAS	0.0000020	900000
38	BoLA-HD6	WTSGGEASA	0.0000370	526667
39	BoLA-HD6	TSGGEASAL	0.0005910	237662
40	BoLA-HD6	SGGEASALE	0.0000040	800000
41	BoLA-HD6	GGEASALEV	0.0000530	478000
42	BoLA-HD6	GEASALEVL	0.0526520	33025
43	BoLA-HD6	EASALEVLK	0.0000030	850000
44	BoLA-HD6	ASALEVLKK	0.0000160	635714
45	BoLA-HD6	SALEVLKKD	0.0000130	662500
46	BoLA-HD6	ALEVLKKDL	0.0196770	56754
47	BoLA-HD6	LEVLKKDLE	0.0000860	420000
48	BoLA-HD6	EVLKKDLES	0.0000940	411111
49	BoLA-HD6	VLKKDLESK	0.0005120	248841
50	BoLA-HD6	LKKDLESKG	0.0000530	478000
51	BoLA-HD6	KKDLESKGI	0.0005710	240290
52	BoLA-HD6	KDLESKGIS	0.0000190	614286
53	BoLA-HD6	DLESKGISW	0.0006370	231688
54	BoLA-HD6	LESKGISWT	0.0000380	523333
55	BoLA-HD6	ESKGISWTD	0.0000050	783333
56	BoLA-HD6	SKGISWTDM	0.0003330	285128
57	BoLA-HD6	KGISWTDMP	0.0000310	546667
58	BoLA-HD6	GISWTDMPV	0.0006780	226923
59	BoLA-HD6	ISWTDMPVA	0.0001630	351875
60	BoLA-HD6	SWTDMPVAG	0.0000180	621429
61	BoLA-HD6	WTDMPVAGG	0.0000060	766667
62	BoLA-HD6	TDMPVAGGG	0.0000100	700000
63	BoLA-HD6	DMPVAGGGG	0.0000090	716667
64	BoLA-HD6	MPVAGGGGT	0.0000050	783333
65	BoLA-HD6	PVAGGGGTE	0.0000010	950000
66	BoLA-HD6	VAGGGGTEA	0.0000440	503333
67	BoLA-HD6	AGGGGTEAM	0.0010760	193245
68	BoLA-HD6	GGGGTEAMT	0.0000020	900000
69	BoLA-HD6	GGGTEAMTV	0.0000410	513333
70	BoLA-HD6	GGTEAMTVL	0.0040220	116663
71	BoLA-HD6	GTEAMTVLR	0.0000140	650000
72	BoLA-HD6	TEAMTVLRA	0.0000920	413333
73	BoLA-HD6	EAMTVLRAR	0.0000380	523333
74	BoLA-HD6	AMTVLRARV	0.0115050	73930
75	BoLA-HD6	MTVLRARVT	0.0000830	424286
76	BoLA-HD6	TVLRARVTA	0.0004060	268125
77	BoLA-HD6	VLRARVTAG	0.0043120	113404
78	BoLA-HD6	LRARVTAGN	0.0000100	700000
79	BoLA-HD6	RARVTAGNA	0.0006720	227582
80	BoLA-HD6	ARVTAGNAP	0.0002070	328182
81	BoLA-HD6	RVTAGNAPT	0.0000760	435000
82	BoLA-HD6	VTAGNAPTA	0.0006040	235974
83	BoLA-HD6	TAGNAPTAV	0.0002110	326364
84	BoLA-HD6	AGNAPTAVQ	0.0000740	438333
85	BoLA-HD6	GNAPTAVQM	0.0017620	160981
86	BoLA-HD6	NAPTAVQML	0.0064760	95462
87	BoLA-HD6	APTAVQMLG	0.0000070	750000
88	BoLA-HD6	PTAVQMLGF	0.0000100	700000
89	BoLA-HD6	TAVQMLGFD	0.0000010	950000
90	BoLA-HD6	AVQMLGFDI	0.0025200	140443
91	BoLA-HD6	VQMLGFDIR	0.0024030	143170
92	BoLA-HD6	QMLGFDIRD	0.0000470	493333
93	BoLA-HD6	MLGFDIRDW	0.0002170	323636
94	BoLA-HD6	LGFDIRDWA	0.0002060	328636
95	BoLA-HD6	GFDIRDWAE	0.0000070	750000
96	BoLA-HD6	FDIRDWAEQ	0.0000140	650000
97	BoLA-HD6	DIRDWAEQG	0.0000170	628571
98	BoLA-HD6	IRDWAEQGA	0.0000900	415556
99	BoLA-HD6	RDWAEQGAL	0.0528980	32938
100	BoLA-HD6	DWAEQGALG	0.0000030	850000
101	BoLA-HD6	WAEQGALGN	0.0000000	1000000
102	BoLA-HD6	AEQGALGNL	0.0307800	44519
103	BoLA-HD6	EQGALGNLD	0.0000070	750000
104	BoLA-HD6	QGALGNLDT	0.0000010	950000
105	BoLA-HD6	GALGNLDTV	0.0021080	150062
106	BoLA-HD6	ALGNLDTVA	0.0004150	266250
107	BoLA-HD6	LGNLDTVAS	0.0000020	900000
108	BoLA-HD6	GNLDTVASK	0.0001730	345882
109	BoLA-HD6	NLDTVASKE	0.0000030	850000
110	BoLA-HD6	LDTVASKEG	0.0000020	900000
111	BoLA-HD6	DTVASKEGW	0.0000190	614286
112	BoLA-HD6	TVASKEGWE	0.0000220	594444
113	BoLA-HD6	VASKEGWEK	0.0000070	750000
114	BoLA-HD6	ASKEGWEKV	0.0297110	45411
115	BoLA-HD6	SKEGWEKVI	0.0017460	161585
116	BoLA-HD6	KEGWEKVIP	0.0000570	470000
117	BoLA-HD6	EGWEKVIPA	0.0002780	300690
118	BoLA-HD6	GWEKVIPAP	0.0000280	561111
119	BoLA-HD6	WEKVIPAPL	0.1207650	18727	<= WB
120	BoLA-HD6	EKVIPAPLQ	0.0000400	516667
121	BoLA-HD6	KVIPAPLQE	0.0002080	327727
122	BoLA-HD6	VIPAPLQEF	0.0096160	80352
123	BoLA-HD6	IPAPLQEFA	0.0001310	374615
124	BoLA-HD6	PAPLQEFAK	0.0000010	950000
125	BoLA-HD6	APLQEFAKY	0.0002040	329545
126	BoLA-HD6	PLQEFAKYD	0.0000010	950000
127	BoLA-HD6	LQEFAKYDG	0.0000220	594444
128	BoLA-HD6	QEFAKYDGH	0.0005720	240145
129	BoLA-HD6	EFAKYDGHW	0.0001960	333500
130	BoLA-HD6	FAKYDGHWI	0.0039750	117191
131	BoLA-HD6	AKYDGHWIA	0.0118880	72833
132	BoLA-HD6	KYDGHWIAA	0.0004020	268958
133	BoLA-HD6	YDGHWIAAP	0.0000080	733333
134	BoLA-HD6	DGHWIAAPV	0.0000750	436667
135	BoLA-HD6	GHWIAAPVN	0.0000200	607143
136	BoLA-HD6	HWIAAPVNI	0.0024440	142214
137	BoLA-HD6	WIAAPVNIH	0.0000390	520000
138	BoLA-HD6	IAAPVNIHS	0.0000180	621429
139	BoLA-HD6	AAPVNIHST	0.0005030	250169
140	BoLA-HD6	APVNIHSTN	0.0000060	766667
141	BoLA-HD6	PVNIHSTNW	0.0001870	338000
142	BoLA-HD6	VNIHSTNWM	0.0002090	327273
143	BoLA-HD6	NIHSTNWMW	0.0021100	150000
144	BoLA-HD6	IHSTNWMWI	0.0002880	297647
145	BoLA-HD6	HSTNWMWIN	0.0000010	950000
146	BoLA-HD6	STNWMWINK	0.0000950	410000
147	BoLA-HD6	TNWMWINKA	0.0000150	642857
148	BoLA-HD6	NWMWINKAA	0.0000350	533333
149	BoLA-HD6	WMWINKAAL	0.2972510	0.8494	<= WB
150	BoLA-HD6	MWINKAALD	0.0000090	716667
151	BoLA-HD6	WINKAALDK	0.0000090	716667
152	BoLA-HD6	INKAALDKA	0.0000310	546667
153	BoLA-HD6	NKAALDKAG	0.0000060	766667
154	BoLA-HD6	KAALDKAGG	0.0000140	650000
155	BoLA-HD6	AALDKAGGK	0.0001930	335000
156	BoLA-HD6	ALDKAGGKE	0.0000240	583333
157	BoLA-HD6	LDKAGGKEP	0.0000070	750000
158	BoLA-HD6	DKAGGKEPT	0.0000020	900000
159	BoLA-HD6	KAGGKEPTN	0.0000260	572222
160	BoLA-HD6	AGGKEPTNW	0.0001370	370000
161	BoLA-HD6	GGKEPTNWD	0.0000140	650000
162	BoLA-HD6	GKEPTNWDE	0.0000030	850000
163	BoLA-HD6	KEPTNWDEL	0.0357340	40882
164	BoLA-HD6	EPTNWDELI	0.0002110	326364
165	BoLA-HD6	PTNWDELIA	0.0000010	950000
166	BoLA-HD6	TNWDELIAL	0.0096740	80125
167	BoLA-HD6	NWDELIALL	0.0038180	118955
168	BoLA-HD6	WDELIALLD	0.0000010	950000
169	BoLA-HD6	DELIALLDN	0.0000010	950000
170	BoLA-HD6	ELIALLDNF	0.0020280	152547
171	BoLA-HD6	LIALLDNFK	0.0000150	642857
172	BoLA-HD6	IALLDNFKA	0.0000250	577778
173	BoLA-HD6	ALLDNFKAQ	0.0004290	263333
174	BoLA-HD6	LLDNFKAQG	0.0000500	485000
175	BoLA-HD6	LDNFKAQGI	0.0004680	256102
176	BoLA-HD6	DNFKAQGIT	0.0000040	800000
177	BoLA-HD6	NFKAQGITP	0.0000160	635714
178	BoLA-HD6	FKAQGITPI	0.0059060	99448
179	BoLA-HD6	KAQGITPIA	0.0013770	176636
180	BoLA-HD6	AQGITPIAH	0.0011910	186292
181	BoLA-HD6	QGITPIAHG	0.0000850	421429
182	BoLA-HD6	GITPIAHGG	0.0000370	526667
183	BoLA-HD6	ITPIAHGGQ	0.0000020	900000
184	BoLA-HD6	TPIAHGGQP	0.0000720	441667
185	BoLA-HD6	PIAHGGQPW	0.0000380	523333
186	BoLA-HD6	IAHGGQPWQ	0.0000140	650000
187	BoLA-HD6	AHGGQPWQD	0.0000020	900000
188	BoLA-HD6	HGGQPWQDA	0.0000080	733333
189	BoLA-HD6	GGQPWQDAT	0.0000150	642857
190	BoLA-HD6	GQPWQDATI	0.1130710	19670	<= WB
191	BoLA-HD6	QPWQDATIF	0.0006990	224615
192	BoLA-HD6	PWQDATIFD	0.0000000	1000000
193	BoLA-HD6	WQDATIFDA	0.0008610	209113
194	BoLA-HD6	QDATIFDAV	0.0002760	301379
195	BoLA-HD6	DATIFDAVV	0.0000760	435000
196	BoLA-HD6	ATIFDAVVL	0.0113010	74513
197	BoLA-HD6	TIFDAVVLS	0.0002360	315769
198	BoLA-HD6	IFDAVVLSF	0.0002830	299118
199	BoLA-HD6	FDAVVLSFG	0.0000040	800000
200	BoLA-HD6	DAVVLSFGP	0.0000010	950000
201	BoLA-HD6	AVVLSFGPD	0.0000030	850000
202	BoLA-HD6	VVLSFGPDF	0.0024470	142145
203	BoLA-HD6	VLSFGPDFY	0.0003930	270909
204	BoLA-HD6	LSFGPDFYK	0.0003880	272045
205	BoLA-HD6	SFGPDFYKK	0.0000110	687500
206	BoLA-HD6	FGPDFYKKA	0.0000870	418889
207	BoLA-HD6	GPDFYKKAF	0.0003390	283590
208	BoLA-HD6	PDFYKKAFI	0.0037230	120030
209	BoLA-HD6	DFYKKAFID	0.0000160	635714
210	BoLA-HD6	FYKKAFIDL	0.0062450	97077
211	BoLA-HD6	YKKAFIDLD	0.0000630	458000
212	BoLA-HD6	KKAFIDLDP	0.0000360	530000
213	BoLA-HD6	KAFIDLDPE	0.0000120	675000
214	BoLA-HD6	AFIDLDPEA	0.0014030	175455
215	BoLA-HD6	FIDLDPEAL	0.0045410	110831
216	BoLA-HD6	IDLDPEALG	0.0000180	621429
217	BoLA-HD6	DLDPEALGS	0.0000020	900000
218	BoLA-HD6	LDPEALGSD	0.0000010	950000
219	BoLA-HD6	DPEALGSDT	0.0000010	950000
220	BoLA-HD6	PEALGSDTM	0.0003860	272500
221	BoLA-HD6	EALGSDTMK	0.0000050	783333
222	BoLA-HD6	ALGSDTMKQ	0.0000090	716667
223	BoLA-HD6	LGSDTMKQA	0.0000090	716667
224	BoLA-HD6	GSDTMKQAF	0.0002970	295000
225	BoLA-HD6	SDTMKQAFD	0.0000030	850000
226	BoLA-HD6	DTMKQAFDR	0.0000010	950000
227	BoLA-HD6	TMKQAFDRM	0.2301220	10887	<= WB
228	BoLA-HD6	MKQAFDRMS	0.0000320	543333
229	BoLA-HD6	KQAFDRMSK	0.0011270	189888
230	BoLA-HD6	QAFDRMSKL	0.2915450	0.8648	<= WB
231	BoLA-HD6	AFDRMSKLR	0.0000070	750000
232	BoLA-HD6	FDRMSKLRT	0.0000340	536667
233	BoLA-HD6	DRMSKLRTY	0.0006830	226374
234	BoLA-HD6	RMSKLRTYV	0.2052690	12035	<= WB
235	BoLA-HD6	MSKLRTYVD	0.0000770	433333
236	BoLA-HD6	SKLRTYVDD	0.0000060	766667
237	BoLA-HD6	KLRTYVDDN	0.0000680	448333
238	BoLA-HD6	LRTYVDDNF	0.0002880	297647
239	BoLA-HD6	RTYVDDNFS	0.0000490	487500
240	BoLA-HD6	TYVDDNFSG	0.0000110	687500
241	BoLA-HD6	YVDDNFSGR	0.0000800	428571
242	BoLA-HD6	VDDNFSGRD	0.0000010	950000
243	BoLA-HD6	DDNFSGRDW	0.0000300	550000
244	BoLA-HD6	DNFSGRDWN	0.0000010	950000
245	BoLA-HD6	NFSGRDWNL	0.0037050	120304
246	BoLA-HD6	FSGRDWNLA	0.0000300	550000
247	BoLA-HD6	SGRDWNLAS	0.0000910	414444
248	BoLA-HD6	GRDWNLASA	0.0003150	289744
249	BoLA-HD6	RDWNLASAM	0.0157770	63693
250	BoLA-HD6	DWNLASAMV	0.0000730	440000
251	BoLA-HD6	WNLASAMVI	0.0003330	285128
252	BoLA-HD6	NLASAMVIE	0.0000070	750000
253	BoLA-HD6	LASAMVIEG	0.0000120	675000
254	BoLA-HD6	ASAMVIEGK	0.0000610	462000
255	BoLA-HD6	SAMVIEGKA	0.0001920	335500
256	BoLA-HD6	AMVIEGKAG	0.0001840	339500
257	BoLA-HD6	MVIEGKAGV	0.0029300	132595
258	BoLA-HD6	VIEGKAGVQ	0.0000190	614286
259	BoLA-HD6	IEGKAGVQF	0.0042920	113629
260	BoLA-HD6	EGKAGVQFM	0.0012840	181067
261	BoLA-HD6	GKAGVQFMG	0.0001090	394444
262	BoLA-HD6	KAGVQFMGD	0.0000010	950000
263	BoLA-HD6	AGVQFMGDW	0.0000470	493333
264	BoLA-HD6	GVQFMGDWA	0.0000830	424286
265	BoLA-HD6	VQFMGDWAK	0.0065920	94713
266	BoLA-HD6	QFMGDWAKG	0.0000060	766667
267	BoLA-HD6	FMGDWAKGE	0.0000060	766667
268	BoLA-HD6	MGDWAKGEF	0.0001920	335500
269	BoLA-HD6	GDWAKGEFL	0.1377280	16868	<= WB
270	BoLA-HD6	DWAKGEFLK	0.0000020	900000
271	BoLA-HD6	WAKGEFLKA	0.0000970	407778
272	BoLA-HD6	AKGEFLKAG	0.0000660	452000
273	BoLA-HD6	KGEFLKAGK	0.0000180	621429
274	BoLA-HD6	GEFLKAGKK	0.0028670	133788
275	BoLA-HD6	EFLKAGKKP	0.0000020	900000
276	BoLA-HD6	FLKAGKKPG	0.0002290	318462
277	BoLA-HD6	LKAGKKPGE	0.0000490	487500
278	BoLA-HD6	KAGKKPGED	0.0000090	716667
279	BoLA-HD6	AGKKPGEDF	0.0140850	67306
280	BoLA-HD6	GKKPGEDFV	0.0055750	102079
281	BoLA-HD6	KKPGEDFVC	0.0001030	401111
282	BoLA-HD6	KPGEDFVCM	0.0006520	229780
283	BoLA-HD6	PGEDFVCMR	0.0000010	950000
284	BoLA-HD6	GEDFVCMRY	0.0002460	311923
285	BoLA-HD6	EDFVCMRYP	0.0000040	800000
286	BoLA-HD6	DFVCMRYPG	0.0000000	1000000
287	BoLA-HD6	FVCMRYPGT	0.0000400	516667
288	BoLA-HD6	VCMRYPGTQ	0.0000020	900000
289	BoLA-HD6	CMRYPGTQG	0.0017530	161321
290	BoLA-HD6	MRYPGTQGA	0.0012550	182697
291	BoLA-HD6	RYPGTQGAV	0.0008670	208629
292	BoLA-HD6	YPGTQGAVT	0.0000390	520000
293	BoLA-HD6	PGTQGAVTF	0.0002270	319231
294	BoLA-HD6	GTQGAVTFN	0.0000060	766667
295	BoLA-HD6	TQGAVTFNS	0.0001500	360000
296	BoLA-HD6	QGAVTFNSD	0.0000010	950000
297	BoLA-HD6	GAVTFNSDM	0.0003380	283846
298	BoLA-HD6	AVTFNSDMF	0.0027780	135473
299	BoLA-HD6	VTFNSDMFA	0.0001730	345882
300	BoLA-HD6	TFNSDMFAM	0.0002380	315000
301	BoLA-HD6	FNSDMFAMF	0.0013730	176818
302	BoLA-HD6	NSDMFAMFK	0.0000020	900000
303	BoLA-HD6	SDMFAMFKV	0.0004790	254237
304	BoLA-HD6	DMFAMFKVS	0.0000600	464000
305	BoLA-HD6	MFAMFKVSE	0.0000080	733333
306	BoLA-HD6	FAMFKVSED	0.0000360	530000
307	BoLA-HD6	AMFKVSEDK	0.0012820	181180
308	BoLA-HD6	MFKVSEDKV	0.0003330	285128
309	BoLA-HD6	FKVSEDKVP	0.0000080	733333
310	BoLA-HD6	KVSEDKVPA	0.0001820	340588
311	BoLA-HD6	VSEDKVPAQ	0.0000650	454000
312	BoLA-HD6	SEDKVPAQL	0.0830670	24457
313	BoLA-HD6	EDKVPAQLE	0.0000040	800000
314	BoLA-HD6	DKVPAQLEM	0.0009830	199404
315	BoLA-HD6	KVPAQLEMA	0.0023780	143753
316	BoLA-HD6	VPAQLEMAS	0.0000190	614286
317	BoLA-HD6	PAQLEMASA	0.0000050	783333
318	BoLA-HD6	AQLEMASAI	0.4550210	0.4840	<= SB
319	BoLA-HD6	QLEMASAIE	0.0000060	766667
320	BoLA-HD6	LEMASAIES	0.0001150	388182
321	BoLA-HD6	EMASAIESP	0.0000610	462000
322	BoLA-HD6	MASAIESPA	0.0000420	510000
323	BoLA-HD6	ASAIESPAF	0.0023600	144172
324	BoLA-HD6	SAIESPAFQ	0.0000580	468000
325	BoLA-HD6	AIESPAFQS	0.0000330	540000
326	BoLA-HD6	IESPAFQSA	0.0005350	245507
327	BoLA-HD6	ESPAFQSAF	0.0004430	260417
328	BoLA-HD6	SPAFQSAFN	0.0000010	950000
329	BoLA-HD6	PAFQSAFNV	0.0001460	363077
330	BoLA-HD6	AFQSAFNVV	0.0008300	211835
331	BoLA-HD6	FQSAFNVVK	0.0015300	169736
332	BoLA-HD6	QSAFNVVKG	0.0000080	733333
333	BoLA-HD6	SAFNVVKGS	0.0000410	513333
334	BoLA-HD6	AFNVVKGSA	0.0000620	460000
335	BoLA-HD6	FNVVKGSAP	0.0000160	635714
336	BoLA-HD6	NVVKGSAPA	0.0000360	530000
337	BoLA-HD6	VVKGSAPAR	0.0004390	261250
338	BoLA-HD6	VKGSAPART	0.0000070	750000
339	BoLA-HD6	KGSAPARTD	0.0000050	783333
340	BoLA-HD6	GSAPARTDV	0.0006760	227143
341	BoLA-HD6	SAPARTDVP	0.0001400	367692
342	BoLA-HD6	APARTDVPD	0.0000040	800000
343	BoLA-HD6	PARTDVPDT	0.0000030	850000
344	BoLA-HD6	ARTDVPDTA	0.0002670	304483
345	BoLA-HD6	RTDVPDTAF	0.0058360	99937
346	BoLA-HD6	TDVPDTAFD	0.0000030	850000
347	BoLA-HD6	DVPDTAFDA	0.0000090	716667
348	BoLA-HD6	VPDTAFDAC	0.0000270	566667
349	BoLA-HD6	PDTAFDACG	0.0000020	900000
350	BoLA-HD6	DTAFDACGK	0.0000000	1000000
351	BoLA-HD6	TAFDACGKK	0.0000530	478000
352	BoLA-HD6	AFDACGKKA	0.0000070	750000
353	BoLA-HD6	FDACGKKAI	0.0002160	324091
354	BoLA-HD6	DACGKKAIA	0.0000090	716667
355	BoLA-HD6	ACGKKAIAD	0.0000030	850000
356	BoLA-HD6	CGKKAIADV	0.0002310	317692
357	BoLA-HD6	GKKAIADVK	0.0002580	307586
358	BoLA-HD6	KKAIADVKE	0.0000240	583333
359	BoLA-HD6	KAIADVKEA	0.0002320	317308
360	BoLA-HD6	AIADVKEAN	0.0000360	530000
361	BoLA-HD6	IADVKEANS	0.0000350	533333
362	BoLA-HD6	ADVKEANSK	0.0000230	588889
363	BoLA-HD6	DVKEANSKG	0.0000090	716667
364	BoLA-HD6	VKEANSKGT	0.0000040	800000
365	BoLA-HD6	KEANSKGTL	0.1240620	18330	<= WB
366	BoLA-HD6	EANSKGTLL	0.0273340	47769
367	BoLA-HD6	ANSKGTLLG	0.0000050	783333
368	BoLA-HD6	NSKGTLLGS	0.0000080	733333
369	BoLA-HD6	SKGTLLGSM	0.0013270	178909
370	BoLA-HD6	KGTLLGSMA	0.0000700	445000
371	BoLA-HD6	GTLLGSMAH	0.0000230	588889
372	BoLA-HD6	TLLGSMAHG	0.0000810	427143
373	BoLA-HD6	LLGSMAHGY	0.0000610	462000
374	BoLA-HD6	LGSMAHGYA	0.0000090	716667
375	BoLA-HD6	GSMAHGYAN	0.0000520	480000
376	BoLA-HD6	SMAHGYANP	0.0001820	340588
377	BoLA-HD6	MAHGYANPA	0.0001000	404444
378	BoLA-HD6	AHGYANPAA	0.0001140	389091
379	BoLA-HD6	HGYANPAAV	0.0076400	88886
380	BoLA-HD6	GYANPAAVK	0.0000720	441667
381	BoLA-HD6	YANPAAVKN	0.0000040	800000
382	BoLA-HD6	ANPAAVKNA	0.0000350	533333
383	BoLA-HD6	NPAAVKNAI	0.0010400	195629
384	BoLA-HD6	PAAVKNAIY	0.0000550	474000
385	BoLA-HD6	AAVKNAIYD	0.0000260	572222
386	BoLA-HD6	AVKNAIYDV	0.0130010	69725
387	BoLA-HD6	VKNAIYDVV	0.0021490	149091
388	BoLA-HD6	KNAIYDVVT	0.0000420	510000
389	BoLA-HD6	NAIYDVVTR	0.0000110	687500
390	BoLA-HD6	AIYDVVTRQ	0.0006410	231169
391	BoLA-HD6	IYDVVTRQF	0.0004880	252712
392	BoLA-HD6	YDVVTRQFN	0.0000020	900000
393	BoLA-HD6	DVVTRQFNG	0.0000040	800000
394	BoLA-HD6	VVTRQFNGQ	0.0000070	750000
395	BoLA-HD6	VTRQFNGQL	0.1495490	15811	<= WB
396	BoLA-HD6	TRQFNGQLS	0.0000250	577778
397	BoLA-HD6	RQFNGQLSS	0.0295880	45533
398	BoLA-HD6	QFNGQLSSE	0.0000020	900000
399	BoLA-HD6	FNGQLSSED	0.0000010	950000
400	BoLA-HD6	NGQLSSEDA	0.0000030	850000
401	BoLA-HD6	GQLSSEDAV	0.0146200	66112
402	BoLA-HD6	QLSSEDAVK	0.0000540	476000
403	BoLA-HD6	LSSEDAVKE	0.0000010	950000
404	BoLA-HD6	SSEDAVKEL	0.0055020	102682
405	BoLA-HD6	SEDAVKELV	0.0036660	120897
406	BoLA-HD6	EDAVKELVA	0.0000570	470000
407	BoLA-HD6	DAVKELVAA	0.0000130	662500
408	BoLA-HD6	AVKELVAAV	0.1506540	15722	<= WB
409	BoLA-HD6	VKELVAAVE	0.0000100	700000
410	BoLA-HD6	KELVAAVEA	0.0008590	209274
411	BoLA-HD6	ELVAAVEAA	0.0000900	415556
412	BoLA-HD6	LVAAVEAAK	0.0000420	510000
413	BoLA-JSP.1	HKLLKLAAM	0.0330200	74186
414	BoLA-JSP.1	KLLKLAAMG	0.0033710	258432
415	BoLA-JSP.1	LLKLAAMGT	0.0000580	898387
416	BoLA-JSP.1	LKLAAMGTA	0.0004890	562295
417	BoLA-JSP.1	KLAAMGTAA	0.0075440	174791
418	BoLA-JSP.1	LAAMGTAAC	0.0035820	251080
419	BoLA-JSP.1	AAMGTAACA	0.0018890	335766
420	BoLA-JSP.1	AMGTAACAL	0.0106360	146025
421	BoLA-JSP.1	MGTAACALL	0.1493900	22603
422	BoLA-JSP.1	GTAACALLA	0.0010900	421212
423	BoLA-JSP.1	TAACALLAG	0.0003220	639474
424	BoLA-JSP.1	AACALLAGM	0.1830130	17764	<= WB
425	BoLA-JSP.1	ACALLAGMA	0.0004560	575820
426	BoLA-JSP.1	CALLAGMAP	0.0002210	706897
427	BoLA-JSP.1	ALLAGMAPV	0.0037110	247126
428	BoLA-JSP.1	LLAGMAPVA	0.0004780	566803
429	BoLA-JSP.1	LAGMAPVAN	0.0001250	800000
430	BoLA-JSP.1	AGMAPVANA	0.0246260	89514
431	BoLA-JSP.1	GMAPVANAQ	0.0009140	450784
432	BoLA-JSP.1	MAPVANAQE	0.0163340	115130
433	BoLA-JSP.1	APVANAQEK	0.0007340	489111
434	BoLA-JSP.1	PVANAQEKQ	0.0000350	940741
435	BoLA-JSP.1	VANAQEKQN	0.0000640	888710
436	BoLA-JSP.1	ANAQEKQNV	0.0189220	105364
437	BoLA-JSP.1	NAQEKQNVE	0.0009290	448000
438	BoLA-JSP.1	AQEKQNVEV	0.0053750	207504
439	BoLA-JSP.1	QEKQNVEVL	0.0042050	233066
440	BoLA-JSP.1	EKQNVEVLH	0.0000700	879032
441	BoLA-JSP.1	KQNVEVLHW	0.0027610	283381
442	BoLA-JSP.1	QNVEVLHWW	0.0201660	101252
443	BoLA-JSP.1	NVEVLHWWT	0.0002090	717241
444	BoLA-JSP.1	VEVLHWWTS	0.0011120	418028
445	BoLA-JSP.1	EVLHWWTSG	0.0012320	401127
446	BoLA-JSP.1	VLHWWTSGG	0.0005800	532059
447	BoLA-JSP.1	LHWWTSGGE	0.0002960	654110
448	BoLA-JSP.1	HWWTSGGEA	0.0001080	822973
449	BoLA-JSP.1	WWTSGGEAS	0.0000850	854839
450	BoLA-JSP.1	WTSGGEASA	0.0019090	334307
451	BoLA-JSP.1	TSGGEASAL	0.0323710	75112
452	BoLA-JSP.1	SGGEASALE	0.0028120	280952
453	BoLA-JSP.1	GGEASALEV	0.0022480	310813
454	BoLA-JSP.1	GEASALEVL	0.0071990	178802
455	BoLA-JSP.1	EASALEVLK	0.0027070	285952
456	BoLA-JSP.1	ASALEVLKK	0.0015170	368283
457	BoLA-JSP.1	SALEVLKKD	0.0031640	266160
458	BoLA-JSP.1	ALEVLKKDL	0.0213020	97790
459	BoLA-JSP.1	LEVLKKDLE	0.0000750	870968
460	BoLA-JSP.1	EVLKKDLES	0.0002410	691781
461	BoLA-JSP.1	VLKKDLESK	0.0003240	638421
462	BoLA-JSP.1	LKKDLESKG	0.0001000	833784
463	BoLA-JSP.1	KKDLESKGI	0.0013400	387586
464	BoLA-JSP.1	KDLESKGIS	0.0003850	606316
465	BoLA-JSP.1	DLESKGISW	0.0011400	414085
466	BoLA-JSP.1	LESKGISWT	0.0001190	808108
467	BoLA-JSP.1	ESKGISWTD	0.0005840	530882
468	BoLA-JSP.1	SKGISWTDM	0.0005800	532059
469	BoLA-JSP.1	KGISWTDMP	0.0057330	201168
470	BoLA-JSP.1	GISWTDMPV	0.0006430	513529
471	BoLA-JSP.1	ISWTDMPVA	0.0029160	276364
472	BoLA-JSP.1	SWTDMPVAG	0.0010040	434746
473	BoLA-JSP.1	WTDMPVAGG	0.0014270	377766
474	BoLA-JSP.1	TDMPVAGGG	0.0008080	472500
475	BoLA-JSP.1	DMPVAGGGG	0.0007100	494878
476	BoLA-JSP.1	MPVAGGGGT	0.0002380	693836
477	BoLA-JSP.1	PVAGGGGTE	0.0000380	935185
478	BoLA-JSP.1	VAGGGGTEA	0.0008730	458824
479	BoLA-JSP.1	AGGGGTEAM	0.0178390	108942
480	BoLA-JSP.1	GGGGTEAMT	0.0006970	498049
481	BoLA-JSP.1	GGGTEAMTV	0.0019790	329173
482	BoLA-JSP.1	GGTEAMTVL	0.2772810	10782	<= WB
483	BoLA-JSP.1	GTEAMTVLR	0.0013730	383793
484	BoLA-JSP.1	TEAMTVLRA	0.0004170	591803
485	BoLA-JSP.1	EAMTVLRAR	0.0061650	194087
486	BoLA-JSP.1	AMTVLRARV	0.0387800	66653
487	BoLA-JSP.1	MTVLRARVT	0.0021330	318000
488	BoLA-JSP.1	TVLRARVTA	0.0103860	147855
489	BoLA-JSP.1	VLRARVTAG	0.0003570	621053
490	BoLA-JSP.1	LRARVTAGN	0.0001100	820270
491	BoLA-JSP.1	RARVTAGNA	0.0008470	464167
492	BoLA-JSP.1	ARVTAGNAP	0.0003140	643684
493	BoLA-JSP.1	RVTAGNAPT	0.0010490	427424
494	BoLA-JSP.1	VTAGNAPTA	0.0038030	244428
495	BoLA-JSP.1	TAGNAPTAV	0.0028280	280190
496	BoLA-JSP.1	AGNAPTAVQ	0.0021110	319375
497	BoLA-JSP.1	GNAPTAVQM	0.0648450	46348
498	BoLA-JSP.1	NAPTAVQML	0.4968530	0.3918	<= SB
499	BoLA-JSP.1	APTAVQMLG	0.0008240	468958
500	BoLA-JSP.1	PTAVQMLGF	0.0014630	373936
501	BoLA-JSP.1	TAVQMLGFD	0.0011950	406338
502	BoLA-JSP.1	AVQMLGFDI	0.0045720	224234
503	BoLA-JSP.1	VQMLGFDIR	0.0027340	284667
504	BoLA-JSP.1	QMLGFDIRD	0.0006350	515882
505	BoLA-JSP.1	MLGFDIRDW	0.0001230	802703
506	BoLA-JSP.1	LGFDIRDWA	0.0146200	122836
507	BoLA-JSP.1	GFDIRDWAE	0.0000740	872581
508	BoLA-JSP.1	FDIRDWAEQ	0.0011380	414366
509	BoLA-JSP.1	DIRDWAEQG	0.0001940	730172
510	BoLA-JSP.1	IRDWAEQGA	0.0005630	537059
511	BoLA-JSP.1	RDWAEQGAL	0.0386070	66862
512	BoLA-JSP.1	DWAEQGALG	0.0000680	882258
513	BoLA-JSP.1	WAEQGALGN	0.0001000	833784
514	BoLA-JSP.1	AEQGALGNL	0.0050060	214810
515	BoLA-JSP.1	EQGALGNLD	0.0001260	798913
516	BoLA-JSP.1	QGALGNLDT	0.0006060	524412
517	BoLA-JSP.1	GALGNLDTV	0.0073230	177360
518	BoLA-JSP.1	ALGNLDTVA	0.0005840	530882
519	BoLA-JSP.1	LGNLDTVAS	0.0006750	504118
520	BoLA-JSP.1	GNLDTVASK	0.0068900	183038
521	BoLA-JSP.1	NLDTVASKE	0.0002860	660959
522	BoLA-JSP.1	LDTVASKEG	0.0000820	859677
523	BoLA-JSP.1	DTVASKEGW	0.0048210	218713
524	BoLA-JSP.1	TVASKEGWE	0.0000720	875806
525	BoLA-JSP.1	VASKEGWEK	0.0011100	418310
526	BoLA-JSP.1	ASKEGWEKV	0.0083860	165621
527	BoLA-JSP.1	SKEGWEKVI	0.0011300	415493
528	BoLA-JSP.1	KEGWEKVIP	0.0000360	938889
529	BoLA-JSP.1	EGWEKVIPA	0.0112000	141896
530	BoLA-JSP.1	GWEKVIPAP	0.0000900	847297
531	BoLA-JSP.1	WEKVIPAPL	0.0264590	85593
532	BoLA-JSP.1	EKVIPAPLQ	0.0000590	896774
533	BoLA-JSP.1	KVIPAPLQE	0.0011410	413944
534	BoLA-JSP.1	VIPAPLQEF	0.1128660	29718
535	BoLA-JSP.1	IPAPLQEFA	0.0044630	226689
536	BoLA-JSP.1	PAPLQEFAK	0.0017390	347931
537	BoLA-JSP.1	APLQEFAKY	0.0031530	266578
538	BoLA-JSP.1	PLQEFAKYD	0.0000290	951667
539	BoLA-JSP.1	LQEFAKYDG	0.0000540	905556
540	BoLA-JSP.1	QEFAKYDGH	0.0000860	853226
541	BoLA-JSP.1	EFAKYDGHW	0.0002630	676712
542	BoLA-JSP.1	FAKYDGHWI	0.0038000	244516
543	BoLA-JSP.1	AKYDGHWIA	0.0011650	410563
544	BoLA-JSP.1	KYDGHWIAA	0.0009800	438814
545	BoLA-JSP.1	YDGHWIAAP	0.0007910	476364
546	BoLA-JSP.1	DGHWIAAPV	0.0176200	109666
547	BoLA-JSP.1	GHWIAAPVN	0.0001370	786957
548	BoLA-JSP.1	HWIAAPVNI	0.0023460	305029
549	BoLA-JSP.1	WIAAPVNIH	0.0001300	794565
550	BoLA-JSP.1	IAAPVNIHS	0.0048440	218228
551	BoLA-JSP.1	AAPVNIHST	0.0770990	40625
552	BoLA-JSP.1	APVNIHSTN	0.0010820	422424
553	BoLA-JSP.1	PVNIHSTNW	0.0002490	686301
554	BoLA-JSP.1	VNIHSTNWM	0.0601520	48898
555	BoLA-JSP.1	NIHSTNWMW	0.0006350	515882
556	BoLA-JSP.1	IHSTNWMWI	0.0012840	394430
557	BoLA-JSP.1	HSTNWMWIN	0.0005660	536176
558	BoLA-JSP.1	STNWMWINK	0.0082110	167403
559	BoLA-JSP.1	TNWMWINKA	0.0170470	112043
560	BoLA-JSP.1	NWMWINKAA	0.0009290	448000
561	BoLA-JSP.1	WMWINKAAL	0.0760460	41097
562	BoLA-JSP.1	MWINKAALD	0.0000270	955000
563	BoLA-JSP.1	WINKAALDK	0.0000500	912963
564	BoLA-JSP.1	INKAALDKA	0.0012720	395949
565	BoLA-JSP.1	NKAALDKAG	0.0001170	810811
566	BoLA-JSP.1	KAALDKAGG	0.0006560	509706
567	BoLA-JSP.1	AALDKAGGK	0.0017270	348966
568	BoLA-JSP.1	ALDKAGGKE	0.0002430	690411
569	BoLA-JSP.1	LDKAGGKEP	0.0000950	840541
570	BoLA-JSP.1	DKAGGKEPT	0.0000560	901852
571	BoLA-JSP.1	KAGGKEPTN	0.0001700	751087
572	BoLA-JSP.1	AGGKEPTNW	0.0022830	308713
573	BoLA-JSP.1	GGKEPTNWD	0.0007760	479773
574	BoLA-JSP.1	GKEPTNWDE	0.0000280	953333
575	BoLA-JSP.1	KEPTNWDEL	0.0603040	48815
576	BoLA-JSP.1	EPTNWDELI	0.0005660	536176
577	BoLA-JSP.1	PTNWDELIA	0.0000910	845946
578	BoLA-JSP.1	TNWDELIAL	0.2295850	13771	<= WB
579	BoLA-JSP.1	NWDELIALL	0.0633700	47149
580	BoLA-JSP.1	WDELIALLD	0.0000620	891936
581	BoLA-JSP.1	DELIALLDN	0.0000140	976667
582	BoLA-JSP.1	ELIALLDNF	0.0116060	139121
583	BoLA-JSP.1	LIALLDNFK	0.0011710	409718
584	BoLA-JSP.1	IALLDNFKA	0.0010430	428333
585	BoLA-JSP.1	ALLDNFKAQ	0.0004330	585246
586	BoLA-JSP.1	LLDNFKAQG	0.0009450	445091
587	BoLA-JSP.1	LDNFKAQGI	0.0012410	399873
588	BoLA-JSP.1	DNFKAQGIT	0.0013120	390886
589	BoLA-JSP.1	NFKAQGITP	0.0000400	931481
590	BoLA-JSP.1	FKAQGITPI	0.0128850	131476
591	BoLA-JSP.1	KAQGITPIA	0.0044380	227252
592	BoLA-JSP.1	AQGITPIAH	0.0004120	593852
593	BoLA-JSP.1	QGITPIAHG	0.0138960	126322
594	BoLA-JSP.1	GITPIAHGG	0.0007090	495122
595	BoLA-JSP.1	ITPIAHGGQ	0.0089850	159593
596	BoLA-JSP.1	TPIAHGGQP	0.0002610	678082
597	BoLA-JSP.1	PIAHGGQPW	0.0003090	646316
598	BoLA-JSP.1	IAHGGQPWQ	0.0005460	542059
599	BoLA-JSP.1	AHGGQPWQD	0.0001170	810811
600	BoLA-JSP.1	HGGQPWQDA	0.0009350	446909
601	BoLA-JSP.1	GGQPWQDAT	0.0092700	157126
602	BoLA-JSP.1	GQPWQDATI	0.1186030	28462
603	BoLA-JSP.1	QPWQDATIF	0.0023340	305731
604	BoLA-JSP.1	PWQDATIFD	0.0000060	990000
605	BoLA-JSP.1	WQDATIFDA	0.0006980	497805
606	BoLA-JSP.1	QDATIFDAV	0.0146990	122455
607	BoLA-JSP.1	DATIFDAVV	0.0148110	121916
608	BoLA-JSP.1	ATIFDAVVL	0.1714620	19213	<= WB
609	BoLA-JSP.1	TIFDAVVLS	0.0011060	418873
610	BoLA-JSP.1	IFDAVVLSF	0.0064500	189528
611	BoLA-JSP.1	FDAVVLSFG	0.0009890	437288
612	BoLA-JSP.1	DAVVLSFGP	0.0014520	375106
613	BoLA-JSP.1	AVVLSFGPD	0.0000950	840541
614	BoLA-JSP.1	VVLSFGPDF	0.0462470	59132
615	BoLA-JSP.1	VLSFGPDFY	0.0003020	650000
616	BoLA-JSP.1	LSFGPDFYK	0.0058630	198966
617	BoLA-JSP.1	SFGPDFYKK	0.0001120	817568
618	BoLA-JSP.1	FGPDFYKKA	0.6159060	0.2188	<= SB
619	BoLA-JSP.1	GPDFYKKAF	0.0088790	160601
620	BoLA-JSP.1	PDFYKKAFI	0.0023810	302982
621	BoLA-JSP.1	DFYKKAFID	0.0000240	960000
622	BoLA-JSP.1	FYKKAFIDL	0.0050910	213017
623	BoLA-JSP.1	YKKAFIDLD	0.0003470	626316
624	BoLA-JSP.1	KKAFIDLDP	0.0000860	853226
625	BoLA-JSP.1	KAFIDLDPE	0.0014150	379043
626	BoLA-JSP.1	AFIDLDPEA	0.0014790	372234
627	BoLA-JSP.1	FIDLDPEAL	0.0113210	141010
628	BoLA-JSP.1	IDLDPEALG	0.0006370	515294
629	BoLA-JSP.1	DLDPEALGS	0.0000700	879032
630	BoLA-JSP.1	LDPEALGSD	0.0008460	464375
631	BoLA-JSP.1	DPEALGSDT	0.0001080	822973
632	BoLA-JSP.1	PEALGSDTM	0.0003100	645789
633	BoLA-JSP.1	EALGSDTMK	0.0006270	518235
634	BoLA-JSP.1	ALGSDTMKQ	0.0000730	874194
635	BoLA-JSP.1	LGSDTMKQA	0.0018010	342586
636	BoLA-JSP.1	GSDTMKQAF	0.0629290	47389
637	BoLA-JSP.1	SDTMKQAFD	0.0002490	686301
638	BoLA-JSP.1	DTMKQAFDR	0.0003110	645263
639	BoLA-JSP.1	TMKQAFDRM	0.0085700	163747
640	BoLA-JSP.1	MKQAFDRMS	0.0003370	631579
641	BoLA-JSP.1	KQAFDRMSK	0.0033700	258467
642	BoLA-JSP.1	QAFDRMSKL	0.2179030	14710	<= WB
643	BoLA-JSP.1	AFDRMSKLR	0.0001950	729310
644	BoLA-JSP.1	FDRMSKLRT	0.0004220	589754
645	BoLA-JSP.1	DRMSKLRTY	0.0004480	579098
646	BoLA-JSP.1	RMSKLRTYV	0.0976520	33741
647	BoLA-JSP.1	MSKLRTYVD	0.0007890	476818
648	BoLA-JSP.1	SKLRTYVDD	0.0000830	858064
649	BoLA-JSP.1	KLRTYVDDN	0.0000190	968333
650	BoLA-JSP.1	LRTYVDDNF	0.0013240	389425
651	BoLA-JSP.1	RTYVDDNFS	0.0013540	385977
652	BoLA-JSP.1	TYVDDNFSG	0.0001900	733621
653	BoLA-JSP.1	YVDDNFSGR	0.0029530	274762
654	BoLA-JSP.1	VDDNFSGRD	0.0002380	693836
655	BoLA-JSP.1	DDNFSGRDW	0.0001310	793478
656	BoLA-JSP.1	DNFSGRDWN	0.0000730	874194
657	BoLA-JSP.1	NFSGRDWNL	0.0019550	330949
658	BoLA-JSP.1	FSGRDWNLA	0.0011080	418592
659	BoLA-JSP.1	SGRDWNLAS	0.0115060	139719
660	BoLA-JSP.1	GRDWNLASA	0.0008670	460000
661	BoLA-JSP.1	RDWNLASAM	0.1332470	25256
662	BoLA-JSP.1	DWNLASAMV	0.0001550	767391
663	BoLA-JSP.1	WNLASAMVI	0.0099970	150831
664	BoLA-JSP.1	NLASAMVIE	0.0001340	790217
665	BoLA-JSP.1	LASAMVIEG	0.0009780	439153
666	BoLA-JSP.1	ASAMVIEGK	0.0115180	139647
667	BoLA-JSP.1	SAMVIEGKA	0.0103720	147958
668	BoLA-JSP.1	AMVIEGKAG	0.0002350	695890
669	BoLA-JSP.1	MVIEGKAGV	0.0239310	91093
670	BoLA-JSP.1	VIEGKAGVQ	0.0000540	905556
671	BoLA-JSP.1	IEGKAGVQF	0.0024800	297474
672	BoLA-JSP.1	EGKAGVQFM	0.0081300	168228
673	BoLA-JSP.1	GKAGVQFMG	0.0001580	764130
674	BoLA-JSP.1	KAGVQFMGD	0.0001220	804054
675	BoLA-JSP.1	AGVQFMGDW	0.0283790	81984
676	BoLA-JSP.1	GVQFMGDWA	0.0003350	632632
677	BoLA-JSP.1	VQFMGDWAK	0.0043600	229009
678	BoLA-JSP.1	QFMGDWAKG	0.0000590	896774
679	BoLA-JSP.1	FMGDWAKGE	0.0001710	750000
680	BoLA-JSP.1	MGDWAKGEF	0.0229460	93393
681	BoLA-JSP.1	GDWAKGEFL	0.0246420	89480
682	BoLA-JSP.1	DWAKGEFLK	0.0000680	882258
683	BoLA-JSP.1	WAKGEFLKA	0.0006150	521765
684	BoLA-JSP.1	AKGEFLKAG	0.0005300	546765
685	BoLA-JSP.1	KGEFLKAGK	0.0310230	77376
686	BoLA-JSP.1	GEFLKAGKK	0.0000820	859677
687	BoLA-JSP.1	EFLKAGKKP	0.0000360	938889
688	BoLA-JSP.1	FLKAGKKPG	0.0000670	883871
689	BoLA-JSP.1	LKAGKKPGE	0.0000650	887097
690	BoLA-JSP.1	KAGKKPGED	0.0001330	791304
691	BoLA-JSP.1	AGKKPGEDF	0.0154680	118879
692	BoLA-JSP.1	GKKPGEDFV	0.0002470	687671
693	BoLA-JSP.1	KKPGEDFVC	0.0028570	278918
694	BoLA-JSP.1	KPGEDFVCM	0.0024850	297211
695	BoLA-JSP.1	PGEDFVCMR	0.0007880	477045
696	BoLA-JSP.1	GEDFVCMRY	0.0004580	575000
697	BoLA-JSP.1	EDFVCMRYP	0.0000850	854839
698	BoLA-JSP.1	DFVCMRYPG	0.0000200	966667
699	BoLA-JSP.1	FVCMRYPGT	0.0003230	638947
700	BoLA-JSP.1	VCMRYPGTQ	0.0007310	489778
701	BoLA-JSP.1	CMRYPGTQG	0.0005880	529706
702	BoLA-JSP.1	MRYPGTQGA	0.0014280	377660
703	BoLA-JSP.1	RYPGTQGAV	0.0085690	163758
704	BoLA-JSP.1	YPGTQGAVT	0.0003330	633684
705	BoLA-JSP.1	PGTQGAVTF	0.0038710	242434
706	BoLA-JSP.1	GTQGAVTFN	0.0004460	579918
707	BoLA-JSP.1	TQGAVTFNS	0.0008920	455098
708	BoLA-JSP.1	QGAVTFNSD	0.0016170	358448
709	BoLA-JSP.1	GAVTFNSDM	0.1782520	18344	<= WB
710	BoLA-JSP.1	AVTFNSDMF	0.0032650	262319
711	BoLA-JSP.1	VTFNSDMFA	0.0063990	190307
712	BoLA-JSP.1	TFNSDMFAM	0.0012550	398101
713	BoLA-JSP.1	FNSDMFAMF	0.1547500	21746
714	BoLA-JSP.1	NSDMFAMFK	0.0134420	128507
715	BoLA-JSP.1	SDMFAMFKV	0.0103950	147789
716	BoLA-JSP.1	DMFAMFKVS	0.0008260	468542
717	BoLA-JSP.1	MFAMFKVSE	0.0004970	559016
718	BoLA-JSP.1	FAMFKVSED	0.0015430	365657
719	BoLA-JSP.1	AMFKVSEDK	0.0011650	410563
720	BoLA-JSP.1	MFKVSEDKV	0.0000770	867742
721	BoLA-JSP.1	FKVSEDKVP	0.0000960	839189
722	BoLA-JSP.1	KVSEDKVPA	0.0012470	399114
723	BoLA-JSP.1	VSEDKVPAQ	0.0010690	424394
724	BoLA-JSP.1	SEDKVPAQL	0.0430710	62139
725	BoLA-JSP.1	EDKVPAQLE	0.0000380	935185
726	BoLA-JSP.1	DKVPAQLEM	0.0050350	214198
727	BoLA-JSP.1	KVPAQLEMA	0.0107930	144876
728	BoLA-JSP.1	VPAQLEMAS	0.0028920	277403
729	BoLA-JSP.1	PAQLEMASA	0.0003040	648947
730	BoLA-JSP.1	AQLEMASAI	0.3109500	0.9231	<= WB
731	BoLA-JSP.1	QLEMASAIE	0.0001050	827027
732	BoLA-JSP.1	LEMASAIES	0.0003990	599180
733	BoLA-JSP.1	EMASAIESP	0.0002510	684931
734	BoLA-JSP.1	MASAIESPA	0.0026450	288905
735	BoLA-JSP.1	ASAIESPAF	0.0337920	73106
736	BoLA-JSP.1	SAIESPAFQ	0.0065130	188599
737	BoLA-JSP.1	AIESPAFQS	0.0004010	598361
738	BoLA-JSP.1	IESPAFQSA	0.0012540	398228
739	BoLA-JSP.1	ESPAFQSAF	0.8531240	0.0509	<= SB
740	BoLA-JSP.1	SPAFQSAFN	0.0002050	720690
741	BoLA-JSP.1	PAFQSAFNV	0.0015770	362222
742	BoLA-JSP.1	AFQSAFNVV	0.0006750	504118
743	BoLA-JSP.1	FQSAFNVVK	0.0226110	94176
744	BoLA-JSP.1	QSAFNVVKG	0.0016280	357500
745	BoLA-JSP.1	SAFNVVKGS	0.0062440	192811
746	BoLA-JSP.1	AFNVVKGSA	0.0001610	760870
747	BoLA-JSP.1	FNVVKGSAP	0.0027350	284619
748	BoLA-JSP.1	NVVKGSAPA	0.0018240	340603
749	BoLA-JSP.1	VVKGSAPAR	0.0002300	699315
750	BoLA-JSP.1	VKGSAPART	0.0001090	821622
751	BoLA-JSP.1	KGSAPARTD	0.0014550	374787
752	BoLA-JSP.1	GSAPARTDV	0.0174060	110489
753	BoLA-JSP.1	SAPARTDVP	0.0069280	182478
754	BoLA-JSP.1	APARTDVPD	0.0002370	694521
755	BoLA-JSP.1	PARTDVPDT	0.0000270	955000
756	BoLA-JSP.1	ARTDVPDTA	0.0011130	417887
757	BoLA-JSP.1	RTDVPDTAF	0.0532130	53426
758	BoLA-JSP.1	TDVPDTAFD	0.0002210	706897
759	BoLA-JSP.1	DVPDTAFDA	0.0022780	309006
760	BoLA-JSP.1	VPDTAFDAC	0.0018270	340345
761	BoLA-JSP.1	PDTAFDACG	0.0000400	931481
762	BoLA-JSP.1	DTAFDACGK	0.0001480	775000
763	BoLA-JSP.1	TAFDACGKK	0.0010720	423939
764	BoLA-JSP.1	AFDACGKKA	0.0001330	791304
765	BoLA-JSP.1	FDACGKKAI	0.0013890	381954
766	BoLA-JSP.1	DACGKKAIA	0.0001820	740517
767	BoLA-JSP.1	ACGKKAIAD	0.0000400	931481
768	BoLA-JSP.1	CGKKAIADV	0.0025710	292684
769	BoLA-JSP.1	GKKAIADVK	0.0001340	790217
770	BoLA-JSP.1	KKAIADVKE	0.0001360	788044
771	BoLA-JSP.1	KAIADVKEA	0.0020910	320752
772	BoLA-JSP.1	AIADVKEAN	0.0004330	585246
773	BoLA-JSP.1	IADVKEANS	0.0008000	474318
774	BoLA-JSP.1	ADVKEANSK	0.0011510	412535
775	BoLA-JSP.1	DVKEANSKG	0.0001520	770652
776	BoLA-JSP.1	VKEANSKGT	0.0000570	900000
777	BoLA-JSP.1	KEANSKGTL	0.0079370	170221
778	BoLA-JSP.1	EANSKGTLL	0.0206640	99653
779	BoLA-JSP.1	ANSKGTLLG	0.0004940	560246
780	BoLA-JSP.1	NSKGTLLGS	0.0006950	498537
781	BoLA-JSP.1	SKGTLLGSM	0.0220040	95741
782	BoLA-JSP.1	KGTLLGSMA	0.0587000	49687
783	BoLA-JSP.1	GTLLGSMAH	0.0008040	473409
784	BoLA-JSP.1	TLLGSMAHG	0.0004370	583607
785	BoLA-JSP.1	LLGSMAHGY	0.0003280	636316
786	BoLA-JSP.1	LGSMAHGYA	0.0040850	236381
787	BoLA-JSP.1	GSMAHGYAN	0.0024950	296684
788	BoLA-JSP.1	SMAHGYANP	0.0014190	378617
789	BoLA-JSP.1	MAHGYANPA	0.0024450	299316
790	BoLA-JSP.1	AHGYANPAA	0.0005090	554098
791	BoLA-JSP.1	HGYANPAAV	0.0483100	57322
792	BoLA-JSP.1	GYANPAAVK	0.0003230	638947
793	BoLA-JSP.1	YANPAAVKN	0.0004390	582787
794	BoLA-JSP.1	ANPAAVKNA	0.0449760	60276
795	BoLA-JSP.1	NPAAVKNAI	0.0085350	164104
796	BoLA-JSP.1	PAAVKNAIY	0.0003410	629474
797	BoLA-JSP.1	AAVKNAIYD	0.0011250	416197
798	BoLA-JSP.1	AVKNAIYDV	0.0009200	449636
799	BoLA-JSP.1	VKNAIYDVV	0.0018200	340948
800	BoLA-JSP.1	KNAIYDVVT	0.0116170	139056
801	BoLA-JSP.1	NAIYDVVTR	0.0061460	194394
802	BoLA-JSP.1	AIYDVVTRQ	0.0015370	366263
803	BoLA-JSP.1	IYDVVTRQF	0.0039670	239641
804	BoLA-JSP.1	YDVVTRQFN	0.0005800	532059
805	BoLA-JSP.1	DVVTRQFNG	0.0010940	420606
806	BoLA-JSP.1	VVTRQFNGQ	0.0004160	592213
807	BoLA-JSP.1	VTRQFNGQL	0.3219940	0.8801	<= WB
808	BoLA-JSP.1	TRQFNGQLS	0.0001500	772826
809	BoLA-JSP.1	RQFNGQLSS	0.0054300	206531
810	BoLA-JSP.1	QFNGQLSSE	0.0000170	971667
811	BoLA-JSP.1	FNGQLSSED	0.0015190	368081
812	BoLA-JSP.1	NGQLSSEDA	0.0003580	620526
813	BoLA-JSP.1	GQLSSEDAV	0.0028770	278052
814	BoLA-JSP.1	QLSSEDAVK	0.0000940	841892
815	BoLA-JSP.1	LSSEDAVKE	0.0004030	597541
816	BoLA-JSP.1	SSEDAVKEL	0.0536280	53136
817	BoLA-JSP.1	SEDAVKELV	0.0039060	241408
818	BoLA-JSP.1	EDAVKELVA	0.0001810	741379
819	BoLA-JSP.1	DAVKELVAA	0.0039520	240059
820	BoLA-JSP.1	AVKELVAAV	0.0458570	59474
821	BoLA-JSP.1	VKELVAAVE	0.0002610	678082
822	BoLA-JSP.1	KELVAAVEA	0.0006230	519412
823	BoLA-JSP.1	ELVAAVEAA	0.0004180	591393
824	BoLA-JSP.1	LVAAVEAAK	0.0008780	457843
825	BoLA-T2c	HKLLKLAAM	0.0824100	74253
826	BoLA-T2c	KLLKLAAMG	0.0039540	292188
827	BoLA-T2c	LLKLAAMGT	0.0021680	347468
828	BoLA-T2c	LKLAAMGTA	0.0003760	543611
829	BoLA-T2c	KLAAMGTAA	0.1014920	64068
830	BoLA-T2c	LAAMGTAAC	0.0113600	203834
831	BoLA-T2c	AAMGTAACA	0.0284510	137241
832	BoLA-T2c	AMGTAACAL	0.4130170	13831	<= WB
833	BoLA-T2c	MGTAACALL	0.1031630	63341
834	BoLA-T2c	GTAACALLA	0.0008510	445641
835	BoLA-T2c	TAACALLAG	0.0003020	571795
836	BoLA-T2c	AACALLAGM	0.1369590	50652
837	BoLA-T2c	ACALLAGMA	0.0003250	561966
838	BoLA-T2c	CALLAGMAP	0.0005340	499787
839	BoLA-T2c	ALLAGMAPV	0.3567790	17551	<= WB
840	BoLA-T2c	LLAGMAPVA	0.0888390	70510
841	BoLA-T2c	LAGMAPVAN	0.0000510	782692
842	BoLA-T2c	AGMAPVANA	0.0360920	122035
843	BoLA-T2c	GMAPVANAQ	0.0256820	144079
844	BoLA-T2c	MAPVANAQE	0.0067360	246210
845	BoLA-T2c	APVANAQEK	0.0076110	236092
846	BoLA-T2c	PVANAQEKQ	0.0001970	625000
847	BoLA-T2c	VANAQEKQN	0.0000310	832353
848	BoLA-T2c	ANAQEKQNV	0.0110840	205808
849	BoLA-T2c	NAQEKQNVE	0.0038500	294688
850	BoLA-T2c	AQEKQNVEV	0.1430370	48833
851	BoLA-T2c	QEKQNVEVL	0.1406900	49499
852	BoLA-T2c	EKQNVEVLH	0.0002980	573504
853	BoLA-T2c	KQNVEVLHW	0.0298210	134148
854	BoLA-T2c	QNVEVLHWW	0.0220390	154527
855	BoLA-T2c	NVEVLHWWT	0.0007660	457612
856	BoLA-T2c	VEVLHWWTS	0.0018380	363716
857	BoLA-T2c	EVLHWWTSG	0.0035080	303227
858	BoLA-T2c	VLHWWTSGG	0.0026830	327541
859	BoLA-T2c	LHWWTSGGE	0.0001170	687963
860	BoLA-T2c	HWWTSGGEA	0.0023420	340000
861	BoLA-T2c	WWTSGGEAS	0.0001230	682407
862	BoLA-T2c	WTSGGEASA	0.0094470	218657
863	BoLA-T2c	TSGGEASAL	0.1420870	49103
864	BoLA-T2c	SGGEASALE	0.0005430	497872
865	BoLA-T2c	GGEASALEV	0.0045000	280827
866	BoLA-T2c	GEASALEVL	0.1303420	52849
867	BoLA-T2c	EASALEVLK	0.0050690	270538
868	BoLA-T2c	ASALEVLKK	0.0011610	411852
869	BoLA-T2c	SALEVLKKD	0.0004980	509722
870	BoLA-T2c	ALEVLKKDL	0.1010720	64250
871	BoLA-T2c	LEVLKKDLE	0.0000650	755769
872	BoLA-T2c	EVLKKDLES	0.0031470	313138
873	BoLA-T2c	VLKKDLESK	0.0039830	291490
874	BoLA-T2c	LKKDLESKG	0.0000280	841176
875	BoLA-T2c	KKDLESKGI	0.0017330	369454
876	BoLA-T2c	KDLESKGIS	0.0001030	701389
877	BoLA-T2c	DLESKGISW	0.1494440	47017
878	BoLA-T2c	LESKGISWT	0.0001160	688889
879	BoLA-T2c	ESKGISWTD	0.0005610	494043
880	BoLA-T2c	SKGISWTDM	0.0015670	379811
881	BoLA-T2c	KGISWTDMP	0.0002740	583761
882	BoLA-T2c	GISWTDMPV	0.1181460	57197
883	BoLA-T2c	ISWTDMPVA	0.0084760	227339
884	BoLA-T2c	SWTDMPVAG	0.0034460	304880
885	BoLA-T2c	WTDMPVAGG	0.0005180	504167
886	BoLA-T2c	TDMPVAGGG	0.0008230	449231
887	BoLA-T2c	DMPVAGGGG	0.0015190	383237
888	BoLA-T2c	MPVAGGGGT	0.0010950	417963
889	BoLA-T2c	PVAGGGGTE	0.0001980	624359
890	BoLA-T2c	VAGGGGTEA	0.0028050	323541
891	BoLA-T2c	AGGGGTEAM	0.0721400	81140
892	BoLA-T2c	GGGGTEAMT	0.0000320	829412
893	BoLA-T2c	GGGTEAMTV	0.0041710	287460
894	BoLA-T2c	GGTEAMTVL	0.2654780	26593
895	BoLA-T2c	GTEAMTVLR	0.0005520	495957
896	BoLA-T2c	TEAMTVLRA	0.0028970	320525
897	BoLA-T2c	EAMTVLRAR	0.0326250	128263
898	BoLA-T2c	AMTVLRARV	0.1864000	38514
899	BoLA-T2c	MTVLRARVT	0.0049890	271971
900	BoLA-T2c	TVLRARVTA	0.0928580	68369
901	BoLA-T2c	VLRARVTAG	0.0074340	237977
902	BoLA-T2c	LRARVTAGN	0.0000140	895833
903	BoLA-T2c	RARVTAGNA	0.0012650	402566
904	BoLA-T2c	ARVTAGNAP	0.0002160	612821
905	BoLA-T2c	RVTAGNAPT	0.0065830	248081
906	BoLA-T2c	VTAGNAPTA	0.0356210	122881
907	BoLA-T2c	TAGNAPTAV	0.0855380	72432
908	BoLA-T2c	AGNAPTAVQ	0.0018900	360874
909	BoLA-T2c	GNAPTAVQM	0.1492980	47059
910	BoLA-T2c	NAPTAVQML	0.6600550	0.4509	<= SB
911	BoLA-T2c	APTAVQMLG	0.0015320	382302
912	BoLA-T2c	PTAVQMLGF	0.0048180	275036
913	BoLA-T2c	TAVQMLGFD	0.0000850	726389
914	BoLA-T2c	AVQMLGFDI	0.1027410	63525
915	BoLA-T2c	VQMLGFDIR	0.0072010	240526
916	BoLA-T2c	QMLGFDIRD	0.0008900	440641
917	BoLA-T2c	MLGFDIRDW	0.0062970	251843
918	BoLA-T2c	LGFDIRDWA	0.0055780	262360
919	BoLA-T2c	GFDIRDWAE	0.0002260	606410
920	BoLA-T2c	FDIRDWAEQ	0.0007970	452985
921	BoLA-T2c	DIRDWAEQG	0.0030220	316804
922	BoLA-T2c	IRDWAEQGA	0.0002040	620513
923	BoLA-T2c	RDWAEQGAL	0.0663430	85523
924	BoLA-T2c	DWAEQGALG	0.0008840	441410
925	BoLA-T2c	WAEQGALGN	0.0000160	887500
926	BoLA-T2c	AEQGALGNL	0.0775100	77428
927	BoLA-T2c	EQGALGNLD	0.0000410	802941
928	BoLA-T2c	QGALGNLDT	0.0001080	696296
929	BoLA-T2c	GALGNLDTV	0.1133020	59058
930	BoLA-T2c	ALGNLDTVA	0.0100540	213657
931	BoLA-T2c	LGNLDTVAS	0.0001030	701389
932	BoLA-T2c	GNLDTVASK	0.0022510	343906
933	BoLA-T2c	NLDTVASKE	0.0025500	332180
934	BoLA-T2c	LDTVASKEG	0.0000150	891667
935	BoLA-T2c	DTVASKEGW	0.0208690	158318
936	BoLA-T2c	TVASKEGWE	0.0004340	527500
937	BoLA-T2c	VASKEGWEK	0.0049760	272204
938	BoLA-T2c	ASKEGWEKV	0.0836550	73528
939	BoLA-T2c	SKEGWEKVI	0.0118030	200665
940	BoLA-T2c	KEGWEKVIP	0.0000400	805882
941	BoLA-T2c	EGWEKVIPA	0.0610780	90258
942	BoLA-T2c	GWEKVIPAP	0.0012560	403363
943	BoLA-T2c	WEKVIPAPL	0.1336630	51746
944	BoLA-T2c	EKVIPAPLQ	0.0001970	625000
945	BoLA-T2c	KVIPAPLQE	0.0129550	193310
946	BoLA-T2c	VIPAPLQEF	0.4225230	13381	<= WB
947	BoLA-T2c	IPAPLQEFA	0.0425500	111806
948	BoLA-T2c	PAPLQEFAK	0.0002410	597863
949	BoLA-T2c	APLQEFAKY	0.0678320	84330
950	BoLA-T2c	PLQEFAKYD	0.0000110	912500
951	BoLA-T2c	LQEFAKYDG	0.0000270	844118
952	BoLA-T2c	QEFAKYDGH	0.0018150	364973
953	BoLA-T2c	EFAKYDGHW	0.0074430	237881
954	BoLA-T2c	FAKYDGHWI	0.1462010	47937
955	BoLA-T2c	AKYDGHWIA	0.0276200	139117
956	BoLA-T2c	KYDGHWIAA	0.0229500	151575
957	BoLA-T2c	YDGHWIAAP	0.0003390	555983
958	BoLA-T2c	DGHWIAAPV	0.0726550	80759
959	BoLA-T2c	GHWIAAPVN	0.0000650	755769
960	BoLA-T2c	HWIAAPVNI	0.1355030	51135
961	BoLA-T2c	WIAAPVNIH	0.0127550	194574
962	BoLA-T2c	IAAPVNIHS	0.0110610	205973
963	BoLA-T2c	AAPVNIHST	0.0421620	112403
964	BoLA-T2c	APVNIHSTN	0.0017770	367049
965	BoLA-T2c	PVNIHSTNW	0.0054650	264163
966	BoLA-T2c	VNIHSTNWM	0.0398330	115987
967	BoLA-T2c	NIHSTNWMW	0.1642070	43248
968	BoLA-T2c	IHSTNWMWI	0.0029630	318534
969	BoLA-T2c	HSTNWMWIN	0.0001080	696296
970	BoLA-T2c	STNWMWINK	0.0044300	282238
971	BoLA-T2c	TNWMWINKA	0.0053270	266364
972	BoLA-T2c	NWMWINKAA	0.0224350	153244
973	BoLA-T2c	WMWINKAAL	0.7566370	0.2611	<= SB
974	BoLA-T2c	MWINKAALD	0.0001510	656481
975	BoLA-T2c	WINKAALDK	0.0013780	393588
976	BoLA-T2c	INKAALDKA	0.0002210	609615
977	BoLA-T2c	NKAALDKAG	0.0000380	811765
978	BoLA-T2c	KAALDKAGG	0.0001070	697222
979	BoLA-T2c	AALDKAGGK	0.0054150	264960
980	BoLA-T2c	ALDKAGGKE	0.0002040	620513
981	BoLA-T2c	LDKAGGKEP	0.0000240	854167
982	BoLA-T2c	DKAGGKEPT	0.0000520	780769
983	BoLA-T2c	KAGGKEPTN	0.0001360	670370
984	BoLA-T2c	AGGKEPTNW	0.0012980	399695
985	BoLA-T2c	GGKEPTNWD	0.0000310	832353
986	BoLA-T2c	GKEPTNWDE	0.0000110	912500
987	BoLA-T2c	KEPTNWDEL	0.0838250	73429
988	BoLA-T2c	EPTNWDELI	0.0308220	131888
989	BoLA-T2c	PTNWDELIA	0.0000470	790385
990	BoLA-T2c	TNWDELIAL	0.4452300	12226	<= WB
991	BoLA-T2c	NWDELIALL	0.3147180	21223
992	BoLA-T2c	WDELIALLD	0.0000230	858333
993	BoLA-T2c	DELIALLDN	0.0000060	943750
994	BoLA-T2c	ELIALLDNF	0.3924590	15158	<= WB
995	BoLA-T2c	LIALLDNFK	0.0012660	402478
996	BoLA-T2c	IALLDNFKA	0.0052010	268373
997	BoLA-T2c	ALLDNFKAQ	0.0161210	176510
998	BoLA-T2c	LLDNFKAQG	0.0021380	348755
999	BoLA-T2c	LDNFKAQGI	0.0038950	293606
1000	BoLA-T2c	DNFKAQGIT	0.0003720	544722
1001	BoLA-T2c	NFKAQGITP	0.0004750	516111
1002	BoLA-T2c	FKAQGITPI	0.0965910	66431
1003	BoLA-T2c	KAQGITPIA	0.0563240	94784
1004	BoLA-T2c	AQGITPIAH	0.0014820	385899
1005	BoLA-T2c	QGITPIAHG	0.0025680	331504
1006	BoLA-T2c	GITPIAHGG	0.0035210	302880
1007	BoLA-T2c	ITPIAHGGQ	0.0013110	398702
1008	BoLA-T2c	TPIAHGGQP	0.0048820	273889
1009	BoLA-T2c	PIAHGGQPW	0.0095350	217932
1010	BoLA-T2c	IAHGGQPWQ	0.0022780	342747
1011	BoLA-T2c	AHGGQPWQD	0.0000120	906250
1012	BoLA-T2c	HGGQPWQDA	0.0003350	557692
1013	BoLA-T2c	GGQPWQDAT	0.0004390	526111
1014	BoLA-T2c	GQPWQDATI	0.2270930	31579
1015	BoLA-T2c	QPWQDATIF	0.1155500	58194
1016	BoLA-T2c	PWQDATIFD	0.0000040	960000
1017	BoLA-T2c	WQDATIFDA	0.0059160	257286
1018	BoLA-T2c	QDATIFDAV	0.0398020	116035
1019	BoLA-T2c	DATIFDAVV	0.0779260	77149
1020	BoLA-T2c	ATIFDAVVL	0.5809720	0.6671	<= WB
1021	BoLA-T2c	TIFDAVVLS	0.1016340	64006
1022	BoLA-T2c	IFDAVVLSF	0.0593440	91909
1023	BoLA-T2c	FDAVVLSFG	0.0003140	566667
1024	BoLA-T2c	DAVVLSFGP	0.0008770	442308
1025	BoLA-T2c	AVVLSFGPD	0.0002080	617949
1026	BoLA-T2c	VVLSFGPDF	0.2095700	34339
1027	BoLA-T2c	VLSFGPDFY	0.0132280	191586
1028	BoLA-T2c	LSFGPDFYK	0.0080630	231278
1029	BoLA-T2c	SFGPDFYKK	0.0015040	384317
1030	BoLA-T2c	FGPDFYKKA	0.0355430	123021
1031	BoLA-T2c	GPDFYKKAF	0.0699240	82781
1032	BoLA-T2c	PDFYKKAFI	0.0047100	276971
1033	BoLA-T2c	DFYKKAFID	0.0001580	650000
1034	BoLA-T2c	FYKKAFIDL	0.0583150	92888
1035	BoLA-T2c	YKKAFIDLD	0.0000290	838235
1036	BoLA-T2c	KKAFIDLDP	0.0000220	862500
1037	BoLA-T2c	KAFIDLDPE	0.0002780	582051
1038	BoLA-T2c	AFIDLDPEA	0.0752890	78920
1039	BoLA-T2c	FIDLDPEAL	0.4034110	14421	<= WB
1040	BoLA-T2c	IDLDPEALG	0.0002980	573504
1041	BoLA-T2c	DLDPEALGS	0.0010530	422151
1042	BoLA-T2c	LDPEALGSD	0.0000320	829412
1043	BoLA-T2c	DPEALGSDT	0.0000890	720833
1044	BoLA-T2c	PEALGSDTM	0.0025930	330564
1045	BoLA-T2c	EALGSDTMK	0.0019810	356305
1046	BoLA-T2c	ALGSDTMKQ	0.0004190	531667
1047	BoLA-T2c	LGSDTMKQA	0.0008800	441923
1048	BoLA-T2c	GSDTMKQAF	0.0660980	85743
1049	BoLA-T2c	SDTMKQAFD	0.0000180	879167
1050	BoLA-T2c	DTMKQAFDR	0.0015060	384173
1051	BoLA-T2c	TMKQAFDRM	0.5148790	0.9042	<= WB
1052	BoLA-T2c	MKQAFDRMS	0.0000620	761538
1053	BoLA-T2c	KQAFDRMSK	0.0069380	243741
1054	BoLA-T2c	QAFDRMSKL	0.7933190	0.2006	<= SB
1055	BoLA-T2c	AFDRMSKLR	0.0001890	630128
1056	BoLA-T2c	FDRMSKLRT	0.0001370	669444
1057	BoLA-T2c	DRMSKLRTY	0.0195810	162743
1058	BoLA-T2c	RMSKLRTYV	0.3838180	15671	<= WB
1059	BoLA-T2c	MSKLRTYVD	0.0001220	683333
1060	BoLA-T2c	SKLRTYVDD	0.0000080	931250
1061	BoLA-T2c	KLRTYVDDN	0.0000160	887500
1062	BoLA-T2c	LRTYVDDNF	0.0005360	499362
1063	BoLA-T2c	RTYVDDNFS	0.0004220	530833
1064	BoLA-T2c	TYVDDNFSG	0.0007750	456269
1065	BoLA-T2c	YVDDNFSGR	0.0139130	187689
1066	BoLA-T2c	VDDNFSGRD	0.0000050	950000
1067	BoLA-T2c	DDNFSGRDW	0.0013660	394504
1068	BoLA-T2c	DNFSGRDWN	0.0000320	829412
1069	BoLA-T2c	NFSGRDWNL	0.2204480	32625
1070	BoLA-T2c	FSGRDWNLA	0.0006000	485918
1071	BoLA-T2c	SGRDWNLAS	0.0047070	277025
1072	BoLA-T2c	GRDWNLASA	0.0010750	419815
1073	BoLA-T2c	RDWNLASAM	0.1156920	58140
1074	BoLA-T2c	DWNLASAMV	0.0235850	149607
1075	BoLA-T2c	WNLASAMVI	0.0398280	115995
1076	BoLA-T2c	NLASAMVIE	0.0166790	173961
1077	BoLA-T2c	LASAMVIEG	0.0005410	498298
1078	BoLA-T2c	ASAMVIEGK	0.0025340	332782
1079	BoLA-T2c	SAMVIEGKA	0.0248970	146148
1080	BoLA-T2c	AMVIEGKAG	0.0013340	396947
1081	BoLA-T2c	MVIEGKAGV	0.5605960	0.7330	<= WB
1082	BoLA-T2c	VIEGKAGVQ	0.0006060	484694
1083	BoLA-T2c	IEGKAGVQF	0.0248620	146240
1084	BoLA-T2c	EGKAGVQFM	0.0803980	75489
1085	BoLA-T2c	GKAGVQFMG	0.0001060	698148
1086	BoLA-T2c	KAGVQFMGD	0.0000140	895833
1087	BoLA-T2c	AGVQFMGDW	0.0032060	311408
1088	BoLA-T2c	GVQFMGDWA	0.0016640	373711
1089	BoLA-T2c	VQFMGDWAK	0.0278770	138537
1090	BoLA-T2c	QFMGDWAKG	0.0001730	640385
1091	BoLA-T2c	FMGDWAKGE	0.0014240	390076
1092	BoLA-T2c	MGDWAKGEF	0.0439420	109726
1093	BoLA-T2c	GDWAKGEFL	0.1131500	59116
1094	BoLA-T2c	DWAKGEFLK	0.0010750	419815
1095	BoLA-T2c	WAKGEFLKA	0.0075920	236294
1096	BoLA-T2c	AKGEFLKAG	0.0001120	692593
1097	BoLA-T2c	KGEFLKAGK	0.0004390	526111
1098	BoLA-T2c	GEFLKAGKK	0.0018630	362350
1099	BoLA-T2c	EFLKAGKKP	0.0000770	737500
1100	BoLA-T2c	FLKAGKKPG	0.0018880	360984
1101	BoLA-T2c	LKAGKKPGE	0.0000450	794231
1102	BoLA-T2c	KAGKKPGED	0.0000100	918750
1103	BoLA-T2c	AGKKPGEDF	0.0283260	137523
1104	BoLA-T2c	GKKPGEDFV	0.0024350	336504
1105	BoLA-T2c	KKPGEDFVC	0.0010410	423441
1106	BoLA-T2c	KPGEDFVCM	0.0809200	75138
1107	BoLA-T2c	PGEDFVCMR	0.0000330	826471
1108	BoLA-T2c	GEDFVCMRY	0.0034630	304427
1109	BoLA-T2c	EDFVCMRYP	0.0000280	841176
1110	BoLA-T2c	DFVCMRYPG	0.0000410	802941
1111	BoLA-T2c	FVCMRYPGT	0.0004810	514444
1112	BoLA-T2c	VCMRYPGTQ	0.0001700	642308
1113	BoLA-T2c	CMRYPGTQG	0.0030140	317038
1114	BoLA-T2c	MRYPGTQGA	0.0113510	203898
1115	BoLA-T2c	RYPGTQGAV	0.0239150	148737
1116	BoLA-T2c	YPGTQGAVT	0.0028330	322623
1117	BoLA-T2c	PGTQGAVTF	0.0030140	317038
1118	BoLA-T2c	GTQGAVTFN	0.0001150	689815
1119	BoLA-T2c	TQGAVTFNS	0.0023570	339436
1120	BoLA-T2c	QGAVTFNSD	0.0000280	841176
1121	BoLA-T2c	GAVTFNSDM	0.1381830	50245
1122	BoLA-T2c	AVTFNSDMF	0.1060460	62088
1123	BoLA-T2c	VTFNSDMFA	0.0148990	182439
1124	BoLA-T2c	TFNSDMFAM	0.1731670	41194
1125	BoLA-T2c	FNSDMFAMF	0.1045330	62746
1126	BoLA-T2c	NSDMFAMFK	0.0035400	302373
1127	BoLA-T2c	SDMFAMFKV	0.0599530	91329
1128	BoLA-T2c	DMFAMFKVS	0.0270870	140374
1129	BoLA-T2c	MFAMFKVSE	0.0012770	401504
1130	BoLA-T2c	FAMFKVSED	0.0020530	352759
1131	BoLA-T2c	AMFKVSEDK	0.0036790	298798
1132	BoLA-T2c	MFKVSEDKV	0.0057190	260112
1133	BoLA-T2c	FKVSEDKVP	0.0000110	912500
1134	BoLA-T2c	KVSEDKVPA	0.0220340	154543
1135	BoLA-T2c	VSEDKVPAQ	0.0016230	376289
1136	BoLA-T2c	SEDKVPAQL	0.2423150	29375
1137	BoLA-T2c	EDKVPAQLE	0.0000810	731944
1138	BoLA-T2c	DKVPAQLEM	0.0358360	122495
1139	BoLA-T2c	KVPAQLEMA	0.0387680	117626
1140	BoLA-T2c	VPAQLEMAS	0.0035330	302560
1141	BoLA-T2c	PAQLEMASA	0.0006370	478596
1142	BoLA-T2c	AQLEMASAI	0.7020030	0.3653	<= SB
1143	BoLA-T2c	QLEMASAIE	0.0004430	525000
1144	BoLA-T2c	LEMASAIES	0.0009710	431059
1145	BoLA-T2c	EMASAIESP	0.0157240	178323
1146	BoLA-T2c	MASAIESPA	0.0163290	175560
1147	BoLA-T2c	ASAIESPAF	0.1778170	40128
1148	BoLA-T2c	SAIESPAFQ	0.0200940	160913
1149	BoLA-T2c	AIESPAFQS	0.0021260	349270
1150	BoLA-T2c	IESPAFQSA	0.0090700	221944
1151	BoLA-T2c	ESPAFQSAF	0.3432210	18595	<= WB
1152	BoLA-T2c	SPAFQSAFN	0.0002170	612179
1153	BoLA-T2c	PAFQSAFNV	0.0309460	131608
1154	BoLA-T2c	AFQSAFNVV	0.0509340	100939
1155	BoLA-T2c	FQSAFNVVK	0.0340070	125780
1156	BoLA-T2c	QSAFNVVKG	0.0006920	469062
1157	BoLA-T2c	SAFNVVKGS	0.0143390	185421
1158	BoLA-T2c	AFNVVKGSA	0.0028720	321344
1159	BoLA-T2c	FNVVKGSAP	0.0004690	517778
1160	BoLA-T2c	NVVKGSAPA	0.0807290	75267
1161	BoLA-T2c	VVKGSAPAR	0.0080630	231278
1162	BoLA-T2c	VKGSAPART	0.0000170	883333
1163	BoLA-T2c	KGSAPARTD	0.0000420	800000
1164	BoLA-T2c	GSAPARTDV	0.0281190	137991
1165	BoLA-T2c	SAPARTDVP	0.0022260	344979
1166	BoLA-T2c	APARTDVPD	0.0000910	718056
1167	BoLA-T2c	PARTDVPDT	0.0000140	895833
1168	BoLA-T2c	ARTDVPDTA	0.0026940	327180
1169	BoLA-T2c	RTDVPDTAF	0.1484520	47298
1170	BoLA-T2c	TDVPDTAFD	0.0000260	847059
1171	BoLA-T2c	DVPDTAFDA	0.0143210	185517
1172	BoLA-T2c	VPDTAFDAC	0.0028090	323410
1173	BoLA-T2c	PDTAFDACG	0.0000010	990000
1174	BoLA-T2c	DTAFDACGK	0.0002410	597863
1175	BoLA-T2c	TAFDACGKK	0.0040030	291010
1176	BoLA-T2c	AFDACGKKA	0.0002730	584188
1177	BoLA-T2c	FDACGKKAI	0.0093590	219382
1178	BoLA-T2c	DACGKKAIA	0.0030720	315337
1179	BoLA-T2c	ACGKKAIAD	0.0000020	980000
1180	BoLA-T2c	CGKKAIADV	0.0008670	443590
1181	BoLA-T2c	GKKAIADVK	0.0004490	523333
1182	BoLA-T2c	KKAIADVKE	0.0000420	800000
1183	BoLA-T2c	KAIADVKEA	0.0160420	176871
1184	BoLA-T2c	AIADVKEAN	0.0023620	339248
1185	BoLA-T2c	IADVKEANS	0.0003180	564957
1186	BoLA-T2c	ADVKEANSK	0.0006300	479825
1187	BoLA-T2c	DVKEANSKG	0.0017900	366339
1188	BoLA-T2c	VKEANSKGT	0.0000250	850000
1189	BoLA-T2c	KEANSKGTL	0.0607890	90533
1190	BoLA-T2c	EANSKGTLL	0.4508350	11941	<= WB
1191	BoLA-T2c	ANSKGTLLG	0.0000460	792308
1192	BoLA-T2c	NSKGTLLGS	0.0006790	471228
1193	BoLA-T2c	SKGTLLGSM	0.0114870	202926
1194	BoLA-T2c	KGTLLGSMA	0.0017740	367213
1195	BoLA-T2c	GTLLGSMAH	0.0058830	257757
1196	BoLA-T2c	TLLGSMAHG	0.0047440	276362
1197	BoLA-T2c	LLGSMAHGY	0.0131390	192148
1198	BoLA-T2c	LGSMAHGYA	0.0003240	562393
1199	BoLA-T2c	GSMAHGYAN	0.0009460	434000
1200	BoLA-T2c	SMAHGYANP	0.0039540	292188
1201	BoLA-T2c	MAHGYANPA	0.0432390	110746
1202	BoLA-T2c	AHGYANPAA	0.0032220	310938
1203	BoLA-T2c	HGYANPAAV	0.1958920	36756
1204	BoLA-T2c	GYANPAAVK	0.0010200	425699
1205	BoLA-T2c	YANPAAVKN	0.0011580	412130
1206	BoLA-T2c	ANPAAVKNA	0.0025440	332406
1207	BoLA-T2c	NPAAVKNAI	0.2226630	32276
1208	BoLA-T2c	PAAVKNAIY	0.0050660	270591
1209	BoLA-T2c	AAVKNAIYD	0.0004190	531667
1210	BoLA-T2c	AVKNAIYDV	0.1646740	43141
1211	BoLA-T2c	VKNAIYDVV	0.0053450	266077
1212	BoLA-T2c	KNAIYDVVT	0.0005680	492553
1213	BoLA-T2c	NAIYDVVTR	0.0347960	124363
1214	BoLA-T2c	AIYDVVTRQ	0.0369000	120584
1215	BoLA-T2c	IYDVVTRQF	0.0155310	179205
1216	BoLA-T2c	YDVVTRQFN	0.0000670	751923
1217	BoLA-T2c	DVVTRQFNG	0.0010110	426667
1218	BoLA-T2c	VVTRQFNGQ	0.0005140	505278
1219	BoLA-T2c	VTRQFNGQL	0.3052630	22216
1220	BoLA-T2c	TRQFNGQLS	0.0000560	773077
1221	BoLA-T2c	RQFNGQLSS	0.0220220	154582
1222	BoLA-T2c	QFNGQLSSE	0.0001700	642308
1223	BoLA-T2c	FNGQLSSED	0.0000160	887500
1224	BoLA-T2c	NGQLSSEDA	0.0001370	669444
1225	BoLA-T2c	GQLSSEDAV	0.0681460	84097
1226	BoLA-T2c	QLSSEDAVK	0.0014610	387410
1227	BoLA-T2c	LSSEDAVKE	0.0001920	628205
1228	BoLA-T2c	SSEDAVKEL	0.3036280	22387
1229	BoLA-T2c	SEDAVKELV	0.0416960	113120
1230	BoLA-T2c	EDAVKELVA	0.0006420	477719
1231	BoLA-T2c	DAVKELVAA	0.0435710	110235
1232	BoLA-T2c	AVKELVAAV	0.7015410	0.3662	<= SB
1233	BoLA-T2c	VKELVAAVE	0.0000390	808824
1234	BoLA-T2c	KELVAAVEA	0.0046440	278154
1235	BoLA-T2c	ELVAAVEAA	0.1256290	54414
1236	BoLA-T2c	LVAAVEAAK	0.0054790	263939
1237	BoLA-T2b	HKLLKLAAM	0.0133720	27710
1238	BoLA-T2b	KLLKLAAMG	0.0000430	400000
1239	BoLA-T2b	LLKLAAMGT	0.0000070	650000
1240	BoLA-T2b	LKLAAMGTA	0.0000330	433333
1241	BoLA-T2b	KLAAMGTAA	0.0001040	303636
1242	BoLA-T2b	LAAMGTAAC	0.0000080	633333
1243	BoLA-T2b	AAMGTAACA	0.0000410	406667
1244	BoLA-T2b	AMGTAACAL	0.0011800	110109
1245	BoLA-T2b	MGTAACALL	0.0002010	240000
1246	BoLA-T2b	GTAACALLA	0.0000230	480000
1247	BoLA-T2b	TAACALLAG	0.0000010	900000
1248	BoLA-T2b	AACALLAGM	0.0002490	221481
1249	BoLA-T2b	ACALLAGMA	0.0000060	675000
1250	BoLA-T2b	CALLAGMAP	0.0000020	850000
1251	BoLA-T2b	ALLAGMAPV	0.0008000	134560
1252	BoLA-T2b	LLAGMAPVA	0.0000360	423333
1253	BoLA-T2b	LAGMAPVAN	0.0000000	1000000
1254	BoLA-T2b	AGMAPVANA	0.0002840	210000
1255	BoLA-T2b	GMAPVANAQ	0.0000260	465000
1256	BoLA-T2b	MAPVANAQE	0.0000020	850000
1257	BoLA-T2b	APVANAQEK	0.0000690	347143
1258	BoLA-T2b	PVANAQEKQ	0.0000000	1000000
1259	BoLA-T2b	VANAQEKQN	0.0000010	900000
1260	BoLA-T2b	ANAQEKQNV	0.0006050	152805
1261	BoLA-T2b	NAQEKQNVE	0.0000280	455000
1262	BoLA-T2b	AQEKQNVEV	0.0125160	28849
1263	BoLA-T2b	QEKQNVEVL	0.6449890	0.0087	<= SB
1264	BoLA-T2b	EKQNVEVLH	0.0000300	445000
1265	BoLA-T2b	KQNVEVLHW	0.0134050	27666
1266	BoLA-T2b	QNVEVLHWW	0.0002860	209459
1267	BoLA-T2b	NVEVLHWWT	0.0000030	775000
1268	BoLA-T2b	VEVLHWWTS	0.0007670	137200
1269	BoLA-T2b	EVLHWWTSG	0.0000080	633333
1270	BoLA-T2b	VLHWWTSGG	0.0000050	700000
1271	BoLA-T2b	LHWWTSGGE	0.0000020	850000
1272	BoLA-T2b	HWWTSGGEA	0.0000470	390000
1273	BoLA-T2b	WWTSGGEAS	0.0000010	900000
1274	BoLA-T2b	WTSGGEASA	0.0000120	575000
1275	BoLA-T2b	TSGGEASAL	0.0002310	228148
1276	BoLA-T2b	SGGEASALE	0.0000030	775000
1277	BoLA-T2b	GGEASALEV	0.0000730	341429
1278	BoLA-T2b	GEASALEVL	0.2959280	0.1362	<= SB
1279	BoLA-T2b	EASALEVLK	0.0000060	675000
1280	BoLA-T2b	ASALEVLKK	0.0000250	470000
1281	BoLA-T2b	SALEVLKKD	0.0000070	650000
1282	BoLA-T2b	ALEVLKKDL	0.0013600	102675
1283	BoLA-T2b	LEVLKKDLE	0.0002200	232400
1284	BoLA-T2b	EVLKKDLES	0.0000460	392500
1285	BoLA-T2b	VLKKDLESK	0.0000460	392500
1286	BoLA-T2b	LKKDLESKG	0.0000080	633333
1287	BoLA-T2b	KKDLESKGI	0.0004320	177414
1288	BoLA-T2b	KDLESKGIS	0.0000190	508333
1289	BoLA-T2b	DLESKGISW	0.0004640	171897
1290	BoLA-T2b	LESKGISWT	0.0001610	260667
1291	BoLA-T2b	ESKGISWTD	0.0000050	700000
1292	BoLA-T2b	SKGISWTDM	0.0001200	289231
1293	BoLA-T2b	KGISWTDMP	0.0000090	616667
1294	BoLA-T2b	GISWTDMPV	0.0000770	335714
1295	BoLA-T2b	ISWTDMPVA	0.0000370	420000
1296	BoLA-T2b	SWTDMPVAG	0.0000110	587500
1297	BoLA-T2b	WTDMPVAGG	0.0000050	700000
1298	BoLA-T2b	TDMPVAGGG	0.0000320	436667
1299	BoLA-T2b	DMPVAGGGG	0.0000030	775000
1300	BoLA-T2b	MPVAGGGGT	0.0000060	675000
1301	BoLA-T2b	PVAGGGGTE	0.0000010	900000
1302	BoLA-T2b	VAGGGGTEA	0.0000120	575000
1303	BoLA-T2b	AGGGGTEAM	0.0002060	238000
1304	BoLA-T2b	GGGGTEAMT	0.0000020	850000
1305	BoLA-T2b	GGGTEAMTV	0.0000310	440000
1306	BoLA-T2b	GGTEAMTVL	0.0006630	146635
1307	BoLA-T2b	GTEAMTVLR	0.0000110	587500
1308	BoLA-T2b	TEAMTVLRA	0.0029060	68542
1309	BoLA-T2b	EAMTVLRAR	0.0000430	400000
1310	BoLA-T2b	AMTVLRARV	0.0008760	128652
1311	BoLA-T2b	MTVLRARVT	0.0000310	440000
1312	BoLA-T2b	TVLRARVTA	0.0000580	366667
1313	BoLA-T2b	VLRARVTAG	0.0000690	347143
1314	BoLA-T2b	LRARVTAGN	0.0000070	650000
1315	BoLA-T2b	RARVTAGNA	0.0000240	475000
1316	BoLA-T2b	ARVTAGNAP	0.0001500	268000
1317	BoLA-T2b	RVTAGNAPT	0.0000060	675000
1318	BoLA-T2b	VTAGNAPTA	0.0000570	368333
1319	BoLA-T2b	TAGNAPTAV	0.0000890	320000
1320	BoLA-T2b	AGNAPTAVQ	0.0000140	550000
1321	BoLA-T2b	GNAPTAVQM	0.0017390	90457
1322	BoLA-T2b	NAPTAVQML	0.0019020	86325
1323	BoLA-T2b	APTAVQMLG	0.0000090	616667
1324	BoLA-T2b	PTAVQMLGF	0.0000110	587500
1325	BoLA-T2b	TAVQMLGFD	0.0000000	1000000
1326	BoLA-T2b	AVQMLGFDI	0.0004380	176379
1327	BoLA-T2b	VQMLGFDIR	0.0002980	206216
1328	BoLA-T2b	QMLGFDIRD	0.0000110	587500
1329	BoLA-T2b	MLGFDIRDW	0.0001340	278667
1330	BoLA-T2b	LGFDIRDWA	0.0000560	370000
1331	BoLA-T2b	GFDIRDWAE	0.0000080	633333
1332	BoLA-T2b	FDIRDWAEQ	0.0000140	550000
1333	BoLA-T2b	DIRDWAEQG	0.0000110	587500
1334	BoLA-T2b	IRDWAEQGA	0.0000970	310000
1335	BoLA-T2b	RDWAEQGAL	0.0395990	13158	<= WB
1336	BoLA-T2b	DWAEQGALG	0.0000030	775000
1337	BoLA-T2b	WAEQGALGN	0.0000010	900000
1338	BoLA-T2b	AEQGALGNL	0.2593900	0.1733	<= SB
1339	BoLA-T2b	EQGALGNLD	0.0000190	508333
1340	BoLA-T2b	QGALGNLDT	0.0000010	900000
1341	BoLA-T2b	GALGNLDTV	0.0007490	138640
1342	BoLA-T2b	ALGNLDTVA	0.0000590	365000
1343	BoLA-T2b	LGNLDTVAS	0.0000010	900000
1344	BoLA-T2b	GNLDTVASK	0.0001160	292727
1345	BoLA-T2b	NLDTVASKE	0.0000030	775000
1346	BoLA-T2b	LDTVASKEG	0.0000010	900000
1347	BoLA-T2b	DTVASKEGW	0.0000450	395000
1348	BoLA-T2b	TVASKEGWE	0.0000040	750000
1349	BoLA-T2b	VASKEGWEK	0.0000070	650000
1350	BoLA-T2b	ASKEGWEKV	0.0030360	66771
1351	BoLA-T2b	SKEGWEKVI	0.0012050	109053
1352	BoLA-T2b	KEGWEKVIP	0.0001220	287692
1353	BoLA-T2b	EGWEKVIPA	0.0003540	192500
1354	BoLA-T2b	GWEKVIPAP	0.0000120	575000
1355	BoLA-T2b	WEKVIPAPL	0.1936270	0.2804	<= SB
1356	BoLA-T2b	EKVIPAPLQ	0.0001040	303636
1357	BoLA-T2b	KVIPAPLQE	0.0000310	440000
1358	BoLA-T2b	VIPAPLQEF	0.0030560	66499
1359	BoLA-T2b	IPAPLQEFA	0.0000510	380000
1360	BoLA-T2b	PAPLQEFAK	0.0000010	900000
1361	BoLA-T2b	APLQEFAKY	0.0011070	114076
1362	BoLA-T2b	PLQEFAKYD	0.0000010	900000
1363	BoLA-T2b	LQEFAKYDG	0.0000030	775000
1364	BoLA-T2b	QEFAKYDGH	0.0027460	70775
1365	BoLA-T2b	EFAKYDGHW	0.0001310	280769
1366	BoLA-T2b	FAKYDGHWI	0.0003900	185192
1367	BoLA-T2b	AKYDGHWIA	0.0084460	36792
1368	BoLA-T2b	KYDGHWIAA	0.0002210	232000
1369	BoLA-T2b	YDGHWIAAP	0.0000070	650000
1370	BoLA-T2b	DGHWIAAPV	0.0000550	372000
1371	BoLA-T2b	GHWIAAPVN	0.0000370	420000
1372	BoLA-T2b	HWIAAPVNI	0.0014480	99258
1373	BoLA-T2b	WIAAPVNIH	0.0000060	675000
1374	BoLA-T2b	IAAPVNIHS	0.0000070	650000
1375	BoLA-T2b	AAPVNIHST	0.0000670	350000
1376	BoLA-T2b	APVNIHSTN	0.0000080	633333
1377	BoLA-T2b	PVNIHSTNW	0.0000380	416667
1378	BoLA-T2b	VNIHSTNWM	0.0002630	216774
1379	BoLA-T2b	NIHSTNWMW	0.0003220	199773
1380	BoLA-T2b	IHSTNWMWI	0.0001820	249048
1381	BoLA-T2b	HSTNWMWIN	0.0000000	1000000
1382	BoLA-T2b	STNWMWINK	0.0001180	290909
1383	BoLA-T2b	TNWMWINKA	0.0000760	337143
1384	BoLA-T2b	NWMWINKAA	0.0000380	416667
1385	BoLA-T2b	WMWINKAAL	0.0085110	36612
1386	BoLA-T2b	MWINKAALD	0.0000040	750000
1387	BoLA-T2b	WINKAALDK	0.0000040	750000
1388	BoLA-T2b	INKAALDKA	0.0000080	633333
1389	BoLA-T2b	NKAALDKAG	0.0000050	700000
1390	BoLA-T2b	KAALDKAGG	0.0000030	775000
1391	BoLA-T2b	AALDKAGGK	0.0000490	385000
1392	BoLA-T2b	ALDKAGGKE	0.0000090	616667
1393	BoLA-T2b	LDKAGGKEP	0.0000140	550000
1394	BoLA-T2b	DKAGGKEPT	0.0000060	675000
1395	BoLA-T2b	KAGGKEPTN	0.0000020	850000
1396	BoLA-T2b	AGGKEPTNW	0.0000750	338571
1397	BoLA-T2b	GGKEPTNWD	0.0000060	675000
1398	BoLA-T2b	GKEPTNWDE	0.0000070	650000
1399	BoLA-T2b	KEPTNWDEL	0.0878680	0.6833	<= WB
1400	BoLA-T2b	EPTNWDELI	0.0001190	290000
1401	BoLA-T2b	PTNWDELIA	0.0000020	850000
1402	BoLA-T2b	TNWDELIAL	0.0135000	27540
1403	BoLA-T2b	NWDELIALL	0.0107790	31705
1404	BoLA-T2b	WDELIALLD	0.0000010	900000
1405	BoLA-T2b	DELIALLDN	0.0000040	750000
1406	BoLA-T2b	ELIALLDNF	0.0022940	77996
1407	BoLA-T2b	LIALLDNFK	0.0000020	850000
1408	BoLA-T2b	IALLDNFKA	0.0000130	562500
1409	BoLA-T2b	ALLDNFKAQ	0.0000920	316250
1410	BoLA-T2b	LLDNFKAQG	0.0000120	575000
1411	BoLA-T2b	LDNFKAQGI	0.0021180	81457
1412	BoLA-T2b	DNFKAQGIT	0.0000090	616667
1413	BoLA-T2b	NFKAQGITP	0.0000060	675000
1414	BoLA-T2b	FKAQGITPI	0.0012330	107901
1415	BoLA-T2b	KAQGITPIA	0.0001080	300000
1416	BoLA-T2b	AQGITPIAH	0.0003150	201622
1417	BoLA-T2b	QGITPIAHG	0.0000170	525000
1418	BoLA-T2b	GITPIAHGG	0.0000190	508333
1419	BoLA-T2b	ITPIAHGGQ	0.0000010	900000
1420	BoLA-T2b	TPIAHGGQP	0.0000140	550000
1421	BoLA-T2b	PIAHGGQPW	0.0000140	550000
1422	BoLA-T2b	IAHGGQPWQ	0.0000050	700000
1423	BoLA-T2b	AHGGQPWQD	0.0000040	750000
1424	BoLA-T2b	HGGQPWQDA	0.0000040	750000
1425	BoLA-T2b	GGQPWQDAT	0.0000150	541667
1426	BoLA-T2b	GQPWQDATI	0.0178440	23108
1427	BoLA-T2b	QPWQDATIF	0.0005990	153537
1428	BoLA-T2b	PWQDATIFD	0.0000000	1000000
1429	BoLA-T2b	WQDATIFDA	0.0008910	127589
1430	BoLA-T2b	QDATIFDAV	0.0038750	58485
1431	BoLA-T2b	DATIFDAVV	0.0000840	326250
1432	BoLA-T2b	ATIFDAVVL	0.0038750	58485
1433	BoLA-T2b	TIFDAVVLS	0.0001080	300000
1434	BoLA-T2b	IFDAVVLSF	0.0008460	130880
1435	BoLA-T2b	FDAVVLSFG	0.0000060	675000
1436	BoLA-T2b	DAVVLSFGP	0.0000020	850000
1437	BoLA-T2b	AVVLSFGPD	0.0000010	900000
1438	BoLA-T2b	VVLSFGPDF	0.0002520	220370
1439	BoLA-T2b	VLSFGPDFY	0.0001380	276000
1440	BoLA-T2b	LSFGPDFYK	0.0000660	352000
1441	BoLA-T2b	SFGPDFYKK	0.0000210	490000
1442	BoLA-T2b	FGPDFYKKA	0.0000440	397500
1443	BoLA-T2b	GPDFYKKAF	0.0002670	215484
1444	BoLA-T2b	PDFYKKAFI	0.0037230	59764
1445	BoLA-T2b	DFYKKAFID	0.0000020	850000
1446	BoLA-T2b	FYKKAFIDL	0.0013770	101975
1447	BoLA-T2b	YKKAFIDLD	0.0000280	455000
1448	BoLA-T2b	KKAFIDLDP	0.0000390	413333
1449	BoLA-T2b	KAFIDLDPE	0.0000030	775000
1450	BoLA-T2b	AFIDLDPEA	0.0003690	189231
1451	BoLA-T2b	FIDLDPEAL	0.0019700	84674
1452	BoLA-T2b	IDLDPEALG	0.0000270	460000
1453	BoLA-T2b	DLDPEALGS	0.0000050	700000
1454	BoLA-T2b	LDPEALGSD	0.0000010	900000
1455	BoLA-T2b	DPEALGSDT	0.0000010	900000
1456	BoLA-T2b	PEALGSDTM	0.0023600	76783
1457	BoLA-T2b	EALGSDTMK	0.0000090	616667
1458	BoLA-T2b	ALGSDTMKQ	0.0000030	775000
1459	BoLA-T2b	LGSDTMKQA	0.0000070	650000
1460	BoLA-T2b	GSDTMKQAF	0.0006740	145577
1461	BoLA-T2b	SDTMKQAFD	0.0000050	700000
1462	BoLA-T2b	DTMKQAFDR	0.0000040	750000
1463	BoLA-T2b	TMKQAFDRM	0.0070850	40796
1464	BoLA-T2b	MKQAFDRMS	0.0000200	500000
1465	BoLA-T2b	KQAFDRMSK	0.0002890	208649
1466	BoLA-T2b	QAFDRMSKL	0.0385710	13411	<= WB
1467	BoLA-T2b	AFDRMSKLR	0.0000170	525000
1468	BoLA-T2b	FDRMSKLRT	0.0000360	423333
1469	BoLA-T2b	DRMSKLRTY	0.0021740	80239
1470	BoLA-T2b	RMSKLRTYV	0.0025600	73494
1471	BoLA-T2b	MSKLRTYVD	0.0000030	775000
1472	BoLA-T2b	SKLRTYVDD	0.0000040	750000
1473	BoLA-T2b	KLRTYVDDN	0.0000080	633333
1474	BoLA-T2b	LRTYVDDNF	0.0001410	274000
1475	BoLA-T2b	RTYVDDNFS	0.0000060	675000
1476	BoLA-T2b	TYVDDNFSG	0.0000090	616667
1477	BoLA-T2b	YVDDNFSGR	0.0003380	196136
1478	BoLA-T2b	VDDNFSGRD	0.0000010	900000
1479	BoLA-T2b	DDNFSGRDW	0.0000500	382500
1480	BoLA-T2b	DNFSGRDWN	0.0000010	900000
1481	BoLA-T2b	NFSGRDWNL	0.0012690	106420
1482	BoLA-T2b	FSGRDWNLA	0.0000080	633333
1483	BoLA-T2b	SGRDWNLAS	0.0000370	420000
1484	BoLA-T2b	GRDWNLASA	0.0003020	205135
1485	BoLA-T2b	RDWNLASAM	0.0194650	21848
1486	BoLA-T2b	DWNLASAMV	0.0000760	337143
1487	BoLA-T2b	WNLASAMVI	0.0001910	244762
1488	BoLA-T2b	NLASAMVIE	0.0000090	616667
1489	BoLA-T2b	LASAMVIEG	0.0000020	850000
1490	BoLA-T2b	ASAMVIEGK	0.0000450	395000
1491	BoLA-T2b	SAMVIEGKA	0.0001050	302727
1492	BoLA-T2b	AMVIEGKAG	0.0000200	500000
1493	BoLA-T2b	MVIEGKAGV	0.0010190	118859
1494	BoLA-T2b	VIEGKAGVQ	0.0000040	750000
1495	BoLA-T2b	IEGKAGVQF	0.0249830	18284	<= WB
1496	BoLA-T2b	EGKAGVQFM	0.0003840	186346
1497	BoLA-T2b	GKAGVQFMG	0.0000590	365000
1498	BoLA-T2b	KAGVQFMGD	0.0000000	1000000
1499	BoLA-T2b	AGVQFMGDW	0.0001710	255000
1500	BoLA-T2b	GVQFMGDWA	0.0000400	410000
1501	BoLA-T2b	VQFMGDWAK	0.0006680	146154
1502	BoLA-T2b	QFMGDWAKG	0.0000060	675000
1503	BoLA-T2b	FMGDWAKGE	0.0000010	900000
1504	BoLA-T2b	MGDWAKGEF	0.0000920	316250
1505	BoLA-T2b	GDWAKGEFL	0.1618210	0.3601	<= SB
1506	BoLA-T2b	DWAKGEFLK	0.0000040	750000
1507	BoLA-T2b	WAKGEFLKA	0.0000210	490000
1508	BoLA-T2b	AKGEFLKAG	0.0000290	450000
1509	BoLA-T2b	KGEFLKAGK	0.0000040	750000
1510	BoLA-T2b	GEFLKAGKK	0.0029350	68147
1511	BoLA-T2b	EFLKAGKKP	0.0000030	775000
1512	BoLA-T2b	FLKAGKKPG	0.0000100	600000
1513	BoLA-T2b	LKAGKKPGE	0.0000040	750000
1514	BoLA-T2b	KAGKKPGED	0.0000020	850000
1515	BoLA-T2b	AGKKPGEDF	0.0014490	99226
1516	BoLA-T2b	GKKPGEDFV	0.0010180	118913
1517	BoLA-T2b	KKPGEDFVC	0.0000450	395000
1518	BoLA-T2b	KPGEDFVCM	0.0002830	210323
1519	BoLA-T2b	PGEDFVCMR	0.0000010	900000
1520	BoLA-T2b	GEDFVCMRY	0.0107990	31666
1521	BoLA-T2b	EDFVCMRYP	0.0000080	633333
1522	BoLA-T2b	DFVCMRYPG	0.0000000	1000000
1523	BoLA-T2b	FVCMRYPGT	0.0000030	775000
1524	BoLA-T2b	VCMRYPGTQ	0.0000020	850000
1525	BoLA-T2b	CMRYPGTQG	0.0001890	245714
1526	BoLA-T2b	MRYPGTQGA	0.0008190	133040
1527	BoLA-T2b	RYPGTQGAV	0.0007280	140385
1528	BoLA-T2b	YPGTQGAVT	0.0000160	533333
1529	BoLA-T2b	PGTQGAVTF	0.0000160	533333
1530	BoLA-T2b	GTQGAVTFN	0.0000020	850000
1531	BoLA-T2b	TQGAVTFNS	0.0000570	368333
1532	BoLA-T2b	QGAVTFNSD	0.0000000	1000000
1533	BoLA-T2b	GAVTFNSDM	0.0001810	249524
1534	BoLA-T2b	AVTFNSDMF	0.0008490	130640
1535	BoLA-T2b	VTFNSDMFA	0.0000410	406667
1536	BoLA-T2b	TFNSDMFAM	0.0006590	147019
1537	BoLA-T2b	FNSDMFAMF	0.0010110	119293
1538	BoLA-T2b	NSDMFAMFK	0.0000270	460000
1539	BoLA-T2b	SDMFAMFKV	0.0096050	34001
1540	BoLA-T2b	DMFAMFKVS	0.0000290	450000
1541	BoLA-T2b	MFAMFKVSE	0.0000030	775000
1542	BoLA-T2b	FAMFKVSED	0.0000030	775000
1543	BoLA-T2b	AMFKVSEDK	0.0001040	303636
1544	BoLA-T2b	MFKVSEDKV	0.0001620	260000
1545	BoLA-T2b	FKVSEDKVP	0.0000090	616667
1546	BoLA-T2b	KVSEDKVPA	0.0000220	485000
1547	BoLA-T2b	VSEDKVPAQ	0.0000380	416667
1548	BoLA-T2b	SEDKVPAQL	0.3486950	0.0985	<= SB
1549	BoLA-T2b	EDKVPAQLE	0.0000180	516667
1550	BoLA-T2b	DKVPAQLEM	0.0060470	44909
1551	BoLA-T2b	KVPAQLEMA	0.0002110	236000
1552	BoLA-T2b	VPAQLEMAS	0.0000130	562500
1553	BoLA-T2b	PAQLEMASA	0.0000030	775000
1554	BoLA-T2b	AQLEMASAI	0.1086540	0.5553	<= WB
1555	BoLA-T2b	QLEMASAIE	0.0000030	775000
1556	BoLA-T2b	LEMASAIES	0.0002480	221852
1557	BoLA-T2b	EMASAIESP	0.0000440	397500
1558	BoLA-T2b	MASAIESPA	0.0000120	575000
1559	BoLA-T2b	ASAIESPAF	0.0007090	142212
1560	BoLA-T2b	SAIESPAFQ	0.0000330	433333
1561	BoLA-T2b	AIESPAFQS	0.0000100	600000
1562	BoLA-T2b	IESPAFQSA	0.0048500	51077
1563	BoLA-T2b	ESPAFQSAF	0.0003590	191364
1564	BoLA-T2b	SPAFQSAFN	0.0000020	850000
1565	BoLA-T2b	PAFQSAFNV	0.0001090	299091
1566	BoLA-T2b	AFQSAFNVV	0.0013710	102222
1567	BoLA-T2b	FQSAFNVVK	0.0003740	188269
1568	BoLA-T2b	QSAFNVVKG	0.0000060	675000
1569	BoLA-T2b	SAFNVVKGS	0.0000360	423333
1570	BoLA-T2b	AFNVVKGSA	0.0000310	440000
1571	BoLA-T2b	FNVVKGSAP	0.0000090	616667
1572	BoLA-T2b	NVVKGSAPA	0.0000320	436667
1573	BoLA-T2b	VVKGSAPAR	0.0000220	485000
1574	BoLA-T2b	VKGSAPART	0.0000050	700000
1575	BoLA-T2b	KGSAPARTD	0.0000020	850000
1576	BoLA-T2b	GSAPARTDV	0.0001280	283077
1577	BoLA-T2b	SAPARTDVP	0.0000290	450000
1578	BoLA-T2b	APARTDVPD	0.0000020	850000
1579	BoLA-T2b	PARTDVPDT	0.0000010	900000
1580	BoLA-T2b	ARTDVPDTA	0.0004910	167746
1581	BoLA-T2b	RTDVPDTAF	0.0025240	74020
1582	BoLA-T2b	TDVPDTAFD	0.0000010	900000
1583	BoLA-T2b	DVPDTAFDA	0.0000140	550000
1584	BoLA-T2b	VPDTAFDAC	0.0000170	525000
1585	BoLA-T2b	PDTAFDACG	0.0000000	1000000
1586	BoLA-T2b	DTAFDACGK	0.0000000	1000000
1587	BoLA-T2b	TAFDACGKK	0.0000170	525000
1588	BoLA-T2b	AFDACGKKA	0.0000120	575000
1589	BoLA-T2b	FDACGKKAI	0.0013130	104609
1590	BoLA-T2b	DACGKKAIA	0.0000100	600000
1591	BoLA-T2b	ACGKKAIAD	0.0000010	900000
1592	BoLA-T2b	CGKKAIADV	0.0000190	508333
1593	BoLA-T2b	GKKAIADVK	0.0000960	311250
1594	BoLA-T2b	KKAIADVKE	0.0000060	675000
1595	BoLA-T2b	KAIADVKEA	0.0000490	385000
1596	BoLA-T2b	AIADVKEAN	0.0000120	575000
1597	BoLA-T2b	IADVKEANS	0.0000060	675000
1598	BoLA-T2b	ADVKEANSK	0.0000550	372000
1599	BoLA-T2b	DVKEANSKG	0.0000060	675000
1600	BoLA-T2b	VKEANSKGT	0.0000040	750000
1601	BoLA-T2b	KEANSKGTL	0.1544730	0.3796	<= SB
1602	BoLA-T2b	EANSKGTLL	0.0123530	29066
1603	BoLA-T2b	ANSKGTLLG	0.0000060	675000
1604	BoLA-T2b	NSKGTLLGS	0.0000040	750000
1605	BoLA-T2b	SKGTLLGSM	0.0006120	151951
1606	BoLA-T2b	KGTLLGSMA	0.0000130	562500
1607	BoLA-T2b	GTLLGSMAH	0.0000130	562500
1608	BoLA-T2b	TLLGSMAHG	0.0000110	587500
1609	BoLA-T2b	LLGSMAHGY	0.0000190	508333
1610	BoLA-T2b	LGSMAHGYA	0.0000010	900000
1611	BoLA-T2b	GSMAHGYAN	0.0000150	541667
1612	BoLA-T2b	SMAHGYANP	0.0000430	400000
1613	BoLA-T2b	MAHGYANPA	0.0000350	426667
1614	BoLA-T2b	AHGYANPAA	0.0000770	335714
1615	BoLA-T2b	HGYANPAAV	0.0010170	118967
1616	BoLA-T2b	GYANPAAVK	0.0000370	420000
1617	BoLA-T2b	YANPAAVKN	0.0000030	775000
1618	BoLA-T2b	ANPAAVKNA	0.0000560	370000
1619	BoLA-T2b	NPAAVKNAI	0.0013360	103663
1620	BoLA-T2b	PAAVKNAIY	0.0000170	525000
1621	BoLA-T2b	AAVKNAIYD	0.0000030	775000
1622	BoLA-T2b	AVKNAIYDV	0.0007260	140577
1623	BoLA-T2b	VKNAIYDVV	0.0008090	133840
1624	BoLA-T2b	KNAIYDVVT	0.0000150	541667
1625	BoLA-T2b	NAIYDVVTR	0.0000100	600000
1626	BoLA-T2b	AIYDVVTRQ	0.0002060	238000
1627	BoLA-T2b	IYDVVTRQF	0.0004340	177069
1628	BoLA-T2b	YDVVTRQFN	0.0000030	775000
1629	BoLA-T2b	DVVTRQFNG	0.0000050	700000
1630	BoLA-T2b	VVTRQFNGQ	0.0000020	850000
1631	BoLA-T2b	VTRQFNGQL	0.0033010	63724
1632	BoLA-T2b	TRQFNGQLS	0.0000790	332857
1633	BoLA-T2b	RQFNGQLSS	0.0054310	47907
1634	BoLA-T2b	QFNGQLSSE	0.0000050	700000
1635	BoLA-T2b	FNGQLSSED	0.0000000	1000000
1636	BoLA-T2b	NGQLSSEDA	0.0000030	775000
1637	BoLA-T2b	GQLSSEDAV	0.0031910	64764
1638	BoLA-T2b	QLSSEDAVK	0.0000060	675000
1639	BoLA-T2b	LSSEDAVKE	0.0000010	900000
1640	BoLA-T2b	SSEDAVKEL	0.0024670	74854
1641	BoLA-T2b	SEDAVKELV	0.0654650	0.8962	<= WB
1642	BoLA-T2b	EDAVKELVA	0.0001660	257778
1643	BoLA-T2b	DAVKELVAA	0.0000460	392500
1644	BoLA-T2b	AVKELVAAV	0.0083110	37165
1645	BoLA-T2b	VKELVAAVE	0.0000250	470000
1646	BoLA-T2b	KELVAAVEA	0.0054260	47931
1647	BoLA-T2b	ELVAAVEAA	0.0007000	143077
1648	BoLA-T2b	LVAAVEAAK	0.0000060	675000
1649	BoLA-T2a	HKLLKLAAM	0.0035540	148683
1650	BoLA-T2a	KLLKLAAMG	0.0016570	204121
1651	BoLA-T2a	LLKLAAMGT	0.0000270	750000
1652	BoLA-T2a	LKLAAMGTA	0.0004260	342857
1653	BoLA-T2a	KLAAMGTAA	0.0009440	254737
1654	BoLA-T2a	LAAMGTAAC	0.0002780	398636
1655	BoLA-T2a	AAMGTAACA	0.0072150	109434
1656	BoLA-T2a	AMGTAACAL	0.0000940	560714
1657	BoLA-T2a	MGTAACALL	0.0004350	340286
1658	BoLA-T2a	GTAACALLA	0.0012650	227203
1659	BoLA-T2a	TAACALLAG	0.0000890	569643
1660	BoLA-T2a	AACALLAGM	0.0106850	91689
1661	BoLA-T2a	ACALLAGMA	0.0000300	736364
1662	BoLA-T2a	CALLAGMAP	0.0004600	333514
1663	BoLA-T2a	ALLAGMAPV	0.0050580	128250
1664	BoLA-T2a	LLAGMAPVA	0.0000660	615789
1665	BoLA-T2a	LAGMAPVAN	0.0002550	411111
1666	BoLA-T2a	AGMAPVANA	0.0588660	38701
1667	BoLA-T2a	GMAPVANAQ	0.0012370	229161
1668	BoLA-T2a	MAPVANAQE	0.0010190	247273
1669	BoLA-T2a	APVANAQEK	0.0432470	45774
1670	BoLA-T2a	PVANAQEKQ	0.0000310	731818
1671	BoLA-T2a	VANAQEKQN	0.0001350	503947
1672	BoLA-T2a	ANAQEKQNV	0.0003010	388182
1673	BoLA-T2a	NAQEKQNVE	0.0002450	416667
1674	BoLA-T2a	AQEKQNVEV	0.0008000	271233
1675	BoLA-T2a	QEKQNVEVL	0.0002360	421875
1676	BoLA-T2a	EKQNVEVLH	0.0003270	376800
1677	BoLA-T2a	KQNVEVLHW	0.0227640	63767
1678	BoLA-T2a	QNVEVLHWW	0.0061700	117709
1679	BoLA-T2a	NVEVLHWWT	0.0000120	850000
1680	BoLA-T2a	VEVLHWWTS	0.0001000	550000
1681	BoLA-T2a	EVLHWWTSG	0.0011650	234762
1682	BoLA-T2a	VLHWWTSGG	0.0000460	673333
1683	BoLA-T2a	LHWWTSGGE	0.0000290	740909
1684	BoLA-T2a	HWWTSGGEA	0.0002870	394545
1685	BoLA-T2a	WWTSGGEAS	0.0000180	807143
1686	BoLA-T2a	WTSGGEASA	0.0001850	456923
1687	BoLA-T2a	TSGGEASAL	0.0005390	315106
1688	BoLA-T2a	SGGEASALE	0.0006320	297193
1689	BoLA-T2a	GGEASALEV	0.0003360	373200
1690	BoLA-T2a	GEASALEVL	0.0001670	471818
1691	BoLA-T2a	EASALEVLK	0.3106910	11060	<= WB
1692	BoLA-T2a	ASALEVLKK	0.8078960	0.1555	<= SB
1693	BoLA-T2a	SALEVLKKD	0.0017810	198117
1694	BoLA-T2a	ALEVLKKDL	0.0000530	650000
1695	BoLA-T2a	LEVLKKDLE	0.0000280	745455
1696	BoLA-T2a	EVLKKDLES	0.0007480	278356
1697	BoLA-T2a	VLKKDLESK	0.1017980	27680
1698	BoLA-T2a	LKKDLESKG	0.0000240	768750
1699	BoLA-T2a	KKDLESKGI	0.0003460	369259
1700	BoLA-T2a	KDLESKGIS	0.0001430	495000
1701	BoLA-T2a	DLESKGISW	0.0001530	485000
1702	BoLA-T2a	LESKGISWT	0.0000160	821429
1703	BoLA-T2a	ESKGISWTD	0.0001040	544737
1704	BoLA-T2a	SKGISWTDM	0.0001390	499000
1705	BoLA-T2a	KGISWTDMP	0.0032780	153963
1706	BoLA-T2a	GISWTDMPV	0.0001230	519737
1707	BoLA-T2a	ISWTDMPVA	0.0149400	78792
1708	BoLA-T2a	SWTDMPVAG	0.0001510	487000
1709	BoLA-T2a	WTDMPVAGG	0.0003440	370000
1710	BoLA-T2a	TDMPVAGGG	0.0000760	592857
1711	BoLA-T2a	DMPVAGGGG	0.0000030	962500
1712	BoLA-T2a	MPVAGGGGT	0.0000750	594643
1713	BoLA-T2a	PVAGGGGTE	0.0000360	709091
1714	BoLA-T2a	VAGGGGTEA	0.0005290	317234
1715	BoLA-T2a	AGGGGTEAM	0.0009640	252632
1716	BoLA-T2a	GGGGTEAMT	0.0000470	670000
1717	BoLA-T2a	GGGTEAMTV	0.0003810	356667
1718	BoLA-T2a	GGTEAMTVL	0.0030060	159492
1719	BoLA-T2a	GTEAMTVLR	0.0704620	34703
1720	BoLA-T2a	TEAMTVLRA	0.0001060	542105
1721	BoLA-T2a	EAMTVLRAR	0.3199770	10709	<= WB
1722	BoLA-T2a	AMTVLRARV	0.0003040	386818
1723	BoLA-T2a	MTVLRARVT	0.0005340	316170
1724	BoLA-T2a	TVLRARVTA	0.0176580	72889
1725	BoLA-T2a	VLRARVTAG	0.0001730	466667
1726	BoLA-T2a	LRARVTAGN	0.0000500	660000
1727	BoLA-T2a	RARVTAGNA	0.0033350	152805
1728	BoLA-T2a	ARVTAGNAP	0.0001990	446154
1729	BoLA-T2a	RVTAGNAPT	0.0006840	288254
1730	BoLA-T2a	VTAGNAPTA	0.0025470	171183
1731	BoLA-T2a	TAGNAPTAV	0.0006710	290351
1732	BoLA-T2a	AGNAPTAVQ	0.0169180	74401
1733	BoLA-T2a	GNAPTAVQM	0.0059220	119724
1734	BoLA-T2a	NAPTAVQML	0.0011200	238333
1735	BoLA-T2a	APTAVQMLG	0.0002050	441538
1736	BoLA-T2a	PTAVQMLGF	0.0006200	299298
1737	BoLA-T2a	TAVQMLGFD	0.0001260	515789
1738	BoLA-T2a	AVQMLGFDI	0.0004310	341429
1739	BoLA-T2a	VQMLGFDIR	0.1317510	23249
1740	BoLA-T2a	QMLGFDIRD	0.0001030	546053
1741	BoLA-T2a	MLGFDIRDW	0.0001730	466667
1742	BoLA-T2a	LGFDIRDWA	0.0025210	171953
1743	BoLA-T2a	GFDIRDWAE	0.0001200	523684
1744	BoLA-T2a	FDIRDWAEQ	0.0026090	169442
1745	BoLA-T2a	DIRDWAEQG	0.0000350	713636
1746	BoLA-T2a	IRDWAEQGA	0.0000990	551786
1747	BoLA-T2a	RDWAEQGAL	0.0004900	326047
1748	BoLA-T2a	DWAEQGALG	0.0000110	862500
1749	BoLA-T2a	WAEQGALGN	0.0000980	553571
1750	BoLA-T2a	AEQGALGNL	0.0002820	396818
1751	BoLA-T2a	EQGALGNLD	0.0000050	937500
1752	BoLA-T2a	QGALGNLDT	0.0000510	656667
1753	BoLA-T2a	GALGNLDTV	0.0114350	88969
1754	BoLA-T2a	ALGNLDTVA	0.0000480	666667
1755	BoLA-T2a	LGNLDTVAS	0.0005230	318511
1756	BoLA-T2a	GNLDTVASK	0.8142510	0.1499	<= SB
1757	BoLA-T2a	NLDTVASKE	0.0001040	544737
1758	BoLA-T2a	LDTVASKEG	0.0000040	950000
1759	BoLA-T2a	DTVASKEGW	0.0016640	203769
1760	BoLA-T2a	TVASKEGWE	0.0000610	628947
1761	BoLA-T2a	VASKEGWEK	0.4056560	0.7851	<= WB
1762	BoLA-T2a	ASKEGWEKV	0.0068910	111852
1763	BoLA-T2a	SKEGWEKVI	0.0001130	532895
1764	BoLA-T2a	KEGWEKVIP	0.0000100	875000
1765	BoLA-T2a	EGWEKVIPA	0.0082280	103465
1766	BoLA-T2a	GWEKVIPAP	0.0000520	653333
1767	BoLA-T2a	WEKVIPAPL	0.0001920	451538
1768	BoLA-T2a	EKVIPAPLQ	0.0006170	299825
1769	BoLA-T2a	KVIPAPLQE	0.1952370	17074	<= WB
1770	BoLA-T2a	VIPAPLQEF	0.0055950	122913
1771	BoLA-T2a	IPAPLQEFA	0.0005270	317660
1772	BoLA-T2a	PAPLQEFAK	0.0104830	92475
1773	BoLA-T2a	APLQEFAKY	0.0809400	32063
1774	BoLA-T2a	PLQEFAKYD	0.0000010	987500
1775	BoLA-T2a	LQEFAKYDG	0.0000070	912500
1776	BoLA-T2a	QEFAKYDGH	0.0015930	207337
1777	BoLA-T2a	EFAKYDGHW	0.0000550	644737
1778	BoLA-T2a	FAKYDGHWI	0.0003710	360000
1779	BoLA-T2a	AKYDGHWIA	0.0055750	123111
1780	BoLA-T2a	KYDGHWIAA	0.0010570	243818
1781	BoLA-T2a	YDGHWIAAP	0.0000330	722727
1782	BoLA-T2a	DGHWIAAPV	0.0002160	434375
1783	BoLA-T2a	GHWIAAPVN	0.0000900	567857
1784	BoLA-T2a	HWIAAPVNI	0.0023820	176065
1785	BoLA-T2a	WIAAPVNIH	0.0040200	141106
1786	BoLA-T2a	IAAPVNIHS	0.0087350	100477
1787	BoLA-T2a	AAPVNIHST	0.0026970	167208
1788	BoLA-T2a	APVNIHSTN	0.0008910	260353
1789	BoLA-T2a	PVNIHSTNW	0.0002350	422500
1790	BoLA-T2a	VNIHSTNWM	0.0036130	147724
1791	BoLA-T2a	NIHSTNWMW	0.0018150	196592
1792	BoLA-T2a	IHSTNWMWI	0.0000480	666667
1793	BoLA-T2a	HSTNWMWIN	0.0020050	188502
1794	BoLA-T2a	STNWMWINK	0.6910020	0.2784	<= SB
1795	BoLA-T2a	TNWMWINKA	0.0031770	156016
1796	BoLA-T2a	NWMWINKAA	0.0003040	386818
1797	BoLA-T2a	WMWINKAAL	0.0005090	321628
1798	BoLA-T2a	MWINKAALD	0.0000300	736364
1799	BoLA-T2a	WINKAALDK	0.0484110	43167
1800	BoLA-T2a	INKAALDKA	0.0002840	395909
1801	BoLA-T2a	NKAALDKAG	0.0000080	900000
1802	BoLA-T2a	KAALDKAGG	0.0003360	373200
1803	BoLA-T2a	AALDKAGGK	0.7990540	0.1633	<= SB
1804	BoLA-T2a	ALDKAGGKE	0.0001860	456154
1805	BoLA-T2a	LDKAGGKEP	0.0000080	900000
1806	BoLA-T2a	DKAGGKEPT	0.0000090	887500
1807	BoLA-T2a	KAGGKEPTN	0.0002950	390909
1808	BoLA-T2a	AGGKEPTNW	0.0036700	146797
1809	BoLA-T2a	GGKEPTNWD	0.0000580	636842
1810	BoLA-T2a	GKEPTNWDE	0.0000200	793750
1811	BoLA-T2a	KEPTNWDEL	0.0004710	330541
1812	BoLA-T2a	EPTNWDELI	0.0000510	656667
1813	BoLA-T2a	PTNWDELIA	0.0000290	740909
1814	BoLA-T2a	TNWDELIAL	0.0052720	126123
1815	BoLA-T2a	NWDELIALL	0.0007320	280635
1816	BoLA-T2a	WDELIALLD	0.0000040	950000
1817	BoLA-T2a	DELIALLDN	0.0000340	718182
1818	BoLA-T2a	ELIALLDNF	0.0008950	259895
1819	BoLA-T2a	LIALLDNFK	0.0975630	28455
1820	BoLA-T2a	IALLDNFKA	0.0050420	128410
1821	BoLA-T2a	ALLDNFKAQ	0.0218090	64992
1822	BoLA-T2a	LLDNFKAQG	0.0000440	680000
1823	BoLA-T2a	LDNFKAQGI	0.0000310	731818
1824	BoLA-T2a	DNFKAQGIT	0.0001770	463333
1825	BoLA-T2a	NFKAQGITP	0.0000390	696667
1826	BoLA-T2a	FKAQGITPI	0.0011800	233571
1827	BoLA-T2a	KAQGITPIA	0.0115510	88591
1828	BoLA-T2a	AQGITPIAH	0.0119400	87322
1829	BoLA-T2a	QGITPIAHG	0.0054660	124195
1830	BoLA-T2a	GITPIAHGG	0.0001190	525000
1831	BoLA-T2a	ITPIAHGGQ	0.0007270	281429
1832	BoLA-T2a	TPIAHGGQP	0.0000960	557143
1833	BoLA-T2a	PIAHGGQPW	0.0002220	430625
1834	BoLA-T2a	IAHGGQPWQ	0.0044780	135088
1835	BoLA-T2a	AHGGQPWQD	0.0000070	912500
1836	BoLA-T2a	HGGQPWQDA	0.0002680	403889
1837	BoLA-T2a	GGQPWQDAT	0.0003950	352000
1838	BoLA-T2a	GQPWQDATI	0.0004820	327907
1839	BoLA-T2a	QPWQDATIF	0.0030040	159533
1840	BoLA-T2a	PWQDATIFD	0.0000010	987500
1841	BoLA-T2a	WQDATIFDA	0.0002410	418889
1842	BoLA-T2a	QDATIFDAV	0.0001140	531579
1843	BoLA-T2a	DATIFDAVV	0.0001370	501316
1844	BoLA-T2a	ATIFDAVVL	0.0325090	53271
1845	BoLA-T2a	TIFDAVVLS	0.0289430	56536
1846	BoLA-T2a	IFDAVVLSF	0.0031540	156484
1847	BoLA-T2a	FDAVVLSFG	0.0000210	787500
1848	BoLA-T2a	DAVVLSFGP	0.0000890	569643
1849	BoLA-T2a	AVVLSFGPD	0.0000570	639474
1850	BoLA-T2a	VVLSFGPDF	0.0260260	59652
1851	BoLA-T2a	VLSFGPDFY	0.0033000	153516
1852	BoLA-T2a	LSFGPDFYK	0.9164590	0.0563	<= SB
1853	BoLA-T2a	SFGPDFYKK	0.0224430	64179
1854	BoLA-T2a	FGPDFYKKA	0.0026650	168020
1855	BoLA-T2a	GPDFYKKAF	0.0008480	265412
1856	BoLA-T2a	PDFYKKAFI	0.0000280	745455
1857	BoLA-T2a	DFYKKAFID	0.0000120	850000
1858	BoLA-T2a	FYKKAFIDL	0.0001690	470000
1859	BoLA-T2a	YKKAFIDLD	0.0000190	800000
1860	BoLA-T2a	KKAFIDLDP	0.0000410	690000
1861	BoLA-T2a	KAFIDLDPE	0.0433690	45698
1862	BoLA-T2a	AFIDLDPEA	0.0006520	293684
1863	BoLA-T2a	FIDLDPEAL	0.0008120	269647
1864	BoLA-T2a	IDLDPEALG	0.0001140	531579
1865	BoLA-T2a	DLDPEALGS	0.0000260	756250
1866	BoLA-T2a	LDPEALGSD	0.0000060	925000
1867	BoLA-T2a	DPEALGSDT	0.0000220	781250
1868	BoLA-T2a	PEALGSDTM	0.0000080	900000
1869	BoLA-T2a	EALGSDTMK	0.4466670	0.6704	<= WB
1870	BoLA-T2a	ALGSDTMKQ	0.0004020	349714
1871	BoLA-T2a	LGSDTMKQA	0.0006580	292632
1872	BoLA-T2a	GSDTMKQAF	0.0222740	64396
1873	BoLA-T2a	SDTMKQAFD	0.0000070	912500
1874	BoLA-T2a	DTMKQAFDR	0.0164310	75437
1875	BoLA-T2a	TMKQAFDRM	0.0006230	298772
1876	BoLA-T2a	MKQAFDRMS	0.0000790	587500
1877	BoLA-T2a	KQAFDRMSK	0.4876590	0.5811	<= WB
1878	BoLA-T2a	QAFDRMSKL	0.1050360	27087
1879	BoLA-T2a	AFDRMSKLR	0.0016580	204070
1880	BoLA-T2a	FDRMSKLRT	0.0000420	686667
1881	BoLA-T2a	DRMSKLRTY	0.0129950	84021
1882	BoLA-T2a	RMSKLRTYV	0.0053270	125577
1883	BoLA-T2a	MSKLRTYVD	0.0001460	492000
1884	BoLA-T2a	SKLRTYVDD	0.0000200	793750
1885	BoLA-T2a	KLRTYVDDN	0.0000550	644737
1886	BoLA-T2a	LRTYVDDNF	0.0002280	426875
1887	BoLA-T2a	RTYVDDNFS	0.0073780	108474
1888	BoLA-T2a	TYVDDNFSG	0.0000570	639474
1889	BoLA-T2a	YVDDNFSGR	0.0999200	28024
1890	BoLA-T2a	VDDNFSGRD	0.0000060	925000
1891	BoLA-T2a	DDNFSGRDW	0.0000460	673333
1892	BoLA-T2a	DNFSGRDWN	0.0000580	636842
1893	BoLA-T2a	NFSGRDWNL	0.0000410	690000
1894	BoLA-T2a	FSGRDWNLA	0.0006820	288571
1895	BoLA-T2a	SGRDWNLAS	0.0031770	156016
1896	BoLA-T2a	GRDWNLASA	0.0008520	264941
1897	BoLA-T2a	RDWNLASAM	0.0065380	114720
1898	BoLA-T2a	DWNLASAMV	0.0000200	793750
1899	BoLA-T2a	WNLASAMVI	0.0007160	283175
1900	BoLA-T2a	NLASAMVIE	0.0001280	513158
1901	BoLA-T2a	LASAMVIEG	0.0002930	391818
1902	BoLA-T2a	ASAMVIEGK	0.8757710	0.0987	<= SB
1903	BoLA-T2a	SAMVIEGKA	0.0064210	115670
1904	BoLA-T2a	AMVIEGKAG	0.0000420	686667
1905	BoLA-T2a	MVIEGKAGV	0.0066190	114062
1906	BoLA-T2a	VIEGKAGVQ	0.0002660	405000
1907	BoLA-T2a	IEGKAGVQF	0.0004480	336757
1908	BoLA-T2a	EGKAGVQFM	0.0013040	224476
1909	BoLA-T2a	GKAGVQFMG	0.0001370	501316
1910	BoLA-T2a	KAGVQFMGD	0.0001960	448462
1911	BoLA-T2a	AGVQFMGDW	0.0141550	80708
1912	BoLA-T2a	GVQFMGDWA	0.0000590	634211
1913	BoLA-T2a	VQFMGDWAK	0.5671050	0.4461	<= SB
1914	BoLA-T2a	QFMGDWAKG	0.0001260	515789
1915	BoLA-T2a	FMGDWAKGE	0.0000520	653333
1916	BoLA-T2a	MGDWAKGEF	0.0041810	138829
1917	BoLA-T2a	GDWAKGEFL	0.0007000	285714
1918	BoLA-T2a	DWAKGEFLK	0.0023580	176775
1919	BoLA-T2a	WAKGEFLKA	0.0017280	200553
1920	BoLA-T2a	AKGEFLKAG	0.0001260	515789
1921	BoLA-T2a	KGEFLKAGK	0.3820240	0.8588	<= WB
1922	BoLA-T2a	GEFLKAGKK	0.0199870	68325
1923	BoLA-T2a	EFLKAGKKP	0.0000360	709091
1924	BoLA-T2a	FLKAGKKPG	0.0000230	775000
1925	BoLA-T2a	LKAGKKPGE	0.0000300	736364
1926	BoLA-T2a	KAGKKPGED	0.0000280	745455
1927	BoLA-T2a	AGKKPGEDF	0.0042680	137733
1928	BoLA-T2a	GKKPGEDFV	0.0001010	548684
1929	BoLA-T2a	KKPGEDFVC	0.0000880	571429
1930	BoLA-T2a	KPGEDFVCM	0.0014980	212442
1931	BoLA-T2a	PGEDFVCMR	0.0013310	222587
1932	BoLA-T2a	GEDFVCMRY	0.0013820	219186
1933	BoLA-T2a	EDFVCMRYP	0.0000110	862500
1934	BoLA-T2a	DFVCMRYPG	0.0000020	975000
1935	BoLA-T2a	FVCMRYPGT	0.0000520	653333
1936	BoLA-T2a	VCMRYPGTQ	0.0018120	196726
1937	BoLA-T2a	CMRYPGTQG	0.0001130	532895
1938	BoLA-T2a	MRYPGTQGA	0.0032060	155427
1939	BoLA-T2a	RYPGTQGAV	0.0002770	399091
1940	BoLA-T2a	YPGTQGAVT	0.0000870	573214
1941	BoLA-T2a	PGTQGAVTF	0.0002090	438750
1942	BoLA-T2a	GTQGAVTFN	0.0020870	185645
1943	BoLA-T2a	TQGAVTFNS	0.0008830	261294
1944	BoLA-T2a	QGAVTFNSD	0.0000830	580357
1945	BoLA-T2a	GAVTFNSDM	0.0051760	127078
1946	BoLA-T2a	AVTFNSDMF	0.0010460	244818
1947	BoLA-T2a	VTFNSDMFA	0.0164420	75412
1948	BoLA-T2a	TFNSDMFAM	0.0005230	318511
1949	BoLA-T2a	FNSDMFAMF	0.0036850	146553
1950	BoLA-T2a	NSDMFAMFK	0.5519110	0.4679	<= SB
1951	BoLA-T2a	SDMFAMFKV	0.0013540	220979
1952	BoLA-T2a	DMFAMFKVS	0.0005040	322791
1953	BoLA-T2a	MFAMFKVSE	0.0002170	433750
1954	BoLA-T2a	FAMFKVSED	0.0008070	270274
1955	BoLA-T2a	AMFKVSEDK	0.4383580	0.6891	<= WB
1956	BoLA-T2a	MFKVSEDKV	0.0000170	814286
1957	BoLA-T2a	FKVSEDKVP	0.0000120	850000
1958	BoLA-T2a	KVSEDKVPA	0.0045960	133602
1959	BoLA-T2a	VSEDKVPAQ	0.0101530	93759
1960	BoLA-T2a	SEDKVPAQL	0.0018200	196368
1961	BoLA-T2a	EDKVPAQLE	0.0000180	807143
1962	BoLA-T2a	DKVPAQLEM	0.0008520	264941
1963	BoLA-T2a	KVPAQLEMA	0.0027520	165812
1964	BoLA-T2a	VPAQLEMAS	0.0003010	388182
1965	BoLA-T2a	PAQLEMASA	0.0000590	634211
1966	BoLA-T2a	AQLEMASAI	0.0238900	62322
1967	BoLA-T2a	QLEMASAIE	0.0000540	647368
1968	BoLA-T2a	LEMASAIES	0.0002080	439375
1969	BoLA-T2a	EMASAIESP	0.0000290	740909
1970	BoLA-T2a	MASAIESPA	0.0012530	228042
1971	BoLA-T2a	ASAIESPAF	0.0141410	80748
1972	BoLA-T2a	SAIESPAFQ	0.2535460	13779	<= WB
1973	BoLA-T2a	AIESPAFQS	0.0005870	305472
1974	BoLA-T2a	IESPAFQSA	0.0002550	411111
1975	BoLA-T2a	ESPAFQSAF	0.0083160	102946
1976	BoLA-T2a	SPAFQSAFN	0.0001950	449231
1977	BoLA-T2a	PAFQSAFNV	0.0008360	266824
1978	BoLA-T2a	AFQSAFNVV	0.0001930	450769
1979	BoLA-T2a	FQSAFNVVK	0.4624640	0.6348	<= WB
1980	BoLA-T2a	QSAFNVVKG	0.0015990	207035
1981	BoLA-T2a	SAFNVVKGS	0.0392830	48270
1982	BoLA-T2a	AFNVVKGSA	0.0001880	454615
1983	BoLA-T2a	FNVVKGSAP	0.0001990	446154
1984	BoLA-T2a	NVVKGSAPA	0.0027690	165381
1985	BoLA-T2a	VVKGSAPAR	0.0225440	64049
1986	BoLA-T2a	VKGSAPART	0.0000310	731818
1987	BoLA-T2a	KGSAPARTD	0.0001370	501316
1988	BoLA-T2a	GSAPARTDV	0.0029340	161193
1989	BoLA-T2a	SAPARTDVP	0.0001360	502632
1990	BoLA-T2a	APARTDVPD	0.0000230	775000
1991	BoLA-T2a	PARTDVPDT	0.0000120	850000
1992	BoLA-T2a	ARTDVPDTA	0.0004410	338649
1993	BoLA-T2a	RTDVPDTAF	0.0700200	34815
1994	BoLA-T2a	TDVPDTAFD	0.0000190	800000
1995	BoLA-T2a	DVPDTAFDA	0.0000310	731818
1996	BoLA-T2a	VPDTAFDAC	0.0001130	532895
1997	BoLA-T2a	PDTAFDACG	0.0000000	1000000
1998	BoLA-T2a	DTAFDACGK	0.0083580	102699
1999	BoLA-T2a	TAFDACGKK	0.6142840	0.3786	<= SB
[truncated: 39,201 more rows]

## Sheet: P39-BAS
Pos	HLA	Peptide	Score	%Rank	BindLevel
1	BoLA-HD6	MHKLLKLAA	0.0007190	222418
2	BoLA-HD6	HKLLKLAAM	0.0629860	29513
3	BoLA-HD6	KLLKLAAMG	0.0024650	141725
4	BoLA-HD6	LLKLAAMGT	0.0000490	487500
5	BoLA-HD6	LKLAAMGTA	0.0000620	460000
6	BoLA-HD6	KLAAMGTAA	0.0025070	140746
7	BoLA-HD6	LAAMGTAAC	0.0000170	628571
8	BoLA-HD6	AAMGTAACA	0.0000520	480000
9	BoLA-HD6	AMGTAACAL	0.0333840	42608
10	BoLA-HD6	MGTAACALL	0.0014300	174227
11	BoLA-HD6	GTAACALLA	0.0000150	642857
12	BoLA-HD6	TAACALLAG	0.0000030	850000
13	BoLA-HD6	AACALLAGM	0.0008770	207823
14	BoLA-HD6	ACALLAGMA	0.0000040	800000
15	BoLA-HD6	CALLAGMAP	0.0000020	900000
16	BoLA-HD6	ALLAGMAPV	0.0079900	87160
17	BoLA-HD6	LLAGMAPVA	0.0007250	221758
18	BoLA-HD6	LAGMAPVAN	0.0000000	1000000
19	BoLA-HD6	AGMAPVANA	0.0006230	233506
20	BoLA-HD6	GMAPVANAQ	0.0002390	314615
21	BoLA-HD6	MAPVANAQE	0.0000060	766667
22	BoLA-HD6	APVANAQEK	0.0000150	642857
23	BoLA-HD6	PVANAQEKQ	0.0000000	1000000
24	BoLA-HD6	VANAQEKQN	0.0000010	950000
25	BoLA-HD6	ANAQEKQNV	0.0002390	314615
26	BoLA-HD6	NAQEKQNVE	0.0000280	561111
27	BoLA-HD6	AQEKQNVEV	0.0680440	28150
28	BoLA-HD6	QEKQNVEVL	0.5085830	0.4059	<= SB
29	BoLA-HD6	EKQNVEVLH	0.0000280	561111
30	BoLA-HD6	KQNVEVLHW	0.0718940	27113
31	BoLA-HD6	QNVEVLHWW	0.0001590	354375
32	BoLA-HD6	NVEVLHWWT	0.0000040	800000
33	BoLA-HD6	VEVLHWWTS	0.0001530	358125
34	BoLA-HD6	EVLHWWTSG	0.0000060	766667
35	BoLA-HD6	VLHWWTSGG	0.0001280	376923
36	BoLA-HD6	LHWWTSGGE	0.0000070	750000
37	BoLA-HD6	HWWTSGGEA	0.0000640	456000
38	BoLA-HD6	WWTSGGEAS	0.0000020	900000
39	BoLA-HD6	WTSGGEASA	0.0000370	526667
40	BoLA-HD6	TSGGEASAL	0.0005910	237662
41	BoLA-HD6	SGGEASALE	0.0000040	800000
42	BoLA-HD6	GGEASALEV	0.0000530	478000
43	BoLA-HD6	GEASALEVL	0.0526520	33025
44	BoLA-HD6	EASALEVLK	0.0000030	850000
45	BoLA-HD6	ASALEVLKK	0.0000160	635714
46	BoLA-HD6	SALEVLKKI	0.0080380	86923
47	BoLA-HD6	ALEVLKKIL	0.1167210	19220	<= WB
48	BoLA-HD6	LEVLKKILK	0.0004650	256610
49	BoLA-HD6	EVLKKILKA	0.0005930	237403
50	BoLA-HD6	VLKKILKAR	0.0008720	208226
51	BoLA-HD6	LKKILKARA	0.0004270	263750
52	BoLA-HD6	KKILKARAL	0.4287840	0.5303	<= WB
53	BoLA-HD6	KILKARALA	0.0033000	126459
54	BoLA-HD6	ILKARALAG	0.0017370	161925
55	BoLA-HD6	LKARALAGP	0.0000170	628571
56	BoLA-HD6	KARALAGPI	0.0211100	54615
57	BoLA-HD6	ARALAGPIC	0.0006930	225275
58	BoLA-HD6	RALAGPICR	0.0002110	326364
59	BoLA-HD6	ALAGPICRL	0.1493560	15826	<= WB
60	BoLA-HD6	LAGPICRLQ	0.0000010	950000
61	BoLA-HD6	AGPICRLQV	0.0002410	313846
62	BoLA-HD6	GPICRLQVA	0.0007000	224506
63	BoLA-HD6	PICRLQVAA	0.0000030	850000
64	BoLA-HD6	ICRLQVAAA	0.0000470	493333
65	BoLA-HD6	CRLQVAAAR	0.0000200	607143
66	BoLA-HD6	RLQVAAARK	0.0002610	306552
67	BoLA-HD6	LQVAAARKP	0.0003470	281538
68	BoLA-JSP.1	MHKLLKLAA	0.0054350	206442
69	BoLA-JSP.1	HKLLKLAAM	0.0330200	74186
70	BoLA-JSP.1	KLLKLAAMG	0.0033710	258432
71	BoLA-JSP.1	LLKLAAMGT	0.0000580	898387
72	BoLA-JSP.1	LKLAAMGTA	0.0004890	562295
73	BoLA-JSP.1	KLAAMGTAA	0.0075440	174791
74	BoLA-JSP.1	LAAMGTAAC	0.0035820	251080
75	BoLA-JSP.1	AAMGTAACA	0.0018890	335766
76	BoLA-JSP.1	AMGTAACAL	0.0106360	146025
77	BoLA-JSP.1	MGTAACALL	0.1493900	22603
78	BoLA-JSP.1	GTAACALLA	0.0010900	421212
79	BoLA-JSP.1	TAACALLAG	0.0003220	639474
80	BoLA-JSP.1	AACALLAGM	0.1830130	17764	<= WB
81	BoLA-JSP.1	ACALLAGMA	0.0004560	575820
82	BoLA-JSP.1	CALLAGMAP	0.0002210	706897
83	BoLA-JSP.1	ALLAGMAPV	0.0037110	247126
84	BoLA-JSP.1	LLAGMAPVA	0.0004780	566803
85	BoLA-JSP.1	LAGMAPVAN	0.0001250	800000
86	BoLA-JSP.1	AGMAPVANA	0.0246260	89514
87	BoLA-JSP.1	GMAPVANAQ	0.0009140	450784
88	BoLA-JSP.1	MAPVANAQE	0.0163340	115130
89	BoLA-JSP.1	APVANAQEK	0.0007340	489111
90	BoLA-JSP.1	PVANAQEKQ	0.0000350	940741
91	BoLA-JSP.1	VANAQEKQN	0.0000640	888710
92	BoLA-JSP.1	ANAQEKQNV	0.0189220	105364
93	BoLA-JSP.1	NAQEKQNVE	0.0009290	448000
94	BoLA-JSP.1	AQEKQNVEV	0.0053750	207504
95	BoLA-JSP.1	QEKQNVEVL	0.0042050	233066
96	BoLA-JSP.1	EKQNVEVLH	0.0000700	879032
97	BoLA-JSP.1	KQNVEVLHW	0.0027610	283381
98	BoLA-JSP.1	QNVEVLHWW	0.0201660	101252
99	BoLA-JSP.1	NVEVLHWWT	0.0002090	717241
100	BoLA-JSP.1	VEVLHWWTS	0.0011120	418028
101	BoLA-JSP.1	EVLHWWTSG	0.0012320	401127
102	BoLA-JSP.1	VLHWWTSGG	0.0005800	532059
103	BoLA-JSP.1	LHWWTSGGE	0.0002960	654110
104	BoLA-JSP.1	HWWTSGGEA	0.0001080	822973
105	BoLA-JSP.1	WWTSGGEAS	0.0000850	854839
106	BoLA-JSP.1	WTSGGEASA	0.0019090	334307
107	BoLA-JSP.1	TSGGEASAL	0.0323710	75112
108	BoLA-JSP.1	SGGEASALE	0.0028120	280952
109	BoLA-JSP.1	GGEASALEV	0.0022480	310813
110	BoLA-JSP.1	GEASALEVL	0.0071990	178802
111	BoLA-JSP.1	EASALEVLK	0.0027070	285952
112	BoLA-JSP.1	ASALEVLKK	0.0015170	368283
113	BoLA-JSP.1	SALEVLKKI	0.0845410	37911
114	BoLA-JSP.1	ALEVLKKIL	0.0370490	68747
115	BoLA-JSP.1	LEVLKKILK	0.0002170	710345
116	BoLA-JSP.1	EVLKKILKA	0.0006750	504118
117	BoLA-JSP.1	VLKKILKAR	0.0005000	557787
118	BoLA-JSP.1	LKKILKARA	0.0005270	547647
119	BoLA-JSP.1	KKILKARAL	0.0420740	63114
120	BoLA-JSP.1	KILKARALA	0.0042810	230967
121	BoLA-JSP.1	ILKARALAG	0.0001420	781522
122	BoLA-JSP.1	LKARALAGP	0.0001290	795652
123	BoLA-JSP.1	KARALAGPI	0.0096050	154225
124	BoLA-JSP.1	ARALAGPIC	0.0005290	547059
125	BoLA-JSP.1	RALAGPICR	0.0017290	348793
126	BoLA-JSP.1	ALAGPICRL	0.0186620	106223
127	BoLA-JSP.1	LAGPICRLQ	0.0005800	532059
128	BoLA-JSP.1	AGPICRLQV	0.3523680	0.7743	<= WB
129	BoLA-JSP.1	GPICRLQVA	0.0004110	594262
130	BoLA-JSP.1	PICRLQVAA	0.0002190	708621
131	BoLA-JSP.1	ICRLQVAAA	0.0003780	610000
132	BoLA-JSP.1	CRLQVAAAR	0.0004460	579918
133	BoLA-JSP.1	RLQVAAARK	0.0002990	652055
134	BoLA-JSP.1	LQVAAARKP	0.0001670	754348
135	BoLA-T2c	MHKLLKLAA	0.0060350	255586
136	BoLA-T2c	HKLLKLAAM	0.0824100	74253
137	BoLA-T2c	KLLKLAAMG	0.0039540	292188
138	BoLA-T2c	LLKLAAMGT	0.0021680	347468
139	BoLA-T2c	LKLAAMGTA	0.0003760	543611
140	BoLA-T2c	KLAAMGTAA	0.1014920	64068
141	BoLA-T2c	LAAMGTAAC	0.0113600	203834
142	BoLA-T2c	AAMGTAACA	0.0284510	137241
143	BoLA-T2c	AMGTAACAL	0.4130170	13831	<= WB
144	BoLA-T2c	MGTAACALL	0.1031630	63341
145	BoLA-T2c	GTAACALLA	0.0008510	445641
146	BoLA-T2c	TAACALLAG	0.0003020	571795
147	BoLA-T2c	AACALLAGM	0.1369590	50652
148	BoLA-T2c	ACALLAGMA	0.0003250	561966
149	BoLA-T2c	CALLAGMAP	0.0005340	499787
150	BoLA-T2c	ALLAGMAPV	0.3567790	17551	<= WB
151	BoLA-T2c	LLAGMAPVA	0.0888390	70510
152	BoLA-T2c	LAGMAPVAN	0.0000510	782692
153	BoLA-T2c	AGMAPVANA	0.0360920	122035
154	BoLA-T2c	GMAPVANAQ	0.0256820	144079
155	BoLA-T2c	MAPVANAQE	0.0067360	246210
156	BoLA-T2c	APVANAQEK	0.0076110	236092
157	BoLA-T2c	PVANAQEKQ	0.0001970	625000
158	BoLA-T2c	VANAQEKQN	0.0000310	832353
159	BoLA-T2c	ANAQEKQNV	0.0110840	205808
160	BoLA-T2c	NAQEKQNVE	0.0038500	294688
161	BoLA-T2c	AQEKQNVEV	0.1430370	48833
162	BoLA-T2c	QEKQNVEVL	0.1406900	49499
163	BoLA-T2c	EKQNVEVLH	0.0002980	573504
164	BoLA-T2c	KQNVEVLHW	0.0298210	134148
165	BoLA-T2c	QNVEVLHWW	0.0220390	154527
166	BoLA-T2c	NVEVLHWWT	0.0007660	457612
167	BoLA-T2c	VEVLHWWTS	0.0018380	363716
168	BoLA-T2c	EVLHWWTSG	0.0035080	303227
169	BoLA-T2c	VLHWWTSGG	0.0026830	327541
170	BoLA-T2c	LHWWTSGGE	0.0001170	687963
171	BoLA-T2c	HWWTSGGEA	0.0023420	340000
172	BoLA-T2c	WWTSGGEAS	0.0001230	682407
173	BoLA-T2c	WTSGGEASA	0.0094470	218657
174	BoLA-T2c	TSGGEASAL	0.1420870	49103
175	BoLA-T2c	SGGEASALE	0.0005430	497872
176	BoLA-T2c	GGEASALEV	0.0045000	280827
177	BoLA-T2c	GEASALEVL	0.1303420	52849
178	BoLA-T2c	EASALEVLK	0.0050690	270538
179	BoLA-T2c	ASALEVLKK	0.0011610	411852
180	BoLA-T2c	SALEVLKKI	0.4220530	13403	<= WB
181	BoLA-T2c	ALEVLKKIL	0.2915860	23651
182	BoLA-T2c	LEVLKKILK	0.0016600	373962
183	BoLA-T2c	EVLKKILKA	0.0779700	77119
184	BoLA-T2c	VLKKILKAR	0.0049990	271792
185	BoLA-T2c	LKKILKARA	0.0002300	603846
186	BoLA-T2c	KKILKARAL	0.1157250	58127
187	BoLA-T2c	KILKARALA	0.0336270	126463
188	BoLA-T2c	ILKARALAG	0.0039710	291779
189	BoLA-T2c	LKARALAGP	0.0000180	879167
190	BoLA-T2c	KARALAGPI	0.0704900	82362
191	BoLA-T2c	ARALAGPIC	0.0024020	337744
192	BoLA-T2c	RALAGPICR	0.0022020	346009
193	BoLA-T2c	ALAGPICRL	0.7690640	0.2397	<= SB
194	BoLA-T2c	LAGPICRLQ	0.0001250	680556
195	BoLA-T2c	AGPICRLQV	0.0218000	155301
196	BoLA-T2c	GPICRLQVA	0.0116180	201989
197	BoLA-T2c	PICRLQVAA	0.0002950	574786
198	BoLA-T2c	ICRLQVAAA	0.0006990	467969
199	BoLA-T2c	CRLQVAAAR	0.0004680	518056
200	BoLA-T2c	RLQVAAARK	0.0010390	423656
201	BoLA-T2c	LQVAAARKP	0.0001800	635897
202	BoLA-T2b	MHKLLKLAA	0.0001790	250556
203	BoLA-T2b	HKLLKLAAM	0.0133720	27710
204	BoLA-T2b	KLLKLAAMG	0.0000430	400000
205	BoLA-T2b	LLKLAAMGT	0.0000070	650000
206	BoLA-T2b	LKLAAMGTA	0.0000330	433333
207	BoLA-T2b	KLAAMGTAA	0.0001040	303636
208	BoLA-T2b	LAAMGTAAC	0.0000080	633333
209	BoLA-T2b	AAMGTAACA	0.0000410	406667
210	BoLA-T2b	AMGTAACAL	0.0011800	110109
211	BoLA-T2b	MGTAACALL	0.0002010	240000
212	BoLA-T2b	GTAACALLA	0.0000230	480000
213	BoLA-T2b	TAACALLAG	0.0000010	900000
214	BoLA-T2b	AACALLAGM	0.0002490	221481
215	BoLA-T2b	ACALLAGMA	0.0000060	675000
216	BoLA-T2b	CALLAGMAP	0.0000020	850000
217	BoLA-T2b	ALLAGMAPV	0.0008000	134560
218	BoLA-T2b	LLAGMAPVA	0.0000360	423333
219	BoLA-T2b	LAGMAPVAN	0.0000000	1000000
220	BoLA-T2b	AGMAPVANA	0.0002840	210000
221	BoLA-T2b	GMAPVANAQ	0.0000260	465000
222	BoLA-T2b	MAPVANAQE	0.0000020	850000
223	BoLA-T2b	APVANAQEK	0.0000690	347143
224	BoLA-T2b	PVANAQEKQ	0.0000000	1000000
225	BoLA-T2b	VANAQEKQN	0.0000010	900000
226	BoLA-T2b	ANAQEKQNV	0.0006050	152805
227	BoLA-T2b	NAQEKQNVE	0.0000280	455000
228	BoLA-T2b	AQEKQNVEV	0.0125160	28849
229	BoLA-T2b	QEKQNVEVL	0.6449890	0.0087	<= SB
230	BoLA-T2b	EKQNVEVLH	0.0000300	445000
231	BoLA-T2b	KQNVEVLHW	0.0134050	27666
232	BoLA-T2b	QNVEVLHWW	0.0002860	209459
233	BoLA-T2b	NVEVLHWWT	0.0000030	775000
234	BoLA-T2b	VEVLHWWTS	0.0007670	137200
235	BoLA-T2b	EVLHWWTSG	0.0000080	633333
236	BoLA-T2b	VLHWWTSGG	0.0000050	700000
237	BoLA-T2b	LHWWTSGGE	0.0000020	850000
238	BoLA-T2b	HWWTSGGEA	0.0000470	390000
239	BoLA-T2b	WWTSGGEAS	0.0000010	900000
240	BoLA-T2b	WTSGGEASA	0.0000120	575000
241	BoLA-T2b	TSGGEASAL	0.0002310	228148
242	BoLA-T2b	SGGEASALE	0.0000030	775000
243	BoLA-T2b	GGEASALEV	0.0000730	341429
244	BoLA-T2b	GEASALEVL	0.2959280	0.1362	<= SB
245	BoLA-T2b	EASALEVLK	0.0000060	675000
246	BoLA-T2b	ASALEVLKK	0.0000250	470000
247	BoLA-T2b	SALEVLKKI	0.0031370	65395
248	BoLA-T2b	ALEVLKKIL	0.0061900	44342
249	BoLA-T2b	LEVLKKILK	0.0004900	167887
250	BoLA-T2b	EVLKKILKA	0.0004580	172931
251	BoLA-T2b	VLKKILKAR	0.0000470	390000
252	BoLA-T2b	LKKILKARA	0.0000240	475000
253	BoLA-T2b	KKILKARAL	0.0445560	11958	<= WB
254	BoLA-T2b	KILKARALA	0.0000640	356000
255	BoLA-T2b	ILKARALAG	0.0000380	416667
256	BoLA-T2b	LKARALAGP	0.0000080	633333
257	BoLA-T2b	KARALAGPI	0.0001450	271333
258	BoLA-T2b	ARALAGPIC	0.0004160	180192
259	BoLA-T2b	RALAGPICR	0.0000190	508333
260	BoLA-T2b	ALAGPICRL	0.0237080	18977	<= WB
261	BoLA-T2b	LAGPICRLQ	0.0000010	900000
262	BoLA-T2b	AGPICRLQV	0.0000940	313750
263	BoLA-T2b	GPICRLQVA	0.0019110	86100
264	BoLA-T2b	PICRLQVAA	0.0000020	850000
265	BoLA-T2b	ICRLQVAAA	0.0000050	700000
266	BoLA-T2b	CRLQVAAAR	0.0000300	445000
267	BoLA-T2b	RLQVAAARK	0.0000240	475000
268	BoLA-T2b	LQVAAARKP	0.0000180	516667
269	BoLA-T2a	MHKLLKLAA	0.0000760	592857
270	BoLA-T2a	HKLLKLAAM	0.0035540	148683
271	BoLA-T2a	KLLKLAAMG	0.0016570	204121
272	BoLA-T2a	LLKLAAMGT	0.0000270	750000
273	BoLA-T2a	LKLAAMGTA	0.0004260	342857
274	BoLA-T2a	KLAAMGTAA	0.0009440	254737
275	BoLA-T2a	LAAMGTAAC	0.0002780	398636
276	BoLA-T2a	AAMGTAACA	0.0072150	109434
277	BoLA-T2a	AMGTAACAL	0.0000940	560714
278	BoLA-T2a	MGTAACALL	0.0004350	340286
279	BoLA-T2a	GTAACALLA	0.0012650	227203
280	BoLA-T2a	TAACALLAG	0.0000890	569643
281	BoLA-T2a	AACALLAGM	0.0106850	91689
282	BoLA-T2a	ACALLAGMA	0.0000300	736364
283	BoLA-T2a	CALLAGMAP	0.0004600	333514
284	BoLA-T2a	ALLAGMAPV	0.0050580	128250
285	BoLA-T2a	LLAGMAPVA	0.0000660	615789
286	BoLA-T2a	LAGMAPVAN	0.0002550	411111
287	BoLA-T2a	AGMAPVANA	0.0588660	38701
288	BoLA-T2a	GMAPVANAQ	0.0012370	229161
289	BoLA-T2a	MAPVANAQE	0.0010190	247273
290	BoLA-T2a	APVANAQEK	0.0432470	45774
291	BoLA-T2a	PVANAQEKQ	0.0000310	731818
292	BoLA-T2a	VANAQEKQN	0.0001350	503947
293	BoLA-T2a	ANAQEKQNV	0.0003010	388182
294	BoLA-T2a	NAQEKQNVE	0.0002450	416667
295	BoLA-T2a	AQEKQNVEV	0.0008000	271233
296	BoLA-T2a	QEKQNVEVL	0.0002360	421875
297	BoLA-T2a	EKQNVEVLH	0.0003270	376800
298	BoLA-T2a	KQNVEVLHW	0.0227640	63767
299	BoLA-T2a	QNVEVLHWW	0.0061700	117709
300	BoLA-T2a	NVEVLHWWT	0.0000120	850000
301	BoLA-T2a	VEVLHWWTS	0.0001000	550000
302	BoLA-T2a	EVLHWWTSG	0.0011650	234762
303	BoLA-T2a	VLHWWTSGG	0.0000460	673333
304	BoLA-T2a	LHWWTSGGE	0.0000290	740909
305	BoLA-T2a	HWWTSGGEA	0.0002870	394545
306	BoLA-T2a	WWTSGGEAS	0.0000180	807143
307	BoLA-T2a	WTSGGEASA	0.0001850	456923
308	BoLA-T2a	TSGGEASAL	0.0005390	315106
309	BoLA-T2a	SGGEASALE	0.0006320	297193
310	BoLA-T2a	GGEASALEV	0.0003360	373200
311	BoLA-T2a	GEASALEVL	0.0001670	471818
312	BoLA-T2a	EASALEVLK	0.3106910	11060	<= WB
313	BoLA-T2a	ASALEVLKK	0.8078960	0.1555	<= SB
314	BoLA-T2a	SALEVLKKI	0.0490910	42850
315	BoLA-T2a	ALEVLKKIL	0.0001070	540789
316	BoLA-T2a	LEVLKKILK	0.0271860	58413
317	BoLA-T2a	EVLKKILKA	0.0079360	105186
318	BoLA-T2a	VLKKILKAR	0.0112350	89622
319	BoLA-T2a	LKKILKARA	0.0000540	647368
320	BoLA-T2a	KKILKARAL	0.0034980	149593
321	BoLA-T2a	KILKARALA	0.0209950	66479
322	BoLA-T2a	ILKARALAG	0.0000840	578571
323	BoLA-T2a	LKARALAGP	0.0000370	704545
324	BoLA-T2a	KARALAGPI	0.0021650	182927
325	BoLA-T2a	ARALAGPIC	0.0000970	555357
326	BoLA-T2a	RALAGPICR	0.7858210	0.1749	<= SB
327	BoLA-T2a	ALAGPICRL	0.0008570	264353
328	BoLA-T2a	LAGPICRLQ	0.0027790	165127
329	BoLA-T2a	AGPICRLQV	0.0002070	440000
330	BoLA-T2a	GPICRLQVA	0.0004370	339730
331	BoLA-T2a	PICRLQVAA	0.0000290	740909
332	BoLA-T2a	ICRLQVAAA	0.0001380	500000
333	BoLA-T2a	CRLQVAAAR	0.0016940	202261
334	BoLA-T2a	RLQVAAARK	0.2004370	16747	<= WB
335	BoLA-T2a	LQVAAARKP	0.0001460	492000
336	BoLA-T7	MHKLLKLAA	0.0038850	321926
337	BoLA-T7	HKLLKLAAM	0.0076400	242044
338	BoLA-T7	KLLKLAAMG	0.0097510	215600
339	BoLA-T7	LLKLAAMGT	0.0014390	453838
340	BoLA-T7	LKLAAMGTA	0.0002370	716667
341	BoLA-T7	KLAAMGTAA	0.0530650	65392
342	BoLA-T7	LAAMGTAAC	0.0129290	185866
343	BoLA-T7	AAMGTAACA	0.0238800	126317
344	BoLA-T7	AMGTAACAL	0.0811270	40637
345	BoLA-T7	MGTAACALL	0.0954320	32904
346	BoLA-T7	GTAACALLA	0.0026590	370305
347	BoLA-T7	TAACALLAG	0.0004790	616887
348	BoLA-T7	AACALLAGM	0.0739180	45792
349	BoLA-T7	ACALLAGMA	0.0010510	499351
350	BoLA-T7	CALLAGMAP	0.0003500	662609
351	BoLA-T7	ALLAGMAPV	0.1390290	17938	<= WB
352	BoLA-T7	LLAGMAPVA	0.0323610	101057
353	BoLA-T7	LAGMAPVAN	0.0001130	808889
354	BoLA-T7	AGMAPVANA	0.0660730	52091
355	BoLA-T7	GMAPVANAQ	0.0030230	353691
356	BoLA-T7	MAPVANAQE	0.0151200	169771
357	BoLA-T7	APVANAQEK	0.0031850	347008
358	BoLA-T7	PVANAQEKQ	0.0000640	868182
359	BoLA-T7	VANAQEKQN	0.0000320	922000
360	BoLA-T7	ANAQEKQNV	0.0109010	203716
361	BoLA-T7	NAQEKQNVE	0.0008390	534158
362	BoLA-T7	AQEKQNVEV	0.0307380	105445
363	BoLA-T7	QEKQNVEVL	0.0152920	168707
364	BoLA-T7	EKQNVEVLH	0.0000650	866667
365	BoLA-T7	KQNVEVLHW	0.0051760	287146
366	BoLA-T7	QNVEVLHWW	0.0098280	214736
367	BoLA-T7	NVEVLHWWT	0.0002760	694783
368	BoLA-T7	VEVLHWWTS	0.0015640	441869
369	BoLA-T7	EVLHWWTSG	0.0024940	378680
370	BoLA-T7	VLHWWTSGG	0.0048540	294886
371	BoLA-T7	LHWWTSGGE	0.0000690	860606
372	BoLA-T7	HWWTSGGEA	0.0020880	402533
373	BoLA-T7	WWTSGGEAS	0.0000430	900000
374	BoLA-T7	WTSGGEASA	0.0262910	118093
375	BoLA-T7	TSGGEASAL	0.0841360	38818
376	BoLA-T7	SGGEASALE	0.0028560	360948
377	BoLA-T7	GGEASALEV	0.0042230	311562
378	BoLA-T7	GEASALEVL	0.0157940	165600
379	BoLA-T7	EASALEVLK	0.0086900	228031
380	BoLA-T7	ASALEVLKK	0.0058870	272146
381	BoLA-T7	SALEVLKKI	0.1384720	18067	<= WB
382	BoLA-T7	ALEVLKKIL	0.0969620	32191
383	BoLA-T7	LEVLKKILK	0.0004770	617550
384	BoLA-T7	EVLKKILKA	0.0354380	94176
385	BoLA-T7	VLKKILKAR	0.0051440	287854
386	BoLA-T7	LKKILKARA	0.0006520	571362
387	BoLA-T7	KKILKARAL	0.0126530	188039
388	BoLA-T7	KILKARALA	0.0567950	61183
389	BoLA-T7	ILKARALAG	0.0015060	447290
390	BoLA-T7	LKARALAGP	0.0000540	883333
391	BoLA-T7	KARALAGPI	0.0634710	54321
392	BoLA-T7	ARALAGPIC	0.0004350	631457
393	BoLA-T7	RALAGPICR	0.0037960	324932
394	BoLA-T7	ALAGPICRL	0.2379130	0.5107	<= WB
395	BoLA-T7	LAGPICRLQ	0.0002650	699565
396	BoLA-T7	AGPICRLQV	0.0555040	62622
397	BoLA-T7	GPICRLQVA	0.0043930	306870
398	BoLA-T7	PICRLQVAA	0.0037730	325709
399	BoLA-T7	ICRLQVAAA	0.0016220	436935
400	BoLA-T7	CRLQVAAAR	0.0002770	694348
401	BoLA-T7	RLQVAAARK	0.0018810	416786
402	BoLA-T7	LQVAAARKP	0.0001700	760484
403	BoLA-D18.4	MHKLLKLAA	0.0160760	55740
404	BoLA-D18.4	HKLLKLAAM	0.7766320	0.0935	<= SB
405	BoLA-D18.4	KLLKLAAMG	0.0003190	321481
406	BoLA-D18.4	LLKLAAMGT	0.0000520	570588
407	BoLA-D18.4	LKLAAMGTA	0.0063550	90694
408	BoLA-D18.4	KLAAMGTAA	0.0028660	131625
409	BoLA-D18.4	LAAMGTAAC	0.0001350	431000
410	BoLA-D18.4	AAMGTAACA	0.0013160	184235
411	BoLA-D18.4	AMGTAACAL	0.0129080	62835
412	BoLA-D18.4	MGTAACALL	0.0001310	435000
413	BoLA-D18.4	GTAACALLA	0.0000370	620833
414	BoLA-D18.4	TAACALLAG	0.0000360	625000
415	BoLA-D18.4	AACALLAGM	0.0025250	139323
416	BoLA-D18.4	ACALLAGMA	0.0000350	629167
417	BoLA-D18.4	CALLAGMAP	0.0000310	645833
418	BoLA-D18.4	ALLAGMAPV	0.0034120	121429
419	BoLA-D18.4	LLAGMAPVA	0.0006950	239221
420	BoLA-D18.4	LAGMAPVAN	0.0000210	700000
421	BoLA-D18.4	AGMAPVANA	0.0039830	113204
422	BoLA-D18.4	GMAPVANAQ	0.0064320	90170
423	BoLA-D18.4	MAPVANAQE	0.0000460	588235
424	BoLA-D18.4	APVANAQEK	0.0012650	187235
425	BoLA-D18.4	PVANAQEKQ	0.0000040	900000
426	BoLA-D18.4	VANAQEKQN	0.0000360	625000
427	BoLA-D18.4	ANAQEKQNV	0.0014350	177685
428	BoLA-D18.4	NAQEKQNVE	0.0005370	264423
429	BoLA-D18.4	AQEKQNVEV	0.1084380	15938	<= WB
430	BoLA-D18.4	QEKQNVEVL	0.0867200	18944	<= WB
431	BoLA-D18.4	EKQNVEVLH	0.0338860	35988
432	BoLA-D18.4	KQNVEVLHW	0.1979560	0.9546	<= WB
433	BoLA-D18.4	QNVEVLHWW	0.0033560	122441
434	BoLA-D18.4	NVEVLHWWT	0.0000020	950000
435	BoLA-D18.4	VEVLHWWTS	0.0005370	264423
436	BoLA-D18.4	EVLHWWTSG	0.0000230	688889
437	BoLA-D18.4	VLHWWTSGG	0.0000620	543750
438	BoLA-D18.4	LHWWTSGGE	0.0001810	391538
439	BoLA-D18.4	HWWTSGGEA	0.0002290	361765
440	BoLA-D18.4	WWTSGGEAS	0.0000190	716667
441	BoLA-D18.4	WTSGGEASA	0.0001300	436000
442	BoLA-D18.4	TSGGEASAL	0.0015860	170246
443	BoLA-D18.4	SGGEASALE	0.0001010	471429
444	BoLA-D18.4	GGEASALEV	0.0001610	407500
445	BoLA-D18.4	GEASALEVL	0.0372790	33971
446	BoLA-D18.4	EASALEVLK	0.0001410	425000
447	BoLA-D18.4	ASALEVLKK	0.0005740	257667
448	BoLA-D18.4	SALEVLKKI	0.0152610	57440
449	BoLA-D18.4	ALEVLKKIL	0.0097960	72728
450	BoLA-D18.4	LEVLKKILK	0.0056120	95924
451	BoLA-D18.4	EVLKKILKA	0.0008440	221333
452	BoLA-D18.4	VLKKILKAR	0.0032100	125081
453	BoLA-D18.4	LKKILKARA	0.0091650	75170
454	BoLA-D18.4	KKILKARAL	0.8988930	0.0316	<= SB
455	BoLA-D18.4	KILKARALA	0.0017620	162754
456	BoLA-D18.4	ILKARALAG	0.0006680	243043
457	BoLA-D18.4	LKARALAGP	0.0003750	302727
458	BoLA-D18.4	KARALAGPI	0.0020740	151711
459	BoLA-D18.4	ARALAGPIC	0.0108330	68945
460	BoLA-D18.4	RALAGPICR	0.0015490	172069
461	BoLA-D18.4	ALAGPICRL	0.0227050	45853
462	BoLA-D18.4	LAGPICRLQ	0.0000240	683333
463	BoLA-D18.4	AGPICRLQV	0.0001970	380667
464	BoLA-D18.4	GPICRLQVA	0.0007340	234156
465	BoLA-D18.4	PICRLQVAA	0.0000070	837500
466	BoLA-D18.4	ICRLQVAAA	0.0001520	415000
467	BoLA-D18.4	CRLQVAAAR	0.0009930	207131
468	BoLA-D18.4	RLQVAAARK	0.0005100	269615
469	BoLA-D18.4	LQVAAARKP	0.0023300	144459
470	BoLA-AW10	MHKLLKLAA	0.0030130	178000
471	BoLA-AW10	HKLLKLAAM	0.0116730	73450
472	BoLA-AW10	KLLKLAAMG	0.0001950	582143
473	BoLA-AW10	LLKLAAMGT	0.0000170	933333
474	BoLA-AW10	LKLAAMGTA	0.0001760	599107
475	BoLA-AW10	KLAAMGTAA	0.0021840	211746
476	BoLA-AW10	LAAMGTAAC	0.0042910	145311
477	BoLA-AW10	AAMGTAACA	0.0009310	320938
478	BoLA-AW10	AMGTAACAL	0.0032430	170698
479	BoLA-AW10	MGTAACALL	0.0535800	18362	<= WB
480	BoLA-AW10	GTAACALLA	0.0002940	507432
481	BoLA-AW10	TAACALLAG	0.0001190	669697
482	BoLA-AW10	AACALLAGM	0.0273990	36232
483	BoLA-AW10	ACALLAGMA	0.0000660	770000
484	BoLA-AW10	CALLAGMAP	0.0000320	873077
485	BoLA-AW10	ALLAGMAPV	0.0009820	313382
486	BoLA-AW10	LLAGMAPVA	0.0003330	484737
487	BoLA-AW10	LAGMAPVAN	0.0000560	795000
488	BoLA-AW10	AGMAPVANA	0.0103770	80157
489	BoLA-AW10	GMAPVANAQ	0.0004910	419000
490	BoLA-AW10	MAPVANAQE	0.0051580	129585
491	BoLA-AW10	APVANAQEK	0.0008520	333559
492	BoLA-AW10	PVANAQEKQ	0.0000200	920833
493	BoLA-AW10	VANAQEKQN	0.0000130	950000
494	BoLA-AW10	ANAQEKQNV	0.0028660	183043
495	BoLA-AW10	NAQEKQNVE	0.0002700	523649
496	BoLA-AW10	AQEKQNVEV	0.0018450	231250
497	BoLA-AW10	QEKQNVEVL	0.0090400	88787
498	BoLA-AW10	EKQNVEVLH	0.0000550	797500
499	BoLA-AW10	KQNVEVLHW	0.0084080	93695
500	BoLA-AW10	QNVEVLHWW	0.0243900	39943
501	BoLA-AW10	NVEVLHWWT	0.0000430	834375
502	BoLA-AW10	VEVLHWWTS	0.0003370	482632
503	BoLA-AW10	EVLHWWTSG	0.0001210	666667
504	BoLA-AW10	VLHWWTSGG	0.0000560	795000
505	BoLA-AW10	LHWWTSGGE	0.0000610	782500
506	BoLA-AW10	HWWTSGGEA	0.0000450	828125
507	BoLA-AW10	WWTSGGEAS	0.0000390	846875
508	BoLA-AW10	WTSGGEASA	0.0004700	426000
509	BoLA-AW10	TSGGEASAL	0.0149010	60907
510	BoLA-AW10	SGGEASALE	0.0014130	264630
511	BoLA-AW10	GGEASALEV	0.0022260	209569
512	BoLA-AW10	GEASALEVL	0.0050900	130697
513	BoLA-AW10	EASALEVLK	0.0014190	264074
514	BoLA-AW10	ASALEVLKK	0.0053790	126311
515	BoLA-AW10	SALEVLKKI	0.0173570	53738
516	BoLA-AW10	ALEVLKKIL	0.0090360	88813
517	BoLA-AW10	LEVLKKILK	0.0001350	646512
518	BoLA-AW10	EVLKKILKA	0.0001490	630233
519	BoLA-AW10	VLKKILKAR	0.0017880	235000
520	BoLA-AW10	LKKILKARA	0.0001360	645349
521	BoLA-AW10	KKILKARAL	0.0260500	37896
522	BoLA-AW10	KILKARALA	0.0006300	378571
523	BoLA-AW10	ILKARALAG	0.0000600	785000
524	BoLA-AW10	LKARALAGP	0.0000520	806250
525	BoLA-AW10	KARALAGPI	0.0035780	161586
526	BoLA-AW10	ARALAGPIC	0.0007070	361087
527	BoLA-AW10	RALAGPICR	0.0016140	247597
528	BoLA-AW10	ALAGPICRL	0.0082550	94951
529	BoLA-AW10	LAGPICRLQ	0.0001590	618605
530	BoLA-AW10	AGPICRLQV	0.1429580	0.4622	<= SB
531	BoLA-AW10	GPICRLQVA	0.0002090	569643
532	BoLA-AW10	PICRLQVAA	0.0000330	869231
533	BoLA-AW10	ICRLQVAAA	0.0000650	772500
534	BoLA-AW10	CRLQVAAAR	0.0004570	430357
535	BoLA-AW10	RLQVAAARK	0.0003620	470000
536	BoLA-AW10	LQVAAARKP	0.0000490	815625
537	BoLA-T5	MHKLLKLAA	0.0188060	85682
538	BoLA-T5	HKLLKLAAM	0.5965150	0.1578	<= SB
539	BoLA-T5	KLLKLAAMG	0.0009170	327349
540	BoLA-T5	LLKLAAMGT	0.0000960	625714
541	BoLA-T5	LKLAAMGTA	0.0094950	123280
542	BoLA-T5	KLAAMGTAA	0.0028030	213742
543	BoLA-T5	LAAMGTAAC	0.0003190	459200
544	BoLA-T5	AAMGTAACA	0.0031780	202786
545	BoLA-T5	AMGTAACAL	0.0342910	59073
546	BoLA-T5	MGTAACALL	0.0004610	410882
547	BoLA-T5	GTAACALLA	0.0001000	620000
548	BoLA-T5	TAACALLAG	0.0001070	610000
549	BoLA-T5	AACALLAGM	0.0076600	136637
550	BoLA-T5	ACALLAGMA	0.0000590	690000
551	BoLA-T5	CALLAGMAP	0.0000540	700000
552	BoLA-T5	ALLAGMAPV	0.0062430	150494
553	BoLA-T5	LLAGMAPVA	0.0016280	265939
554	BoLA-T5	LAGMAPVAN	0.0000450	725000
555	BoLA-T5	AGMAPVANA	0.0134590	103077
556	BoLA-T5	GMAPVANAQ	0.0165750	92069
557	BoLA-T5	MAPVANAQE	0.0002050	521233
558	BoLA-T5	APVANAQEK	0.0075950	137155
559	BoLA-T5	PVANAQEKQ	0.0000270	787500
560	BoLA-T5	VANAQEKQN	0.0003540	445556
561	BoLA-T5	ANAQEKQNV	0.0072290	140094
562	BoLA-T5	NAQEKQNVE	0.0009840	319348
563	BoLA-T5	AQEKQNVEV	0.2359920	10266	<= WB
564	BoLA-T5	QEKQNVEVL	0.1550990	16693	<= WB
565	BoLA-T5	EKQNVEVLH	0.0815930	30945
566	BoLA-T5	KQNVEVLHW	0.2503400	0.9391	<= WB
567	BoLA-T5	QNVEVLHWW	0.0058090	155859
568	BoLA-T5	NVEVLHWWT	0.0000050	937500
569	BoLA-T5	VEVLHWWTS	0.0013030	288828
570	BoLA-T5	EVLHWWTSG	0.0000390	741667
571	BoLA-T5	VLHWWTSGG	0.0001110	604286
572	BoLA-T5	LHWWTSGGE	0.0006230	372708
573	BoLA-T5	HWWTSGGEA	0.0009890	318804
574	BoLA-T5	WWTSGGEAS	0.0001000	620000
575	BoLA-T5	WTSGGEASA	0.0003480	447778
576	BoLA-T5	TSGGEASAL	0.0058470	155389
577	BoLA-T5	SGGEASALE	0.0008380	337600
578	BoLA-T5	GGEASALEV	0.0008070	341940
579	BoLA-T5	GEASALEVL	0.1206370	21923
580	BoLA-T5	EASALEVLK	0.0008540	335467
581	BoLA-T5	ASALEVLKK	0.0059900	153622
582	BoLA-T5	SALEVLKKI	0.0278570	67887
583	BoLA-T5	ALEVLKKIL	0.0208470	80782
584	BoLA-T5	LEVLKKILK	0.0303590	64163
585	BoLA-T5	EVLKKILKA	0.0020140	244734
586	BoLA-T5	VLKKILKAR	0.0042790	178509
587	BoLA-T5	LKKILKARA	0.0097490	121576
588	BoLA-T5	KKILKARAL	0.7225350	0.0703	<= SB
589	BoLA-T5	KILKARALA	0.0026160	219774
590	BoLA-T5	ILKARALAG	0.0019190	249324
591	BoLA-T5	LKARALAGP	0.0006780	362632
592	BoLA-T5	KARALAGPI	0.0019160	249469
593	BoLA-T5	ARALAGPIC	0.0315620	62508
594	BoLA-T5	RALAGPICR	0.0037140	189714
595	BoLA-T5	ALAGPICRL	0.0534960	43411
596	BoLA-T5	LAGPICRLQ	0.0001080	608571
597	BoLA-T5	AGPICRLQV	0.0005160	396154
598	BoLA-T5	GPICRLQVA	0.0007270	354333
599	BoLA-T5	PICRLQVAA	0.0000210	816667
600	BoLA-T5	ICRLQVAAA	0.0002400	497778
601	BoLA-T5	CRLQVAAAR	0.0027940	214032
602	BoLA-T5	RLQVAAARK	0.0017490	258715
603	BoLA-T5	LQVAAARKP	0.0061940	151100
604	BoLA-1:00901	MHKLLKLAA	0.0014960	227349
605	BoLA-1:00901	HKLLKLAAM	0.1987730	0.5045	<= WB
606	BoLA-1:00901	KLLKLAAMG	0.0012990	241190
607	BoLA-1:00901	LLKLAAMGT	0.0001080	558824
608	BoLA-1:00901	LKLAAMGTA	0.0018980	205140
609	BoLA-1:00901	KLAAMGTAA	0.0085870	97323
610	BoLA-1:00901	LAAMGTAAC	0.0003430	398214
611	BoLA-1:00901	AAMGTAACA	0.0055360	123055
612	BoLA-1:00901	AMGTAACAL	0.0441960	30513
613	BoLA-1:00901	MGTAACALL	0.0007360	303621
614	BoLA-1:00901	GTAACALLA	0.0001900	478571
615	BoLA-1:00901	TAACALLAG	0.0000580	645833
616	BoLA-1:00901	AACALLAGM	0.0098520	89976
617	BoLA-1:00901	ACALLAGMA	0.0002680	431111
618	BoLA-1:00901	CALLAGMAP	0.0000970	575000
619	BoLA-1:00901	ALLAGMAPV	0.0094900	91957
620	BoLA-1:00901	LLAGMAPVA	0.0025910	178012
621	BoLA-1:00901	LAGMAPVAN	0.0000720	616667
622	BoLA-1:00901	AGMAPVANA	0.0135890	74181
623	BoLA-1:00901	GMAPVANAQ	0.0216930	54681
624	BoLA-1:00901	MAPVANAQE	0.0003290	403750
625	BoLA-1:00901	APVANAQEK	0.0040790	143242
626	BoLA-1:00901	PVANAQEKQ	0.0000240	761111
627	BoLA-1:00901	VANAQEKQN	0.0000870	589706
628	BoLA-1:00901	ANAQEKQNV	0.0064820	113753
629	BoLA-1:00901	NAQEKQNVE	0.0008120	292029
630	BoLA-1:00901	AQEKQNVEV	0.1199450	10437	<= WB
631	BoLA-1:00901	QEKQNVEVL	0.0611860	22583
632	BoLA-1:00901	EKQNVEVLH	0.0154840	68399
633	BoLA-1:00901	KQNVEVLHW	0.1211480	10298	<= WB
634	BoLA-1:00901	QNVEVLHWW	0.0060700	117544
635	BoLA-1:00901	NVEVLHWWT	0.0000170	800000
636	BoLA-1:00901	VEVLHWWTS	0.0013730	235725
637	BoLA-1:00901	EVLHWWTSG	0.0000650	631250
638	BoLA-1:00901	VLHWWTSGG	0.0000650	631250
639	BoLA-1:00901	LHWWTSGGE	0.0001150	548958
640	BoLA-1:00901	HWWTSGGEA	0.0007670	298551
641	BoLA-1:00901	WWTSGGEAS	0.0000660	629167
642	BoLA-1:00901	WTSGGEASA	0.0003590	392500
643	BoLA-1:00901	TSGGEASAL	0.0139760	72913
644	BoLA-1:00901	SGGEASALE	0.0004460	364118
645	BoLA-1:00901	GGEASALEV	0.0010690	261237
646	BoLA-1:00901	GEASALEVL	0.0442570	30469
647	BoLA-1:00901	EASALEVLK	0.0006060	326296
648	BoLA-1:00901	ASALEVLKK	0.0033110	158400
649	BoLA-1:00901	SALEVLKKI	0.0324220	40132
650	BoLA-1:00901	ALEVLKKIL	0.0258280	48091
651	BoLA-1:00901	LEVLKKILK	0.0087770	96055
652	BoLA-1:00901	EVLKKILKA	0.0024790	181667
653	BoLA-1:00901	VLKKILKAR	0.0036680	150884
654	BoLA-1:00901	LKKILKARA	0.0006390	320185
655	BoLA-1:00901	KKILKARAL	0.2483240	0.3500	<= SB
656	BoLA-1:00901	KILKARALA	0.0039820	145018
657	BoLA-1:00901	ILKARALAG	0.0007210	306207
658	BoLA-1:00901	LKARALAGP	0.0000600	641667
659	BoLA-1:00901	KARALAGPI	0.0023680	185688
660	BoLA-1:00901	ARALAGPIC	0.0034790	154863
661	BoLA-1:00901	RALAGPICR	0.0046660	133908
662	BoLA-1:00901	ALAGPICRL	0.0700400	19400	<= WB
663	BoLA-1:00901	LAGPICRLQ	0.0001110	554412
664	BoLA-1:00901	AGPICRLQV	0.0002970	417391
665	BoLA-1:00901	GPICRLQVA	0.0010110	267216
666	BoLA-1:00901	PICRLQVAA	0.0000370	707692
667	BoLA-1:00901	ICRLQVAAA	0.0002270	453529
668	BoLA-1:00901	CRLQVAAAR	0.0005540	336957
669	BoLA-1:00901	RLQVAAARK	0.0020750	197220
670	BoLA-1:00901	LQVAAARKP	0.0024860	181413
671	BoLA-1:00902	MHKLLKLAA	0.0188060	85682
672	BoLA-1:00902	HKLLKLAAM	0.5965150	0.1578	<= SB
673	BoLA-1:00902	KLLKLAAMG	0.0009170	327349
674	BoLA-1:00902	LLKLAAMGT	0.0000960	625714
675	BoLA-1:00902	LKLAAMGTA	0.0094950	123280
676	BoLA-1:00902	KLAAMGTAA	0.0028030	213742
677	BoLA-1:00902	LAAMGTAAC	0.0003190	459200
678	BoLA-1:00902	AAMGTAACA	0.0031780	202786
679	BoLA-1:00902	AMGTAACAL	0.0342910	59073
680	BoLA-1:00902	MGTAACALL	0.0004610	410882
681	BoLA-1:00902	GTAACALLA	0.0001000	620000
682	BoLA-1:00902	TAACALLAG	0.0001070	610000
683	BoLA-1:00902	AACALLAGM	0.0076600	136637
684	BoLA-1:00902	ACALLAGMA	0.0000590	690000
685	BoLA-1:00902	CALLAGMAP	0.0000540	700000
686	BoLA-1:00902	ALLAGMAPV	0.0062430	150494
687	BoLA-1:00902	LLAGMAPVA	0.0016280	265939
688	BoLA-1:00902	LAGMAPVAN	0.0000450	725000
689	BoLA-1:00902	AGMAPVANA	0.0134590	103077
690	BoLA-1:00902	GMAPVANAQ	0.0165750	92069
691	BoLA-1:00902	MAPVANAQE	0.0002050	521233
692	BoLA-1:00902	APVANAQEK	0.0075950	137155
693	BoLA-1:00902	PVANAQEKQ	0.0000270	787500
694	BoLA-1:00902	VANAQEKQN	0.0003540	445556
695	BoLA-1:00902	ANAQEKQNV	0.0072290	140094
696	BoLA-1:00902	NAQEKQNVE	0.0009840	319348
697	BoLA-1:00902	AQEKQNVEV	0.2359920	10266	<= WB
698	BoLA-1:00902	QEKQNVEVL	0.1550990	16693	<= WB
699	BoLA-1:00902	EKQNVEVLH	0.0815930	30945
700	BoLA-1:00902	KQNVEVLHW	0.2503400	0.9391	<= WB
701	BoLA-1:00902	QNVEVLHWW	0.0058090	155859
702	BoLA-1:00902	NVEVLHWWT	0.0000050	937500
703	BoLA-1:00902	VEVLHWWTS	0.0013030	288828
704	BoLA-1:00902	EVLHWWTSG	0.0000390	741667
705	BoLA-1:00902	VLHWWTSGG	0.0001110	604286
706	BoLA-1:00902	LHWWTSGGE	0.0006230	372708
707	BoLA-1:00902	HWWTSGGEA	0.0009890	318804
708	BoLA-1:00902	WWTSGGEAS	0.0001000	620000
709	BoLA-1:00902	WTSGGEASA	0.0003480	447778
710	BoLA-1:00902	TSGGEASAL	0.0058470	155389
711	BoLA-1:00902	SGGEASALE	0.0008380	337600
712	BoLA-1:00902	GGEASALEV	0.0008070	341940
713	BoLA-1:00902	GEASALEVL	0.1206370	21923
714	BoLA-1:00902	EASALEVLK	0.0008540	335467
715	BoLA-1:00902	ASALEVLKK	0.0059900	153622
716	BoLA-1:00902	SALEVLKKI	0.0278570	67887
717	BoLA-1:00902	ALEVLKKIL	0.0208470	80782
718	BoLA-1:00902	LEVLKKILK	0.0303590	64163
719	BoLA-1:00902	EVLKKILKA	0.0020140	244734
720	BoLA-1:00902	VLKKILKAR	0.0042790	178509
721	BoLA-1:00902	LKKILKARA	0.0097490	121576
722	BoLA-1:00902	KKILKARAL	0.7225350	0.0703	<= SB
723	BoLA-1:00902	KILKARALA	0.0026160	219774
724	BoLA-1:00902	ILKARALAG	0.0019190	249324
725	BoLA-1:00902	LKARALAGP	0.0006780	362632
726	BoLA-1:00902	KARALAGPI	0.0019160	249469
727	BoLA-1:00902	ARALAGPIC	0.0315620	62508
728	BoLA-1:00902	RALAGPICR	0.0037140	189714
729	BoLA-1:00902	ALAGPICRL	0.0534960	43411
730	BoLA-1:00902	LAGPICRLQ	0.0001080	608571
731	BoLA-1:00902	AGPICRLQV	0.0005160	396154
732	BoLA-1:00902	GPICRLQVA	0.0007270	354333
733	BoLA-1:00902	PICRLQVAA	0.0000210	816667
734	BoLA-1:00902	ICRLQVAAA	0.0002400	497778
735	BoLA-1:00902	CRLQVAAAR	0.0027940	214032
736	BoLA-1:00902	RLQVAAARK	0.0017490	258715
737	BoLA-1:00902	LQVAAARKP	0.0061940	151100
738	BoLA-1:01901	MHKLLKLAA	0.0171150	148732
739	BoLA-1:01901	HKLLKLAAM	0.1051890	41665
740	BoLA-1:01901	KLLKLAAMG	0.0007290	483226
741	BoLA-1:01901	LLKLAAMGT	0.0003770	562143
742	BoLA-1:01901	LKLAAMGTA	0.0082640	219733
743	BoLA-1:01901	KLAAMGTAA	0.0135790	169437
744	BoLA-1:01901	LAAMGTAAC	0.0002220	626630
745	BoLA-1:01901	AAMGTAACA	0.0169520	149500
746	BoLA-1:01901	AMGTAACAL	0.0119230	182657
747	BoLA-1:01901	MGTAACALL	0.0008260	468571
748	BoLA-1:01901	GTAACALLA	0.0007140	485645
749	BoLA-1:01901	TAACALLAG	0.0002190	628261
750	BoLA-1:01901	AACALLAGM	0.0054900	261889
751	BoLA-1:01901	ACALLAGMA	0.0006750	492000
752	BoLA-1:01901	CALLAGMAP	0.0001540	670833
753	BoLA-1:01901	ALLAGMAPV	0.0317030	101358
754	BoLA-1:01901	LLAGMAPVA	0.0044090	285990
755	BoLA-1:01901	LAGMAPVAN	0.0000370	837500
756	BoLA-1:01901	AGMAPVANA	0.0353820	94131
757	BoLA-1:01901	GMAPVANAQ	0.0007330	482581
758	BoLA-1:01901	MAPVANAQE	0.0000290	861538
759	BoLA-1:01901	APVANAQEK	0.0006860	490167
760	BoLA-1:01901	PVANAQEKQ	0.0000070	956250
761	BoLA-1:01901	VANAQEKQN	0.0000190	900000
762	BoLA-1:01901	ANAQEKQNV	0.0273720	111313
763	BoLA-1:01901	NAQEKQNVE	0.0001440	679167
764	BoLA-1:01901	AQEKQNVEV	0.2460930	17256	<= WB
765	BoLA-1:01901	QEKQNVEVL	0.7285870	0.0923	<= SB
766	BoLA-1:01901	EKQNVEVLH	0.0009290	455647
767	BoLA-1:01901	KQNVEVLHW	0.0769570	53307
768	BoLA-1:01901	QNVEVLHWW	0.0238460	121735
769	BoLA-1:01901	NVEVLHWWT	0.0002070	634783
770	BoLA-1:01901	VEVLHWWTS	0.1279290	34997
771	BoLA-1:01901	EVLHWWTSG	0.0001450	678333
772	BoLA-1:01901	VLHWWTSGG	0.0000780	753571
773	BoLA-1:01901	LHWWTSGGE	0.0000710	766071
774	BoLA-1:01901	HWWTSGGEA	0.0008790	461688
775	BoLA-1:01901	WWTSGGEAS	0.0000360	840000
776	BoLA-1:01901	WTSGGEASA	0.0006710	492667
777	BoLA-1:01901	TSGGEASAL	0.0019270	375000
778	BoLA-1:01901	SGGEASALE	0.0000290	861538
779	BoLA-1:01901	GGEASALEV	0.0058070	256007
780	BoLA-1:01901	GEASALEVL	0.8069800	0.0393	<= SB
781	BoLA-1:01901	EASALEVLK	0.0001540	670833
782	BoLA-1:01901	ASALEVLKK	0.0006730	492333
783	BoLA-1:01901	SALEVLKKI	0.0981040	44151
784	BoLA-1:01901	ALEVLKKIL	0.0276360	110553
785	BoLA-1:01901	LEVLKKILK	0.0199250	136098
786	BoLA-1:01901	EVLKKILKA	0.0100620	199439
787	BoLA-1:01901	VLKKILKAR	0.0003950	555714
788	BoLA-1:01901	LKKILKARA	0.0051340	268966
789	BoLA-1:01901	KKILKARAL	0.1646530	27938
790	BoLA-1:01901	KILKARALA	0.0022900	356202
791	BoLA-1:01901	ILKARALAG	0.0004710	536111
792	BoLA-1:01901	LKARALAGP	0.0003090	586429
793	BoLA-1:01901	KARALAGPI	0.0025940	342585
794	BoLA-1:01901	ARALAGPIC	0.0359800	93090
795	BoLA-1:01901	RALAGPICR	0.0002660	602717
796	BoLA-1:01901	ALAGPICRL	0.0451820	79576
797	BoLA-1:01901	LAGPICRLQ	0.0000150	918182
798	BoLA-1:01901	AGPICRLQV	0.0051200	269245
799	BoLA-1:01901	GPICRLQVA	0.0052040	267575
800	BoLA-1:01901	PICRLQVAA	0.0000290	861538
801	BoLA-1:01901	ICRLQVAAA	0.0007460	480484
802	BoLA-1:01901	CRLQVAAAR	0.0001630	663333
803	BoLA-1:01901	RLQVAAARK	0.0001100	711538
804	BoLA-1:01901	LQVAAARKP	0.0093590	206873
805	BoLA-1:02001	MHKLLKLAA	0.0120270	184745
806	BoLA-1:02001	HKLLKLAAM	0.1413120	25562
807	BoLA-1:02001	KLLKLAAMG	0.0012440	451146
808	BoLA-1:02001	LLKLAAMGT	0.0002410	667978
809	BoLA-1:02001	LKLAAMGTA	0.0040840	304843
810	BoLA-1:02001	KLAAMGTAA	0.0124020	181556
811	BoLA-1:02001	LAAMGTAAC	0.0001350	739516
812	BoLA-1:02001	AAMGTAACA	0.0051130	278673
813	BoLA-1:02001	AMGTAACAL	0.0072400	239069
814	BoLA-1:02001	MGTAACALL	0.0009880	480685
815	BoLA-1:02001	GTAACALLA	0.0004390	589548
816	BoLA-1:02001	TAACALLAG	0.0001220	750000
817	BoLA-1:02001	AACALLAGM	0.0183160	144670
818	BoLA-1:02001	ACALLAGMA	0.0005380	561582
819	BoLA-1:02001	CALLAGMAP	0.0002320	673034
820	BoLA-1:02001	ALLAGMAPV	0.0166690	152715
821	BoLA-1:02001	LLAGMAPVA	0.0023830	368606
822	BoLA-1:02001	LAGMAPVAN	0.0000470	852273
823	BoLA-1:02001	AGMAPVANA	0.0251710	118548
824	BoLA-1:02001	GMAPVANAQ	0.0026710	354977
825	BoLA-1:02001	MAPVANAQE	0.0001400	735484
826	BoLA-1:02001	APVANAQEK	0.0068070	245886
827	BoLA-1:02001	PVANAQEKQ	0.0000100	954545
828	BoLA-1:02001	VANAQEKQN	0.0005480	558757
829	BoLA-1:02001	ANAQEKQNV	0.0149310	163121
830	BoLA-1:02001	NAQEKQNVE	0.0003810	608140
831	BoLA-1:02001	AQEKQNVEV	0.1383850	26269
832	BoLA-1:02001	QEKQNVEVL	0.6151550	0.0871	<= SB
833	BoLA-1:02001	EKQNVEVLH	0.0271560	112841
834	BoLA-1:02001	KQNVEVLHW	0.1568660	22445
835	BoLA-1:02001	QNVEVLHWW	0.0565480	64029
836	BoLA-1:02001	NVEVLHWWT	0.0001570	721774
837	BoLA-1:02001	VEVLHWWTS	0.2019000	15417	<= WB
838	BoLA-1:02001	EVLHWWTSG	0.0001290	744355
839	BoLA-1:02001	VLHWWTSGG	0.0000550	838710
840	BoLA-1:02001	LHWWTSGGE	0.0000700	814516
841	BoLA-1:02001	HWWTSGGEA	0.0009510	485753
842	BoLA-1:02001	WWTSGGEAS	0.0000400	868182
843	BoLA-1:02001	WTSGGEASA	0.0015870	419843
844	BoLA-1:02001	TSGGEASAL	0.0062590	255199
845	BoLA-1:02001	SGGEASALE	0.0001880	697753
846	BoLA-1:02001	GGEASALEV	0.0019700	392230
847	BoLA-1:02001	GEASALEVL	0.6178020	0.0849	<= SB
848	BoLA-1:02001	EASALEVLK	0.0031750	333992
849	BoLA-1:02001	ASALEVLKK	0.0124850	180850
850	BoLA-1:02001	SALEVLKKI	0.0799010	47093
851	BoLA-1:02001	ALEVLKKIL	0.0295370	106556
852	BoLA-1:02001	LEVLKKILK	0.1842610	17545	<= WB
853	BoLA-1:02001	EVLKKILKA	0.0137690	171098
854	BoLA-1:02001	VLKKILKAR	0.0061030	258014
855	BoLA-1:02001	LKKILKARA	0.0071320	240744
856	BoLA-1:02001	KKILKARAL	0.1883360	17039	<= WB
857	BoLA-1:02001	KILKARALA	0.0015780	420598
858	BoLA-1:02001	ILKARALAG	0.0002910	643023
859	BoLA-1:02001	LKARALAGP	0.0006460	537729
860	BoLA-1:02001	KARALAGPI	0.0021830	379661
861	BoLA-1:02001	ARALAGPIC	0.0109050	194846
862	BoLA-1:02001	RALAGPICR	0.0063610	253357
863	BoLA-1:02001	ALAGPICRL	0.0252800	118235
864	BoLA-1:02001	LAGPICRLQ	0.0000700	814516
865	BoLA-1:02001	AGPICRLQV	0.0012760	448000
866	BoLA-1:02001	GPICRLQVA	0.0016950	411339
867	BoLA-1:02001	PICRLQVAA	0.0000460	854545
868	BoLA-1:02001	ICRLQVAAA	0.0001790	704032
869	BoLA-1:02001	CRLQVAAAR	0.0047010	288263
870	BoLA-1:02001	RLQVAAARK	0.0012530	450208
871	BoLA-1:02001	LQVAAARKP	0.0102450	201290
872	BoLA-1:02101	MHKLLKLAA	0.0332980	69087
873	BoLA-1:02101	HKLLKLAAM	0.1029530	20467
874	BoLA-1:02101	KLLKLAAMG	0.0005100	455800
875	BoLA-1:02101	LLKLAAMGT	0.0001380	605102
876	BoLA-1:02101	LKLAAMGTA	0.0045460	238710
877	BoLA-1:02101	KLAAMGTAA	0.0216850	98478
878	BoLA-1:02101	LAAMGTAAC	0.0004590	467317
879	BoLA-1:02101	AAMGTAACA	0.0052730	224252
880	BoLA-1:02101	AMGTAACAL	0.0428280	55142
881	BoLA-1:02101	MGTAACALL	0.0035390	262169
882	BoLA-1:02101	GTAACALLA	0.0004140	478500
883	BoLA-1:02101	TAACALLAG	0.0000590	707143
884	BoLA-1:02101	AACALLAGM	0.0128510	141498
885	BoLA-1:02101	ACALLAGMA	0.0003740	489444
886	BoLA-1:02101	CALLAGMAP	0.0001050	638776
887	BoLA-1:02101	ALLAGMAPV	0.0882050	24804
888	BoLA-1:02101	LLAGMAPVA	0.0087260	177316
889	BoLA-1:02101	LAGMAPVAN	0.0000230	820000
890	BoLA-1:02101	AGMAPVANA	0.0335680	68618
891	BoLA-1:02101	GMAPVANAQ	0.0009470	391839
892	BoLA-1:02101	MAPVANAQE	0.0000520	723810
893	BoLA-1:02101	APVANAQEK	0.0003980	482778
894	BoLA-1:02101	PVANAQEKQ	0.0000050	940000
895	BoLA-1:02101	VANAQEKQN	0.0000100	893750
896	BoLA-1:02101	ANAQEKQNV	0.0182860	111230
897	BoLA-1:02101	NAQEKQNVE	0.0001030	640816
898	BoLA-1:02101	AQEKQNVEV	0.2828780	0.3370	<= SB
899	BoLA-1:02101	QEKQNVEVL	0.3455760	0.2064	<= SB
900	BoLA-1:02101	EKQNVEVLH	0.0003890	485278
901	BoLA-1:02101	KQNVEVLHW	0.0769720	29697
902	BoLA-1:02101	QNVEVLHWW	0.0174190	115412
903	BoLA-1:02101	NVEVLHWWT	0.0000400	753571
904	BoLA-1:02101	VEVLHWWTS	0.0105510	159495
905	BoLA-1:02101	EVLHWWTSG	0.0000990	644898
906	BoLA-1:02101	VLHWWTSGG	0.0002390	541736
907	BoLA-1:02101	LHWWTSGGE	0.0001070	636735
908	BoLA-1:02101	HWWTSGGEA	0.0026250	290492
909	BoLA-1:02101	WWTSGGEAS	0.0000230	820000
910	BoLA-1:02101	WTSGGEASA	0.0004090	479750
911	BoLA-1:02101	TSGGEASAL	0.0068200	199755
912	BoLA-1:02101	SGGEASALE	0.0002230	548347
913	BoLA-1:02101	GGEASALEV	0.0069370	198247
914	BoLA-1:02101	GEASALEVL	0.4698010	0.0764	<= SB
915	BoLA-1:02101	EASALEVLK	0.0000850	664062
916	BoLA-1:02101	ASALEVLKK	0.0002010	561842
917	BoLA-1:02101	SALEVLKKI	0.0891690	24520
918	BoLA-1:02101	ALEVLKKIL	0.0389820	60180
919	BoLA-1:02101	LEVLKKILK	0.0066610	202059
920	BoLA-1:02101	EVLKKILKA	0.0080310	184899
921	BoLA-1:02101	VLKKILKAR	0.0003860	486111
922	BoLA-1:02101	LKKILKARA	0.0017550	329176
923	BoLA-1:02101	KKILKARAL	0.1859840	0.7801	<= WB
924	BoLA-1:02101	KILKARALA	0.0019340	319439
925	BoLA-1:02101	ILKARALAG	0.0002880	521488
926	BoLA-1:02101	LKARALAGP	0.0001430	600000
927	BoLA-1:02101	KARALAGPI	0.0080020	185225
928	BoLA-1:02101	ARALAGPIC	0.0469440	50523
929	BoLA-1:02101	RALAGPICR	0.0004410	471750
930	BoLA-1:02101	ALAGPICRL	0.1222150	15814	<= WB
931	BoLA-1:02101	LAGPICRLQ	0.0000170	850000
932	BoLA-1:02101	AGPICRLQV	0.0022200	306471
933	BoLA-1:02101	GPICRLQVA	0.0019700	317757
934	BoLA-1:02101	PICRLQVAA	0.0000230	820000
935	BoLA-1:02101	ICRLQVAAA	0.0002820	523967
936	BoLA-1:02101	CRLQVAAAR	0.0005880	441250
937	BoLA-1:02101	RLQVAAARK	0.0001270	616327
938	BoLA-1:02101	LQVAAARKP	0.0054520	220985
939	BoLA-1:02301	MHKLLKLAA	0.0160760	55740
940	BoLA-1:02301	HKLLKLAAM	0.7766320	0.0935	<= SB
941	BoLA-1:02301	KLLKLAAMG	0.0003190	321481
942	BoLA-1:02301	LLKLAAMGT	0.0000520	570588
943	BoLA-1:02301	LKLAAMGTA	0.0063550	90694
944	BoLA-1:02301	KLAAMGTAA	0.0028660	131625
945	BoLA-1:02301	LAAMGTAAC	0.0001350	431000
946	BoLA-1:02301	AAMGTAACA	0.0013160	184235
947	BoLA-1:02301	AMGTAACAL	0.0129080	62835
948	BoLA-1:02301	MGTAACALL	0.0001310	435000
949	BoLA-1:02301	GTAACALLA	0.0000370	620833
950	BoLA-1:02301	TAACALLAG	0.0000360	625000
951	BoLA-1:02301	AACALLAGM	0.0025250	139323
952	BoLA-1:02301	ACALLAGMA	0.0000350	629167
953	BoLA-1:02301	CALLAGMAP	0.0000310	645833
954	BoLA-1:02301	ALLAGMAPV	0.0034120	121429
955	BoLA-1:02301	LLAGMAPVA	0.0006950	239221
956	BoLA-1:02301	LAGMAPVAN	0.0000210	700000
957	BoLA-1:02301	AGMAPVANA	0.0039830	113204
958	BoLA-1:02301	GMAPVANAQ	0.0064320	90170
959	BoLA-1:02301	MAPVANAQE	0.0000460	588235
960	BoLA-1:02301	APVANAQEK	0.0012650	187235
961	BoLA-1:02301	PVANAQEKQ	0.0000040	900000
962	BoLA-1:02301	VANAQEKQN	0.0000360	625000
963	BoLA-1:02301	ANAQEKQNV	0.0014350	177685
964	BoLA-1:02301	NAQEKQNVE	0.0005370	264423
965	BoLA-1:02301	AQEKQNVEV	0.1084380	15938	<= WB
966	BoLA-1:02301	QEKQNVEVL	0.0867200	18944	<= WB
967	BoLA-1:02301	EKQNVEVLH	0.0338860	35988
968	BoLA-1:02301	KQNVEVLHW	0.1979560	0.9546	<= WB
969	BoLA-1:02301	QNVEVLHWW	0.0033560	122441
970	BoLA-1:02301	NVEVLHWWT	0.0000020	950000
971	BoLA-1:02301	VEVLHWWTS	0.0005370	264423
972	BoLA-1:02301	EVLHWWTSG	0.0000230	688889
973	BoLA-1:02301	VLHWWTSGG	0.0000620	543750
974	BoLA-1:02301	LHWWTSGGE	0.0001810	391538
975	BoLA-1:02301	HWWTSGGEA	0.0002290	361765
976	BoLA-1:02301	WWTSGGEAS	0.0000190	716667
977	BoLA-1:02301	WTSGGEASA	0.0001300	436000
978	BoLA-1:02301	TSGGEASAL	0.0015860	170246
979	BoLA-1:02301	SGGEASALE	0.0001010	471429
980	BoLA-1:02301	GGEASALEV	0.0001610	407500
981	BoLA-1:02301	GEASALEVL	0.0372790	33971
982	BoLA-1:02301	EASALEVLK	0.0001410	425000
983	BoLA-1:02301	ASALEVLKK	0.0005740	257667
984	BoLA-1:02301	SALEVLKKI	0.0152610	57440
985	BoLA-1:02301	ALEVLKKIL	0.0097960	72728
986	BoLA-1:02301	LEVLKKILK	0.0056120	95924
987	BoLA-1:02301	EVLKKILKA	0.0008440	221333
988	BoLA-1:02301	VLKKILKAR	0.0032100	125081
989	BoLA-1:02301	LKKILKARA	0.0091650	75170
990	BoLA-1:02301	KKILKARAL	0.8988930	0.0316	<= SB
991	BoLA-1:02301	KILKARALA	0.0017620	162754
992	BoLA-1:02301	ILKARALAG	0.0006680	243043
993	BoLA-1:02301	LKARALAGP	0.0003750	302727
994	BoLA-1:02301	KARALAGPI	0.0020740	151711
995	BoLA-1:02301	ARALAGPIC	0.0108330	68945
996	BoLA-1:02301	RALAGPICR	0.0015490	172069
997	BoLA-1:02301	ALAGPICRL	0.0227050	45853
998	BoLA-1:02301	LAGPICRLQ	0.0000240	683333
999	BoLA-1:02301	AGPICRLQV	0.0001970	380667
1000	BoLA-1:02301	GPICRLQVA	0.0007340	234156
1001	BoLA-1:02301	PICRLQVAA	0.0000070	837500
1002	BoLA-1:02301	ICRLQVAAA	0.0001520	415000
1003	BoLA-1:02301	CRLQVAAAR	0.0009930	207131
1004	BoLA-1:02301	RLQVAAARK	0.0005100	269615
1005	BoLA-1:02301	LQVAAARKP	0.0023300	144459
1006	BoLA-1:02801	MHKLLKLAA	0.0028840	223181
1007	BoLA-1:02801	HKLLKLAAM	0.1037460	22289
1008	BoLA-1:02801	KLLKLAAMG	0.0013090	289515
1009	BoLA-1:02801	LLKLAAMGT	0.0001220	538793
1010	BoLA-1:02801	LKLAAMGTA	0.0019100	257348
1011	BoLA-1:02801	KLAAMGTAA	0.0118650	120474
1012	BoLA-1:02801	LAAMGTAAC	0.0001930	483529
1013	BoLA-1:02801	AAMGTAACA	0.0018600	259522
1014	BoLA-1:02801	AMGTAACAL	0.0426380	52967
1015	BoLA-1:02801	MGTAACALL	0.0043010	191575
1016	BoLA-1:02801	GTAACALLA	0.0001640	502586
1017	BoLA-1:02801	TAACALLAG	0.0000150	792857
1018	BoLA-1:02801	AACALLAGM	0.0138930	111288
1019	BoLA-1:02801	ACALLAGMA	0.0001110	548276
1020	BoLA-1:02801	CALLAGMAP	0.0000400	676471
1021	BoLA-1:02801	ALLAGMAPV	0.0522590	44531
1022	BoLA-1:02801	LLAGMAPVA	0.0047540	183885
1023	BoLA-1:02801	LAGMAPVAN	0.0000090	841667
1024	BoLA-1:02801	AGMAPVANA	0.0220230	84359
1025	BoLA-1:02801	GMAPVANAQ	0.0011980	297630
1026	BoLA-1:02801	MAPVANAQE	0.0000280	718182
1027	BoLA-1:02801	APVANAQEK	0.0002000	479444
1028	BoLA-1:02801	PVANAQEKQ	0.0000050	887500
1029	BoLA-1:02801	VANAQEKQN	0.0000060	875000
1030	BoLA-1:02801	ANAQEKQNV	0.0179160	95930
1031	BoLA-1:02801	NAQEKQNVE	0.0000960	568056
1032	BoLA-1:02801	AQEKQNVEV	0.3309720	0.3170	<= SB
1033	BoLA-1:02801	QEKQNVEVL	0.3088680	0.3673	<= SB
1034	BoLA-1:02801	EKQNVEVLH	0.0002630	448400
1035	BoLA-1:02801	KQNVEVLHW	0.1306040	16497	<= WB
1036	BoLA-1:02801	QNVEVLHWW	0.0056120	171540
1037	BoLA-1:02801	NVEVLHWWT	0.0000070	862500
1038	BoLA-1:02801	VEVLHWWTS	0.0017660	264109
1039	BoLA-1:02801	EVLHWWTSG	0.0000200	757143
1040	BoLA-1:02801	VLHWWTSGG	0.0001810	490667
1041	BoLA-1:02801	LHWWTSGGE	0.0001060	554167
1042	BoLA-1:02801	HWWTSGGEA	0.0047640	183721
1043	BoLA-1:02801	WWTSGGEAS	0.0000560	635417
1044	BoLA-1:02801	WTSGGEASA	0.0002100	473889
1045	BoLA-1:02801	TSGGEASAL	0.0052940	175872
1046	BoLA-1:02801	SGGEASALE	0.0000760	595833
1047	BoLA-1:02801	GGEASALEV	0.0078520	148039
1048	BoLA-1:02801	GEASALEVL	0.4414130	0.1531	<= SB
1049	BoLA-1:02801	EASALEVLK	0.0001110	548276
1050	BoLA-1:02801	ASALEVLKK	0.0003220	426552
1051	BoLA-1:02801	SALEVLKKI	0.0888710	26655
1052	BoLA-1:02801	ALEVLKKIL	0.0876250	27089
1053	BoLA-1:02801	LEVLKKILK	0.0029260	221977
1054	BoLA-1:02801	EVLKKILKA	0.0017080	266980
1055	BoLA-1:02801	VLKKILKAR	0.0003190	427586
1056	BoLA-1:02801	LKKILKARA	0.0011690	299778
1057	BoLA-1:02801	KKILKARAL	0.2683980	0.4943	<= SB
1058	BoLA-1:02801	KILKARALA	0.0029740	220602
1059	BoLA-1:02801	ILKARALAG	0.0005210	377000
1060	BoLA-1:02801	LKARALAGP	0.0001690	498667
1061	BoLA-1:02801	KARALAGPI	0.0079760	146995
1062	BoLA-1:02801	ARALAGPIC	0.0113270	123665
1063	BoLA-1:02801	RALAGPICR	0.0007330	342838
1064	BoLA-1:02801	ALAGPICRL	0.2478780	0.5739	<= WB
1065	BoLA-1:02801	LAGPICRLQ	0.0000290	713636
1066	BoLA-1:02801	AGPICRLQV	0.0037150	203369
1067	BoLA-1:02801	GPICRLQVA	0.0003680	412500
1068	BoLA-1:02801	PICRLQVAA	0.0000100	833333
1069	BoLA-1:02801	ICRLQVAAA	0.0000850	583333
1070	BoLA-1:02801	CRLQVAAAR	0.0003730	411111
1071	BoLA-1:02801	RLQVAAARK	0.0002470	455455
1072	BoLA-1:02801	LQVAAARKP	0.0046200	186082
1073	BoLA-1:02901	MHKLLKLAA	0.0026480	202281
1074	BoLA-1:02901	HKLLKLAAM	0.0355950	42139
1075	BoLA-1:02901	KLLKLAAMG	0.0001230	464615
1076	BoLA-1:02901	LLKLAAMGT	0.0000240	641667
1077	BoLA-1:02901	LKLAAMGTA	0.0003890	360238
1078	BoLA-1:02901	KLAAMGTAA	0.0021110	219414
1079	BoLA-1:02901	LAAMGTAAC	0.0002050	416957
1080	BoLA-1:02901	AAMGTAACA	0.0011480	268836
1081	BoLA-1:02901	AMGTAACAL	0.0184030	70833
1082	BoLA-1:02901	MGTAACALL	0.0019400	226235
1083	BoLA-1:02901	GTAACALLA	0.0001280	460769
1084	BoLA-1:02901	TAACALLAG	0.0000120	730000
1085	BoLA-1:02901	AACALLAGM	0.0013460	256012
1086	BoLA-1:02901	ACALLAGMA	0.0000500	557895
1087	BoLA-1:02901	CALLAGMAP	0.0000120	730000
1088	BoLA-1:02901	ALLAGMAPV	0.0189180	69349
1089	BoLA-1:02901	LLAGMAPVA	0.0010070	279466
1090	BoLA-1:02901	LAGMAPVAN	0.0000030	875000
1091	BoLA-1:02901	AGMAPVANA	0.0054050	149594
1092	BoLA-1:02901	GMAPVANAQ	0.0001150	470833
1093	BoLA-1:02901	MAPVANAQE	0.0000090	762500
1094	BoLA-1:02901	APVANAQEK	0.0001660	436471
1095	BoLA-1:02901	PVANAQEKQ	0.0000010	950000
1096	BoLA-1:02901	VANAQEKQN	0.0000030	875000
1097	BoLA-1:02901	ANAQEKQNV	0.0149320	82410
1098	BoLA-1:02901	NAQEKQNVE	0.0000580	542188
1099	BoLA-1:02901	AQEKQNVEV	0.1073600	13374	<= WB
1100	BoLA-1:02901	QEKQNVEVL	0.4649060	0.0434	<= SB
1101	BoLA-1:02901	EKQNVEVLH	0.0001020	482000
1102	BoLA-1:02901	KQNVEVLHW	0.0740420	20273
1103	BoLA-1:02901	QNVEVLHWW	0.0198880	66719
1104	BoLA-1:02901	NVEVLHWWT	0.0000180	678571
1105	BoLA-1:02901	VEVLHWWTS	0.0055810	147429
1106	BoLA-1:02901	EVLHWWTSG	0.0000320	608333
1107	BoLA-1:02901	VLHWWTSGG	0.0000190	671429
1108	BoLA-1:02901	LHWWTSGGE	0.0000030	875000
1109	BoLA-1:02901	HWWTSGGEA	0.0000530	550000
1110	BoLA-1:02901	WWTSGGEAS	0.0000040	850000
1111	BoLA-1:02901	WTSGGEASA	0.0000600	539062
1112	BoLA-1:02901	TSGGEASAL	0.0026460	202339
1113	BoLA-1:02901	SGGEASALE	0.0000260	633333
1114	BoLA-1:02901	GGEASALEV	0.0013860	253699
1115	BoLA-1:02901	GEASALEVL	0.4186860	0.0732	<= SB
1116	BoLA-1:02901	EASALEVLK	0.0000250	637500
1117	BoLA-1:02901	ASALEVLKK	0.0001480	447059
1118	BoLA-1:02901	SALEVLKKI	0.0902060	16354	<= WB
1119	BoLA-1:02901	ALEVLKKIL	0.0325890	45430
1120	BoLA-1:02901	LEVLKKILK	0.0025290	205760
1121	BoLA-1:02901	EVLKKILKA	0.0012830	259653
1122	BoLA-1:02901	VLKKILKAR	0.0000500	557895
1123	BoLA-1:02901	LKKILKARA	0.0000600	539062
1124	BoLA-1:02901	KKILKARAL	0.0885640	16702	<= WB
1125	BoLA-1:02901	KILKARALA	0.0002200	410435
1126	BoLA-1:02901	ILKARALAG	0.0000730	518750
1127	BoLA-1:02901	LKARALAGP	0.0000180	678571
1128	BoLA-1:02901	KARALAGPI	0.0009470	284818
1129	BoLA-1:02901	ARALAGPIC	0.0058950	143567
1130	BoLA-1:02901	RALAGPICR	0.0000500	557895
1131	BoLA-1:02901	ALAGPICRL	0.0876890	16888	<= WB
1132	BoLA-1:02901	LAGPICRLQ	0.0000070	787500
1133	BoLA-1:02901	AGPICRLQV	0.0022840	213448
1134	BoLA-1:02901	GPICRLQVA	0.0006030	321940
1135	BoLA-1:02901	PICRLQVAA	0.0000070	787500
1136	BoLA-1:02901	ICRLQVAAA	0.0000480	563158
1137	BoLA-1:02901	CRLQVAAAR	0.0000170	685714
1138	BoLA-1:02901	RLQVAAARK	0.0000270	629167
1139	BoLA-1:02901	LQVAAARKP	0.0017950	232453
1140	BoLA-1:03101	MHKLLKLAA	0.0051090	229031
1141	BoLA-1:03101	HKLLKLAAM	0.2234900	0.8516	<= WB
1142	BoLA-1:03101	KLLKLAAMG	0.0028910	290871
1143	BoLA-1:03101	LLKLAAMGT	0.0001660	663793
1144	BoLA-1:03101	LKLAAMGTA	0.0067010	202260
1145	BoLA-1:03101	KLAAMGTAA	0.0124170	146910
1146	BoLA-1:03101	LAAMGTAAC	0.0001320	693103
1147	BoLA-1:03101	AAMGTAACA	0.0017980	348231
1148	BoLA-1:03101	AMGTAACAL	0.0241010	97417
1149	BoLA-1:03101	MGTAACALL	0.0009340	431250
1150	BoLA-1:03101	GTAACALLA	0.0003370	569658
1151	BoLA-1:03101	TAACALLAG	0.0001020	726829
1152	BoLA-1:03101	AACALLAGM	0.0107290	159295
1153	BoLA-1:03101	ACALLAGMA	0.0001030	725610
1154	BoLA-1:03101	CALLAGMAP	0.0000750	763333
1155	BoLA-1:03101	ALLAGMAPV	0.0114520	153755
1156	BoLA-1:03101	LLAGMAPVA	0.0028430	292863
1157	BoLA-1:03101	LAGMAPVAN	0.0000480	811905
1158	BoLA-1:03101	AGMAPVANA	0.0118380	150797
1159	BoLA-1:03101	GMAPVANAQ	0.0373920	70378
1160	BoLA-1:03101	MAPVANAQE	0.0002810	593590
1161	BoLA-1:03101	APVANAQEK	0.0049010	233383
1162	BoLA-1:03101	PVANAQEKQ	0.0001370	688793
1163	BoLA-1:03101	VANAQEKQN	0.0002040	636905
1164	BoLA-1:03101	ANAQEKQNV	0.0145580	134009
1165	BoLA-1:03101	NAQEKQNVE	0.0004330	535876
1166	BoLA-1:03101	AQEKQNVEV	0.1669320	13979	<= WB
1167	BoLA-1:03101	QEKQNVEVL	0.1174380	22913
1168	BoLA-1:03101	EKQNVEVLH	0.0431970	62699
1169	BoLA-1:03101	KQNVEVLHW	0.7110660	0.0150	<= SB
1170	BoLA-1:03101	QNVEVLHWW	0.0969950	28816
1171	BoLA-1:03101	NVEVLHWWT	0.0000120	927273
1172	BoLA-1:03101	VEVLHWWTS	0.0016160	361769
1173	BoLA-1:03101	EVLHWWTSG	0.0001010	728049
1174	BoLA-1:03101	VLHWWTSGG	0.0001850	648214
1175	BoLA-1:03101	LHWWTSGGE	0.0015680	365462
1176	BoLA-1:03101	HWWTSGGEA	0.0037060	263047
1177	BoLA-1:03101	WWTSGGEAS	0.0003830	550000
1178	BoLA-1:03101	WTSGGEASA	0.0005640	499070
1179	BoLA-1:03101	TSGGEASAL	0.0065790	204062
1180	BoLA-1:03101	SGGEASALE	0.0001860	647619
1181	BoLA-1:03101	GGEASALEV	0.0012070	398200
1182	BoLA-1:03101	GEASALEVL	0.1563630	15248	<= WB
1183	BoLA-1:03101	EASALEVLK	0.0063340	207681
1184	BoLA-1:03101	ASALEVLKK	0.0227190	101365
1185	BoLA-1:03101	SALEVLKKI	0.0698750	40917
1186	BoLA-1:03101	ALEVLKKIL	0.0305450	82568
1187	BoLA-1:03101	LEVLKKILK	0.0665840	42874
1188	BoLA-1:03101	EVLKKILKA	0.0052300	226686
1189	BoLA-1:03101	VLKKILKAR	0.0106890	159602
1190	BoLA-1:03101	LKKILKARA	0.0046480	238801
1191	BoLA-1:03101	KKILKARAL	0.3932570	0.2167	<= SB
1192	BoLA-1:03101	KILKARALA	0.0041870	249712
1193	BoLA-1:03101	ILKARALAG	0.0021010	329017
1194	BoLA-1:03101	LKARALAGP	0.0012730	391600
1195	BoLA-1:03101	KARALAGPI	0.0035190	268580
1196	BoLA-1:03101	ARALAGPIC	0.0234630	99102
1197	BoLA-1:03101	RALAGPICR	0.0246310	96017
1198	BoLA-1:03101	ALAGPICRL	0.1018100	27232
1199	BoLA-1:03101	LAGPICRLQ	0.0029920	286947
1200	BoLA-1:03101	AGPICRLQV	0.0002930	588462
1201	BoLA-1:03101	GPICRLQVA	0.0006210	486000
1202	BoLA-1:03101	PICRLQVAA	0.0000360	840476
1203	BoLA-1:03101	ICRLQVAAA	0.0001270	697414
1204	BoLA-1:03101	CRLQVAAAR	0.0060480	212143
1205	BoLA-1:03101	RLQVAAARK	0.0150230	131427
1206	BoLA-1:03101	LQVAAARKP	0.0107850	158866
1207	BoLA-1:03102	MHKLLKLAA	0.0058550	208143
1208	BoLA-1:03102	HKLLKLAAM	0.2064560	0.6981	<= WB
1209	BoLA-1:03102	KLLKLAAMG	0.0024140	303857
1210	BoLA-1:03102	LLKLAAMGT	0.0002040	623026
1211	BoLA-1:03102	LKLAAMGTA	0.0064760	198412
1212	BoLA-1:03102	KLAAMGTAA	0.0126710	137670
1213	BoLA-1:03102	LAAMGTAAC	0.0001160	696078
1214	BoLA-1:03102	AAMGTAACA	0.0022460	312108
1215	BoLA-1:03102	AMGTAACAL	0.0135090	131859
1216	BoLA-1:03102	MGTAACALL	0.0005440	491220
1217	BoLA-1:03102	GTAACALLA	0.0003170	564545
1218	BoLA-1:03102	TAACALLAG	0.0000660	763462
1219	BoLA-1:03102	AACALLAGM	0.0056060	212500
1220	BoLA-1:03102	ACALLAGMA	0.0000570	780769
1221	BoLA-1:03102	CALLAGMAP	0.0000390	822222
1222	BoLA-1:03102	ALLAGMAPV	0.0080100	178202
1223	BoLA-1:03102	LLAGMAPVA	0.0014470	365315
1224	BoLA-1:03102	LAGMAPVAN	0.0000810	739744
1225	BoLA-1:03102	AGMAPVANA	0.0134900	131990
1226	BoLA-1:03102	GMAPVANAQ	0.0307980	72804
1227	BoLA-1:03102	MAPVANAQE	0.0004640	513836
1228	BoLA-1:03102	APVANAQEK	0.0045450	234220
1229	BoLA-1:03102	PVANAQEKQ	0.0001310	681373
1230	BoLA-1:03102	VANAQEKQN	0.0003520	549057
1231	BoLA-1:03102	ANAQEKQNV	0.0093960	163948
1232	BoLA-1:03102	NAQEKQNVE	0.0008910	427571
1233	BoLA-1:03102	AQEKQNVEV	0.1036720	21346
1234	BoLA-1:03102	QEKQNVEVL	0.0564180	42621
1235	BoLA-1:03102	EKQNVEVLH	0.0369790	62800
1236	BoLA-1:03102	KQNVEVLHW	0.5489090	0.0250	<= SB
1237	BoLA-1:03102	QNVEVLHWW	0.0361630	63879
1238	BoLA-1:03102	NVEVLHWWT	0.0000060	957143
1239	BoLA-1:03102	VEVLHWWTS	0.0007270	453818
1240	BoLA-1:03102	EVLHWWTSG	0.0000800	741026
1241	BoLA-1:03102	VLHWWTSGG	0.0002730	584545
1242	BoLA-1:03102	LHWWTSGGE	0.0011140	399011
1243	BoLA-1:03102	HWWTSGGEA	0.0065620	197147
1244	BoLA-1:03102	WWTSGGEAS	0.0003610	546226
1245	BoLA-1:03102	WTSGGEASA	0.0007820	444426
1246	BoLA-1:03102	TSGGEASAL	0.0048320	227859
1247	BoLA-1:03102	SGGEASALE	0.0002850	579091
1248	BoLA-1:03102	GGEASALEV	0.0007820	444426
1249	BoLA-1:03102	GEASALEVL	0.0831220	28240
1250	BoLA-1:03102	EASALEVLK	0.0130000	135388
1251	BoLA-1:03102	ASALEVLKK	0.0430520	55053
1252	BoLA-1:03102	SALEVLKKI	0.0485440	49216
1253	BoLA-1:03102	ALEVLKKIL	0.0157280	119025
1254	BoLA-1:03102	LEVLKKILK	0.1095630	19690	<= WB
1255	BoLA-1:03102	EVLKKILKA	0.0078000	180600
1256	BoLA-1:03102	VLKKILKAR	0.0397150	59225
1257	BoLA-1:03102	LKKILKARA	0.0060410	205190
1258	BoLA-1:03102	KKILKARAL	0.4221710	0.1104	<= SB
1259	BoLA-1:03102	KILKARALA	0.0097620	160524
1260	BoLA-1:03102	ILKARALAG	0.0021740	316000
1261	BoLA-1:03102	LKARALAGP	0.0010370	408193
1262	BoLA-1:03102	KARALAGPI	0.0047210	230183
1263	BoLA-1:03102	ARALAGPIC	0.0371150	62620
1264	BoLA-1:03102	RALAGPICR	0.0567980	42329
1265	BoLA-1:03102	ALAGPICRL	0.0774160	30630
1266	BoLA-1:03102	LAGPICRLQ	0.0005490	490000
1267	BoLA-1:03102	AGPICRLQV	0.0002040	623026
1268	BoLA-1:03102	GPICRLQVA	0.0003470	550909
1269	BoLA-1:03102	PICRLQVAA	0.0001000	715385
1270	BoLA-1:03102	ICRLQVAAA	0.0001470	665686
1271	BoLA-1:03102	CRLQVAAAR	0.0195130	102723
1272	BoLA-1:03102	RLQVAAARK	0.0573210	41927
1273	BoLA-1:03102	LQVAAARKP	0.0091540	166211
1274	BoLA-1:04201	MHKLLKLAA	0.0063720	207020
1275	BoLA-1:04201	HKLLKLAAM	0.1691730	0.9916	<= WB
1276	BoLA-1:04201	KLLKLAAMG	0.0005550	528947
1277	BoLA-1:04201	LLKLAAMGT	0.0001470	719811
1278	BoLA-1:04201	LKLAAMGTA	0.0097800	164043
1279	BoLA-1:04201	KLAAMGTAA	0.0028460	300369
1280	BoLA-1:04201	LAAMGTAAC	0.0001580	709434
1281	BoLA-1:04201	AAMGTAACA	0.0086840	175377
1282	BoLA-1:04201	AMGTAACAL	0.0107490	155164
1283	BoLA-1:04201	MGTAACALL	0.0002570	641584
1284	BoLA-1:04201	GTAACALLA	0.0033930	279278
1285	BoLA-1:04201	TAACALLAG	0.0000730	803571
1286	BoLA-1:04201	AACALLAGM	0.0101780	160118
1287	BoLA-1:04201	ACALLAGMA	0.0002880	626238
1288	BoLA-1:04201	CALLAGMAP	0.0002250	660417
1289	BoLA-1:04201	ALLAGMAPV	0.0052930	227302
1290	BoLA-1:04201	LLAGMAPVA	0.0009920	441618
1291	BoLA-1:04201	LAGMAPVAN	0.0001120	753750
1292	BoLA-1:04201	AGMAPVANA	0.0177380	111537
1293	BoLA-1:04201	GMAPVANAQ	0.0088960	173060
1294	BoLA-1:04201	MAPVANAQE	0.0008370	466429
1295	BoLA-1:04201	APVANAQEK	0.0142000	129918
1296	BoLA-1:04201	PVANAQEKQ	0.0001140	751250
1297	BoLA-1:04201	VANAQEKQN	0.0005940	518684
1298	BoLA-1:04201	ANAQEKQNV	0.0173120	113622
1299	BoLA-1:04201	NAQEKQNVE	0.0011750	418095
1300	BoLA-1:04201	AQEKQNVEV	0.1343990	14325	<= WB
1301	BoLA-1:04201	QEKQNVEVL	0.2630890	0.3978	<= SB
1302	BoLA-1:04201	EKQNVEVLH	0.1113280	18709	<= WB
1303	BoLA-1:04201	KQNVEVLHW	0.4584240	0.0632	<= SB
1304	BoLA-1:04201	QNVEVLHWW	0.1026070	20966
1305	BoLA-1:04201	NVEVLHWWT	0.0000410	864286
1306	BoLA-1:04201	VEVLHWWTS	0.0116800	147498
1307	BoLA-1:04201	EVLHWWTSG	0.0001950	681250
1308	BoLA-1:04201	VLHWWTSGG	0.0000650	817857
1309	BoLA-1:04201	LHWWTSGGE	0.0008460	464821
1310	BoLA-1:04201	HWWTSGGEA	0.0011340	423049
1311	BoLA-1:04201	WWTSGGEAS	0.0002430	648515
1312	BoLA-1:04201	WTSGGEASA	0.0004460	560821
1313	BoLA-1:04201	TSGGEASAL	0.0052520	228180
1314	BoLA-1:04201	SGGEASALE	0.0005770	523158
1315	BoLA-1:04201	GGEASALEV	0.0016620	369323
1316	BoLA-1:04201	GEASALEVL	0.2243580	0.5803	<= WB
1317	BoLA-1:04201	EASALEVLK	0.0075810	189128
1318	BoLA-1:04201	ASALEVLKK	0.0173670	113353
1319	BoLA-1:04201	SALEVLKKI	0.0447490	53048
1320	BoLA-1:04201	ALEVLKKIL	0.0123510	142472
1321	BoLA-1:04201	LEVLKKILK	0.2078240	0.6826	<= WB
1322	BoLA-1:04201	EVLKKILKA	0.0092880	168895
1323	BoLA-1:04201	VLKKILKAR	0.0044010	248258
1324	BoLA-1:04201	LKKILKARA	0.0063340	207604
1325	BoLA-1:04201	KKILKARAL	0.2592540	0.4135	<= SB
1326	BoLA-1:04201	KILKARALA	0.0017980	359161
1327	BoLA-1:04201	ILKARALAG	0.0003120	614356
1328	BoLA-1:04201	LKARALAGP	0.0023100	327166
1329	BoLA-1:04201	KARALAGPI	0.0004730	550746
1330	BoLA-1:04201	ARALAGPIC	0.0087920	174197
1331	BoLA-1:04201	RALAGPICR	0.0174640	112878
1332	BoLA-1:04201	ALAGPICRL	0.0269040	81964
1333	BoLA-1:04201	LAGPICRLQ	0.0002930	623762
1334	BoLA-1:04201	AGPICRLQV	0.0001300	735849
1335	BoLA-1:04201	GPICRLQVA	0.0031190	289301
1336	BoLA-1:04201	PICRLQVAA	0.0000530	839286
1337	BoLA-1:04201	ICRLQVAAA	0.0001940	681944
1338	BoLA-1:04201	CRLQVAAAR	0.0160770	119667
1339	BoLA-1:04201	RLQVAAARK	0.0047800	238815
1340	BoLA-1:04201	LQVAAARKP	0.0081810	181074
1341	BoLA-1:04901	MHKLLKLAA	0.0112520	176726
1342	BoLA-1:04901	HKLLKLAAM	0.1631730	16179	<= WB
1343	BoLA-1:04901	KLLKLAAMG	0.0098020	188961
1344	BoLA-1:04901	LLKLAAMGT	0.0005110	506250
1345	BoLA-1:04901	LKLAAMGTA	0.0045540	261853
1346	BoLA-1:04901	KLAAMGTAA	0.0194200	130316
1347	BoLA-1:04901	LAAMGTAAC	0.0059300	235748
1348	BoLA-1:04901	AAMGTAACA	0.0320480	93992
1349	BoLA-1:04901	AMGTAACAL	0.1195700	25764
1350	BoLA-1:04901	MGTAACALL	0.0197390	129112
1351	BoLA-1:04901	GTAACALLA	0.0011940	404667
1352	BoLA-1:04901	TAACALLAG	0.0005330	500000
1353	BoLA-1:04901	AACALLAGM	0.0375730	83807
1354	BoLA-1:04901	ACALLAGMA	0.0006200	481224
1355	BoLA-1:04901	CALLAGMAP	0.0006720	471321
1356	BoLA-1:04901	ALLAGMAPV	0.1436840	19891	<= WB
1357	BoLA-1:04901	LLAGMAPVA	0.0083560	203546
1358	BoLA-1:04901	LAGMAPVAN	0.0002060	621250
1359	BoLA-1:04901	AGMAPVANA	0.1079340	29320
1360	BoLA-1:04901	GMAPVANAQ	0.0049770	252751
1361	BoLA-1:04901	MAPVANAQE	0.0001840	635000
1362	BoLA-1:04901	APVANAQEK	0.0012790	396975
1363	BoLA-1:04901	PVANAQEKQ	0.0000280	844444
1364	BoLA-1:04901	VANAQEKQN	0.0000140	896154
1365	BoLA-1:04901	ANAQEKQNV	0.0286570	101597
1366	BoLA-1:04901	NAQEKQNVE	0.0002820	582051
1367	BoLA-1:04901	AQEKQNVEV	0.2439050	0.7342	<= WB
1368	BoLA-1:04901	QEKQNVEVL	0.1424890	20154
1369	BoLA-1:04901	EKQNVEVLH	0.0004290	529545
1370	BoLA-1:04901	KQNVEVLHW	0.2496040	0.6959	<= WB
1371	BoLA-1:04901	QNVEVLHWW	0.0232190	116871
1372	BoLA-1:04901	NVEVLHWWT	0.0000430	802778
1373	BoLA-1:04901	VEVLHWWTS	0.0045070	262902
1374	BoLA-1:04901	EVLHWWTSG	0.0000800	735135
1375	BoLA-1:04901	VLHWWTSGG	0.0004760	516193
1376	BoLA-1:04901	LHWWTSGGE	0.0004090	535227
1377	BoLA-1:04901	HWWTSGGEA	0.0007500	458657
1378	BoLA-1:04901	WWTSGGEAS	0.0000500	788000
1379	BoLA-1:04901	WTSGGEASA	0.0009760	428049
1380	BoLA-1:04901	TSGGEASAL	0.0362060	86228
1381	BoLA-1:04901	SGGEASALE	0.0001770	639375
1382	BoLA-1:04901	GGEASALEV	0.0249800	111172
1383	BoLA-1:04901	GEASALEVL	0.1912180	12240	<= WB
1384	BoLA-1:04901	EASALEVLK	0.0006140	482449
1385	BoLA-1:04901	ASALEVLKK	0.0043550	266295
1386	BoLA-1:04901	SALEVLKKI	0.2208260	0.9051	<= WB
1387	BoLA-1:04901	ALEVLKKIL	0.1310850	22860
1388	BoLA-1:04901	LEVLKKILK	0.0056890	239586
1389	BoLA-1:04901	EVLKKILKA	0.0179650	136537
1390	BoLA-1:04901	VLKKILKAR	0.0015680	373556
1391	BoLA-1:04901	LKKILKARA	0.0012910	395966
1392	BoLA-1:04901	KKILKARAL	0.3617750	0.2544	<= SB
1393	BoLA-1:04901	KILKARALA	0.0190790	131774
1394	BoLA-1:04901	ILKARALAG	0.0033680	292150
1395	BoLA-1:04901	LKARALAGP	0.0008950	437927
1396	BoLA-1:04901	KARALAGPI	0.0540440	61770
1397	BoLA-1:04901	ARALAGPIC	0.0224510	119356
1398	BoLA-1:04901	RALAGPICR	0.0169790	140911
1399	BoLA-1:04901	ALAGPICRL	0.3043900	0.4434	<= SB
1400	BoLA-1:04901	LAGPICRLQ	0.0000680	752000
1401	BoLA-1:04901	AGPICRLQV	0.0078750	208926
1402	BoLA-1:04901	GPICRLQVA	0.0112060	177068
1403	BoLA-1:04901	PICRLQVAA	0.0000640	760000
1404	BoLA-1:04901	ICRLQVAAA	0.0012080	403333
1405	BoLA-1:04901	CRLQVAAAR	0.0005680	492045
1406	BoLA-1:04901	RLQVAAARK	0.0033940	291303
1407	BoLA-1:04901	LQVAAARKP	0.0068310	222140
1408	BoLA-1:06101	MHKLLKLAA	0.0022250	243391
1409	BoLA-1:06101	HKLLKLAAM	0.0495400	37234
1410	BoLA-1:06101	KLLKLAAMG	0.0062580	157875
1411	BoLA-1:06101	LLKLAAMGT	0.0008380	336250
1412	BoLA-1:06101	LKLAAMGTA	0.0011470	305714
1413	BoLA-1:06101	KLAAMGTAA	0.0509010	36221
1414	BoLA-1:06101	LAAMGTAAC	0.0018530	260221
1415	BoLA-1:06101	AAMGTAACA	0.0065510	154298
1416	BoLA-1:06101	AMGTAACAL	0.0610740	29972
1417	BoLA-1:06101	MGTAACALL	0.0019190	257103
1418	BoLA-1:06101	GTAACALLA	0.0006310	365593
1419	BoLA-1:06101	TAACALLAG	0.0002580	460952
1420	BoLA-1:06101	AACALLAGM	0.0147460	96678
1421	BoLA-1:06101	ACALLAGMA	0.0002400	469524
1422	BoLA-1:06101	CALLAGMAP	0.0013110	293185
1423	BoLA-1:06101	ALLAGMAPV	0.0805030	21840
1424	BoLA-1:06101	LLAGMAPVA	0.0224320	72938
1425	BoLA-1:06101	LAGMAPVAN	0.0000600	640741
1426	BoLA-1:06101	AGMAPVANA	0.0263390	64477
1427	BoLA-1:06101	GMAPVANAQ	0.0018930	258318
1428	BoLA-1:06101	MAPVANAQE	0.0000520	658333
1429	BoLA-1:06101	APVANAQEK	0.0001010	576250
1430	BoLA-1:06101	PVANAQEKQ	0.0000050	900000
1431	BoLA-1:06101	VANAQEKQN	0.0000140	816667
1432	BoLA-1:06101	ANAQEKQNV	0.0161060	91572
1433	BoLA-1:06101	NAQEKQNVE	0.0001140	560000
1434	BoLA-1:06101	AQEKQNVEV	0.3367530	0.1348	<= SB
1435	BoLA-1:06101	QEKQNVEVL	0.2272910	0.3797	<= SB
1436	BoLA-1:06101	EKQNVEVLH	0.0000600	640741
1437	BoLA-1:06101	KQNVEVLHW	0.0391020	46641
1438	BoLA-1:06101	QNVEVLHWW	0.0011390	306349
1439	BoLA-1:06101	NVEVLHWWT	0.0000350	708333
1440	BoLA-1:06101	VEVLHWWTS	0.0007670	345000
1441	BoLA-1:06101	EVLHWWTSG	0.0000250	750000
1442	BoLA-1:06101	VLHWWTSGG	0.0002370	471000
1443	BoLA-1:06101	LHWWTSGGE	0.0000320	720833
1444	BoLA-1:06101	HWWTSGGEA	0.0018780	259019
1445	BoLA-1:06101	WWTSGGEAS	0.0000120	833333
1446	BoLA-1:06101	WTSGGEASA	0.0010420	314811
1447	BoLA-1:06101	TSGGEASAL	0.0126480	106571
1448	BoLA-1:06101	SGGEASALE	0.0000400	691667
1449	BoLA-1:06101	GGEASALEV	0.0096690	124541
1450	BoLA-1:06101	GEASALEVL	0.2613750	0.2857	<= SB
1451	BoLA-1:06101	EASALEVLK	0.0000660	629630
1452	BoLA-1:06101	ASALEVLKK	0.0004190	408000
1453	BoLA-1:06101	SALEVLKKI	0.1169400	12884	<= WB
1454	BoLA-1:06101	ALEVLKKIL	0.1339920	10369	<= WB
1455	BoLA-1:06101	LEVLKKILK	0.0003310	433448
1456	BoLA-1:06101	EVLKKILKA	0.0034070	206247
1457	BoLA-1:06101	VLKKILKAR	0.0002710	455600
1458	BoLA-1:06101	LKKILKARA	0.0005140	386800
1459	BoLA-1:06101	KKILKARAL	0.1274450	11263	<= WB
1460	BoLA-1:06101	KILKARALA	0.0117900	111009
1461	BoLA-1:06101	ILKARALAG	0.0021000	248755
1462	BoLA-1:06101	LKARALAGP	0.0000540	652778
1463	BoLA-1:06101	KARALAGPI	0.0282720	60892
1464	BoLA-1:06101	ARALAGPIC	0.0052500	171194
1465	BoLA-1:06101	RALAGPICR	0.0002930	447037
1466	BoLA-1:06101	ALAGPICRL	0.2352890	0.3572	<= SB
1467	BoLA-1:06101	LAGPICRLQ	0.0000140	816667
1468	BoLA-1:06101	AGPICRLQV	0.0023480	238429
1469	BoLA-1:06101	GPICRLQVA	0.0037340	198758
1470	BoLA-1:06101	PICRLQVAA	0.0000710	620370
1471	BoLA-1:06101	ICRLQVAAA	0.0005940	371930
1472	BoLA-1:06101	CRLQVAAAR	0.0000300	729167
1473	BoLA-1:06101	RLQVAAARK	0.0002760	453600
1474	BoLA-1:06101	LQVAAARKP	0.0056330	165966
1475	BoLA-1:06701	MHKLLKLAA	0.0035940	238268
1476	BoLA-1:06701	HKLLKLAAM	0.0203290	101992
1477	BoLA-1:06701	KLLKLAAMG	0.0059550	193563
1478	BoLA-1:06701	LLKLAAMGT	0.0006100	425660
1479	BoLA-1:06701	LKLAAMGTA	0.0003640	488966
1480	BoLA-1:06701	KLAAMGTAA	0.0463270	56611
1481	BoLA-1:06701	LAAMGTAAC	0.0069510	180401
1482	BoLA-1:06701	AAMGTAACA	0.0155050	120246
1483	BoLA-1:06701	AMGTAACAL	0.0833310	33011
1484	BoLA-1:06701	MGTAACALL	0.1231860	21088
1485	BoLA-1:06701	GTAACALLA	0.0039010	230780
1486	BoLA-1:06701	TAACALLAG	0.0003510	493704
1487	BoLA-1:06701	AACALLAGM	0.0296940	79371
1488	BoLA-1:06701	ACALLAGMA	0.0003910	479677
1489	BoLA-1:06701	CALLAGMAP	0.0005110	446977
1490	BoLA-1:06701	ALLAGMAPV	0.0886350	30931
1491	BoLA-1:06701	LLAGMAPVA	0.0159710	118349
1492	BoLA-1:06701	LAGMAPVAN	0.0000970	666176
1493	BoLA-1:06701	AGMAPVANA	0.0629740	43328
1494	BoLA-1:06701	GMAPVANAQ	0.0021180	287591
1495	BoLA-1:06701	MAPVANAQE	0.0032630	247008
1496	BoLA-1:06701	APVANAQEK	0.0005160	445814
1497	BoLA-1:06701	PVANAQEKQ	0.0000080	925000
1498	BoLA-1:06701	VANAQEKQN	0.0000150	877778
1499	BoLA-1:06701	ANAQEKQNV	0.0157330	119298
1500	BoLA-1:06701	NAQEKQNVE	0.0003880	480690
1501	BoLA-1:06701	AQEKQNVEV	0.1061220	25416
1502	BoLA-1:06701	QEKQNVEVL	0.0349350	70643
1503	BoLA-1:06701	EKQNVEVLH	0.0000270	820833
1504	BoLA-1:06701	KQNVEVLHW	0.0140440	127160
1505	BoLA-1:06701	QNVEVLHWW	0.0089320	160335
1506	BoLA-1:06701	NVEVLHWWT	0.0007850	396197
1507	BoLA-1:06701	VEVLHWWTS	0.0007540	400656
1508	BoLA-1:06701	EVLHWWTSG	0.0005270	443256
1509	BoLA-1:06701	VLHWWTSGG	0.0004370	465556
1510	BoLA-1:06701	LHWWTSGGE	0.0002370	544907
1511	BoLA-1:06701	HWWTSGGEA	0.0039120	230512
1512	BoLA-1:06701	WWTSGGEAS	0.0006750	413860
1513	BoLA-1:06701	WTSGGEASA	0.0072590	176856
1514	BoLA-1:06701	TSGGEASAL	0.0593330	45634
1515	BoLA-1:06701	SGGEASALE	0.0008910	382250
1516	BoLA-1:06701	GGEASALEV	0.0227310	95173
1517	BoLA-1:06701	GEASALEVL	0.0325050	74548
1518	BoLA-1:06701	EASALEVLK	0.0008420	388375
1519	BoLA-1:06701	ASALEVLKK	0.0014310	328723
1520	BoLA-1:06701	SALEVLKKI	0.1701290	13244	<= WB
1521	BoLA-1:06701	ALEVLKKIL	0.0698320	39360
1522	BoLA-1:06701	LEVLKKILK	0.0002530	537500
1523	BoLA-1:06701	EVLKKILKA	0.0161090	117799
1524	BoLA-1:06701	VLKKILKAR	0.0007580	400000
1525	BoLA-1:06701	LKKILKARA	0.0000500	748000
1526	BoLA-1:06701	KKILKARAL	0.0330510	73671
1527	BoLA-1:06701	KILKARALA	0.0249710	89629
1528	BoLA-1:06701	ILKARALAG	0.0004190	470645
1529	BoLA-1:06701	LKARALAGP	0.0000720	704000
1530	BoLA-1:06701	KARALAGPI	0.0251620	89165
1531	BoLA-1:06701	ARALAGPIC	0.0015990	317020
1532	BoLA-1:06701	RALAGPICR	0.0030870	252031
1533	BoLA-1:06701	ALAGPICRL	0.2570890	0.6521	<= WB
1534	BoLA-1:06701	LAGPICRLQ	0.0000650	718000
1535	BoLA-1:06701	AGPICRLQV	0.0629940	43316
1536	BoLA-1:06701	GPICRLQVA	0.0010140	367126
1537	BoLA-1:06701	PICRLQVAA	0.0001370	619149
1538	BoLA-1:06701	ICRLQVAAA	0.0005710	433478
1539	BoLA-1:06701	CRLQVAAAR	0.0001210	636170
1540	BoLA-1:06701	RLQVAAARK	0.0010420	363908
1541	BoLA-1:06701	LQVAAARKP	0.0006400	420000
1542	BoLA-1:07401	MHKLLKLAA	0.0003240	256905
1543	BoLA-1:07401	HKLLKLAAM	0.0072120	70038
1544	BoLA-1:07401	KLLKLAAMG	0.0000210	512500
1545	BoLA-1:07401	LLKLAAMGT	0.0000080	633333
1546	BoLA-1:07401	LKLAAMGTA	0.0000460	426000
1547	BoLA-1:07401	KLAAMGTAA	0.0003380	253571
1548	BoLA-1:07401	LAAMGTAAC	0.0000310	466667
1549	BoLA-1:07401	AAMGTAACA	0.0018160	137699
1550	BoLA-1:07401	AMGTAACAL	0.0036860	99698
1551	BoLA-1:07401	MGTAACALL	0.0003800	244375
1552	BoLA-1:07401	GTAACALLA	0.0000340	457500
1553	BoLA-1:07401	TAACALLAG	0.0000070	650000
1554	BoLA-1:07401	AACALLAGM	0.0003870	242917
1555	BoLA-1:07401	ACALLAGMA	0.0000120	580000
1556	BoLA-1:07401	CALLAGMAP	0.0000070	650000
1557	BoLA-1:07401	ALLAGMAPV	0.0020460	130644
1558	BoLA-1:07401	LLAGMAPVA	0.0002320	283333
1559	BoLA-1:07401	LAGMAPVAN	0.0000010	900000
1560	BoLA-1:07401	AGMAPVANA	0.0009090	181452
1561	BoLA-1:07401	GMAPVANAQ	0.0000380	446667
1562	BoLA-1:07401	MAPVANAQE	0.0000050	700000
1563	BoLA-1:07401	APVANAQEK	0.0000900	364000
1564	BoLA-1:07401	PVANAQEKQ	0.0000000	1000000
1565	BoLA-1:07401	VANAQEKQN	0.0000020	800000
1566	BoLA-1:07401	ANAQEKQNV	0.0097620	57889
1567	BoLA-1:07401	NAQEKQNVE	0.0000230	500000
1568	BoLA-1:07401	AQEKQNVEV	0.0484970	15968	<= WB
1569	BoLA-1:07401	QEKQNVEVL	0.3516930	0.0675	<= SB
1570	BoLA-1:07401	EKQNVEVLH	0.0000130	570000
1571	BoLA-1:07401	KQNVEVLHW	0.0516800	15076	<= WB
1572	BoLA-1:07401	QNVEVLHWW	0.0097770	57832
1573	BoLA-1:07401	NVEVLHWWT	0.0000040	725000
1574	BoLA-1:07401	VEVLHWWTS	0.0020900	129463
1575	BoLA-1:07401	EVLHWWTSG	0.0000210	512500
1576	BoLA-1:07401	VLHWWTSGG	0.0000060	675000
1577	BoLA-1:07401	LHWWTSGGE	0.0000010	900000
1578	BoLA-1:07401	HWWTSGGEA	0.0000270	480000
1579	BoLA-1:07401	WWTSGGEAS	0.0000050	700000
1580	BoLA-1:07401	WTSGGEASA	0.0000290	473333
1581	BoLA-1:07401	TSGGEASAL	0.0010960	169392
1582	BoLA-1:07401	SGGEASALE	0.0000040	725000
1583	BoLA-1:07401	GGEASALEV	0.0010780	170443
1584	BoLA-1:07401	GEASALEVL	0.3902570	0.0462	<= SB
1585	BoLA-1:07401	EASALEVLK	0.0000210	512500
1586	BoLA-1:07401	ASALEVLKK	0.0000280	476667
1587	BoLA-1:07401	SALEVLKKI	0.0285130	26127
1588	BoLA-1:07401	ALEVLKKIL	0.0081390	64972
1589	BoLA-1:07401	LEVLKKILK	0.0006580	203789
1590	BoLA-1:07401	EVLKKILKA	0.0003610	248333
1591	BoLA-1:07401	VLKKILKAR	0.0000130	570000
1592	BoLA-1:07401	LKKILKARA	0.0000140	560000
1593	BoLA-1:07401	KKILKARAL	0.0327540	23116
1594	BoLA-1:07401	KILKARALA	0.0000370	450000
1595	BoLA-1:07401	ILKARALAG	0.0000280	476667
1596	BoLA-1:07401	LKARALAGP	0.0000030	750000
1597	BoLA-1:07401	KARALAGPI	0.0002310	283704
1598	BoLA-1:07401	ARALAGPIC	0.0034920	102644
1599	BoLA-1:07401	RALAGPICR	0.0000230	500000
1600	BoLA-1:07401	ALAGPICRL	0.0283240	26287
1601	BoLA-1:07401	LAGPICRLQ	0.0000020	800000
1602	BoLA-1:07401	AGPICRLQV	0.0003250	256667
1603	BoLA-1:07401	GPICRLQVA	0.0002500	277273
1604	BoLA-1:07401	PICRLQVAA	0.0000010	900000
1605	BoLA-1:07401	ICRLQVAAA	0.0000150	550000
1606	BoLA-1:07401	CRLQVAAAR	0.0000170	537500
1607	BoLA-1:07401	RLQVAAARK	0.0000080	633333
1608	BoLA-1:07401	LQVAAARKP	0.0001660	311000
1609	BoLA-2:00501	MHKLLKLAA	0.0030360	338728
1610	BoLA-2:00501	HKLLKLAAM	0.0263120	96735
1611	BoLA-2:00501	KLLKLAAMG	0.0050430	270902
1612	BoLA-2:00501	LLKLAAMGT	0.0012140	477692
1613	BoLA-2:00501	LKLAAMGTA	0.0009980	510601
1614	BoLA-2:00501	KLAAMGTAA	0.0444950	59582
1615	BoLA-2:00501	LAAMGTAAC	0.0241000	104173
1616	BoLA-2:00501	AAMGTAACA	0.0723420	34580
1617	BoLA-2:00501	AMGTAACAL	0.0319090	81973
1618	BoLA-2:00501	MGTAACALL	0.0820110	29221
1619	BoLA-2:00501	GTAACALLA	0.0042450	293727
1620	BoLA-2:00501	TAACALLAG	0.0063100	242787
1621	BoLA-2:00501	AACALLAGM	0.0515120	51149
1622	BoLA-2:00501	ACALLAGMA	0.0012960	467381
1623	BoLA-2:00501	CALLAGMAP	0.0036260	314630
1624	BoLA-2:00501	ALLAGMAPV	0.0940960	23945
1625	BoLA-2:00501	LLAGMAPVA	0.0115900	173085
1626	BoLA-2:00501	LAGMAPVAN	0.0014630	448333
1627	BoLA-2:00501	AGMAPVANA	0.1995920	0.5515	<= WB
1628	BoLA-2:00501	GMAPVANAQ	0.0035810	316296
1629	BoLA-2:00501	MAPVANAQE	0.0181960	128386
1630	BoLA-2:00501	APVANAQEK	0.0408590	64952
1631	BoLA-2:00501	PVANAQEKQ	0.0001560	789552
1632	BoLA-2:00501	VANAQEKQN	0.0005630	600658
1633	BoLA-2:00501	ANAQEKQNV	0.0294550	87864
1634	BoLA-2:00501	NAQEKQNVE	0.0069610	231099
1635	BoLA-2:00501	AQEKQNVEV	0.0383400	69116
1636	BoLA-2:00501	QEKQNVEVL	0.0378880	69864
1637	BoLA-2:00501	EKQNVEVLH	0.0003460	678879
1638	BoLA-2:00501	KQNVEVLHW	0.0059940	249032
1639	BoLA-2:00501	QNVEVLHWW	0.0194240	122706
1640	BoLA-2:00501	NVEVLHWWT	0.0018780	409062
1641	BoLA-2:00501	VEVLHWWTS	0.0022260	383600
1642	BoLA-2:00501	EVLHWWTSG	0.0083830	209295
1643	BoLA-2:00501	VLHWWTSGG	0.0010900	495224
1644	BoLA-2:00501	LHWWTSGGE	0.0000730	872368
1645	BoLA-2:00501	HWWTSGGEA	0.0023430	376038
1646	BoLA-2:00501	WWTSGGEAS	0.0002850	706818
1647	BoLA-2:00501	WTSGGEASA	0.0094530	195671
1648	BoLA-2:00501	TSGGEASAL	0.0470430	56225
1649	BoLA-2:00501	SGGEASALE	0.0044320	288000
1650	BoLA-2:00501	GGEASALEV	0.0250150	100812
1651	BoLA-2:00501	GEASALEVL	0.0259140	97943
1652	BoLA-2:00501	EASALEVLK	0.0224880	110104
1653	BoLA-2:00501	ASALEVLKK	0.0057240	254922
1654	BoLA-2:00501	SALEVLKKI	0.2751270	0.2333	<= SB
1655	BoLA-2:00501	ALEVLKKIL	0.0279480	91944
1656	BoLA-2:00501	LEVLKKILK	0.0030780	336886
1657	BoLA-2:00501	EVLKKILKA	0.0764770	32213
1658	BoLA-2:00501	VLKKILKAR	0.0028760	346298
1659	BoLA-2:00501	LKKILKARA	0.0003700	668534
1660	BoLA-2:00501	KKILKARAL	0.0509860	51721
1661	BoLA-2:00501	KILKARALA	0.0400920	66216
1662	BoLA-2:00501	ILKARALAG	0.0051580	268067
1663	BoLA-2:00501	LKARALAGP	0.0002010	755970
1664	BoLA-2:00501	KARALAGPI	0.0432830	61335
1665	BoLA-2:00501	ARALAGPIC	0.0037210	311111
1666	BoLA-2:00501	RALAGPICR	0.0287530	89671
1667	BoLA-2:00501	ALAGPICRL	0.0899070	25533
1668	BoLA-2:00501	LAGPICRLQ	0.0012860	468571
1669	BoLA-2:00501	AGPICRLQV	0.0603460	43065
1670	BoLA-2:00501	GPICRLQVA	0.0487950	54106
1671	BoLA-2:00501	PICRLQVAA	0.0005010	621053
1672	BoLA-2:00501	ICRLQVAAA	0.0096020	193869
1673	BoLA-2:00501	CRLQVAAAR	0.0008180	542403
1674	BoLA-2:00501	RLQVAAARK	0.0013450	461548
1675	BoLA-2:00501	LQVAAARKP	0.0010030	509717
1676	BoLA-2:00601	MHKLLKLAA	0.0257730	212375
1677	BoLA-2:00601	HKLLKLAAM	0.1690070	47472
1678	BoLA-2:00601	KLLKLAAMG	0.0094820	343014
1679	BoLA-2:00601	LLKLAAMGT	0.0016480	631412
1680	BoLA-2:00601	LKLAAMGTA	0.0025430	556203
1681	BoLA-2:00601	KLAAMGTAA	0.0381000	169430
1682	BoLA-2:00601	LAAMGTAAC	0.0128900	299468
1683	BoLA-2:00601	AAMGTAACA	0.0173220	260510
1684	BoLA-2:00601	AMGTAACAL	0.1831440	42764
1685	BoLA-2:00601	MGTAACALL	0.3465330	14059	<= WB
1686	BoLA-2:00601	GTAACALLA	0.0029120	534109
1687	BoLA-2:00601	TAACALLAG	0.0024090	566339
1688	BoLA-2:00601	AACALLAGM	0.0662050	116965
1689	BoLA-2:00601	ACALLAGMA	0.0007630	752991
1690	BoLA-2:00601	CALLAGMAP	0.0017120	625050
1691	BoLA-2:00601	ALLAGMAPV	0.0576980	128671
1692	BoLA-2:00601	LLAGMAPVA	0.0121260	308133
1693	BoLA-2:00601	LAGMAPVAN	0.0006810	770513
1694	BoLA-2:00601	AGMAPVANA	0.1537690	53340
1695	BoLA-2:00601	GMAPVANAQ	0.0053130	433166
1696	BoLA-2:00601	MAPVANAQE	0.0254720	213734
1697	BoLA-2:00601	APVANAQEK	0.0418660	159944
1698	BoLA-2:00601	PVANAQEKQ	0.0002140	900877
1699	BoLA-2:00601	VANAQEKQN	0.0003230	862324
1700	BoLA-2:00601	ANAQEKQNV	0.0296640	196686
1701	BoLA-2:00601	NAQEKQNVE	0.0111890	319106
1702	BoLA-2:00601	AQEKQNVEV	0.0622850	122310
1703	BoLA-2:00601	QEKQNVEVL	0.0762300	104803
1704	BoLA-2:00601	EKQNVEVLH	0.0005280	804054
1705	BoLA-2:00601	KQNVEVLHW	0.1094760	76184
1706	BoLA-2:00601	QNVEVLHWW	0.0243320	218880
1707	BoLA-2:00601	NVEVLHWWT	0.0007260	760897
1708	BoLA-2:00601	VEVLHWWTS	0.0054830	428136
1709	BoLA-2:00601	EVLHWWTSG	0.0036530	494240
1710	BoLA-2:00601	VLHWWTSGG	0.0012280	680820
1711	BoLA-2:00601	LHWWTSGGE	0.0003740	845676
1712	BoLA-2:00601	HWWTSGGEA	0.0068790	391833
1713	BoLA-2:00601	WWTSGGEAS	0.0006040	786966
1714	BoLA-2:00601	WTSGGEASA	0.0019790	598865
1715	BoLA-2:00601	TSGGEASAL	0.1267450	65638
1716	BoLA-2:00601	SGGEASALE	0.0203090	240259
1717	BoLA-2:00601	GGEASALEV	0.0699760	111888
1718	BoLA-2:00601	GEASALEVL	0.0569390	129724
1719	BoLA-2:00601	EASALEVLK	0.0105160	327876
1720	BoLA-2:00601	ASALEVLKK	0.0217410	232079
1721	BoLA-2:00601	SALEVLKKI	0.1845860	42333
1722	BoLA-2:00601	ALEVLKKIL	0.1650660	48936
1723	BoLA-2:00601	LEVLKKILK	0.0090150	350136
1724	BoLA-2:00601	EVLKKILKA	0.0306970	192862
1725	BoLA-2:00601	VLKKILKAR	0.0052250	435769
1726	BoLA-2:00601	LKKILKARA	0.0023500	570802
1727	BoLA-2:00601	KKILKARAL	0.4232890	0.8478	<= WB
1728	BoLA-2:00601	KILKARALA	0.0660550	117167
1729	BoLA-2:00601	ILKARALAG	0.0208230	237306
1730	BoLA-2:00601	LKARALAGP	0.0003380	857042
1731	BoLA-2:00601	KARALAGPI	0.1184440	70440
1732	BoLA-2:00601	ARALAGPIC	0.0160130	270841
1733	BoLA-2:00601	RALAGPICR	0.0265610	208939
1734	BoLA-2:00601	ALAGPICRL	0.2302840	30741
1735	BoLA-2:00601	LAGPICRLQ	0.0030440	526800
1736	BoLA-2:00601	AGPICRLQV	0.4201400	0.8633	<= WB
1737	BoLA-2:00601	GPICRLQVA	0.0335480	183087
1738	BoLA-2:00601	PICRLQVAA	0.0002910	873592
1739	BoLA-2:00601	ICRLQVAAA	0.0050180	442098
1740	BoLA-2:00601	CRLQVAAAR	0.0012780	674206
1741	BoLA-2:00601	RLQVAAARK	0.0236460	222214
1742	BoLA-2:00601	LQVAAARKP	0.0046140	455507
1743	BoLA-2:00602	MHKLLKLAA	0.0594490	168439
1744	BoLA-2:00602	HKLLKLAAM	0.2674030	35771
1745	BoLA-2:00602	KLLKLAAMG	0.0204100	309700
1746	BoLA-2:00602	LLKLAAMGT	0.0028610	640258
1747	BoLA-2:00602	LKLAAMGTA	0.0035930	599466
1748	BoLA-2:00602	KLAAMGTAA	0.0544310	178819
1749	BoLA-2:00602	LAAMGTAAC	0.0339030	237953
1750	BoLA-2:00602	AAMGTAACA	0.0284790	261742
1751	BoLA-2:00602	AMGTAACAL	0.2172830	48692
1752	BoLA-2:00602	MGTAACALL	0.4039270	14579	<= WB
1753	BoLA-2:00602	GTAACALLA	0.0092860	435880
1754	BoLA-2:00602	TAACALLAG	0.0047580	551602
1755	BoLA-2:00602	AACALLAGM	0.1028460	111480
1756	BoLA-2:00602	ACALLAGMA	0.0008250	825519
1757	BoLA-2:00602	CALLAGMAP	0.0024760	665071
1758	BoLA-2:00602	ALLAGMAPV	0.0838660	131447
1759	BoLA-2:00602	LLAGMAPVA	0.0139900	368206
1760	BoLA-2:00602	LAGMAPVAN	0.0015490	739459
1761	BoLA-2:00602	AGMAPVANA	0.2025860	53583
1762	BoLA-2:00602	GMAPVANAQ	0.0078720	464159
1763	BoLA-2:00602	MAPVANAQE	0.0453600	200917
1764	BoLA-2:00602	APVANAQEK	0.0567160	173976
1765	BoLA-2:00602	PVANAQEKQ	0.0003040	922986
1766	BoLA-2:00602	VANAQEKQN	0.0004470	891120
1767	BoLA-2:00602	ANAQEKQNV	0.0328800	242000
1768	BoLA-2:00602	NAQEKQNVE	0.0156930	349324
1769	BoLA-2:00602	AQEKQNVEV	0.0647740	158907
1770	BoLA-2:00602	QEKQNVEVL	0.1134920	102127
1771	BoLA-2:00602	EKQNVEVLH	0.0010820	790230
1772	BoLA-2:00602	KQNVEVLHW	0.1180450	98477
1773	BoLA-2:00602	QNVEVLHWW	0.0467700	197223
1774	BoLA-2:00602	NVEVLHWWT	0.0030590	629171
1775	BoLA-2:00602	VEVLHWWTS	0.0148370	358725
1776	BoLA-2:00602	EVLHWWTSG	0.0072830	477494
1777	BoLA-2:00602	VLHWWTSGG	0.0038620	588414
1778	BoLA-2:00602	LHWWTSGGE	0.0008580	820623
1779	BoLA-2:00602	HWWTSGGEA	0.0091970	437495
1780	BoLA-2:00602	WWTSGGEAS	0.0010150	797931
1781	BoLA-2:00602	WTSGGEASA	0.0063820	499922
1782	BoLA-2:00602	TSGGEASAL	0.1588260	72645
1783	BoLA-2:00602	SGGEASALE	0.0256220	276951
1784	BoLA-2:00602	GGEASALEV	0.0712690	148652
1785	BoLA-2:00602	GEASALEVL	0.0687420	152629
1786	BoLA-2:00602	EASALEVLK	0.0160710	345618
1787	BoLA-2:00602	ASALEVLKK	0.0398480	216834
1788	BoLA-2:00602	SALEVLKKI	0.2372760	43069
1789	BoLA-2:00602	ALEVLKKIL	0.1829960	61387
1790	BoLA-2:00602	LEVLKKILK	0.0196050	315748
1791	BoLA-2:00602	EVLKKILKA	0.0428390	207839
1792	BoLA-2:00602	VLKKILKAR	0.0096750	428875
1793	BoLA-2:00602	LKKILKARA	0.0047790	550740
1794	BoLA-2:00602	KKILKARAL	0.5232850	0.6244	<= WB
1795	BoLA-2:00602	KILKARALA	0.0821110	133578
1796	BoLA-2:00602	ILKARALAG	0.0299690	254559
1797	BoLA-2:00602	LKARALAGP	0.0006720	848220
1798	BoLA-2:00602	KARALAGPI	0.1494600	77731
1799	BoLA-2:00602	ARALAGPIC	0.0154890	351497
1800	BoLA-2:00602	RALAGPICR	0.0565780	174269
1801	BoLA-2:00602	ALAGPICRL	0.2496640	39709
1802	BoLA-2:00602	LAGPICRLQ	0.0050100	543268
1803	BoLA-2:00602	AGPICRLQV	0.4574360	0.9987	<= WB
1804	BoLA-2:00602	GPICRLQVA	0.0441340	204283
1805	BoLA-2:00602	PICRLQVAA	0.0007130	842137
1806	BoLA-2:00602	ICRLQVAAA	0.0074920	472777
1807	BoLA-2:00602	CRLQVAAAR	0.0043450	568570
1808	BoLA-2:00602	RLQVAAARK	0.0294170	257150
1809	BoLA-2:00602	LQVAAARKP	0.0045170	561504
1810	BoLA-2:00801	MHKLLKLAA	0.0005710	725771
1811	BoLA-2:00801	HKLLKLAAM	0.0548870	130627
1812	BoLA-2:00801	KLLKLAAMG	0.0360670	174248
1813	BoLA-2:00801	LLKLAAMGT	0.0054960	416659
1814	BoLA-2:00801	LKLAAMGTA	0.0020990	550077
1815	BoLA-2:00801	KLAAMGTAA	0.0891900	89286
1816	BoLA-2:00801	LAAMGTAAC	0.0074420	374296
1817	BoLA-2:00801	AAMGTAACA	0.0192870	246954
1818	BoLA-2:00801	AMGTAACAL	0.0936730	85429
1819	BoLA-2:00801	MGTAACALL	0.0355050	175938
1820	BoLA-2:00801	GTAACALLA	0.0329840	183957
1821	BoLA-2:00801	TAACALLAG	0.0011700	631502
1822	BoLA-2:00801	AACALLAGM	0.2445840	26261
1823	BoLA-2:00801	ACALLAGMA	0.0052930	421732
1824	BoLA-2:00801	CALLAGMAP	0.0007190	695110
1825	BoLA-2:00801	ALLAGMAPV	0.1885130	39510
1826	BoLA-2:00801	LLAGMAPVA	0.0355020	175947
1827	BoLA-2:00801	LAGMAPVAN	0.0005590	728414
1828	BoLA-2:00801	AGMAPVANA	0.0683800	110821
1829	BoLA-2:00801	GMAPVANAQ	0.0472830	145336
1830	BoLA-2:00801	MAPVANAQE	0.0048570	433438
1831	BoLA-2:00801	APVANAQEK	0.0047740	435795
1832	BoLA-2:00801	PVANAQEKQ	0.0010630	643498
1833	BoLA-2:00801	VANAQEKQN	0.0001270	882927
1834	BoLA-2:00801	ANAQEKQNV	0.0239850	220574
1835	BoLA-2:00801	NAQEKQNVE	0.0005590	728414
1836	BoLA-2:00801	AQEKQNVEV	0.0633850	117712
1837	BoLA-2:00801	QEKQNVEVL	0.0338470	181038
1838	BoLA-2:00801	EKQNVEVLH	0.0009110	664827
1839	BoLA-2:00801	KQNVEVLHW	0.4927200	0.4408	<= SB
1840	BoLA-2:00801	QNVEVLHWW	0.2730880	21308
1841	BoLA-2:00801	NVEVLHWWT	0.0002290	829310
1842	BoLA-2:00801	VEVLHWWTS	0.0012390	623767
1843	BoLA-2:00801	EVLHWWTSG	0.0071680	379370
1844	BoLA-2:00801	VLHWWTSGG	0.0160800	269869
1845	BoLA-2:00801	LHWWTSGGE	0.0000620	933036
1846	BoLA-2:00801	HWWTSGGEA	0.0018950	565794
1847	BoLA-2:00801	WWTSGGEAS	0.0004460	754573
1848	BoLA-2:00801	WTSGGEASA	0.0177800	256722
1849	BoLA-2:00801	TSGGEASAL	0.0641800	116616
1850	BoLA-2:00801	SGGEASALE	0.0018420	569877
1851	BoLA-2:00801	GGEASALEV	0.0071880	379000
1852	BoLA-2:00801	GEASALEVL	0.0397500	163636
1853	BoLA-2:00801	EASALEVLK	0.0255500	213092
1854	BoLA-2:00801	ASALEVLKK	0.0869380	91241
1855	BoLA-2:00801	SALEVLKKI	0.3397460	13408	<= WB
1856	BoLA-2:00801	ALEVLKKIL	0.0813160	96274
1857	BoLA-2:00801	LEVLKKILK	0.0082750	359657
1858	BoLA-2:00801	EVLKKILKA	0.0670310	112682
1859	BoLA-2:00801	VLKKILKAR	0.0512120	137405
1860	BoLA-2:00801	LKKILKARA	0.0001690	857317
1861	BoLA-2:00801	KKILKARAL	0.1207820	67061
1862	BoLA-2:00801	KILKARALA	0.0487790	142171
1863	BoLA-2:00801	ILKARALAG	0.0053250	420892
1864	BoLA-2:00801	LKARALAGP	0.0002490	820690
1865	BoLA-2:00801	KARALAGPI	0.0540400	132189
1866	BoLA-2:00801	ARALAGPIC	0.0013530	610987
1867	BoLA-2:00801	RALAGPICR	0.0297500	195377
1868	BoLA-2:00801	ALAGPICRL	0.4105710	0.8027	<= WB
1869	BoLA-2:00801	LAGPICRLQ	0.0038560	465158
1870	BoLA-2:00801	AGPICRLQV	0.0153320	276365
1871	BoLA-2:00801	GPICRLQVA	0.0003340	788719
1872	BoLA-2:00801	PICRLQVAA	0.0005220	736564
1873	BoLA-2:00801	ICRLQVAAA	0.0023890	534173
1874	BoLA-2:00801	CRLQVAAAR	0.0094850	341086
1875	BoLA-2:00801	RLQVAAARK	0.0607380	121522
1876	BoLA-2:00801	LQVAAARKP	0.0038210	466386
1877	BoLA-2:00802	MHKLLKLAA	0.0004980	765591
1878	BoLA-2:00802	HKLLKLAAM	0.0423790	160745
1879	BoLA-2:00802	KLLKLAAMG	0.0285780	209115
1880	BoLA-2:00802	LLKLAAMGT	0.0030550	522406
1881	BoLA-2:00802	LKLAAMGTA	0.0035890	497782
1882	BoLA-2:00802	KLAAMGTAA	0.0667510	113246
1883	BoLA-2:00802	LAAMGTAAC	0.0028060	534151
1884	BoLA-2:00802	AAMGTAACA	0.0241560	230353
1885	BoLA-2:00802	AMGTAACAL	0.1005470	76203
1886	BoLA-2:00802	MGTAACALL	0.0229450	237145
1887	BoLA-2:00802	GTAACALLA	0.0354520	182028
1888	BoLA-2:00802	TAACALLAG	0.0009070	688058
1889	BoLA-2:00802	AACALLAGM	0.1647980	41070
1890	BoLA-2:00802	ACALLAGMA	0.0024250	552996
1891	BoLA-2:00802	CALLAGMAP	0.0007240	717692
1892	BoLA-2:00802	ALLAGMAPV	0.1461850	48604
1893	BoLA-2:00802	LLAGMAPVA	0.0290380	207178
1894	BoLA-2:00802	LAGMAPVAN	0.0005140	761290
1895	BoLA-2:00802	AGMAPVANA	0.0607620	122740
1896	BoLA-2:00802	GMAPVANAQ	0.0409320	164812
1897	BoLA-2:00802	MAPVANAQE	0.0076900	391175
1898	BoLA-2:00802	APVANAQEK	0.0025140	547925
1899	BoLA-2:00802	PVANAQEKQ	0.0022410	565246
1900	BoLA-2:00802	VANAQEKQN	0.0001280	901389
1901	BoLA-2:00802	ANAQEKQNV	0.0408420	165065
1902	BoLA-2:00802	NAQEKQNVE	0.0008450	696194
1903	BoLA-2:00802	AQEKQNVEV	0.0694750	109216
1904	BoLA-2:00802	QEKQNVEVL	0.0556320	131882
1905	BoLA-2:00802	EKQNVEVLH	0.0009010	688845
1906	BoLA-2:00802	KQNVEVLHW	0.4615860	0.3245	<= SB
1907	BoLA-2:00802	QNVEVLHWW	0.3423490	0.8997	<= WB
1908	BoLA-2:00802	NVEVLHWWT	0.0015700	614272
1909	BoLA-2:00802	VEVLHWWTS	0.0033340	509245
1910	BoLA-2:00802	EVLHWWTSG	0.0044840	466894
1911	BoLA-2:00802	VLHWWTSGG	0.0048380	456303
1912	BoLA-2:00802	LHWWTSGGE	0.0000670	943750
1913	BoLA-2:00802	HWWTSGGEA	0.0024700	550000
1914	BoLA-2:00802	WWTSGGEAS	0.0003650	801786
1915	BoLA-2:00802	WTSGGEASA	0.0109630	339473
1916	BoLA-2:00802	TSGGEASAL	0.0640280	117405
1917	BoLA-2:00802	SGGEASALE	0.0018570	590812
1918	BoLA-2:00802	GGEASALEV	0.0235010	234027
1919	BoLA-2:00802	GEASALEVL	0.0690550	109766
1920	BoLA-2:00802	EASALEVLK	0.0291280	206799
1921	BoLA-2:00802	ASALEVLKK	0.0823270	93417
1922	BoLA-2:00802	SALEVLKKI	0.2748030	15510	<= WB
1923	BoLA-2:00802	ALEVLKKIL	0.1010060	75810
1924	BoLA-2:00802	LEVLKKILK	0.0176040	272741
1925	BoLA-2:00802	EVLKKILKA	0.0515450	139748
1926	BoLA-2:00802	VLKKILKAR	0.0366540	177914
1927	BoLA-2:00802	LKKILKARA	0.0001430	893500
1928	BoLA-2:00802	KKILKARAL	0.0753020	101592
1929	BoLA-2:00802	KILKARALA	0.0366040	178077
1930	BoLA-2:00802	ILKARALAG	0.0062770	419746
1931	BoLA-2:00802	LKARALAGP	0.0001810	874500
1932	BoLA-2:00802	KARALAGPI	0.0324860	193038
1933	BoLA-2:00802	ARALAGPIC	0.0031750	516745
1934	BoLA-2:00802	RALAGPICR	0.0123500	322113
1935	BoLA-2:00802	ALAGPICRL	0.3825380	0.6630	<= WB
1936	BoLA-2:00802	LAGPICRLQ	0.0023520	557856
1937	BoLA-2:00802	AGPICRLQV	0.0167350	279546
1938	BoLA-2:00802	GPICRLQVA	0.0007840	706154
1939	BoLA-2:00802	PICRLQVAA	0.0015350	617625
1940	BoLA-2:00802	ICRLQVAAA	0.0011140	660892
1941	BoLA-2:00802	CRLQVAAAR	0.0019170	586818
1942	BoLA-2:00802	RLQVAAARK	0.0346020	185101
1943	BoLA-2:00802	LQVAAARKP	0.0028280	533113
1944	BoLA-2:01201	MHKLLKLAA	0.0000760	592857
1945	BoLA-2:01201	HKLLKLAAM	0.0035540	148683
1946	BoLA-2:01201	KLLKLAAMG	0.0016570	204121
1947	BoLA-2:01201	LLKLAAMGT	0.0000270	750000
1948	BoLA-2:01201	LKLAAMGTA	0.0004260	342857
1949	BoLA-2:01201	KLAAMGTAA	0.0009440	254737
1950	BoLA-2:01201	LAAMGTAAC	0.0002780	398636
1951	BoLA-2:01201	AAMGTAACA	0.0072150	109434
1952	BoLA-2:01201	AMGTAACAL	0.0000940	560714
1953	BoLA-2:01201	MGTAACALL	0.0004350	340286
1954	BoLA-2:01201	GTAACALLA	0.0012650	227203
1955	BoLA-2:01201	TAACALLAG	0.0000890	569643
1956	BoLA-2:01201	AACALLAGM	0.0106850	91689
1957	BoLA-2:01201	ACALLAGMA	0.0000300	736364
1958	BoLA-2:01201	CALLAGMAP	0.0004600	333514
1959	BoLA-2:01201	ALLAGMAPV	0.0050580	128250
1960	BoLA-2:01201	LLAGMAPVA	0.0000660	615789
1961	BoLA-2:01201	LAGMAPVAN	0.0002550	411111
1962	BoLA-2:01201	AGMAPVANA	0.0588660	38701
1963	BoLA-2:01201	GMAPVANAQ	0.0012370	229161
1964	BoLA-2:01201	MAPVANAQE	0.0010190	247273
1965	BoLA-2:01201	APVANAQEK	0.0432470	45774
1966	BoLA-2:01201	PVANAQEKQ	0.0000310	731818
1967	BoLA-2:01201	VANAQEKQN	0.0001350	503947
1968	BoLA-2:01201	ANAQEKQNV	0.0003010	388182
1969	BoLA-2:01201	NAQEKQNVE	0.0002450	416667
1970	BoLA-2:01201	AQEKQNVEV	0.0008000	271233
1971	BoLA-2:01201	QEKQNVEVL	0.0002360	421875
1972	BoLA-2:01201	EKQNVEVLH	0.0003270	376800
1973	BoLA-2:01201	KQNVEVLHW	0.0227640	63767
1974	BoLA-2:01201	QNVEVLHWW	0.0061700	117709
1975	BoLA-2:01201	NVEVLHWWT	0.0000120	850000
1976	BoLA-2:01201	VEVLHWWTS	0.0001000	550000
1977	BoLA-2:01201	EVLHWWTSG	0.0011650	234762
1978	BoLA-2:01201	VLHWWTSGG	0.0000460	673333
1979	BoLA-2:01201	LHWWTSGGE	0.0000290	740909
1980	BoLA-2:01201	HWWTSGGEA	0.0002870	394545
1981	BoLA-2:01201	WWTSGGEAS	0.0000180	807143
1982	BoLA-2:01201	WTSGGEASA	0.0001850	456923
1983	BoLA-2:01201	TSGGEASAL	0.0005390	315106
1984	BoLA-2:01201	SGGEASALE	0.0006320	297193
1985	BoLA-2:01201	GGEASALEV	0.0003360	373200
1986	BoLA-2:01201	GEASALEVL	0.0001670	471818
1987	BoLA-2:01201	EASALEVLK	0.3106910	11060	<= WB
1988	BoLA-2:01201	ASALEVLKK	0.8078960	0.1555	<= SB
1989	BoLA-2:01201	SALEVLKKI	0.0490910	42850
1990	BoLA-2:01201	ALEVLKKIL	0.0001070	540789
1991	BoLA-2:01201	LEVLKKILK	0.0271860	58413
1992	BoLA-2:01201	EVLKKILKA	0.0079360	105186
1993	BoLA-2:01201	VLKKILKAR	0.0112350	89622
1994	BoLA-2:01201	LKKILKARA	0.0000540	647368
1995	BoLA-2:01201	KKILKARAL	0.0034980	149593
1996	BoLA-2:01201	KILKARALA	0.0209950	66479
1997	BoLA-2:01201	ILKARALAG	0.0000840	578571
1998	BoLA-2:01201	LKARALAGP	0.0000370	704545
1999	BoLA-2:01201	KARALAGPI	0.0021650	182927
[truncated: 4,701 more rows]

## Sheet: P39-SB
Strong Binding Count										Repeat Count in Strong Binding					BAR Uniqe					BAS Uniqe
BAR					BAS					BAR					Pos	HLA	Peptide	%Rank		Pos	HLA	Peptide	%Rank
Pos	HLA	Peptide	%Rank		Pos	HLA	Peptide	%Rank		Peptide	Alleles	Repeat Count			30403	BoLA-3:03701	ESPAFQSAF	0.0076		229	BoLA-T2b	QEKQNVEVL	0.0087
30403	BoLA-3:03701	ESPAFQSAF	0.0076		229	BoLA-T2b	QEKQNVEVL	0.0087		AGPICRLQV	BoLA-3:00102, BoLA-AW10, BoLA-3:00101	3			8970	BoLA-1:06101	AQLEMASAI	0.0086		1169	BoLA-1:03101	KQNVEVLHW	0.015
33699	BoLA-3:05901	ESPAFQSAF	0.0084		6460	BoLA-6:01401	QEKQNVEVL	0.0141		ALAGPICRL	BoLA-2:05701, BoLA-5:00301, BoLA-3:07301, BoLA-2:04101, BoLA-2:04501, BoLA-1:04901	6			1263	BoLA-T2b	QEKQNVEVL	0.0087		454	BoLA-D18.4	KKILKARAL	0.0316
8970	BoLA-1:06101	AQLEMASAI	0.0086		1169	BoLA-1:03101	KQNVEVLHW	0.015		AQEKQNVEV	BoLA-1:06101, BoLA-1:02801, BoLA-1:02101, BoLA-1:07401, BoLA-2:04501	5			16684	BoLA-2:03202	LSFGPDFYK	0.0094		780	BoLA-1:01901	GEASALEVL	0.0393
1263	BoLA-T2b	QEKQNVEVL	0.0087		5926	BoLA-4:02402	KQNVEVLHW	0.0244		ASALEVLKK	BoLA-2:04501, BoLA-2:03202, BoLA-2:07101, BoLA-1:02801, BoLA-2:03102, BoLA-1:04901	6			9788	BoLA-1:07401	SEDKVPAQL	0.0106		2190	BoLA-2:01801	SALEVLKKI	0.0467
5674	oLA-1:02101	AQLEMASAI	0.0088		1236	BoLA-1:03102	KQNVEVLHW	0.025		GEASALEVL	BoLA-1:01901, BoLA-6:01402, BoLA-1:07401, BoLA-1:06701, BoLA-2:00501, BoLA-1:02101, BoLA-1:04901	12			31130	BoLA-3:05001	QAFDRMSKL	0.0143		3476	BoLA-2:05701	ALAGPICRL	0.0929
28755	BoLA-3:02701	ESPAFQSAF	0.0089		454	BoLA-D18.4	KKILKARAL	0.0316							7033	oLA-1:03101	KQNVEVLHW	0.015		404	BoLA-D18.4	HKLLKLAAM	0.0935
29167	BoLA-3:02702	ESPAFQSAF	0.0089		990	BoLA-1:02301	KKILKARAL	0.0316		BAS					23005	BoLA-2:07001	RTDVPDTAF	0.0305		2738	BoLA-2:03202	RALAGPICR	0.0994
16684	BoLA-2:03202	LSFGPDFYK	0.0094		780	BoLA-1:01901	GEASALEVL	0.0393		Peptide	Alleles	Repeat Count			38026	BoLA-5:06401	VIPAPLQEF	0.0364		2993	BoLA-2:04501	ASALEVLKK	0.1292
31227	BoLA-3:05001	ESPAFQSAF	0.0104		6542	BoLA-6:01402	GEASALEVL	0.0425		AGPICRLQV	BoLA-3:00102, BoLA-1:02101, BoLA-6:01402	3			28926	BoLA-3:02702	NAPTAVQML	0.0365		1434	BoLA-1:06101	AQEKQNVEV	0.1348
9788	BoLA-1:07401	SEDKVPAQL	0.0106		1100	BoLA-1:02901	QEKQNVEVL	0.0434		ALAGPICRL	BoLA-2:05701, BoLA-5:00301, BoLA-3:07301, BoLA-2:04101, BoLA-2:04501, BoLA-1:04901	6			4574	oLA-1:01901	GEASALEVL	0.0393		2778	BoLA-2:04301	QNVEVLHWW	0.2638
31639	BoLA-3:05002	ESPAFQSAF	0.0114		1584	BoLA-1:07401	GEASALEVL	0.0462		AQEKQNVEV	BoLA-1:06101, BoLA-1:02801, BoLA-1:02101, BoLA-1:07401, BoLA-2:04501	5			37314	BoLA-5:00301	RMSKLRTYV	0.073		3947	BoLA-3:00102	AGPICRLQV	0.4214
30815	BoLA-3:03801	ESPAFQSAF	0.0122		2190	BoLA-2:01801	SALEVLKKI	0.0467		ASALEVLKK	BoLA-2:04501, BoLA-2:03202, BoLA-2:07101, BoLA-1:02801, BoLA-2:03102, BoLA-1:04901	6			18382	BoLA-2:04501	ASAMVIEGK	0.0814
25459	BoLA-3:00401	ESPAFQSAF	0.0128		2257	BoLA-2:01802	SALEVLKKI	0.0467		GEASALEVL	BoLA-1:01901, BoLA-6:01402, BoLA-1:07401, BoLA-1:06701, BoLA-2:00501, BoLA-1:02101, BoLA-1:04901	12			14241	BoLA-2:02201	DRMSKLRTY	0.0872
32875	BoLA-3:05301	ESPAFQSAF	0.0128		6475	BoLA-6:01401	GEASALEVL	0.0608							35987	BoLA-4:02401	NIHSTNWMW	0.0873
26283	BoLA-3:00403	ESPAFQSAF	0.0128		1303	BoLA-1:04201	KQNVEVLHW	0.0632		Her bir peptidin kaç kez güçlü bağlanma kriterini sağladığını gösterir. Tekrar sayısı, bu peptidlerin güçlü bağlanma açısından ne kadar önemli veya yaygın olduğunu belirtir.					5769	oLA-1:02301	HKLLKLAAM	0.0935
25871	BoLA-3:00402	ESPAFQSAF	0.0128		1569	BoLA-1:07401	QEKQNVEVL	0.0675		Örneğin, GEASALEVL peptidi 12 kez güçlü bağlanma göstermiştir. Bu, bu peptidin immünolojik açıdan önemli bir hedef olabileceğini işaret eder.					10267	BoLA-2:00501	HGYANPAAV	0.1043
39579	BoLA-6:01401	QEKQNVEVL	0.0141		722	BoLA-1:00902	KKILKARAL	0.0703							20453	BoLA-2:05501	VQFMGDWAK	0.1051
31130	BoLA-3:05001	QAFDRMSKL	0.0143		588	BoLA-T5	KKILKARAL	0.0703							8102	oLA-1:04201	GEFLKAGKK	0.1246
7033	oLA-1:03101	KQNVEVLHW	0.015		5859	BoLA-4:02401	KQNVEVLHW	0.0713							18172	BoLA-2:04501	ASALEVLKK	0.1292
3211	BoLA-AW10	ESPAFQSAF	0.0152		1115	BoLA-1:02901	GEASALEVL	0.0732							9578	BoLA-1:07401	AEQGALGNL	0.1347
23811	BoLA-3:00101	ESPAFQSAF	0.0152		6594	BoLA-6:01501	QEKQNVEVL	0.0739							8678	BoLA-1:06101	AQEKQNVEV	0.1348
8558	BoLA-1:04901	AQLEMASAI	0.0164		914	BoLA-1:02101	GEASALEVL	0.0764							23218	BoLA-2:07101	STNWMWINK	0.1385
6498	oLA-1:02801	AQLEMASAI	0.0169		3581	BoLA-2:06201	KQNVEVLHW	0.0789							12056	BoLA-2:01201	GNLDTVASK	0.1499
24635	BoLA-3:00103	ESPAFQSAF	0.0172		2308	BoLA-2:02201	KQNVEVLHW	0.0811							3427	BoLA-T5	AKYDGHWIA	0.1517
15974	BoLA-2:02603	AQLEMASAI	0.0177		847	BoLA-1:02001	GEASALEVL	0.0849							27674	BoLA-3:01702	GGTEAMTVL	0.1575
15150	BoLA-2:02601	AQLEMASAI	0.0177		832	BoLA-1:02001	QEKQNVEVL	0.0871							20417	BoLA-2:05501	KQAFDRMSK	0.1616
15562	BoLA-2:02602	AQLEMASAI	0.0177		6661	BoLA-6:01502	QEKQNVEVL	0.0906							32332	BoLA-3:05201	ATIFDAVVL	0.1618
6904	oLA-1:02901	SEDKVPAQL	0.0185		765	BoLA-1:01901	QEKQNVEVL	0.0923							1803	BoLA-T2a	AALDKAGGK	0.1633
26598	BoLA-3:01001	QAFDRMSKL	0.0201		3476	BoLA-2:05701	ALAGPICRL	0.0929							21420	BoLA-2:05701	AVKELVAAV	0.1657
24223	BoLA-3:00102	ESPAFQSAF	0.0214		404	BoLA-D18.4	HKLLKLAAM	0.0935							13567	BoLA-2:01801	NPAAVKNAI	0.1722
41106	BoLA-6:01502	AQLEMASAI	0.0236		940	BoLA-1:02301	HKLLKLAAM	0.0935							34591	BoLA-3:06601	VTRQFNGQL	0.1722
36285	BoLA-4:02402	KQNVEVLHW	0.0244		2738	BoLA-2:03202	RALAGPICR	0.0994							40369	BoLA-6:01402	SEDAVKELV	0.1785
7445	oLA-1:03102	KQNVEVLHW	0.025		3313	BoLA-2:05501	KQNVEVLHW	0.1036							22159	BoLA-2:06201	ASAIESPAF	0.1874
23005	BoLA-2:07001	RTDVPDTAF	0.0305		1258	BoLA-1:03102	KKILKARAL	0.1104							26734	BoLA-3:01001	EANSKGTLL	0.1963
40276	BoLA-6:01402	SEDKVPAQL	0.0314		6089	BoLA-5:00301	ALAGPICRL	0.1192							3090	BoLA-AW10	FGPDFYKKA	0.1993
17508	BoLA-2:04401	LSFGPDFYK	0.0315		6527	BoLA-6:01402	QEKQNVEVL	0.1214							23374	BoLA-2:07101	NSDMFAMFK	0.2032
33287	BoLA-3:05801	ESPAFQSAF	0.0319		2844	BoLA-2:04401	KQNVEVLHW	0.1273							31066	BoLA-3:05001	TNWDELIAL	0.2131
23276	BoLA-2:07101	LSFGPDFYK	0.0334		2993	BoLA-2:04501	ASALEVLKK	0.1292							40741	BoLA-6:01501	KEANSKGTL	0.2268
40694	BoLA-6:01501	AQLEMASAI	0.0342		1434	BoLA-1:06101	AQEKQNVEV	0.1348							20519	BoLA-2:05501	FQSAFNVVK	0.2392
18332	BoLA-2:04501	LSFGPDFYK	0.0349		244	BoLA-T2b	GEASALEVL	0.1362							17193	BoLA-2:04301	FNSDMFAMF	0.2599
38026	BoLA-5:06401	VIPAPLQEF	0.0364		2725	BoLA-2:03202	ASALEVLKK	0.1467							9639	BoLA-1:07401	KEPTNWDEL	0.26
28926	BoLA-3:02702	NAPTAVQML	0.0365		3797	BoLA-2:07101	ASALEVLKK	0.15							6861	oLA-1:02901	GDWAKGEFL	0.2602
28514	BoLA-3:02701	NAPTAVQML	0.0365		1048	BoLA-1:02801	GEASALEVL	0.1531							973	BoLA-T2c	WMWINKAAL	0.2611
4574	oLA-1:01901	GEASALEVL	0.0393		313	BoLA-T2a	ASALEVLKK	0.1555							16922	BoLA-2:04301	QNVEVLHWW	0.2638
33458	BoLA-3:05901	NAPTAVQML	0.0396		1988	BoLA-2:01201	ASALEVLKK	0.1555							39671	BoLA-6:01401	WEKVIPAPL	0.2693
31542	BoLA-3:05002	QAFDRMSKL	0.0416		672	BoLA-1:00902	HKLLKLAAM	0.1578							19225	BoLA-2:04701	KGEFLKAGK	0.2834
30574	BoLA-3:03801	NAPTAVQML	0.0419		538	BoLA-T5	HKLLKLAAM	0.1578							21961	BoLA-2:06201	APLQEFAKY	0.2987
40006	BoLA-6:01402	GEASALEVL	0.0425		5821	BoLA-3:07301	ALAGPICRL	0.1635							16831	BoLA-2:03202	TAFDACGKK	0.2998
6619	oLA-1:02901	QEKQNVEVL	0.0434		3396	BoLA-2:05601	SALEVLKKI	0.1717							5203	oLA-1:02001	IEGKAGVQF	0.3023
4844	oLA-1:01901	SEDKVPAQL	0.0442		2001	BoLA-2:01201	RALAGPICR	0.1749							22884	BoLA-2:07001	GSDTMKQAF	0.3195
10118	BoLA-2:00501	QAFDRMSKL	0.0457		326	BoLA-T2a	RALAGPICR	0.1749							3888	oLA-1:00901	AQGITPIAH	0.3391
9518	BoLA-1:07401	GEASALEVL	0.0462		2911	BoLA-2:04402	KQNVEVLHW	0.1764							40978	BoLA-6:01502	GQPWQDATI	0.3551
39864	BoLA-6:01401	SEDKVPAQL	0.0464		3463	BoLA-2:05701	SALEVLKKI	0.1836							5228	oLA-1:02001	GEDFVCMRY	0.3723
40282	BoLA-6:01402	AQLEMASAI	0.0502		3648	BoLA-2:06901	KQNVEVLHW	0.1965							7813	oLA-1:03102	RQFNGQLSS	0.4286
739	BoLA-JSP.1	ESPAFQSAF	0.0509		899	BoLA-1:02101	QEKQNVEVL	0.2064							5534	oLA-1:02101	FKAQGITPI	0.4408
25047	BoLA-3:00201	ESPAFQSAF	0.0509		1191	BoLA-1:03101	KKILKARAL	0.2167							2786	BoLA-D18.4	DKVPAQLEM	0.4409
32634	BoLA-3:05301	NAPTAVQML	0.0534		2859	BoLA-2:04401	ASALEVLKK	0.2236							29921	BoLA-3:03601	MVIEGKAGV	0.4414
26042	BoLA-3:00403	NAPTAVQML	0.0534		1654	BoLA-2:00501	SALEVLKKI	0.2333							11706	BoLA-2:00802	ELIALLDNF	0.4446
25630	BoLA-3:00402	NAPTAVQML	0.0534		193	BoLA-T2c	ALAGPICRL	0.2397							35973	BoLA-4:02401	EFAKYDGHW	0.4836
25218	BoLA-3:00401	NAPTAVQML	0.0534		3179	BoLA-2:04801	KQNVEVLHW	0.2426							9053	BoLA-1:06101	GQLSSEDAV	0.4935
29894	BoLA-3:03601	QAFDRMSKL	0.0551		1392	BoLA-1:04901	KKILKARAL	0.2544							35937	BoLA-4:02401	MLGFDIRDW	0.4941
5256	oLA-1:02001	SEDKVPAQL	0.0554		2464	BoLA-2:02601	KKILKARAL	0.2602							3793	oLA-1:00901	GNAPTAVQM	0.4967
1852	BoLA-T2a	LSFGPDFYK	0.0563		2531	BoLA-2:02602	KKILKARAL	0.2602							2841	BoLA-D18.4	SKGTLLGSM	0.499
12152	BoLA-2:01201	LSFGPDFYK	0.0563		2598	BoLA-2:02603	KKILKARAL	0.2602
20121	BoLA-2:05401	RTDVPDTAF	0.0576		6393	BoLA-6:01302	QEKQNVEVL	0.2618
36898	BoLA-4:06301	QAFDRMSKL	0.0579		2778	BoLA-2:04301	QNVEVLHWW	0.2638
38249	BoLA-5:06401	RTDVPDTAF	0.0581		6609	BoLA-6:01501	GEASALEVL	0.2669
39594	BoLA-6:01401	GEASALEVL	0.0608		2872	BoLA-2:04401	RALAGPICR	0.2731
7857	oLA-1:04201	KQNVEVLHW	0.0632		6417	BoLA-6:01302	KKILKARAL	0.2746
9503	BoLA-1:07401	QEKQNVEVL	0.0675		6676	BoLA-6:01502	GEASALEVL	0.283
6910	oLA-1:02901	AQLEMASAI	0.0683		3006	BoLA-2:04501	RALAGPICR	0.2834
35873	BoLA-4:02401	KQNVEVLHW	0.0713		1450	BoLA-1:06101	GEASALEVL	0.2857
37314	BoLA-5:00301	RMSKLRTYV	0.073		1032	BoLA-1:02801	AQEKQNVEV	0.317
6634	oLA-1:02901	GEASALEVL	0.0732		1906	BoLA-2:00802	KQNVEVLHW	0.3245
40403	BoLA-6:01501	QEKQNVEVL	0.0739		5741	BoLA-3:06801	SALEVLKKI	0.3276
34426	BoLA-3:06601	QAFDRMSKL	0.0756		898	BoLA-1:02101	AQEKQNVEV	0.337
5398	oLA-1:02101	GEASALEVL	0.0764		4334	BoLA-3:01001	SALEVLKKI	0.3383
21865	BoLA-2:06201	KQNVEVLHW	0.0789		655	BoLA-1:00901	KKILKARAL	0.35
14037	BoLA-2:02201	KQNVEVLHW	0.0811		1466	BoLA-1:06101	ALAGPICRL	0.3572
18382	BoLA-2:04501	ASAMVIEGK	0.0814		1033	BoLA-1:02801	QEKQNVEVL	0.3673
4986	oLA-1:02001	GEASALEVL	0.0849		6009	BoLA-4:06301	SALEVLKKI	0.3738
4971	oLA-1:02001	QEKQNVEVL	0.0871		4870	BoLA-3:03601	SALEVLKKI	0.3749
14241	BoLA-2:02201	DRMSKLRTY	0.0872		1435	BoLA-1:06101	QEKQNVEVL	0.3797
35987	BoLA-4:02401	NIHSTNWMW	0.0873		3810	BoLA-2:07101	RALAGPICR	0.3819
40815	BoLA-6:01502	QEKQNVEVL	0.0906		1301	BoLA-1:04201	QEKQNVEVL	0.3978
4559	oLA-1:01901	QEKQNVEVL	0.0923		6326	BoLA-6:01301	QEKQNVEVL	0.4059
5769	oLA-1:02301	HKLLKLAAM	0.0935		28	BoLA-HD6	QEKQNVEVL	0.4059
2473	BoLA-D18.4	HKLLKLAAM	0.0935		1325	BoLA-1:04201	KKILKARAL	0.4135
40688	BoLA-6:01501	SEDKVPAQL	0.0944		3947	BoLA-3:00102	AGPICRLQV	0.4214
1548	BoLA-T2b	SEDKVPAQL	0.0985		6593	BoLA-6:01501	AQEKQNVEV	0.4255
1902	BoLA-T2a	ASAMVIEGK	0.0987		1839	BoLA-2:00801	KQNVEVLHW	0.4408
33602	BoLA-3:05901	QAFDRMSKL	0.0987		1399	BoLA-1:04901	ALAGPICRL	0.4434
12202	BoLA-2:01201	ASAMVIEGK	0.0987		6685	BoLA-6:01502	KKILKARAL	0.4527
30306	BoLA-3:03701	QAFDRMSKL	0.0991		6618	BoLA-6:01501	KKILKARAL	0.4575
6492	oLA-1:02801	SEDKVPAQL	0.0992		530	BoLA-AW10	AGPICRLQV	0.4622
23326	BoLA-2:07101	ASAMVIEGK	0.1006		3880	BoLA-3:00101	AGPICRLQV	0.4622
16734	BoLA-2:03202	ASAMVIEGK	0.1008		6526	BoLA-6:01402	AQEKQNVEV	0.475
5668	oLA-1:02101	SEDKVPAQL	0.1009		3335	BoLA-2:05501	KKILKARAL	0.4752
30718	BoLA-3:03801	QAFDRMSKL	0.1015		2458	BoLA-2:02601	SALEVLKKI	0.4752
38661	BoLA-5:07201	RTDVPDTAF	0.1031		2592	BoLA-2:02603	SALEVLKKI	0.4752
39870	BoLA-6:01401	AQLEMASAI	0.1033		2525	BoLA-2:02602	SALEVLKKI	0.4752
20217	BoLA-2:05501	KQNVEVLHW	0.1036		1057	BoLA-1:02801	KKILKARAL	0.4943
21330	BoLA-2:05701	AQLEMASAI	0.1036		3134	BoLA-2:04701	KKILKARAL	0.4943
10267	BoLA-2:00501	HGYANPAAV	0.1043		5189	BoLA-3:05101	KQNVEVLHW	0.4955
20453	BoLA-2:05501	VQFMGDWAK	0.1051		2777	BoLA-2:04301	KQNVEVLHW	0.4968
4026	oLA-1:00901	AQLEMASAI	0.1078
29070	BoLA-3:02702	QAFDRMSKL	0.1079
28658	BoLA-3:02701	QAFDRMSKL	0.1079
34838	BoLA-3:06602	QAFDRMSKL	0.1128
15886	BoLA-2:02603	QAFDRMSKL	0.1157
15474	BoLA-2:02602	QAFDRMSKL	0.1157
15062	BoLA-2:02601	QAFDRMSKL	0.1157
13414	BoLA-2:01801	QAFDRMSKL	0.1168
13826	BoLA-2:01802	QAFDRMSKL	0.1168
24394	BoLA-3:00103	NAPTAVQML	0.1211
39991	BoLA-6:01402	QEKQNVEVL	0.1214
41100	BoLA-6:01502	SEDKVPAQL	0.1219
2290	BoLA-T7	QAFDRMSKL	0.1244
18061	BoLA-2:04402	RTDVPDTAF	0.1245
8102	oLA-1:04201	GEFLKAGKK	0.1246
21242	BoLA-2:05701	QAFDRMSKL	0.1252
17333	BoLA-2:04401	KQNVEVLHW	0.1273
18172	BoLA-2:04501	ASALEVLKK	0.1292
36399	BoLA-4:02402	NIHSTNWMW	0.1305
31398	BoLA-3:05002	NAPTAVQML	0.1324
9578	BoLA-1:07401	AEQGALGNL	0.1347
8678	BoLA-1:06101	AQEKQNVEV	0.1348
1278	BoLA-T2b	GEASALEVL	0.1362
23218	BoLA-2:07101	STNWMWINK	0.1385
40066	BoLA-6:01402	AEQGALGNL	0.1393
17920	BoLA-2:04402	LSFGPDFYK	0.1406
28334	BoLA-3:01703	AQLEMASAI	0.1422
23982	BoLA-3:00102	NAPTAVQML	0.1423
32366	BoLA-3:05201	QAFDRMSKL	0.1433
4438	oLA-1:00902	AQLEMASAI	0.1443
3614	BoLA-T5	AQLEMASAI	0.1443
16524	BoLA-2:03202	ASALEVLKK	0.1467
31691	BoLA-3:05002	HGYANPAAV	0.1477
37614	BoLA-5:03901	VIPAPLQEF	0.1496
12056	BoLA-2:01201	GNLDTVASK	0.1499
1756	BoLA-T2a	GNLDTVASK	0.1499
28343	BoLA-3:01703	ESPAFQSAF	0.15
23116	BoLA-2:07101	ASALEVLKK	0.15
3427	BoLA-T5	AKYDGHWIA	0.1517
4251	oLA-1:00902	AKYDGHWIA	0.1517
6222	oLA-1:02801	GEASALEVL	0.1531
1692	BoLA-T2a	ASALEVLKK	0.1555
11992	BoLA-2:01201	ASALEVLKK	0.1555
27674	BoLA-3:01702	GGTEAMTVL	0.1575
5899	oLA-1:02301	AKYDGHWIA	0.1577
2603	BoLA-D18.4	AKYDGHWIA	0.1577
4121	oLA-1:00902	HKLLKLAAM	0.1578
3297	BoLA-T5	HKLLKLAAM	0.1578
17558	BoLA-2:04401	ASAMVIEGK	0.1582
22478	BoLA-2:06901	QAFDRMSKL	0.1614
20417	BoLA-2:05501	KQAFDRMSK	0.1616
32332	BoLA-3:05201	ATIFDAVVL	0.1618
1803	BoLA-T2a	AALDKAGGK	0.1633
12103	BoLA-2:01201	AALDKAGGK	0.1633
4634	oLA-1:01901	AEQGALGNL	0.1635
21420	BoLA-2:05701	AVKELVAAV	0.1657
29579	BoLA-3:03501	ESPAFQSAF	0.1659
2970	BoLA-AW10	NAPTAVQML	0.1662
23570	BoLA-3:00101	NAPTAVQML	0.1662
28086	BoLA-3:01703	GGTEAMTVL	0.1666
36864	BoLA-4:06301	ATIFDAVVL	0.1692
19709	BoLA-2:04801	RTDVPDTAF	0.1714
39654	BoLA-6:01401	AEQGALGNL	0.1714
13502	BoLA-2:01801	AQLEMASAI	0.1716
13914	BoLA-2:01802	AQLEMASAI	0.1716
37837	BoLA-5:03901	RTDVPDTAF	0.1717
9794	BoLA-1:07401	AQLEMASAI	0.1721
34591	BoLA-3:06601	VTRQFNGQL	0.1722
13567	BoLA-2:01801	NPAAVKNAI	0.1722
13979	BoLA-2:01802	NPAAVKNAI	0.1722
1338	BoLA-T2b	AEQGALGNL	0.1733
13682	BoLA-2:01802	NAPTAVQML	0.1739
13270	BoLA-2:01801	NAPTAVQML	0.1739
27107	BoLA-3:01101	ESPAFQSAF	0.1756
17745	BoLA-2:04402	KQNVEVLHW	0.1764
37398	BoLA-5:00301	AQLEMASAI	0.1781
40369	BoLA-6:01402	SEDAVKELV	0.1785
9881	BoLA-1:07401	SEDAVKELV	0.1798
4937	oLA-1:01901	SEDAVKELV	0.1825
19682	BoLA-2:04801	AQLEMASAI	0.1833
38438	BoLA-5:07201	VIPAPLQEF	0.1837
20945	BoLA-2:05601	RTDVPDTAF	0.1861
22159	BoLA-2:06201	ASAIESPAF	0.1874
20830	BoLA-2:05601	QAFDRMSKL	0.1885
17219	BoLA-2:04301	ESPAFQSAF	0.1895
8140	oLA-1:04201	SEDKVPAQL	0.1897
30986	BoLA-3:05001	NAPTAVQML	0.1902
11354	BoLA-2:00801	QAFDRMSKL	0.1905
27262	BoLA-3:01701	GGTEAMTVL	0.1906
37819	BoLA-5:03901	ESPAFQSAF	0.1922
22593	BoLA-2:06901	RTDVPDTAF	0.1958
26734	BoLA-3:01001	EANSKGTLL	0.1963
22277	BoLA-2:06901	KQNVEVLHW	0.1965
12446	BoLA-2:01601	NAPTAVQML	0.198
22181	BoLA-2:06201	RTDVPDTAF	0.1992
3090	BoLA-AW10	FGPDFYKKA	0.1993
23690	BoLA-3:00101	FGPDFYKKA	0.1993
1054	BoLA-T2c	QAFDRMSKL	0.2006
8061	oLA-1:04201	DRMSKLRTY	0.2018
23374	BoLA-2:07101	NSDMFAMFK	0.2032
19972	BoLA-2:05401	ATIFDAVVL	0.2049
27931	BoLA-3:01702	ESPAFQSAF	0.2052
5383	oLA-1:02101	QEKQNVEVL	0.2064
35250	BoLA-3:06801	QAFDRMSKL	0.2115
27922	BoLA-3:01702	AQLEMASAI	0.2117
31066	BoLA-3:05001	TNWDELIAL	0.2131
6694	oLA-1:02901	AEQGALGNL	0.2137
39957	BoLA-6:01401	SEDAVKELV	0.218
24926	BoLA-3:00201	FGPDFYKKA	0.2188
618	BoLA-JSP.1	FGPDFYKKA	0.2188
22571	BoLA-2:06901	ASAIESPAF	0.2189
7547	oLA-1:03102	AKYDGHWIA	0.2196
2146	BoLA-T7	NAPTAVQML	0.2197
7681	oLA-1:03102	VQFMGDWAK	0.2234
17348	BoLA-2:04401	ASALEVLKK	0.2236
18283	BoLA-2:04501	AALDKAGGK	0.225
20296	BoLA-2:05501	GNLDTVASK	0.2256
16154	BoLA-2:03001	NAPTAVQML	0.2268
40741	BoLA-6:01501	KEANSKGTL	0.2268
40329	BoLA-6:01402	KEANSKGTL	0.227
34926	BoLA-3:06602	AQLEMASAI	0.2298
22983	BoLA-2:07001	ASAIESPAF	0.2299
20103	BoLA-2:05401	ESPAFQSAF	0.2302
34514	BoLA-3:06601	AQLEMASAI	0.2362
18274	BoLA-2:04501	STNWMWINK	0.2367
10942	BoLA-2:00602	QAFDRMSKL	0.2379
20519	BoLA-2:05501	FQSAFNVVK	0.2392
21208	BoLA-2:05701	ATIFDAVVL	0.2398
35338	BoLA-3:06801	AQLEMASAI	0.2417
39917	BoLA-6:01401	KEANSKGTL	0.2418
19393	BoLA-2:04801	KQNVEVLHW	0.2426
6086	oLA-1:02301	AQLEMASAI	0.2437
2790	BoLA-D18.4	AQLEMASAI	0.2437
33578	BoLA-3:05901	FGPDFYKKA	0.2446
4850	oLA-1:01901	AQLEMASAI	0.245
6545	oLA-1:02801	KEANSKGTL	0.2459
35365	BoLA-3:06801	RTDVPDTAF	0.2464
25362	BoLA-3:00401	QAFDRMSKL	0.2469
32778	BoLA-3:05301	QAFDRMSKL	0.2469
25774	BoLA-3:00402	QAFDRMSKL	0.2469
26186	BoLA-3:00403	QAFDRMSKL	0.2469
36754	BoLA-4:06301	NAPTAVQML	0.2479
9382	BoLA-1:06701	AQLEMASAI	0.2496
35750	BoLA-3:07301	AQLEMASAI	0.2507
7959	oLA-1:04201	AKYDGHWIA	0.2517
28634	BoLA-3:02701	FGPDFYKKA	0.2531
29046	BoLA-3:02702	FGPDFYKKA	0.2531
32454	BoLA-3:05201	AQLEMASAI	0.2534
8470	BoLA-1:04901	QAFDRMSKL	0.2539
30059	BoLA-3:03601	VTRQFNGQL	0.2544
2387	BoLA-T7	ESPAFQSAF	0.2557
28395	BoLA-3:01703	HGYANPAAV	0.2579
27690	BoLA-3:01702	NAPTAVQML	0.2583
16588	BoLA-2:03202	GNLDTVASK	0.2589
28550	BoLA-3:02701	VIPAPLQEF	0.2592
28962	BoLA-3:02702	VIPAPLQEF	0.2592
17193	BoLA-2:04301	FNSDMFAMF	0.2599
9639	BoLA-1:07401	KEPTNWDEL	0.26
6861	oLA-1:02901	GDWAKGEFL	0.2602
973	BoLA-T2c	WMWINKAAL	0.2611
7322	oLA-1:03101	AQLEMASAI	0.2613
39167	BoLA-6:01302	QEKQNVEVL	0.2618
30377	BoLA-3:03701	FNSDMFAMF	0.2621
16922	BoLA-2:04301	QNVEVLHWW	0.2638
5458	oLA-1:02101	AEQGALGNL	0.2639
24102	BoLA-3:00102	FGPDFYKKA	0.2661
10798	BoLA-2:00602	NAPTAVQML	0.2668
40418	BoLA-6:01501	GEASALEVL	0.2669
39671	BoLA-6:01401	WEKVIPAPL	0.2693
27519	BoLA-3:01701	ESPAFQSAF	0.2696
19181	BoLA-2:04701	KQAFDRMSK	0.2697
20796	BoLA-2:05601	ATIFDAVVL	0.2718
7645	oLA-1:03102	KQAFDRMSK	0.2723
6282	oLA-1:02801	AEQGALGNL	0.2724
37578	BoLA-5:03901	NAPTAVQML	0.2751
17569	BoLA-2:04401	VQFMGDWAK	0.2754
1794	BoLA-T2a	STNWMWINK	0.2784
12094	BoLA-2:01201	STNWMWINK	0.2784
16626	BoLA-2:03202	STNWMWINK	0.2788
6755	oLA-1:02901	KEPTNWDEL	0.279
6997	oLA-1:02901	SEDAVKELV	0.2796
19687	BoLA-2:04801	ASAIESPAF	0.2798
1355	BoLA-T2b	WEKVIPAPL	0.2804
34129	BoLA-3:06501	RTDVPDTAF	0.2827
40830	BoLA-6:01502	GEASALEVL	0.283
13002	BoLA-2:01602	QAFDRMSKL	0.283
10530	BoLA-2:00601	QAFDRMSKL	0.283
19225	BoLA-2:04701	KGEFLKAGK	0.2834
35662	BoLA-3:07301	QAFDRMSKL	0.2841
38100	BoLA-5:06401	ATIFDAVVL	0.2844
20099	BoLA-2:05401	ASAIESPAF	0.2846
19594	BoLA-2:04801	QAFDRMSKL	0.2854
8694	BoLA-1:06101	GEASALEVL	0.2857
10386	BoLA-2:00601	NAPTAVQML	0.2858
12858	BoLA-2:01602	NAPTAVQML	0.2858
28102	BoLA-3:01703	NAPTAVQML	0.2864
31279	BoLA-3:05001	HGYANPAAV	0.287
9974	BoLA-2:00501	NAPTAVQML	0.2901
27510	BoLA-3:01701	AQLEMASAI	0.2915
27983	BoLA-3:01702	HGYANPAAV	0.2963
8964	BoLA-1:06101	SEDKVPAQL	0.2976
38512	BoLA-5:07201	ATIFDAVVL	0.2979
7734	oLA-1:03102	AQLEMASAI	0.2981
21961	BoLA-2:06201	APLQEFAKY	0.2987
20506	BoLA-2:05501	AQLEMASAI	0.2989
16831	BoLA-2:03202	TAFDACGKK	0.2998
31201	BoLA-3:05001	FNSDMFAMF	0.3016
18430	BoLA-2:04501	NSDMFAMFK	0.3023
5203	oLA-1:02001	IEGKAGVQF	0.3023
33261	BoLA-3:05801	FNSDMFAMF	0.3023
24514	BoLA-3:00103	FGPDFYKKA	0.3029
27770	BoLA-3:01702	TNWDELIAL	0.3036
35347	BoLA-3:06801	ESPAFQSAF	0.306
23227	BoLA-2:07101	AALDKAGGK	0.3077
23423	BoLA-2:07101	TAFDACGKK	0.3099
28246	BoLA-3:01703	QAFDRMSKL	0.3104
27010	BoLA-3:01101	QAFDRMSKL	0.3113
31478	BoLA-3:05002	TNWDELIAL	0.3135
18039	BoLA-2:04402	ASAIESPAF	0.3136
32069	BoLA-3:05101	RTDVPDTAF	0.3162
6206	oLA-1:02801	AQEKQNVEV	0.317
22884	BoLA-2:07001	GSDTMKQAF	0.3195
10206	BoLA-2:00501	AQLEMASAI	0.3208
2455	BoLA-T7	VTRQFNGQL	0.3215
33305	BoLA-3:05801	RTDVPDTAF	0.3223
35003	BoLA-3:06602	VTRQFNGQL	0.3229
27358	BoLA-3:01701	TNWDELIAL	0.3232
29860	BoLA-3:03601	ATIFDAVVL	0.3232
11565	BoLA-2:00802	KQNVEVLHW	0.3245
35216	BoLA-3:06801	ATIFDAVVL	0.3258
7649	oLA-1:03102	DRMSKLRTY	0.3266
22066	BoLA-2:06201	QAFDRMSKL	0.3267
17649	BoLA-2:04401	RTDVPDTAF	0.3277
5046	oLA-1:02001	AEQGALGNL	0.3283
16635	BoLA-2:03202	AALDKAGGK	0.3286
14963	BoLA-2:02601	AKYDGHWIA	0.3317
15787	BoLA-2:02603	AKYDGHWIA	0.3317
15375	BoLA-2:02602	AKYDGHWIA	0.3317
27098	BoLA-3:01101	AQLEMASAI	0.3317
16745	BoLA-2:03202	VQFMGDWAK	0.3319
32754	BoLA-3:05301	FGPDFYKKA	0.333
25750	BoLA-3:00402	FGPDFYKKA	0.333
25338	BoLA-3:00401	FGPDFYKKA	0.333
26162	BoLA-3:00403	FGPDFYKKA	0.333
22864	BoLA-2:07001	LSFGPDFYK	0.3335
5761	oLA-1:02101	SEDAVKELV	0.3344
33190	BoLA-3:05801	QAFDRMSKL	0.335
5262	oLA-1:02001	AQLEMASAI	0.3363
5382	oLA-1:02101	AQEKQNVEV	0.337
19588	BoLA-2:04801	GSDTMKQAF	0.3375
26454	BoLA-3:01001	NAPTAVQML	0.3375
3888	oLA-1:00901	AQGITPIAH	0.3391
16298	BoLA-2:03001	QAFDRMSKL	0.3463
19486	BoLA-2:04801	VIPAPLQEF	0.3473
9260	BoLA-1:06701	ATIFDAVVL	0.3475
11246	BoLA-2:00801	VIPAPLQEF	0.3508
8146	oLA-1:04201	AQLEMASAI	0.3518
9060	BoLA-1:06101	AVKELVAAV	0.3524
30789	BoLA-3:03801	FNSDMFAMF	0.3527
4031	oLA-1:00901	ASAIESPAF	0.3537
3476	BoLA-T5	AQGITPIAH	0.3541
4300	oLA-1:00902	AQGITPIAH	0.3541
40978	BoLA-6:01502	GQPWQDATI	0.3551
33126	BoLA-3:05801	TNWDELIAL	0.3553
27422	BoLA-3:01701	QAFDRMSKL	0.3562
20094	BoLA-2:05401	AQLEMASAI	0.3564
3938	oLA-1:00901	QAFDRMSKL	0.3593
27571	BoLA-3:01701	HGYANPAAV	0.3597
1505	BoLA-T2b	GDWAKGEFL	0.3601
9150	BoLA-1:06701	NAPTAVQML	0.3619
4651	oLA-1:01901	WEKVIPAPL	0.3628
34111	BoLA-3:06501	ESPAFQSAF	0.3634
1142	BoLA-T2c	AQLEMASAI	0.3653
1232	BoLA-T2c	AVKELVAAV	0.3662
27834	BoLA-3:01702	QAFDRMSKL	0.3667
11766	BoLA-2:00802	QAFDRMSKL	0.3668
6207	oLA-1:02801	QEKQNVEVL	0.3673
35142	BoLA-3:06801	VIPAPLQEF	0.3675
5228	oLA-1:02001	GEDFVCMRY	0.3723
5349	oLA-1:02001	SEDAVKELV	0.3731
32051	BoLA-3:05101	ESPAFQSAF	0.3783
1999	BoLA-T2a	TAFDACGKK	0.3786
12299	BoLA-2:01201	TAFDACGKK	0.3786
27159	BoLA-3:01101	HGYANPAAV	0.3792
37013	BoLA-4:06301	RTDVPDTAF	0.3793
1601	BoLA-T2b	KEANSKGTL	0.3796
8679	BoLA-1:06101	QEKQNVEVL	0.3797
18885	BoLA-2:04601	RTDVPDTAF	0.3805
29597	BoLA-3:03501	RTDVPDTAF	0.3813
39458	BoLA-6:01302	AQLEMASAI	0.3826
35628	BoLA-3:07301	ATIFDAVVL	0.3827
8552	BoLA-1:04901	SEDKVPAQL	0.3868
19691	BoLA-2:04801	ESPAFQSAF	0.3874
34935	BoLA-3:06602	ESPAFQSAF	0.389
16782	BoLA-2:03202	NSDMFAMFK	0.3896
33184	BoLA-3:05801	GSDTMKQAF	0.3901
7135	oLA-1:03101	AKYDGHWIA	0.3909
17215	BoLA-2:04301	ASAIESPAF	0.3911
24806	BoLA-3:00201	NAPTAVQML	0.3918
498	BoLA-JSP.1	NAPTAVQML	0.3918
22962	BoLA-2:07001	NSDMFAMFK	0.3926
41153	BoLA-6:01502	KEANSKGTL	0.3928
6370	oLA-1:02801	GQPWQDATI	0.3969
7855	oLA-1:04201	QEKQNVEVL	0.3978
9745	BoLA-1:07401	GDWAKGEFL	0.3988
36995	BoLA-4:06301	ESPAFQSAF	0.4012
8842	BoLA-1:06101	GQPWQDATI	0.4017
26078	BoLA-3:00403	VIPAPLQEF	0.4035
25254	BoLA-3:00401	VIPAPLQEF	0.4035
25666	BoLA-3:00402	VIPAPLQEF	0.4035
32670	BoLA-3:05301	VIPAPLQEF	0.4035
21510	BoLA-2:06001	NAPTAVQML	0.4048
9841	BoLA-1:07401	KEANSKGTL	0.4051
38755	BoLA-6:01301	QEKQNVEVL	0.4059
27	BoLA-HD6	QEKQNVEVL	0.4059
30610	BoLA-3:03801	VIPAPLQEF	0.4063
9186	BoLA-1:06701	VIPAPLQEF	0.4105
14490	BoLA-2:02501	GGTEAMTVL	0.4145
37810	BoLA-5:03901	AQLEMASAI	0.4154
30242	BoLA-3:03701	TNWDELIAL	0.4162
13962	BoLA-2:01802	EANSKGTLL	0.4164
13550	BoLA-2:01801	EANSKGTLL	0.4164
29991	BoLA-3:03601	ESPAFQSAF	0.421
40402	BoLA-6:01501	AQEKQNVEV	0.4255
15410	BoLA-2:02602	TNWDELIAL	0.4276
15822	BoLA-2:02603	TNWDELIAL	0.4276
14998	BoLA-2:02601	TNWDELIAL	0.4276
7813	oLA-1:03102	RQFNGQLSS	0.4286
29750	BoLA-3:03601	NAPTAVQML	0.429
34523	BoLA-3:06601	ESPAFQSAF	0.4324
28594	BoLA-3:02701	TNWDELIAL	0.4351
29006	BoLA-3:02702	TNWDELIAL	0.4351
40478	BoLA-6:01501	AEQGALGNL	0.4365
20418	BoLA-2:05501	QAFDRMSKL	0.4366
33082	BoLA-3:05801	VIPAPLQEF	0.4398
33494	BoLA-3:05901	VIPAPLQEF	0.4407
11153	BoLA-2:00801	KQNVEVLHW	0.4408
5534	oLA-1:02101	FKAQGITPI	0.4408
2786	BoLA-D18.4	DKVPAQLEM	0.4409
6082	oLA-1:02301	DKVPAQLEM	0.4409
29921	BoLA-3:03601	MVIEGKAGV	0.4414
32531	BoLA-3:05201	VTRQFNGQL	0.4419
28182	BoLA-3:01703	TNWDELIAL	0.4421
35666	BoLA-3:07301	RMSKLRTYV	0.4435
33538	BoLA-3:05901	TNWDELIAL	0.444
33283	BoLA-3:05801	ASAIESPAF	0.4441
20421	BoLA-2:05501	DRMSKLRTY	0.4443
7237	oLA-1:03101	DRMSKLRTY	0.4443
38634	BoLA-5:07201	AQLEMASAI	0.4445
11706	BoLA-2:00802	ELIALLDNF	0.4446
26751	BoLA-3:01001	NPAAVKNAI	0.4459
1913	BoLA-T2a	VQFMGDWAK	0.4461
12213	BoLA-2:01201	VQFMGDWAK	0.4461
2468	BoLA-T7	AVKELVAAV	0.447
5721	oLA-1:02101	KEANSKGTL	0.4475
10370	BoLA-2:00601	GGTEAMTVL	0.4494
12842	BoLA-2:01602	GGTEAMTVL	0.4494
29982	BoLA-3:03601	AQLEMASAI	0.4495
910	BoLA-T2c	NAPTAVQML	0.4509
23180	BoLA-2:07101	GNLDTVASK	0.4538
29338	BoLA-3:03501	NAPTAVQML	0.4551
6449	oLA-1:02801	GDWAKGEFL	0.4555
19279	BoLA-2:04701	ESPAFQSAF	0.4576
27278	BoLA-3:01701	NAPTAVQML	0.4598
17237	BoLA-2:04301	RTDVPDTAF	0.4605
8087	oLA-1:04201	IEGKAGVQF	0.4622
30162	BoLA-3:03701	NAPTAVQML	0.4633
38402	BoLA-5:07201	NAPTAVQML	0.4664
1950	BoLA-T2a	NSDMFAMFK	0.4679
12250	BoLA-2:01201	NSDMFAMFK	0.4679
4434	oLA-1:00902	DKVPAQLEM	0.4686
3610	BoLA-T5	DKVPAQLEM	0.4686
26866	BoLA-3:01101	NAPTAVQML	0.4687
34018	BoLA-3:06501	RMSKLRTYV	0.4695
34541	BoLA-3:06601	RTDVPDTAF	0.4705
34102	BoLA-3:06501	AQLEMASAI	0.4706
18479	BoLA-2:04501	TAFDACGKK	0.4715
24378	BoLA-3:00103	GGTEAMTVL	0.4721
39990	BoLA-6:01402	AQEKQNVEV	0.475
18867	BoLA-2:04601	ESPAFQSAF	0.4768
20319	BoLA-2:05501	AKYDGHWIA	0.479
40083	BoLA-6:01402	WEKVIPAPL	0.4805
23966	BoLA-3:00102	GGTEAMTVL	0.4819
22472	BoLA-2:06901	GSDTMKQAF	0.482
35973	BoLA-4:02401	EFAKYDGHW	0.4836
318	BoLA-HD6	AQLEMASAI	0.484
39046	BoLA-6:01301	AQLEMASAI	0.484
5063	oLA-1:02001	WEKVIPAPL	0.4842
20686	BoLA-2:05601	NAPTAVQML	0.4842
19182	BoLA-2:04701	QAFDRMSKL	0.4884
19060	BoLA-2:04701	GNLDTVASK	0.4912
34953	BoLA-3:06602	RTDVPDTAF	0.4925
9053	BoLA-1:06101	GQLSSEDAV	0.4935
35937	BoLA-4:02401	MLGFDIRDW	0.4941
33854	BoLA-3:06501	GGTEAMTVL	0.4953
31753	BoLA-3:05101	KQNVEVLHW	0.4955
9294	BoLA-1:06701	QAFDRMSKL	0.4959
7596	oLA-1:03102	AQGITPIAH	0.4964
31218	BoLA-3:05001	AQLEMASAI	0.4967
3793	oLA-1:00901	GNAPTAVQM	0.4967
38386	BoLA-5:07201	GGTEAMTVL	0.4967
16921	BoLA-2:04301	KQNVEVLHW	0.4968
6957	oLA-1:02901	KEANSKGTL	0.4973
2841	BoLA-D18.4	SKGTLLGSM	0.499
6137	oLA-1:02301	SKGTLLGSM	0.499
11658	BoLA-2:00802	VIPAPLQEF	0.4991

## Sheet: OMP16-BAR
Pos	HLA	Peptide	Score	%Rank	BindLevel
1	BoLA-HD6	MRRIQSIAR	0.0003390	283590
2	BoLA-HD6	RRIQSIARS	0.0004930	251864
3	BoLA-HD6	RIQSIARSP	0.0002380	315000
4	BoLA-HD6	IQSIARSPI	0.0878170	23683
5	BoLA-HD6	QSIARSPIA	0.0010460	195232
6	BoLA-HD6	SIARSPIAI	0.0227520	52709
7	BoLA-HD6	IARSPIAIA	0.0037010	120365
8	BoLA-HD6	ARSPIAIAL	0.0351560	41307
9	BoLA-HD6	RSPIAIALF	0.0067940	93555
10	BoLA-HD6	SPIAIALFM	0.0009160	204677
11	BoLA-HD6	PIAIALFMS	0.0000010	950000
12	BoLA-HD6	IAIALFMSL	0.0357670	40858
13	BoLA-HD6	AIALFMSLA	0.0001120	391111
14	BoLA-HD6	IALFMSLAV	0.0002890	297353
15	BoLA-HD6	ALFMSLAVA	0.0050840	106130
16	BoLA-HD6	LFMSLAVAG	0.0000070	750000
17	BoLA-HD6	FMSLAVAGC	0.0001010	403333
18	BoLA-HD6	MSLAVAGCA	0.0000120	675000
19	BoLA-HD6	SLAVAGCAS	0.0000290	555556
20	BoLA-HD6	LAVAGCASK	0.0000070	750000
21	BoLA-HD6	AVAGCASKK	0.0000140	650000
22	BoLA-HD6	VAGCASKKN	0.0000000	1000000
23	BoLA-HD6	AGCASKKNL	0.0016450	165396
24	BoLA-HD6	GCASKKNLP	0.0000050	783333
25	BoLA-HD6	CASKKNLPN	0.0000010	950000
26	BoLA-HD6	ASKKNLPNN	0.0000540	476000
27	BoLA-HD6	SKKNLPNNA	0.0006890	225714
28	BoLA-HD6	KKNLPNNAG	0.0000680	448333
29	BoLA-HD6	KNLPNNAGD	0.0000060	766667
30	BoLA-HD6	NLPNNAGDL	0.0022410	146946
31	BoLA-HD6	LPNNAGDLG	0.0000090	716667
32	BoLA-HD6	PNNAGDLGL	0.0000210	600000
33	BoLA-HD6	NNAGDLGLG	0.0000000	1000000
34	BoLA-HD6	NAGDLGLGA	0.0000050	783333
35	BoLA-HD6	AGDLGLGAG	0.0000040	800000
36	BoLA-HD6	GDLGLGAGA	0.0000350	533333
37	BoLA-HD6	DLGLGAGAA	0.0000060	766667
38	BoLA-HD6	LGLGAGAAT	0.0000090	716667
39	BoLA-HD6	GLGAGAATP	0.0000470	493333
40	BoLA-HD6	LGAGAATPG	0.0000030	850000
41	BoLA-HD6	GAGAATPGS	0.0000060	766667
42	BoLA-HD6	AGAATPGSS	0.0000070	750000
43	BoLA-HD6	GAATPGSSQ	0.0000210	600000
44	BoLA-HD6	AATPGSSQD	0.0000030	850000
45	BoLA-HD6	ATPGSSQDF	0.0001880	337500
46	BoLA-HD6	TPGSSQDFT	0.0000100	700000
47	BoLA-HD6	PGSSQDFTV	0.0000240	583333
48	BoLA-HD6	GSSQDFTVN	0.0000010	950000
49	BoLA-HD6	SSQDFTVNV	0.0034230	124590
50	BoLA-HD6	SQDFTVNVG	0.0004080	267708
51	BoLA-HD6	QDFTVNVGD	0.0000120	675000
52	BoLA-HD6	DFTVNVGDR	0.0000000	1000000
53	BoLA-HD6	FTVNVGDRI	0.0011910	186292
54	BoLA-HD6	TVNVGDRIF	0.0012460	183202
55	BoLA-HD6	VNVGDRIFF	0.0001810	341176
56	BoLA-HD6	NVGDRIFFD	0.0000040	800000
57	BoLA-HD6	VGDRIFFDL	0.0006870	225934
58	BoLA-HD6	GDRIFFDLD	0.0000040	800000
59	BoLA-HD6	DRIFFDLDS	0.0000060	766667
60	BoLA-HD6	RIFFDLDSS	0.0001930	335000
61	BoLA-HD6	IFFDLDSSL	0.0447300	36160
62	BoLA-HD6	FFDLDSSLI	0.0001460	363077
63	BoLA-HD6	FDLDSSLIR	0.0000210	600000
64	BoLA-HD6	DLDSSLIRA	0.0000190	614286
65	BoLA-HD6	LDSSLIRAD	0.0000010	950000
66	BoLA-HD6	DSSLIRADA	0.0000060	766667
67	BoLA-HD6	SSLIRADAQ	0.0000390	520000
68	BoLA-HD6	SLIRADAQQ	0.0004120	266875
69	BoLA-HD6	LIRADAQQT	0.0002420	313462
70	BoLA-HD6	IRADAQQTL	0.0250680	50021
71	BoLA-HD6	RADAQQTLS	0.0000400	516667
72	BoLA-HD6	ADAQQTLSK	0.0000290	555556
73	BoLA-HD6	DAQQTLSKQ	0.0000010	950000
74	BoLA-HD6	AQQTLSKQA	0.0118470	72951
75	BoLA-HD6	QQTLSKQAQ	0.0000750	436667
76	BoLA-HD6	QTLSKQAQW	0.0049640	107120
77	BoLA-HD6	TLSKQAQWL	0.0348500	41531
78	BoLA-HD6	LSKQAQWLQ	0.0000300	550000
79	BoLA-HD6	SKQAQWLQR	0.0000990	405556
80	BoLA-HD6	KQAQWLQRY	0.0339600	42185
81	BoLA-HD6	QAQWLQRYP	0.0000110	687500
82	BoLA-HD6	AQWLQRYPQ	0.0042430	114180
83	BoLA-HD6	QWLQRYPQY	0.0029560	132102
84	BoLA-HD6	WLQRYPQYS	0.0000800	428571
85	BoLA-HD6	LQRYPQYSI	0.7351110	0.1601	<= SB
86	BoLA-HD6	QRYPQYSIT	0.0005080	249420
87	BoLA-HD6	RYPQYSITI	0.0121410	72109
88	BoLA-HD6	YPQYSITIE	0.0000100	700000
89	BoLA-HD6	PQYSITIEG	0.0005830	238701
90	BoLA-HD6	QYSITIEGH	0.0000030	850000
91	BoLA-HD6	YSITIEGHA	0.0001130	390000
92	BoLA-HD6	SITIEGHAD	0.0000020	900000
93	BoLA-HD6	ITIEGHADE	0.0000050	783333
94	BoLA-HD6	TIEGHADER	0.0000080	733333
95	BoLA-HD6	IEGHADERG	0.0000180	621429
96	BoLA-HD6	EGHADERGT	0.0000020	900000
97	BoLA-HD6	GHADERGTR	0.0000330	540000
98	BoLA-HD6	HADERGTRE	0.0000250	577778
99	BoLA-HD6	ADERGTREY	0.0001450	363846
100	BoLA-HD6	DERGTREYN	0.0000060	766667
101	BoLA-HD6	ERGTREYNL	0.0034560	124088
102	BoLA-HD6	RGTREYNLA	0.0000610	462000
103	BoLA-HD6	GTREYNLAL	0.2485180	10167	<= WB
104	BoLA-HD6	TREYNLALG	0.0000180	621429
105	BoLA-HD6	REYNLALGQ	0.0003460	281795
106	BoLA-HD6	EYNLALGQR	0.0000030	850000
107	BoLA-HD6	YNLALGQRR	0.0000100	700000
108	BoLA-HD6	NLALGQRRA	0.0000620	460000
109	BoLA-HD6	LALGQRRAA	0.0000870	418889
110	BoLA-HD6	ALGQRRAAA	0.0047590	108812
111	BoLA-HD6	LGQRRAAAT	0.0000700	445000
112	BoLA-HD6	GQRRAAATR	0.0062400	97112
113	BoLA-HD6	QRRAAATRD	0.0000080	733333
114	BoLA-HD6	RRAAATRDF	0.0043710	112742
115	BoLA-HD6	RAAATRDFL	0.0622410	29714
116	BoLA-HD6	AAATRDFLA	0.0007350	220659
117	BoLA-HD6	AATRDFLAS	0.0000080	733333
118	BoLA-HD6	ATRDFLASR	0.0017910	159907
119	BoLA-HD6	TRDFLASRG	0.0000080	733333
120	BoLA-HD6	RDFLASRGV	0.0038980	118056
121	BoLA-HD6	DFLASRGVP	0.0000020	900000
122	BoLA-HD6	FLASRGVPT	0.0014590	172909
123	BoLA-HD6	LASRGVPTN	0.0000030	850000
124	BoLA-HD6	ASRGVPTNR	0.0005990	236623
125	BoLA-HD6	SRGVPTNRM	0.0021270	149604
126	BoLA-HD6	RGVPTNRMR	0.0000840	422857
127	BoLA-HD6	GVPTNRMRT	0.0000940	411111
128	BoLA-HD6	VPTNRMRTI	0.0024930	141072
129	BoLA-HD6	PTNRMRTIS	0.0000020	900000
130	BoLA-HD6	TNRMRTISY	0.0027790	135455
131	BoLA-HD6	NRMRTISYG	0.0000950	410000
132	BoLA-HD6	RMRTISYGN	0.0004910	252203
133	BoLA-HD6	MRTISYGNE	0.0000080	733333
134	BoLA-HD6	RTISYGNER	0.0002250	320000
135	BoLA-HD6	TISYGNERP	0.0000070	750000
136	BoLA-HD6	ISYGNERPV	0.0031450	128815
137	BoLA-HD6	SYGNERPVA	0.0001000	404444
138	BoLA-HD6	YGNERPVAV	0.0160520	63148
139	BoLA-HD6	GNERPVAVC	0.0000360	530000
140	BoLA-HD6	NERPVAVCD	0.0000190	614286
141	BoLA-HD6	ERPVAVCDA	0.0000050	783333
142	BoLA-HD6	RPVAVCDAD	0.0000020	900000
143	BoLA-HD6	PVAVCDADT	0.0000000	1000000
144	BoLA-HD6	VAVCDADTC	0.0000040	800000
145	BoLA-HD6	AVCDADTCW	0.0003130	290294
146	BoLA-HD6	VCDADTCWS	0.0000000	1000000
147	BoLA-HD6	CDADTCWSQ	0.0000010	950000
148	BoLA-HD6	DADTCWSQN	0.0000000	1000000
149	BoLA-HD6	ADTCWSQNR	0.0000060	766667
150	BoLA-HD6	DTCWSQNRR	0.0000000	1000000
151	BoLA-HD6	TCWSQNRRA	0.0000070	750000
152	BoLA-HD6	CWSQNRRAV	0.0000560	472000
153	BoLA-HD6	WSQNRRAVT	0.0001270	377692
154	BoLA-HD6	SQNRRAVTV	0.6658460	0.2233	<= SB
155	BoLA-HD6	QNRRAVTVL	0.1008260	21561
156	BoLA-HD6	NRRAVTVLN	0.0000420	510000
157	BoLA-HD6	RRAVTVLNG	0.0001630	351875
158	BoLA-HD6	RAVTVLNGA	0.0001360	370769
159	BoLA-HD6	AVTVLNGAG	0.0000130	662500
160	BoLA-HD6	VTVLNGAGR	0.0000190	614286
161	BoLA-JSP.1	MRRIQSIAR	0.0001800	742241
162	BoLA-JSP.1	RRIQSIARS	0.0014690	373298
163	BoLA-JSP.1	RIQSIARSP	0.0009960	436102
164	BoLA-JSP.1	IQSIARSPI	0.0176040	109719
165	BoLA-JSP.1	QSIARSPIA	0.0058210	199645
166	BoLA-JSP.1	SIARSPIAI	0.0091100	158511
167	BoLA-JSP.1	IARSPIAIA	0.0025010	296368
168	BoLA-JSP.1	ARSPIAIAL	0.0642520	46670
169	BoLA-JSP.1	RSPIAIALF	0.4064070	0.5921	<= WB
170	BoLA-JSP.1	SPIAIALFM	0.0414120	63762
171	BoLA-JSP.1	PIAIALFMS	0.0000380	935185
172	BoLA-JSP.1	IAIALFMSL	0.6936360	0.1433	<= SB
173	BoLA-JSP.1	AIALFMSLA	0.0024640	298316
174	BoLA-JSP.1	IALFMSLAV	0.0412080	63961
175	BoLA-JSP.1	ALFMSLAVA	0.0009730	440000
176	BoLA-JSP.1	LFMSLAVAG	0.0003910	603158
177	BoLA-JSP.1	FMSLAVAGC	0.0006860	500882
178	BoLA-JSP.1	MSLAVAGCA	0.0013740	383678
179	BoLA-JSP.1	SLAVAGCAS	0.0003310	634737
180	BoLA-JSP.1	LAVAGCASK	0.0015690	363030
181	BoLA-JSP.1	AVAGCASKK	0.0002590	679452
182	BoLA-JSP.1	VAGCASKKN	0.0000240	960000
183	BoLA-JSP.1	AGCASKKNL	0.0370160	68787
184	BoLA-JSP.1	GCASKKNLP	0.0000670	883871
185	BoLA-JSP.1	CASKKNLPN	0.0000920	844595
186	BoLA-JSP.1	ASKKNLPNN	0.0003780	610000
187	BoLA-JSP.1	SKKNLPNNA	0.0004600	574180
188	BoLA-JSP.1	KKNLPNNAG	0.0001900	733621
189	BoLA-JSP.1	KNLPNNAGD	0.0032350	263460
190	BoLA-JSP.1	NLPNNAGDL	0.0097110	153307
191	BoLA-JSP.1	LPNNAGDLG	0.0000950	840541
192	BoLA-JSP.1	PNNAGDLGL	0.0017010	351207
193	BoLA-JSP.1	NNAGDLGLG	0.0001370	786957
194	BoLA-JSP.1	NAGDLGLGA	0.0032540	262738
195	BoLA-JSP.1	AGDLGLGAG	0.0008830	456863
196	BoLA-JSP.1	GDLGLGAGA	0.0052080	210549
197	BoLA-JSP.1	DLGLGAGAA	0.0000530	907407
198	BoLA-JSP.1	LGLGAGAAT	0.0089190	160193
199	BoLA-JSP.1	GLGAGAATP	0.0000600	895161
200	BoLA-JSP.1	LGAGAATPG	0.0009100	451569
201	BoLA-JSP.1	GAGAATPGS	0.0002150	712069
202	BoLA-JSP.1	AGAATPGSS	0.0017530	346724
203	BoLA-JSP.1	GAATPGSSQ	0.0012290	401549
204	BoLA-JSP.1	AATPGSSQD	0.0004190	590984
205	BoLA-JSP.1	ATPGSSQDF	0.0592340	49396
206	BoLA-JSP.1	TPGSSQDFT	0.0001170	810811
207	BoLA-JSP.1	PGSSQDFTV	0.0008620	461042
208	BoLA-JSP.1	GSSQDFTVN	0.0007130	494146
209	BoLA-JSP.1	SSQDFTVNV	0.2344800	13397	<= WB
210	BoLA-JSP.1	SQDFTVNVG	0.0009450	445091
211	BoLA-JSP.1	QDFTVNVGD	0.0008810	457255
212	BoLA-JSP.1	DFTVNVGDR	0.0000070	988333
213	BoLA-JSP.1	FTVNVGDRI	0.0685190	44466
214	BoLA-JSP.1	TVNVGDRIF	0.0008560	462292
215	BoLA-JSP.1	VNVGDRIFF	0.0322020	75396
216	BoLA-JSP.1	NVGDRIFFD	0.0000410	929630
217	BoLA-JSP.1	VGDRIFFDL	0.2142010	15012	<= WB
218	BoLA-JSP.1	GDRIFFDLD	0.0002330	697260
219	BoLA-JSP.1	DRIFFDLDS	0.0005380	544412
220	BoLA-JSP.1	RIFFDLDSS	0.0008490	463750
221	BoLA-JSP.1	IFFDLDSSL	0.1099290	30442
222	BoLA-JSP.1	FFDLDSSLI	0.0008910	455294
223	BoLA-JSP.1	FDLDSSLIR	0.0009030	452941
224	BoLA-JSP.1	DLDSSLIRA	0.0002100	716379
225	BoLA-JSP.1	LDSSLIRAD	0.0003600	619474
226	BoLA-JSP.1	DSSLIRADA	0.0031950	264981
227	BoLA-JSP.1	SSLIRADAQ	0.0028920	277403
228	BoLA-JSP.1	SLIRADAQQ	0.0004330	585246
229	BoLA-JSP.1	LIRADAQQT	0.0001310	793478
230	BoLA-JSP.1	IRADAQQTL	0.0351080	71266
231	BoLA-JSP.1	RADAQQTLS	0.0013810	382874
232	BoLA-JSP.1	ADAQQTLSK	0.0008450	464583
233	BoLA-JSP.1	DAQQTLSKQ	0.0002200	707759
234	BoLA-JSP.1	AQQTLSKQA	0.0040970	236050
235	BoLA-JSP.1	QQTLSKQAQ	0.0004580	575000
236	BoLA-JSP.1	QTLSKQAQW	0.0104380	147474
237	BoLA-JSP.1	TLSKQAQWL	0.0052340	210000
238	BoLA-JSP.1	LSKQAQWLQ	0.0007460	486444
239	BoLA-JSP.1	SKQAQWLQR	0.0001710	750000
240	BoLA-JSP.1	KQAQWLQRY	0.0094710	155385
241	BoLA-JSP.1	QAQWLQRYP	0.0059890	196931
242	BoLA-JSP.1	AQWLQRYPQ	0.0019340	332482
243	BoLA-JSP.1	QWLQRYPQY	0.0005270	547647
244	BoLA-JSP.1	WLQRYPQYS	0.0002740	669178
245	BoLA-JSP.1	LQRYPQYSI	0.0325950	74780
246	BoLA-JSP.1	QRYPQYSIT	0.0004380	583197
247	BoLA-JSP.1	RYPQYSITI	0.1028490	32345
248	BoLA-JSP.1	YPQYSITIE	0.0006090	523529
249	BoLA-JSP.1	PQYSITIEG	0.0008900	455490
250	BoLA-JSP.1	QYSITIEGH	0.0000320	946296
251	BoLA-JSP.1	YSITIEGHA	0.0538940	52951
252	BoLA-JSP.1	SITIEGHAD	0.0002150	712069
253	BoLA-JSP.1	ITIEGHADE	0.0028410	279610
254	BoLA-JSP.1	TIEGHADER	0.0003950	601053
255	BoLA-JSP.1	IEGHADERG	0.0000160	973333
256	BoLA-JSP.1	EGHADERGT	0.0002180	709483
257	BoLA-JSP.1	GHADERGTR	0.0016560	355086
258	BoLA-JSP.1	HADERGTRE	0.0021560	316562
259	BoLA-JSP.1	ADERGTREY	0.0004360	584016
260	BoLA-JSP.1	DERGTREYN	0.0000410	929630
261	BoLA-JSP.1	ERGTREYNL	0.0012400	400000
262	BoLA-JSP.1	RGTREYNLA	0.0083340	166151
263	BoLA-JSP.1	GTREYNLAL	0.2412710	12893	<= WB
264	BoLA-JSP.1	TREYNLALG	0.0000470	918519
265	BoLA-JSP.1	REYNLALGQ	0.0014360	376809
266	BoLA-JSP.1	EYNLALGQR	0.0000620	891936
267	BoLA-JSP.1	YNLALGQRR	0.0346960	71842
268	BoLA-JSP.1	NLALGQRRA	0.0003200	640526
269	BoLA-JSP.1	LALGQRRAA	0.0022440	311062
270	BoLA-JSP.1	ALGQRRAAA	0.0014250	377979
271	BoLA-JSP.1	LGQRRAAAT	0.0045940	223739
272	BoLA-JSP.1	GQRRAAATR	0.0008470	464167
273	BoLA-JSP.1	QRRAAATRD	0.0000300	950000
274	BoLA-JSP.1	RRAAATRDF	0.0013000	392405
275	BoLA-JSP.1	RAAATRDFL	0.1102610	30353
276	BoLA-JSP.1	AAATRDFLA	0.0016090	359138
277	BoLA-JSP.1	AATRDFLAS	0.0011520	412394
278	BoLA-JSP.1	ATRDFLASR	0.0225370	94348
279	BoLA-JSP.1	TRDFLASRG	0.0002370	694521
280	BoLA-JSP.1	RDFLASRGV	0.0094600	155481
281	BoLA-JSP.1	DFLASRGVP	0.0000160	973333
282	BoLA-JSP.1	FLASRGVPT	0.0010690	424394
283	BoLA-JSP.1	LASRGVPTN	0.0001610	760870
284	BoLA-JSP.1	ASRGVPTNR	0.0023560	304444
285	BoLA-JSP.1	SRGVPTNRM	0.0026420	289048
286	BoLA-JSP.1	RGVPTNRMR	0.0053420	208088
287	BoLA-JSP.1	GVPTNRMRT	0.0061330	194604
288	BoLA-JSP.1	VPTNRMRTI	0.0041580	234365
289	BoLA-JSP.1	PTNRMRTIS	0.0005130	552459
290	BoLA-JSP.1	TNRMRTISY	0.0042980	230497
291	BoLA-JSP.1	NRMRTISYG	0.0003320	634211
292	BoLA-JSP.1	RMRTISYGN	0.0006580	509118
293	BoLA-JSP.1	MRTISYGNE	0.0000650	887097
294	BoLA-JSP.1	RTISYGNER	0.0190730	104865
295	BoLA-JSP.1	TISYGNERP	0.0000670	883871
296	BoLA-JSP.1	ISYGNERPV	0.0187560	105912
297	BoLA-JSP.1	SYGNERPVA	0.0002090	717241
298	BoLA-JSP.1	YGNERPVAV	0.0655120	45986
299	BoLA-JSP.1	GNERPVAVC	0.0021570	316500
300	BoLA-JSP.1	NERPVAVCD	0.0000610	893548
301	BoLA-JSP.1	ERPVAVCDA	0.0002550	682192
302	BoLA-JSP.1	RPVAVCDAD	0.0003900	603684
303	BoLA-JSP.1	PVAVCDADT	0.0000250	958333
304	BoLA-JSP.1	VAVCDADTC	0.0005740	533824
305	BoLA-JSP.1	AVCDADTCW	0.0004520	577459
306	BoLA-JSP.1	VCDADTCWS	0.0000270	955000
307	BoLA-JSP.1	CDADTCWSQ	0.0000880	850000
308	BoLA-JSP.1	DADTCWSQN	0.0000410	929630
309	BoLA-JSP.1	ADTCWSQNR	0.0004170	591803
310	BoLA-JSP.1	DTCWSQNRR	0.0003120	644737
311	BoLA-JSP.1	TCWSQNRRA	0.0002560	681507
312	BoLA-JSP.1	CWSQNRRAV	0.0003630	617895
313	BoLA-JSP.1	WSQNRRAVT	0.0035100	253589
314	BoLA-JSP.1	SQNRRAVTV	0.0290750	80707
315	BoLA-JSP.1	QNRRAVTVL	0.0833290	38330
316	BoLA-JSP.1	NRRAVTVLN	0.0000320	946296
317	BoLA-JSP.1	RRAVTVLNG	0.0001070	824324
318	BoLA-JSP.1	RAVTVLNGA	0.0197330	102683
319	BoLA-JSP.1	AVTVLNGAG	0.0007800	478864
320	BoLA-JSP.1	VTVLNGAGR	0.0037700	245396
321	BoLA-T2c	MRRIQSIAR	0.0018470	363224
322	BoLA-T2c	RRIQSIARS	0.0006760	471754
323	BoLA-T2c	RIQSIARSP	0.0048390	274660
324	BoLA-T2c	IQSIARSPI	0.1202120	56403
325	BoLA-T2c	QSIARSPIA	0.0260950	142990
326	BoLA-T2c	SIARSPIAI	0.6316760	0.5151	<= WB
327	BoLA-T2c	IARSPIAIA	0.0496980	102492
328	BoLA-T2c	ARSPIAIAL	0.2289710	31283
329	BoLA-T2c	RSPIAIALF	0.1658040	42882
330	BoLA-T2c	SPIAIALFM	0.4278480	13128	<= WB
331	BoLA-T2c	PIAIALFMS	0.0000540	776923
332	BoLA-T2c	IAIALFMSL	0.6986220	0.3719	<= SB
333	BoLA-T2c	AIALFMSLA	0.0278900	138508
334	BoLA-T2c	IALFMSLAV	0.1756200	40632
335	BoLA-T2c	ALFMSLAVA	0.0835440	73593
336	BoLA-T2c	LFMSLAVAG	0.0010010	427742
337	BoLA-T2c	FMSLAVAGC	0.0156650	178593
338	BoLA-T2c	MSLAVAGCA	0.0017220	370063
339	BoLA-T2c	SLAVAGCAS	0.0058400	258371
340	BoLA-T2c	LAVAGCASK	0.0020240	354187
341	BoLA-T2c	AVAGCASKK	0.0009640	431882
342	BoLA-T2c	VAGCASKKN	0.0000030	970000
343	BoLA-T2c	AGCASKKNL	0.0052160	268134
344	BoLA-T2c	GCASKKNLP	0.0000060	943750
345	BoLA-T2c	CASKKNLPN	0.0000310	832353
346	BoLA-T2c	ASKKNLPNN	0.0001580	650000
347	BoLA-T2c	SKKNLPNNA	0.0009330	435529
348	BoLA-T2c	KKNLPNNAG	0.0000670	751923
349	BoLA-T2c	KNLPNNAGD	0.0000140	895833
350	BoLA-T2c	NLPNNAGDL	0.1655710	42935
351	BoLA-T2c	LPNNAGDLG	0.0003490	551709
352	BoLA-T2c	PNNAGDLGL	0.0009590	432471
353	BoLA-T2c	NNAGDLGLG	0.0000220	862500
354	BoLA-T2c	NAGDLGLGA	0.0109510	206760
355	BoLA-T2c	AGDLGLGAG	0.0001070	697222
356	BoLA-T2c	GDLGLGAGA	0.0034280	305360
357	BoLA-T2c	DLGLGAGAA	0.0053450	266077
358	BoLA-T2c	LGLGAGAAT	0.0012110	407345
359	BoLA-T2c	GLGAGAATP	0.0003890	540000
360	BoLA-T2c	LGAGAATPG	0.0000970	709722
361	BoLA-T2c	GAGAATPGS	0.0001140	690741
362	BoLA-T2c	AGAATPGSS	0.0000970	709722
363	BoLA-T2c	GAATPGSSQ	0.0029700	318328
364	BoLA-T2c	AATPGSSQD	0.0000760	738889
365	BoLA-T2c	ATPGSSQDF	0.0648560	86856
366	BoLA-T2c	TPGSSQDFT	0.0001210	684259
367	BoLA-T2c	PGSSQDFTV	0.0006380	478421
368	BoLA-T2c	GSSQDFTVN	0.0001190	686111
369	BoLA-T2c	SSQDFTVNV	0.4091030	14024	<= WB
370	BoLA-T2c	SQDFTVNVG	0.0027700	324689
371	BoLA-T2c	QDFTVNVGD	0.0002220	608974
372	BoLA-T2c	DFTVNVGDR	0.0000140	895833
373	BoLA-T2c	FTVNVGDRI	0.2067890	34777
374	BoLA-T2c	TVNVGDRIF	0.1030930	63372
375	BoLA-T2c	VNVGDRIFF	0.0232510	150599
376	BoLA-T2c	NVGDRIFFD	0.0003390	555983
377	BoLA-T2c	VGDRIFFDL	0.0551590	96062
378	BoLA-T2c	GDRIFFDLD	0.0000120	906250
379	BoLA-T2c	DRIFFDLDS	0.0000600	765385
380	BoLA-T2c	RIFFDLDSS	0.0018980	360437
381	BoLA-T2c	IFFDLDSSL	0.5555010	0.7506	<= WB
382	BoLA-T2c	FFDLDSSLI	0.0261070	142958
383	BoLA-T2c	FDLDSSLIR	0.0011390	413889
384	BoLA-T2c	DLDSSLIRA	0.0256900	144057
385	BoLA-T2c	LDSSLIRAD	0.0000720	744444
386	BoLA-T2c	DSSLIRADA	0.0022020	346009
387	BoLA-T2c	SSLIRADAQ	0.0012260	406018
388	BoLA-T2c	SLIRADAQQ	0.0102200	212290
389	BoLA-T2c	LIRADAQQT	0.0014060	391450
390	BoLA-T2c	IRADAQQTL	0.1230940	55296
391	BoLA-T2c	RADAQQTLS	0.0008370	447436
392	BoLA-T2c	ADAQQTLSK	0.0012290	405752
393	BoLA-T2c	DAQQTLSKQ	0.0010970	417778
394	BoLA-T2c	AQQTLSKQA	0.0186800	165956
395	BoLA-T2c	QQTLSKQAQ	0.0005510	496170
396	BoLA-T2c	QTLSKQAQW	0.1023740	63684
397	BoLA-T2c	TLSKQAQWL	0.6398550	0.4935	<= SB
398	BoLA-T2c	LSKQAQWLQ	0.0008670	443590
399	BoLA-T2c	SKQAQWLQR	0.0018760	361639
400	BoLA-T2c	KQAQWLQRY	0.0986490	65362
401	BoLA-T2c	QAQWLQRYP	0.0007060	466875
402	BoLA-T2c	AQWLQRYPQ	0.0054660	264147
403	BoLA-T2c	QWLQRYPQY	0.0284810	137173
404	BoLA-T2c	WLQRYPQYS	0.0071730	240868
405	BoLA-T2c	LQRYPQYSI	0.3429610	18615	<= WB
406	BoLA-T2c	QRYPQYSIT	0.0009120	438000
407	BoLA-T2c	RYPQYSITI	0.1772580	40256
408	BoLA-T2c	YPQYSITIE	0.0038290	295192
409	BoLA-T2c	PQYSITIEG	0.0021010	350394
410	BoLA-T2c	QYSITIEGH	0.0001250	680556
411	BoLA-T2c	YSITIEGHA	0.0196950	162336
412	BoLA-T2c	SITIEGHAD	0.0002230	608333
413	BoLA-T2c	ITIEGHADE	0.0014110	391069
414	BoLA-T2c	TIEGHADER	0.0018730	361803
415	BoLA-T2c	IEGHADERG	0.0000220	862500
416	BoLA-T2c	EGHADERGT	0.0000630	759615
417	BoLA-T2c	GHADERGTR	0.0010640	420968
418	BoLA-T2c	HADERGTRE	0.0021060	350148
419	BoLA-T2c	ADERGTREY	0.0008870	441026
420	BoLA-T2c	DERGTREYN	0.0000330	826471
421	BoLA-T2c	ERGTREYNL	0.0058300	258514
422	BoLA-T2c	RGTREYNLA	0.0006040	485102
423	BoLA-T2c	GTREYNLAL	0.6478610	0.4766	<= SB
424	BoLA-T2c	TREYNLALG	0.0000210	866667
425	BoLA-T2c	REYNLALGQ	0.0033360	307813
426	BoLA-T2c	EYNLALGQR	0.0001550	652778
427	BoLA-T2c	YNLALGQRR	0.0029370	319296
428	BoLA-T2c	NLALGQRRA	0.0183300	167204
429	BoLA-T2c	LALGQRRAA	0.0076860	235293
430	BoLA-T2c	ALGQRRAAA	0.0153890	179854
431	BoLA-T2c	LGQRRAAAT	0.0003330	558547
432	BoLA-T2c	GQRRAAATR	0.0060590	255243
433	BoLA-T2c	QRRAAATRD	0.0000210	866667
434	BoLA-T2c	RRAAATRDF	0.0037680	296659
435	BoLA-T2c	RAAATRDFL	0.3242100	20227
436	BoLA-T2c	AAATRDFLA	0.0254050	144809
437	BoLA-T2c	AATRDFLAS	0.0010030	427527
438	BoLA-T2c	ATRDFLASR	0.0398180	116010
439	BoLA-T2c	TRDFLASRG	0.0000210	866667
440	BoLA-T2c	RDFLASRGV	0.0184780	166676
441	BoLA-T2c	DFLASRGVP	0.0000690	748611
442	BoLA-T2c	FLASRGVPT	0.0656090	86181
443	BoLA-T2c	LASRGVPTN	0.0001510	656481
444	BoLA-T2c	ASRGVPTNR	0.0021860	346695
445	BoLA-T2c	SRGVPTNRM	0.0093670	219316
446	BoLA-T2c	RGVPTNRMR	0.0010270	424946
447	BoLA-T2c	GVPTNRMRT	0.0014360	389209
448	BoLA-T2c	VPTNRMRTI	0.0875180	71279
449	BoLA-T2c	PTNRMRTIS	0.0000110	912500
450	BoLA-T2c	TNRMRTISY	0.0185990	166245
451	BoLA-T2c	NRMRTISYG	0.0002580	590598
452	BoLA-T2c	RMRTISYGN	0.0007790	455672
453	BoLA-T2c	MRTISYGNE	0.0000160	887500
454	BoLA-T2c	RTISYGNER	0.0066930	246736
455	BoLA-T2c	TISYGNERP	0.0002970	573932
456	BoLA-T2c	ISYGNERPV	0.0952510	67126
457	BoLA-T2c	SYGNERPVA	0.0024320	336617
458	BoLA-T2c	YGNERPVAV	0.3194000	20732
459	BoLA-T2c	GNERPVAVC	0.0005500	496383
460	BoLA-T2c	NERPVAVCD	0.0000490	786538
461	BoLA-T2c	ERPVAVCDA	0.0000810	731944
462	BoLA-T2c	RPVAVCDAD	0.0002190	610897
463	BoLA-T2c	PVAVCDADT	0.0000010	990000
464	BoLA-T2c	VAVCDADTC	0.0059460	256857
465	BoLA-T2c	AVCDADTCW	0.0167070	173833
466	BoLA-T2c	VCDADTCWS	0.0000010	990000
467	BoLA-T2c	CDADTCWSQ	0.0000480	788462
468	BoLA-T2c	DADTCWSQN	0.0000040	960000
469	BoLA-T2c	ADTCWSQNR	0.0002170	612179
470	BoLA-T2c	DTCWSQNRR	0.0002310	603205
471	BoLA-T2c	TCWSQNRRA	0.0005160	504722
472	BoLA-T2c	CWSQNRRAV	0.0030500	315982
473	BoLA-T2c	WSQNRRAVT	0.0011490	412963
474	BoLA-T2c	SQNRRAVTV	0.4096300	13992	<= WB
475	BoLA-T2c	QNRRAVTVL	0.1177780	57338
476	BoLA-T2c	NRRAVTVLN	0.0000460	792308
477	BoLA-T2c	RRAVTVLNG	0.0000730	743056
478	BoLA-T2c	RAVTVLNGA	0.0168970	172965
479	BoLA-T2c	AVTVLNGAG	0.0003340	558120
480	BoLA-T2c	VTVLNGAGR	0.0028780	321148
481	BoLA-T2b	MRRIQSIAR	0.0000790	332857
482	BoLA-T2b	RRIQSIARS	0.0003610	190909
483	BoLA-T2b	RIQSIARSP	0.0000270	460000
484	BoLA-T2b	IQSIARSPI	0.0028520	69278
485	BoLA-T2b	QSIARSPIA	0.0001560	264000
486	BoLA-T2b	SIARSPIAI	0.0014290	99871
487	BoLA-T2b	IARSPIAIA	0.0000910	317500
488	BoLA-T2b	ARSPIAIAL	0.0260420	17721	<= WB
489	BoLA-T2b	RSPIAIALF	0.0010320	118152
490	BoLA-T2b	SPIAIALFM	0.0022010	79706
491	BoLA-T2b	PIAIALFMS	0.0000000	1000000
492	BoLA-T2b	IAIALFMSL	0.0030470	66621
493	BoLA-T2b	AIALFMSLA	0.0000320	436667
494	BoLA-T2b	IALFMSLAV	0.0000670	350000
495	BoLA-T2b	ALFMSLAVA	0.0007440	139040
496	BoLA-T2b	LFMSLAVAG	0.0000030	775000
497	BoLA-T2b	FMSLAVAGC	0.0000290	450000
498	BoLA-T2b	MSLAVAGCA	0.0000020	850000
499	BoLA-T2b	SLAVAGCAS	0.0000070	650000
500	BoLA-T2b	LAVAGCASK	0.0000010	900000
501	BoLA-T2b	AVAGCASKK	0.0000100	600000
502	BoLA-T2b	VAGCASKKN	0.0000000	1000000
503	BoLA-T2b	AGCASKKNL	0.0001760	252222
504	BoLA-T2b	GCASKKNLP	0.0000020	850000
505	BoLA-T2b	CASKKNLPN	0.0000000	1000000
506	BoLA-T2b	ASKKNLPNN	0.0000080	633333
507	BoLA-T2b	SKKNLPNNA	0.0004880	168169
508	BoLA-T2b	KKNLPNNAG	0.0000910	317500
509	BoLA-T2b	KNLPNNAGD	0.0000030	775000
510	BoLA-T2b	NLPNNAGDL	0.0004950	167183
511	BoLA-T2b	LPNNAGDLG	0.0000020	850000
512	BoLA-T2b	PNNAGDLGL	0.0000750	338571
513	BoLA-T2b	NNAGDLGLG	0.0000010	900000
514	BoLA-T2b	NAGDLGLGA	0.0000170	525000
515	BoLA-T2b	AGDLGLGAG	0.0000020	850000
516	BoLA-T2b	GDLGLGAGA	0.0002340	227037
517	BoLA-T2b	DLGLGAGAA	0.0000070	650000
518	BoLA-T2b	LGLGAGAAT	0.0000040	750000
519	BoLA-T2b	GLGAGAATP	0.0000110	587500
520	BoLA-T2b	LGAGAATPG	0.0000010	900000
521	BoLA-T2b	GAGAATPGS	0.0000020	850000
522	BoLA-T2b	AGAATPGSS	0.0000030	775000
523	BoLA-T2b	GAATPGSSQ	0.0000090	616667
524	BoLA-T2b	AATPGSSQD	0.0000020	850000
525	BoLA-T2b	ATPGSSQDF	0.0002260	230000
526	BoLA-T2b	TPGSSQDFT	0.0000020	850000
527	BoLA-T2b	PGSSQDFTV	0.0000130	562500
528	BoLA-T2b	GSSQDFTVN	0.0000010	900000
529	BoLA-T2b	SSQDFTVNV	0.0022100	79540
530	BoLA-T2b	SQDFTVNVG	0.0003870	185769
531	BoLA-T2b	QDFTVNVGD	0.0000070	650000
532	BoLA-T2b	DFTVNVGDR	0.0000000	1000000
533	BoLA-T2b	FTVNVGDRI	0.0006010	153293
534	BoLA-T2b	TVNVGDRIF	0.0004790	169437
535	BoLA-T2b	VNVGDRIFF	0.0001540	265333
536	BoLA-T2b	NVGDRIFFD	0.0000020	850000
537	BoLA-T2b	VGDRIFFDL	0.0009380	124255
538	BoLA-T2b	GDRIFFDLD	0.0000080	633333
539	BoLA-T2b	DRIFFDLDS	0.0000190	508333
540	BoLA-T2b	RIFFDLDSS	0.0000160	533333
541	BoLA-T2b	IFFDLDSSL	0.0033000	63733
542	BoLA-T2b	FFDLDSSLI	0.0004250	178621
543	BoLA-T2b	FDLDSSLIR	0.0000190	508333
544	BoLA-T2b	DLDSSLIRA	0.0000640	356000
545	BoLA-T2b	LDSSLIRAD	0.0000050	700000
546	BoLA-T2b	DSSLIRADA	0.0000050	700000
547	BoLA-T2b	SSLIRADAQ	0.0000140	550000
548	BoLA-T2b	SLIRADAQQ	0.0000420	403333
549	BoLA-T2b	LIRADAQQT	0.0000070	650000
550	BoLA-T2b	IRADAQQTL	0.0092600	34675
551	BoLA-T2b	RADAQQTLS	0.0000090	616667
552	BoLA-T2b	ADAQQTLSK	0.0001230	286923
553	BoLA-T2b	DAQQTLSKQ	0.0000020	850000
554	BoLA-T2b	AQQTLSKQA	0.0046220	52671
555	BoLA-T2b	QQTLSKQAQ	0.0000330	433333
556	BoLA-T2b	QTLSKQAQW	0.0022050	79632
557	BoLA-T2b	TLSKQAQWL	0.0062340	44168
558	BoLA-T2b	LSKQAQWLQ	0.0000060	675000
559	BoLA-T2b	SKQAQWLQR	0.0000350	426667
560	BoLA-T2b	KQAQWLQRY	0.0112150	30853
561	BoLA-T2b	QAQWLQRYP	0.0000080	633333
562	BoLA-T2b	AQWLQRYPQ	0.0007980	134720
563	BoLA-T2b	QWLQRYPQY	0.0006780	145192
564	BoLA-T2b	WLQRYPQYS	0.0000350	426667
565	BoLA-T2b	LQRYPQYSI	0.0251230	18208	<= WB
566	BoLA-T2b	QRYPQYSIT	0.0003620	190682
567	BoLA-T2b	RYPQYSITI	0.0043970	54245
568	BoLA-T2b	YPQYSITIE	0.0000040	750000
569	BoLA-T2b	PQYSITIEG	0.0002090	236800
570	BoLA-T2b	QYSITIEGH	0.0000030	775000
571	BoLA-T2b	YSITIEGHA	0.0000340	430000
572	BoLA-T2b	SITIEGHAD	0.0000020	850000
573	BoLA-T2b	ITIEGHADE	0.0000020	850000
574	BoLA-T2b	TIEGHADER	0.0000090	616667
575	BoLA-T2b	IEGHADERG	0.0000140	550000
576	BoLA-T2b	EGHADERGT	0.0000010	900000
577	BoLA-T2b	GHADERGTR	0.0000200	500000
578	BoLA-T2b	HADERGTRE	0.0000360	423333
579	BoLA-T2b	ADERGTREY	0.0021590	80565
580	BoLA-T2b	DERGTREYN	0.0000140	550000
581	BoLA-T2b	ERGTREYNL	0.0014010	100988
582	BoLA-T2b	RGTREYNLA	0.0000180	516667
583	BoLA-T2b	GTREYNLAL	0.0094180	34366
584	BoLA-T2b	TREYNLALG	0.0000180	516667
585	BoLA-T2b	REYNLALGQ	0.0019590	84913
586	BoLA-T2b	EYNLALGQR	0.0000040	750000
587	BoLA-T2b	YNLALGQRR	0.0000420	403333
588	BoLA-T2b	NLALGQRRA	0.0000470	390000
589	BoLA-T2b	LALGQRRAA	0.0000160	533333
590	BoLA-T2b	ALGQRRAAA	0.0001950	242857
591	BoLA-T2b	LGQRRAAAT	0.0000060	675000
592	BoLA-T2b	GQRRAAATR	0.0001470	270000
593	BoLA-T2b	QRRAAATRD	0.0000040	750000
594	BoLA-T2b	RRAAATRDF	0.0010850	115272
595	BoLA-T2b	RAAATRDFL	0.0060790	44782
596	BoLA-T2b	AAATRDFLA	0.0001480	269333
597	BoLA-T2b	AATRDFLAS	0.0000060	675000
598	BoLA-T2b	ATRDFLASR	0.0001020	305455
599	BoLA-T2b	TRDFLASRG	0.0000290	450000
600	BoLA-T2b	RDFLASRGV	0.0083720	36997
601	BoLA-T2b	DFLASRGVP	0.0000010	900000
602	BoLA-T2b	FLASRGVPT	0.0000320	436667
603	BoLA-T2b	LASRGVPTN	0.0000010	900000
604	BoLA-T2b	ASRGVPTNR	0.0000480	387500
605	BoLA-T2b	SRGVPTNRM	0.0007180	141346
606	BoLA-T2b	RGVPTNRMR	0.0000190	508333
607	BoLA-T2b	GVPTNRMRT	0.0000250	470000
608	BoLA-T2b	VPTNRMRTI	0.0005420	160563
609	BoLA-T2b	PTNRMRTIS	0.0000010	900000
610	BoLA-T2b	TNRMRTISY	0.0003260	198864
611	BoLA-T2b	NRMRTISYG	0.0000930	315000
612	BoLA-T2b	RMRTISYGN	0.0000120	575000
613	BoLA-T2b	MRTISYGNE	0.0000050	700000
614	BoLA-T2b	RTISYGNER	0.0000970	310000
615	BoLA-T2b	TISYGNERP	0.0000040	750000
616	BoLA-T2b	ISYGNERPV	0.0002180	233200
617	BoLA-T2b	SYGNERPVA	0.0000510	380000
618	BoLA-T2b	YGNERPVAV	0.0020850	82174
619	BoLA-T2b	GNERPVAVC	0.0000610	361667
620	BoLA-T2b	NERPVAVCD	0.0001840	248095
621	BoLA-T2b	ERPVAVCDA	0.0000100	600000
622	BoLA-T2b	RPVAVCDAD	0.0000010	900000
623	BoLA-T2b	PVAVCDADT	0.0000000	1000000
624	BoLA-T2b	VAVCDADTC	0.0000020	850000
625	BoLA-T2b	AVCDADTCW	0.0001630	259444
626	BoLA-T2b	VCDADTCWS	0.0000000	1000000
627	BoLA-T2b	CDADTCWSQ	0.0000010	900000
628	BoLA-T2b	DADTCWSQN	0.0000000	1000000
629	BoLA-T2b	ADTCWSQNR	0.0000060	675000
630	BoLA-T2b	DTCWSQNRR	0.0000020	850000
631	BoLA-T2b	TCWSQNRRA	0.0000100	600000
632	BoLA-T2b	CWSQNRRAV	0.0000210	490000
633	BoLA-T2b	WSQNRRAVT	0.0000160	533333
634	BoLA-T2b	SQNRRAVTV	0.0747960	0.7999	<= WB
635	BoLA-T2b	QNRRAVTVL	0.0062950	43926
636	BoLA-T2b	NRRAVTVLN	0.0000110	587500
637	BoLA-T2b	RRAVTVLNG	0.0000550	372000
638	BoLA-T2b	RAVTVLNGA	0.0000300	445000
639	BoLA-T2b	AVTVLNGAG	0.0000050	700000
640	BoLA-T2b	VTVLNGAGR	0.0000110	587500
641	BoLA-T2a	MRRIQSIAR	0.0013900	218721
642	BoLA-T2a	RRIQSIARS	0.0017330	200301
643	BoLA-T2a	RIQSIARSP	0.0008560	264471
644	BoLA-T2a	IQSIARSPI	0.0001860	456154
645	BoLA-T2a	QSIARSPIA	0.0116360	88314
646	BoLA-T2a	SIARSPIAI	0.0028340	163731
647	BoLA-T2a	IARSPIAIA	0.0055970	122893
648	BoLA-T2a	ARSPIAIAL	0.0043290	136965
649	BoLA-T2a	RSPIAIALF	0.0943370	29046
650	BoLA-T2a	SPIAIALFM	0.0099080	94712
651	BoLA-T2a	PIAIALFMS	0.0000230	775000
652	BoLA-T2a	IAIALFMSL	0.0488900	42944
653	BoLA-T2a	AIALFMSLA	0.0016410	204925
654	BoLA-T2a	IALFMSLAV	0.0040630	140407
655	BoLA-T2a	ALFMSLAVA	0.0024890	172899
656	BoLA-T2a	LFMSLAVAG	0.0001380	500000
657	BoLA-T2a	FMSLAVAGC	0.0000330	722727
658	BoLA-T2a	MSLAVAGCA	0.0019490	190583
659	BoLA-T2a	SLAVAGCAS	0.0000580	636842
660	BoLA-T2a	LAVAGCASK	0.5017890	0.5538	<= WB
661	BoLA-T2a	AVAGCASKK	0.1569650	20367
662	BoLA-T2a	VAGCASKKN	0.0000210	787500
663	BoLA-T2a	AGCASKKNL	0.0003640	362593
664	BoLA-T2a	GCASKKNLP	0.0000100	875000
665	BoLA-T2a	CASKKNLPN	0.0000950	558929
666	BoLA-T2a	ASKKNLPNN	0.0060040	119058
667	BoLA-T2a	SKKNLPNNA	0.0002610	407778
668	BoLA-T2a	KKNLPNNAG	0.0001720	467500
669	BoLA-T2a	KNLPNNAGD	0.0004220	344000
670	BoLA-T2a	NLPNNAGDL	0.0000110	862500
671	BoLA-T2a	LPNNAGDLG	0.0000330	722727
672	BoLA-T2a	PNNAGDLGL	0.0000420	686667
673	BoLA-T2a	NNAGDLGLG	0.0000110	862500
674	BoLA-T2a	NAGDLGLGA	0.0004500	336216
675	BoLA-T2a	AGDLGLGAG	0.0001140	531579
676	BoLA-T2a	GDLGLGAGA	0.0004600	333514
677	BoLA-T2a	DLGLGAGAA	0.0000100	875000
678	BoLA-T2a	LGLGAGAAT	0.0012230	230159
679	BoLA-T2a	GLGAGAATP	0.0000400	693333
680	BoLA-T2a	LGAGAATPG	0.0001340	505263
681	BoLA-T2a	GAGAATPGS	0.0002720	401667
682	BoLA-T2a	AGAATPGSS	0.0008110	269765
683	BoLA-T2a	GAATPGSSQ	0.0082880	103111
684	BoLA-T2a	AATPGSSQD	0.0001210	522368
685	BoLA-T2a	ATPGSSQDF	0.0010920	240636
686	BoLA-T2a	TPGSSQDFT	0.0000120	850000
687	BoLA-T2a	PGSSQDFTV	0.0000300	736364
688	BoLA-T2a	GSSQDFTVN	0.0017120	201357
689	BoLA-T2a	SSQDFTVNV	0.0383870	48835
690	BoLA-T2a	SQDFTVNVG	0.0002460	416111
691	BoLA-T2a	QDFTVNVGD	0.0000570	639474
692	BoLA-T2a	DFTVNVGDR	0.0000270	750000
693	BoLA-T2a	FTVNVGDRI	0.0022320	180592
694	BoLA-T2a	TVNVGDRIF	0.0009100	258316
695	BoLA-T2a	VNVGDRIFF	0.0072050	109493
696	BoLA-T2a	NVGDRIFFD	0.0000220	781250
697	BoLA-T2a	VGDRIFFDL	0.0014560	214884
698	BoLA-T2a	GDRIFFDLD	0.0000050	937500
699	BoLA-T2a	DRIFFDLDS	0.0000440	680000
700	BoLA-T2a	RIFFDLDSS	0.0107090	91595
701	BoLA-T2a	IFFDLDSSL	0.0024940	172751
702	BoLA-T2a	FFDLDSSLI	0.0001430	495000
703	BoLA-T2a	FDLDSSLIR	0.0154610	77619
704	BoLA-T2a	DLDSSLIRA	0.0000750	594643
705	BoLA-T2a	LDSSLIRAD	0.0000070	912500
706	BoLA-T2a	DSSLIRADA	0.0002240	429375
707	BoLA-T2a	SSLIRADAQ	0.0477210	43488
708	BoLA-T2a	SLIRADAQQ	0.0045350	134370
709	BoLA-T2a	LIRADAQQT	0.0000640	621053
710	BoLA-T2a	IRADAQQTL	0.0018540	194843
711	BoLA-T2a	RADAQQTLS	0.0042490	137972
712	BoLA-T2a	ADAQQTLSK	0.0450850	44717
713	BoLA-T2a	DAQQTLSKQ	0.0011050	239524
714	BoLA-T2a	AQQTLSKQA	0.0017360	200151
715	BoLA-T2a	QQTLSKQAQ	0.0008190	268824
716	BoLA-T2a	QTLSKQAQW	0.0811990	31998
717	BoLA-T2a	TLSKQAQWL	0.0000810	583929
718	BoLA-T2a	LSKQAQWLQ	0.0139000	81436
719	BoLA-T2a	SKQAQWLQR	0.0075110	107690
720	BoLA-T2a	KQAQWLQRY	0.2778430	12524	<= WB
721	BoLA-T2a	QAQWLQRYP	0.0002650	405556
722	BoLA-T2a	AQWLQRYPQ	0.0159490	76521
723	BoLA-T2a	QWLQRYPQY	0.0213790	65776
724	BoLA-T2a	WLQRYPQYS	0.0001390	499000
725	BoLA-T2a	LQRYPQYSI	0.0006790	289048
726	BoLA-T2a	QRYPQYSIT	0.0006540	293333
727	BoLA-T2a	RYPQYSITI	0.0023520	176953
728	BoLA-T2a	YPQYSITIE	0.0007690	275479
729	BoLA-T2a	PQYSITIEG	0.0002290	426250
730	BoLA-T2a	QYSITIEGH	0.0002970	390000
731	BoLA-T2a	YSITIEGHA	0.0118850	87502
732	BoLA-T2a	SITIEGHAD	0.0000170	814286
733	BoLA-T2a	ITIEGHADE	0.0056910	121958
734	BoLA-T2a	TIEGHADER	0.0010910	240727
735	BoLA-T2a	IEGHADERG	0.0000010	987500
736	BoLA-T2a	EGHADERGT	0.0000220	781250
737	BoLA-T2a	GHADERGTR	0.0003890	354000
738	BoLA-T2a	HADERGTRE	0.0015880	207588
739	BoLA-T2a	ADERGTREY	0.0011300	237540
740	BoLA-T2a	DERGTREYN	0.0000160	821429
741	BoLA-T2a	ERGTREYNL	0.0001060	542105
742	BoLA-T2a	RGTREYNLA	0.0013800	219302
743	BoLA-T2a	GTREYNLAL	0.0093560	97348
744	BoLA-T2a	TREYNLALG	0.0000290	740909
745	BoLA-T2a	REYNLALGQ	0.0058960	119935
746	BoLA-T2a	EYNLALGQR	0.0002340	423125
747	BoLA-T2a	YNLALGQRR	0.1406910	22227
748	BoLA-T2a	NLALGQRRA	0.0000390	696667
749	BoLA-T2a	LALGQRRAA	0.0022220	180941
750	BoLA-T2a	ALGQRRAAA	0.0001600	478182
751	BoLA-T2a	LGQRRAAAT	0.0001360	502632
752	BoLA-T2a	GQRRAAATR	0.0168490	74542
753	BoLA-T2a	QRRAAATRD	0.0000110	862500
754	BoLA-T2a	RRAAATRDF	0.0014460	215465
755	BoLA-T2a	RAAATRDFL	0.0064450	115475
756	BoLA-T2a	AAATRDFLA	0.0017340	200251
757	BoLA-T2a	AATRDFLAS	0.0041990	138602
758	BoLA-T2a	ATRDFLASR	0.4374140	0.6912	<= WB
759	BoLA-T2a	TRDFLASRG	0.0000660	615789
760	BoLA-T2a	RDFLASRGV	0.0017210	200905
761	BoLA-T2a	DFLASRGVP	0.0000120	850000
762	BoLA-T2a	FLASRGVPT	0.0001330	506579
763	BoLA-T2a	LASRGVPTN	0.0004780	328837
764	BoLA-T2a	ASRGVPTNR	0.2965250	11663	<= WB
765	BoLA-T2a	SRGVPTNRM	0.0007650	276027
766	BoLA-T2a	RGVPTNRMR	0.3331390	10222	<= WB
767	BoLA-T2a	GVPTNRMRT	0.0000960	557143
768	BoLA-T2a	VPTNRMRTI	0.0007210	282381
769	BoLA-T2a	PTNRMRTIS	0.0000810	583929
770	BoLA-T2a	TNRMRTISY	0.0281920	57338
771	BoLA-T2a	NRMRTISYG	0.0003200	379600
772	BoLA-T2a	RMRTISYGN	0.0011640	234841
773	BoLA-T2a	MRTISYGNE	0.0000300	736364
774	BoLA-T2a	RTISYGNER	0.7431050	0.2188	<= SB
775	BoLA-T2a	TISYGNERP	0.0000230	775000
776	BoLA-T2a	ISYGNERPV	0.0147750	79163
777	BoLA-T2a	SYGNERPVA	0.0000580	636842
778	BoLA-T2a	YGNERPVAV	0.0065110	114939
779	BoLA-T2a	GNERPVAVC	0.0000690	607895
780	BoLA-T2a	NERPVAVCD	0.0000070	912500
781	BoLA-T2a	ERPVAVCDA	0.0000140	835714
782	BoLA-T2a	RPVAVCDAD	0.0000310	731818
783	BoLA-T2a	PVAVCDADT	0.0000010	987500
784	BoLA-T2a	VAVCDADTC	0.0001330	506579
785	BoLA-T2a	AVCDADTCW	0.0011380	236905
786	BoLA-T2a	VCDADTCWS	0.0000120	850000
787	BoLA-T2a	CDADTCWSQ	0.0000260	756250
788	BoLA-T2a	DADTCWSQN	0.0000200	793750
789	BoLA-T2a	ADTCWSQNR	0.0008300	267529
790	BoLA-T2a	DTCWSQNRR	0.0014600	214651
791	BoLA-T2a	TCWSQNRRA	0.0000670	613158
792	BoLA-T2a	CWSQNRRAV	0.0000130	842857
793	BoLA-T2a	WSQNRRAVT	0.0003990	350667
794	BoLA-T2a	SQNRRAVTV	0.0047030	132254
795	BoLA-T2a	QNRRAVTVL	0.0021250	184321
796	BoLA-T2a	NRRAVTVLN	0.0000870	573214
797	BoLA-T2a	RRAVTVLNG	0.0001650	473636
798	BoLA-T2a	RAVTVLNGA	0.0376020	49329
799	BoLA-T2a	AVTVLNGAG	0.0000670	613158
800	BoLA-T2a	VTVLNGAGR	0.1549700	20595
801	BoLA-T7	MRRIQSIAR	0.0003370	668261
802	BoLA-T7	RRIQSIARS	0.0008920	525413
803	BoLA-T7	RIQSIARSP	0.0059930	270000
804	BoLA-T7	IQSIARSPI	0.0301820	106948
805	BoLA-T7	QSIARSPIA	0.0530640	65394
806	BoLA-T7	SIARSPIAI	0.2348250	0.5293	<= WB
807	BoLA-T7	IARSPIAIA	0.0386970	87410
808	BoLA-T7	ARSPIAIAL	0.0608870	56858
809	BoLA-T7	RSPIAIALF	0.1368850	18423	<= WB
810	BoLA-T7	SPIAIALFM	0.0813750	40462
811	BoLA-T7	PIAIALFMS	0.0000760	850000
812	BoLA-T7	IAIALFMSL	0.2542590	0.4192	<= SB
813	BoLA-T7	AIALFMSLA	0.0242550	124971
814	BoLA-T7	IALFMSLAV	0.0709780	48081
815	BoLA-T7	ALFMSLAVA	0.0304010	106356
816	BoLA-T7	LFMSLAVAG	0.0006360	575117
817	BoLA-T7	FMSLAVAGC	0.0142390	175990
818	BoLA-T7	MSLAVAGCA	0.0078260	239259
819	BoLA-T7	SLAVAGCAS	0.0041440	313934
820	BoLA-T7	LAVAGCASK	0.0047000	298785
821	BoLA-T7	AVAGCASKK	0.0048100	296000
822	BoLA-T7	VAGCASKKN	0.0000090	975000
823	BoLA-T7	AGCASKKNL	0.0147250	172541
824	BoLA-T7	GCASKKNLP	0.0001190	802222
825	BoLA-T7	CASKKNLPN	0.0000290	928000
826	BoLA-T7	ASKKNLPNN	0.0009580	514521
827	BoLA-T7	SKKNLPNNA	0.0002900	688696
828	BoLA-T7	KKNLPNNAG	0.0000220	942000
829	BoLA-T7	KNLPNNAGD	0.0000990	824444
830	BoLA-T7	NLPNNAGDL	0.1226230	22403
831	BoLA-T7	LPNNAGDLG	0.0005930	585211
832	BoLA-T7	PNNAGDLGL	0.0026530	370609
833	BoLA-T7	NNAGDLGLG	0.0000790	846667
834	BoLA-T7	NAGDLGLGA	0.0119450	194106
835	BoLA-T7	AGDLGLGAG	0.0007550	548020
836	BoLA-T7	GDLGLGAGA	0.0015290	445140
837	BoLA-T7	DLGLGAGAA	0.0012310	476824
838	BoLA-T7	LGLGAGAAT	0.0104460	208108
839	BoLA-T7	GLGAGAATP	0.0013650	461461
840	BoLA-T7	LGAGAATPG	0.0008730	528548
841	BoLA-T7	GAGAATPGS	0.0011330	488765
842	BoLA-T7	AGAATPGSS	0.0015770	440654
843	BoLA-T7	GAATPGSSQ	0.0030920	350730
844	BoLA-T7	AATPGSSQD	0.0003370	668261
845	BoLA-T7	ATPGSSQDF	0.0663130	51885
846	BoLA-T7	TPGSSQDFT	0.0004610	622848
847	BoLA-T7	PGSSQDFTV	0.0010140	505281
848	BoLA-T7	GSSQDFTVN	0.0001850	748765
849	BoLA-T7	SSQDFTVNV	0.2586990	0.3956	<= SB
850	BoLA-T7	SQDFTVNVG	0.0037670	325912
851	BoLA-T7	QDFTVNVGD	0.0001550	772581
852	BoLA-T7	DFTVNVGDR	0.0000210	944000
853	BoLA-T7	FTVNVGDRI	0.1640890	12754	<= WB
854	BoLA-T7	TVNVGDRIF	0.0188190	148340
855	BoLA-T7	VNVGDRIFF	0.0162400	162840
856	BoLA-T7	NVGDRIFFD	0.0001860	748148
857	BoLA-T7	VGDRIFFDL	0.0454420	75829
858	BoLA-T7	GDRIFFDLD	0.0000140	961111
859	BoLA-T7	DRIFFDLDS	0.0002650	699565
860	BoLA-T7	RIFFDLDSS	0.0113290	199615
861	BoLA-T7	IFFDLDSSL	0.1635390	12830	<= WB
862	BoLA-T7	FFDLDSSLI	0.0303430	106513
863	BoLA-T7	FDLDSSLIR	0.0008570	531188
864	BoLA-T7	DLDSSLIRA	0.0185590	149580
865	BoLA-T7	LDSSLIRAD	0.0000350	916000
866	BoLA-T7	DSSLIRADA	0.0171650	157370
867	BoLA-T7	SSLIRADAQ	0.0050580	289757
868	BoLA-T7	SLIRADAQQ	0.0066270	258492
869	BoLA-T7	LIRADAQQT	0.0009220	520462
870	BoLA-T7	IRADAQQTL	0.0285020	111614
871	BoLA-T7	RADAQQTLS	0.0100390	212368
872	BoLA-T7	ADAQQTLSK	0.0007710	545380
873	BoLA-T7	DAQQTLSKQ	0.0003090	680435
874	BoLA-T7	AQQTLSKQA	0.0031640	347835
875	BoLA-T7	QQTLSKQAQ	0.0000970	826667
876	BoLA-T7	QTLSKQAQW	0.0408220	83508
877	BoLA-T7	TLSKQAQWL	0.1163860	24321
878	BoLA-T7	LSKQAQWLQ	0.0004110	639404
879	BoLA-T7	SKQAQWLQR	0.0002000	739506
880	BoLA-T7	KQAQWLQRY	0.0080180	236720
881	BoLA-T7	QAQWLQRYP	0.0026580	370355
882	BoLA-T7	AQWLQRYPQ	0.0004730	618874
883	BoLA-T7	QWLQRYPQY	0.0024320	382034
884	BoLA-T7	WLQRYPQYS	0.0028060	363318
885	BoLA-T7	LQRYPQYSI	0.0579970	59854
886	BoLA-T7	QRYPQYSIT	0.0007480	549175
887	BoLA-T7	RYPQYSITI	0.0715620	47626
888	BoLA-T7	YPQYSITIE	0.0029180	358197
889	BoLA-T7	PQYSITIEG	0.0004530	625497
890	BoLA-T7	QYSITIEGH	0.0001050	817778
891	BoLA-T7	YSITIEGHA	0.0593980	58401
892	BoLA-T7	SITIEGHAD	0.0001960	741975
893	BoLA-T7	ITIEGHADE	0.0060850	268309
894	BoLA-T7	TIEGHADER	0.0007880	542574
895	BoLA-T7	IEGHADERG	0.0000090	975000
896	BoLA-T7	EGHADERGT	0.0003040	682609
897	BoLA-T7	GHADERGTR	0.0008750	528218
898	BoLA-T7	HADERGTRE	0.0045700	302175
899	BoLA-T7	ADERGTREY	0.0020630	404200
900	BoLA-T7	DERGTREYN	0.0000320	922000
901	BoLA-T7	ERGTREYNL	0.0020080	407867
902	BoLA-T7	RGTREYNLA	0.0114230	198775
903	BoLA-T7	GTREYNLAL	0.2652580	0.3662	<= SB
904	BoLA-T7	TREYNLALG	0.0000480	892424
905	BoLA-T7	REYNLALGQ	0.0008530	531848
906	BoLA-T7	EYNLALGQR	0.0001810	751613
907	BoLA-T7	YNLALGQRR	0.0035110	334770
908	BoLA-T7	NLALGQRRA	0.0084630	230833
909	BoLA-T7	LALGQRRAA	0.0073740	246226
910	BoLA-T7	ALGQRRAAA	0.0278410	113551
911	BoLA-T7	LGQRRAAAT	0.0082240	233995
912	BoLA-T7	GQRRAAATR	0.0005600	592958
913	BoLA-T7	QRRAAATRD	0.0000080	977778
914	BoLA-T7	RRAAATRDF	0.0008610	530528
915	BoLA-T7	RAAATRDFL	0.2096550	0.7177	<= WB
916	BoLA-T7	AAATRDFLA	0.0222650	132575
917	BoLA-T7	AATRDFLAS	0.0027370	366588
918	BoLA-T7	ATRDFLASR	0.0316090	103090
919	BoLA-T7	TRDFLASRG	0.0000650	866667
920	BoLA-T7	RDFLASRGV	0.0072390	248349
921	BoLA-T7	DFLASRGVP	0.0002050	736420
922	BoLA-T7	FLASRGVPT	0.0435800	78857
923	BoLA-T7	LASRGVPTN	0.0003410	666522
924	BoLA-T7	ASRGVPTNR	0.0025040	378173
925	BoLA-T7	SRGVPTNRM	0.0028910	359356
926	BoLA-T7	RGVPTNRMR	0.0016280	436452
927	BoLA-T7	GVPTNRMRT	0.0145070	174088
928	BoLA-T7	VPTNRMRTI	0.0239870	125933
929	BoLA-T7	PTNRMRTIS	0.0003410	666522
930	BoLA-T7	TNRMRTISY	0.0103270	209257
931	BoLA-T7	NRMRTISYG	0.0010460	500000
932	BoLA-T7	RMRTISYGN	0.0007370	551408
933	BoLA-T7	MRTISYGNE	0.0000210	944000
934	BoLA-T7	RTISYGNER	0.0124900	189323
935	BoLA-T7	TISYGNERP	0.0020900	402400
936	BoLA-T7	ISYGNERPV	0.1087140	27183
937	BoLA-T7	SYGNERPVA	0.0027860	364265
938	BoLA-T7	YGNERPVAV	0.2171430	0.6509	<= WB
939	BoLA-T7	GNERPVAVC	0.0021570	398121
940	BoLA-T7	NERPVAVCD	0.0000350	916000
941	BoLA-T7	ERPVAVCDA	0.0000590	875758
942	BoLA-T7	RPVAVCDAD	0.0001640	765323
943	BoLA-T7	PVAVCDADT	0.0000500	889394
944	BoLA-T7	VAVCDADTC	0.0010440	500330
945	BoLA-T7	AVCDADTCW	0.0012100	479294
946	BoLA-T7	VCDADTCWS	0.0000490	890909
947	BoLA-T7	CDADTCWSQ	0.0000250	936000
948	BoLA-T7	DADTCWSQN	0.0000360	914000
949	BoLA-T7	ADTCWSQNR	0.0001700	760484
950	BoLA-T7	DTCWSQNRR	0.0002320	719753
951	BoLA-T7	TCWSQNRRA	0.0007040	559155
952	BoLA-T7	CWSQNRRAV	0.0009000	524092
953	BoLA-T7	WSQNRRAVT	0.0065850	259196
954	BoLA-T7	SQNRRAVTV	0.1058390	28331
955	BoLA-T7	QNRRAVTVL	0.0745230	45321
956	BoLA-T7	NRRAVTVLN	0.0000500	889394
957	BoLA-T7	RRAVTVLNG	0.0000850	840000
958	BoLA-T7	RAVTVLNGA	0.0353250	94422
959	BoLA-T7	AVTVLNGAG	0.0012750	471647
960	BoLA-T7	VTVLNGAGR	0.0052360	285819
961	BoLA-D18.4	MRRIQSIAR	0.0179840	52442
962	BoLA-D18.4	RRIQSIARS	0.0028040	133025
963	BoLA-D18.4	RIQSIARSP	0.0001880	386667
964	BoLA-D18.4	IQSIARSPI	0.0190110	50751
965	BoLA-D18.4	QSIARSPIA	0.0036900	117251
966	BoLA-D18.4	SIARSPIAI	0.0089430	76166
967	BoLA-D18.4	IARSPIAIA	0.0063290	90871
968	BoLA-D18.4	ARSPIAIAL	0.5871290	0.2397	<= SB
969	BoLA-D18.4	RSPIAIALF	0.0052580	98899
970	BoLA-D18.4	SPIAIALFM	0.0232960	45096
971	BoLA-D18.4	PIAIALFMS	0.0000020	950000
972	BoLA-D18.4	IAIALFMSL	0.0156060	56720
973	BoLA-D18.4	AIALFMSLA	0.0001170	451250
974	BoLA-D18.4	IALFMSLAV	0.0007490	232208
975	BoLA-D18.4	ALFMSLAVA	0.0071670	85489
976	BoLA-D18.4	LFMSLAVAG	0.0000210	700000
977	BoLA-D18.4	FMSLAVAGC	0.0000730	520833
978	BoLA-D18.4	MSLAVAGCA	0.0000260	672222
979	BoLA-D18.4	SLAVAGCAS	0.0001550	412500
980	BoLA-D18.4	LAVAGCASK	0.0001360	430000
981	BoLA-D18.4	AVAGCASKK	0.0002640	343810
982	BoLA-D18.4	VAGCASKKN	0.0000040	900000
983	BoLA-D18.4	AGCASKKNL	0.0020290	153221
984	BoLA-D18.4	GCASKKNLP	0.0000120	780000
985	BoLA-D18.4	CASKKNLPN	0.0000090	812500
986	BoLA-D18.4	ASKKNLPNN	0.0002490	351053
987	BoLA-D18.4	SKKNLPNNA	0.1329990	13480	<= WB
988	BoLA-D18.4	KKNLPNNAG	0.0125790	63664
989	BoLA-D18.4	KNLPNNAGD	0.0000210	700000
990	BoLA-D18.4	NLPNNAGDL	0.0004400	285366
991	BoLA-D18.4	LPNNAGDLG	0.0000220	694444
992	BoLA-D18.4	PNNAGDLGL	0.0001120	457500
993	BoLA-D18.4	NNAGDLGLG	0.0000090	812500
994	BoLA-D18.4	NAGDLGLGA	0.0002420	354737
995	BoLA-D18.4	AGDLGLGAG	0.0000170	733333
996	BoLA-D18.4	GDLGLGAGA	0.0010600	201639
997	BoLA-D18.4	DLGLGAGAA	0.0000190	716667
998	BoLA-D18.4	LGLGAGAAT	0.0001520	415000
999	BoLA-D18.4	GLGAGAATP	0.0000780	510417
1000	BoLA-D18.4	LGAGAATPG	0.0000300	650000
1001	BoLA-D18.4	GAGAATPGS	0.0000970	477143
1002	BoLA-D18.4	AGAATPGSS	0.0001220	445000
1003	BoLA-D18.4	GAATPGSSQ	0.0009890	207459
1004	BoLA-D18.4	AATPGSSQD	0.0000550	561765
1005	BoLA-D18.4	ATPGSSQDF	0.0016720	166568
1006	BoLA-D18.4	TPGSSQDFT	0.0000080	825000
1007	BoLA-D18.4	PGSSQDFTV	0.0000340	633333
1008	BoLA-D18.4	GSSQDFTVN	0.0000570	555882
1009	BoLA-D18.4	SSQDFTVNV	0.0041280	111202
1010	BoLA-D18.4	SQDFTVNVG	0.0123110	64340
1011	BoLA-D18.4	QDFTVNVGD	0.0000230	688889
1012	BoLA-D18.4	DFTVNVGDR	0.0000020	950000
1013	BoLA-D18.4	FTVNVGDRI	0.0001840	389333
1014	BoLA-D18.4	TVNVGDRIF	0.0104290	70303
1015	BoLA-D18.4	VNVGDRIFF	0.0097740	72812
1016	BoLA-D18.4	NVGDRIFFD	0.0000050	875000
1017	BoLA-D18.4	VGDRIFFDL	0.0001100	460000
1018	BoLA-D18.4	GDRIFFDLD	0.0000190	716667
1019	BoLA-D18.4	DRIFFDLDS	0.0002060	375294
1020	BoLA-D18.4	RIFFDLDSS	0.0002290	361765
1021	BoLA-D18.4	IFFDLDSSL	0.0183470	51845
1022	BoLA-D18.4	FFDLDSSLI	0.0000670	533333
1023	BoLA-D18.4	FDLDSSLIR	0.0008250	223444
1024	BoLA-D18.4	DLDSSLIRA	0.0000810	504167
1025	BoLA-D18.4	LDSSLIRAD	0.0000180	725000
1026	BoLA-D18.4	DSSLIRADA	0.0000210	700000
1027	BoLA-D18.4	SSLIRADAQ	0.0005640	259333
1028	BoLA-D18.4	SLIRADAQQ	0.0011360	195942
1029	BoLA-D18.4	LIRADAQQT	0.0001800	392308
1030	BoLA-D18.4	IRADAQQTL	0.2754170	0.6886	<= WB
1031	BoLA-D18.4	RADAQQTLS	0.0001230	443750
1032	BoLA-D18.4	ADAQQTLSK	0.0011160	197391
1033	BoLA-D18.4	DAQQTLSKQ	0.0000660	535417
1034	BoLA-D18.4	AQQTLSKQA	0.1063190	16201	<= WB
1035	BoLA-D18.4	QQTLSKQAQ	0.0164320	54998
1036	BoLA-D18.4	QTLSKQAQW	0.0149300	58130
1037	BoLA-D18.4	TLSKQAQWL	0.0031130	126835
1038	BoLA-D18.4	LSKQAQWLQ	0.0001320	434000
1039	BoLA-D18.4	SKQAQWLQR	0.0190150	50744
1040	BoLA-D18.4	KQAQWLQRY	0.5257170	0.2992	<= SB
1041	BoLA-D18.4	QAQWLQRYP	0.0000350	629167
1042	BoLA-D18.4	AQWLQRYPQ	0.1140360	15232	<= WB
1043	BoLA-D18.4	QWLQRYPQY	0.0175720	53121
1044	BoLA-D18.4	WLQRYPQYS	0.0001200	447500
1045	BoLA-D18.4	LQRYPQYSI	0.2839480	0.6633	<= WB
1046	BoLA-D18.4	QRYPQYSIT	0.0062700	91272
1047	BoLA-D18.4	RYPQYSITI	0.0028370	132280
1048	BoLA-D18.4	YPQYSITIE	0.0001620	406667
1049	BoLA-D18.4	PQYSITIEG	0.0040940	111671
1050	BoLA-D18.4	QYSITIEGH	0.0001720	398462
1051	BoLA-D18.4	YSITIEGHA	0.0002860	334167
1052	BoLA-D18.4	SITIEGHAD	0.0000200	708333
1053	BoLA-D18.4	ITIEGHADE	0.0001070	463750
1054	BoLA-D18.4	TIEGHADER	0.0001890	386000
1055	BoLA-D18.4	IEGHADERG	0.0000220	694444
1056	BoLA-D18.4	EGHADERGT	0.0000090	812500
1057	BoLA-D18.4	GHADERGTR	0.0064870	89809
1058	BoLA-D18.4	HADERGTRE	0.0004180	290811
1059	BoLA-D18.4	ADERGTREY	0.0022660	146189
1060	BoLA-D18.4	DERGTREYN	0.0001660	403333
1061	BoLA-D18.4	ERGTREYNL	0.0058270	94286
1062	BoLA-D18.4	RGTREYNLA	0.0001280	438000
1063	BoLA-D18.4	GTREYNLAL	0.2259310	0.8369	<= WB
1064	BoLA-D18.4	TREYNLALG	0.0001210	446250
1065	BoLA-D18.4	REYNLALGQ	0.0116290	66363
1066	BoLA-D18.4	EYNLALGQR	0.0000240	683333
1067	BoLA-D18.4	YNLALGQRR	0.0004060	294054
1068	BoLA-D18.4	NLALGQRRA	0.0002390	356316
1069	BoLA-D18.4	LALGQRRAA	0.0018060	160890
1070	BoLA-D18.4	ALGQRRAAA	0.0029790	129259
1071	BoLA-D18.4	LGQRRAAAT	0.0001020	470000
1072	BoLA-D18.4	GQRRAAATR	0.1552530	11874	<= WB
1073	BoLA-D18.4	QRRAAATRD	0.0001340	432000
1074	BoLA-D18.4	RRAAATRDF	0.0392930	32956
1075	BoLA-D18.4	RAAATRDFL	0.0066030	89072
1076	BoLA-D18.4	AAATRDFLA	0.0018830	158121
1077	BoLA-D18.4	AATRDFLAS	0.0002840	335000
1078	BoLA-D18.4	ATRDFLASR	0.0066670	88666
1079	BoLA-D18.4	TRDFLASRG	0.0002740	339167
1080	BoLA-D18.4	RDFLASRGV	0.0013200	184000
1081	BoLA-D18.4	DFLASRGVP	0.0000080	825000
1082	BoLA-D18.4	FLASRGVPT	0.0009210	213627
1083	BoLA-D18.4	LASRGVPTN	0.0000320	641667
1084	BoLA-D18.4	ASRGVPTNR	0.0034680	120416
1085	BoLA-D18.4	SRGVPTNRM	0.0717470	22169
1086	BoLA-D18.4	RGVPTNRMR	0.0019050	157383
1087	BoLA-D18.4	GVPTNRMRT	0.0003990	295946
1088	BoLA-D18.4	VPTNRMRTI	0.0010690	200902
1089	BoLA-D18.4	PTNRMRTIS	0.0000040	900000
1090	BoLA-D18.4	TNRMRTISY	0.2655030	0.7169	<= WB
1091	BoLA-D18.4	NRMRTISYG	0.0003090	325185
1092	BoLA-D18.4	RMRTISYGN	0.0005300	265769
1093	BoLA-D18.4	MRTISYGNE	0.0000200	708333
1094	BoLA-D18.4	RTISYGNER	0.0008510	220556
1095	BoLA-D18.4	TISYGNERP	0.0000100	800000
1096	BoLA-D18.4	ISYGNERPV	0.0015520	171921
1097	BoLA-D18.4	SYGNERPVA	0.0006310	248406
1098	BoLA-D18.4	YGNERPVAV	0.0205330	48635
1099	BoLA-D18.4	GNERPVAVC	0.0001230	443750
1100	BoLA-D18.4	NERPVAVCD	0.0001850	388667
1101	BoLA-D18.4	ERPVAVCDA	0.0000310	645833
1102	BoLA-D18.4	RPVAVCDAD	0.0000040	900000
1103	BoLA-D18.4	PVAVCDADT	0.0000000	1000000
1104	BoLA-D18.4	VAVCDADTC	0.0000100	800000
1105	BoLA-D18.4	AVCDADTCW	0.0038620	114876
1106	BoLA-D18.4	VCDADTCWS	0.0000010	975000
1107	BoLA-D18.4	CDADTCWSQ	0.0000130	770000
1108	BoLA-D18.4	DADTCWSQN	0.0000020	950000
1109	BoLA-D18.4	ADTCWSQNR	0.0000250	677778
1110	BoLA-D18.4	DTCWSQNRR	0.0000070	837500
1111	BoLA-D18.4	TCWSQNRRA	0.0001370	429000
1112	BoLA-D18.4	CWSQNRRAV	0.0000310	645833
1113	BoLA-D18.4	WSQNRRAVT	0.0005110	269423
1114	BoLA-D18.4	SQNRRAVTV	0.5873750	0.2395	<= SB
1115	BoLA-D18.4	QNRRAVTVL	0.1089810	15869	<= WB
1116	BoLA-D18.4	NRRAVTVLN	0.0007170	236364
1117	BoLA-D18.4	RRAVTVLNG	0.0004880	274348
1118	BoLA-D18.4	RAVTVLNGA	0.0007890	227444
1119	BoLA-D18.4	AVTVLNGAG	0.0000610	545833
1120	BoLA-D18.4	VTVLNGAGR	0.0001010	471429
1121	BoLA-AW10	MRRIQSIAR	0.0002840	514189
1122	BoLA-AW10	RRIQSIARS	0.0002920	508784
1123	BoLA-AW10	RIQSIARSP	0.0001030	693939
1124	BoLA-AW10	IQSIARSPI	0.0058900	118971
1125	BoLA-AW10	QSIARSPIA	0.0020910	216667
1126	BoLA-AW10	SIARSPIAI	0.0040240	150786
1127	BoLA-AW10	IARSPIAIA	0.0022810	206938
1128	BoLA-AW10	ARSPIAIAL	0.0476570	20983
1129	BoLA-AW10	RSPIAIALF	0.2271670	0.2116	<= SB
1130	BoLA-AW10	SPIAIALFM	0.0378980	26573
1131	BoLA-AW10	PIAIALFMS	0.0000070	973077
1132	BoLA-AW10	IAIALFMSL	0.2222440	0.2211	<= SB
1133	BoLA-AW10	AIALFMSLA	0.0005350	404516
1134	BoLA-AW10	IALFMSLAV	0.0056550	122222
1135	BoLA-AW10	ALFMSLAVA	0.0001340	647674
1136	BoLA-AW10	LFMSLAVAG	0.0000630	777500
1137	BoLA-AW10	FMSLAVAGC	0.0001200	668182
1138	BoLA-AW10	MSLAVAGCA	0.0001990	578571
1139	BoLA-AW10	SLAVAGCAS	0.0000700	760000
1140	BoLA-AW10	LAVAGCASK	0.0008160	339661
1141	BoLA-AW10	AVAGCASKK	0.0004030	451304
1142	BoLA-AW10	VAGCASKKN	0.0000070	973077
1143	BoLA-AW10	AGCASKKNL	0.0121630	71228
1144	BoLA-AW10	GCASKKNLP	0.0000080	969231
1145	BoLA-AW10	CASKKNLPN	0.0000260	896154
1146	BoLA-AW10	ASKKNLPNN	0.0003620	470000
1147	BoLA-AW10	SKKNLPNNA	0.0002660	526351
1148	BoLA-AW10	KKNLPNNAG	0.0000980	702000
1149	BoLA-AW10	KNLPNNAGD	0.0004740	424667
1150	BoLA-AW10	NLPNNAGDL	0.0054730	124919
1151	BoLA-AW10	LPNNAGDLG	0.0000540	800000
1152	BoLA-AW10	PNNAGDLGL	0.0010000	310735
1153	BoLA-AW10	NNAGDLGLG	0.0001020	695455
1154	BoLA-AW10	NAGDLGLGA	0.0016590	244109
1155	BoLA-AW10	AGDLGLGAG	0.0005130	411667
1156	BoLA-AW10	GDLGLGAGA	0.0010210	307838
1157	BoLA-AW10	DLGLGAGAA	0.0000200	920833
1158	BoLA-AW10	LGLGAGAAT	0.0017480	237632
1159	BoLA-AW10	GLGAGAATP	0.0000180	929167
1160	BoLA-AW10	LGAGAATPG	0.0007190	358542
1161	BoLA-AW10	GAGAATPGS	0.0000890	720000
1162	BoLA-AW10	AGAATPGSS	0.0006420	375714
1163	BoLA-AW10	GAATPGSSQ	0.0007470	352708
1164	BoLA-AW10	AATPGSSQD	0.0001030	693939
1165	BoLA-AW10	ATPGSSQDF	0.0299500	33419
1166	BoLA-AW10	TPGSSQDFT	0.0000560	795000
1167	BoLA-AW10	PGSSQDFTV	0.0004770	423667
1168	BoLA-AW10	GSSQDFTVN	0.0001100	683333
1169	BoLA-AW10	SSQDFTVNV	0.0643700	14622	<= WB
1170	BoLA-AW10	SQDFTVNVG	0.0001860	590179
1171	BoLA-AW10	QDFTVNVGD	0.0002960	506081
1172	BoLA-AW10	DFTVNVGDR	0.0000060	976923
1173	BoLA-AW10	FTVNVGDRI	0.0175840	53189
1174	BoLA-AW10	TVNVGDRIF	0.0005790	391667
1175	BoLA-AW10	VNVGDRIFF	0.0200690	47505
1176	BoLA-AW10	NVGDRIFFD	0.0000180	929167
1177	BoLA-AW10	VGDRIFFDL	0.1190100	0.6299	<= WB
1178	BoLA-AW10	GDRIFFDLD	0.0001440	636046
1179	BoLA-AW10	DRIFFDLDS	0.0003480	477000
1180	BoLA-AW10	RIFFDLDSS	0.0001520	626744
1181	BoLA-AW10	IFFDLDSSL	0.0170700	54432
1182	BoLA-AW10	FFDLDSSLI	0.0006600	371429
1183	BoLA-AW10	FDLDSSLIR	0.0011030	297143
1184	BoLA-AW10	DLDSSLIRA	0.0000610	782500
1185	BoLA-AW10	LDSSLIRAD	0.0000760	746000
1186	BoLA-AW10	DSSLIRADA	0.0008010	342407
1187	BoLA-AW10	SSLIRADAQ	0.0015060	256417
1188	BoLA-AW10	SLIRADAQQ	0.0002620	529054
1189	BoLA-AW10	LIRADAQQT	0.0000260	896154
1190	BoLA-AW10	IRADAQQTL	0.0257680	38244
1191	BoLA-AW10	RADAQQTLS	0.0017390	238224
1192	BoLA-AW10	ADAQQTLSK	0.0014110	264815
1193	BoLA-AW10	DAQQTLSKQ	0.0001920	584821
1194	BoLA-AW10	AQQTLSKQA	0.0013270	272772
1195	BoLA-AW10	QQTLSKQAQ	0.0001780	597321
1196	BoLA-AW10	QTLSKQAQW	0.0103940	80050
1197	BoLA-AW10	TLSKQAQWL	0.0016260	246667
1198	BoLA-AW10	LSKQAQWLQ	0.0002830	514865
1199	BoLA-AW10	SKQAQWLQR	0.0002080	570536
1200	BoLA-AW10	KQAQWLQRY	0.0119090	72380
1201	BoLA-AW10	QAQWLQRYP	0.0003840	459565
1202	BoLA-AW10	AQWLQRYPQ	0.0022020	210794
1203	BoLA-AW10	QWLQRYPQY	0.0003720	465238
1204	BoLA-AW10	WLQRYPQYS	0.0000930	712000
1205	BoLA-AW10	LQRYPQYSI	0.0113580	74878
1206	BoLA-AW10	QRYPQYSIT	0.0003950	454783
1207	BoLA-AW10	RYPQYSITI	0.0418060	24055
1208	BoLA-AW10	YPQYSITIE	0.0003400	481053
1209	BoLA-AW10	PQYSITIEG	0.0002440	541216
1210	BoLA-AW10	QYSITIEGH	0.0000260	896154
1211	BoLA-AW10	YSITIEGHA	0.0088220	90296
1212	BoLA-AW10	SITIEGHAD	0.0000510	809375
1213	BoLA-AW10	ITIEGHADE	0.0007150	359375
1214	BoLA-AW10	TIEGHADER	0.0002040	574107
1215	BoLA-AW10	IEGHADERG	0.0000140	945833
1216	BoLA-AW10	EGHADERGT	0.0000810	736000
1217	BoLA-AW10	GHADERGTR	0.0005300	406129
1218	BoLA-AW10	HADERGTRE	0.0009540	317500
1219	BoLA-AW10	ADERGTREY	0.0006770	367609
1220	BoLA-AW10	DERGTREYN	0.0000330	869231
1221	BoLA-AW10	ERGTREYNL	0.0006210	380769
1222	BoLA-AW10	RGTREYNLA	0.0024410	199395
1223	BoLA-AW10	GTREYNLAL	0.0538010	18276	<= WB
1224	BoLA-AW10	TREYNLALG	0.0000400	843750
1225	BoLA-AW10	REYNLALGQ	0.0005210	409032
1226	BoLA-AW10	EYNLALGQR	0.0000510	809375
1227	BoLA-AW10	YNLALGQRR	0.0093260	86880
1228	BoLA-AW10	NLALGQRRA	0.0000810	736000
1229	BoLA-AW10	LALGQRRAA	0.0005030	415000
1230	BoLA-AW10	ALGQRRAAA	0.0002780	518243
1231	BoLA-AW10	LGQRRAAAT	0.0011230	294762
1232	BoLA-AW10	GQRRAAATR	0.0027550	187065
1233	BoLA-AW10	QRRAAATRD	0.0000180	929167
1234	BoLA-AW10	RRAAATRDF	0.0022610	207895
1235	BoLA-AW10	RAAATRDFL	0.0476470	20989
1236	BoLA-AW10	AAATRDFLA	0.0006440	375238
1237	BoLA-AW10	AATRDFLAS	0.0002930	508108
1238	BoLA-AW10	ATRDFLASR	0.0153030	59573
1239	BoLA-AW10	TRDFLASRG	0.0000720	755000
1240	BoLA-AW10	RDFLASRGV	0.0032220	171365
1241	BoLA-AW10	DFLASRGVP	0.0000060	976923
1242	BoLA-AW10	FLASRGVPT	0.0002730	521622
1243	BoLA-AW10	LASRGVPTN	0.0000670	767500
1244	BoLA-AW10	ASRGVPTNR	0.0046690	138031
1245	BoLA-AW10	SRGVPTNRM	0.0021370	214233
1246	BoLA-AW10	RGVPTNRMR	0.0055180	124252
1247	BoLA-AW10	GVPTNRMRT	0.0029540	179873
1248	BoLA-AW10	VPTNRMRTI	0.0023790	202249
1249	BoLA-AW10	PTNRMRTIS	0.0000840	730000
1250	BoLA-AW10	TNRMRTISY	0.0036700	159214
1251	BoLA-AW10	NRMRTISYG	0.0001400	640698
1252	BoLA-AW10	RMRTISYGN	0.0001000	698485
1253	BoLA-AW10	MRTISYGNE	0.0000260	896154
1254	BoLA-AW10	RTISYGNER	0.0131120	67388
1255	BoLA-AW10	TISYGNERP	0.0000100	961538
1256	BoLA-AW10	ISYGNERPV	0.0080550	96681
1257	BoLA-AW10	SYGNERPVA	0.0000910	716000
1258	BoLA-AW10	YGNERPVAV	0.0335140	29845
1259	BoLA-AW10	GNERPVAVC	0.0008190	339153
1260	BoLA-AW10	NERPVAVCD	0.0000480	818750
1261	BoLA-AW10	ERPVAVCDA	0.0002090	569643
1262	BoLA-AW10	RPVAVCDAD	0.0001720	603488
1263	BoLA-AW10	PVAVCDADT	0.0000060	976923
1264	BoLA-AW10	VAVCDADTC	0.0002790	517568
1265	BoLA-AW10	AVCDADTCW	0.0004740	424667
1266	BoLA-AW10	VCDADTCWS	0.0000140	945833
1267	BoLA-AW10	CDADTCWSQ	0.0000770	744000
1268	BoLA-AW10	DADTCWSQN	0.0000240	904167
1269	BoLA-AW10	ADTCWSQNR	0.0003740	464286
1270	BoLA-AW10	DTCWSQNRR	0.0001660	610465
1271	BoLA-AW10	TCWSQNRRA	0.0000660	770000
1272	BoLA-AW10	CWSQNRRAV	0.0001240	662121
1273	BoLA-AW10	WSQNRRAVT	0.0014880	257917
1274	BoLA-AW10	SQNRRAVTV	0.0092360	87480
1275	BoLA-AW10	QNRRAVTVL	0.0372750	27038
1276	BoLA-AW10	NRRAVTVLN	0.0000160	937500
1277	BoLA-AW10	RRAVTVLNG	0.0000870	724000
1278	BoLA-AW10	RAVTVLNGA	0.0030810	175841
1279	BoLA-AW10	AVTVLNGAG	0.0000810	736000
1280	BoLA-AW10	VTVLNGAGR	0.0028300	184348
1281	BoLA-T5	MRRIQSIAR	0.0315130	62576
1282	BoLA-T5	RRIQSIARS	0.0064280	148482
1283	BoLA-T5	RIQSIARSP	0.0003580	444074
1284	BoLA-T5	IQSIARSPI	0.0323560	61416
1285	BoLA-T5	QSIARSPIA	0.0090670	126150
1286	BoLA-T5	SIARSPIAI	0.0183810	86869
1287	BoLA-T5	IARSPIAIA	0.0249590	72576
1288	BoLA-T5	ARSPIAIAL	0.5742480	0.1748	<= SB
1289	BoLA-T5	RSPIAIALF	0.0205210	81547
1290	BoLA-T5	SPIAIALFM	0.0381130	55163
1291	BoLA-T5	PIAIALFMS	0.0000050	937500
1292	BoLA-T5	IAIALFMSL	0.0558010	42214
1293	BoLA-T5	AIALFMSLA	0.0007560	349552
1294	BoLA-T5	IALFMSLAV	0.0030340	206797
1295	BoLA-T5	ALFMSLAVA	0.0171980	90187
1296	BoLA-T5	LFMSLAVAG	0.0000590	690000
1297	BoLA-T5	FMSLAVAGC	0.0002720	481000
1298	BoLA-T5	MSLAVAGCA	0.0000770	654000
1299	BoLA-T5	SLAVAGCAS	0.0004630	410294
1300	BoLA-T5	LAVAGCASK	0.0003560	444815
1301	BoLA-T5	AVAGCASKK	0.0008080	341791
1302	BoLA-T5	VAGCASKKN	0.0000050	937500
1303	BoLA-T5	AGCASKKNL	0.0039070	185776
1304	BoLA-T5	GCASKKNLP	0.0000140	857143
1305	BoLA-T5	CASKKNLPN	0.0000190	827778
1306	BoLA-T5	ASKKNLPNN	0.0003130	461739
1307	BoLA-T5	SKKNLPNNA	0.1018750	25431
1308	BoLA-T5	KKNLPNNAG	0.0212830	79781
1309	BoLA-T5	KNLPNNAGD	0.0001220	591837
1310	BoLA-T5	NLPNNAGDL	0.0003460	448519
1311	BoLA-T5	LPNNAGDLG	0.0000550	698000
1312	BoLA-T5	PNNAGDLGL	0.0003110	462609
1313	BoLA-T5	NNAGDLGLG	0.0000740	660000
1314	BoLA-T5	NAGDLGLGA	0.0012670	291795
1315	BoLA-T5	AGDLGLGAG	0.0000670	674000
1316	BoLA-T5	GDLGLGAGA	0.0018650	252235
1317	BoLA-T5	DLGLGAGAA	0.0000250	795833
1318	BoLA-T5	LGLGAGAAT	0.0007010	358667
1319	BoLA-T5	GLGAGAATP	0.0001360	577551
1320	BoLA-T5	LGAGAATPG	0.0001220	591837
1321	BoLA-T5	GAGAATPGS	0.0001370	576531
1322	BoLA-T5	AGAATPGSS	0.0006430	368772
1323	BoLA-T5	GAATPGSSQ	0.0087660	128169
1324	BoLA-T5	AATPGSSQD	0.0001870	533562
1325	BoLA-T5	ATPGSSQDF	0.0075800	137275
1326	BoLA-T5	TPGSSQDFT	0.0000230	805556
1327	BoLA-T5	PGSSQDFTV	0.0000480	716667
1328	BoLA-T5	GSSQDFTVN	0.0008150	340746
1329	BoLA-T5	SSQDFTVNV	0.0236870	74743
1330	BoLA-T5	SQDFTVNVG	0.0340800	59289
1331	BoLA-T5	QDFTVNVGD	0.0000850	641429
1332	BoLA-T5	DFTVNVGDR	0.0000260	791667
1333	BoLA-T5	FTVNVGDRI	0.0010390	313370
1334	BoLA-T5	TVNVGDRIF	0.0328120	60788
1335	BoLA-T5	VNVGDRIFF	0.0433550	50447
1336	BoLA-T5	NVGDRIFFD	0.0000080	900000
1337	BoLA-T5	VGDRIFFDL	0.0007770	346418
1338	BoLA-T5	GDRIFFDLD	0.0007560	349552
1339	BoLA-T5	DRIFFDLDS	0.0006370	369825
1340	BoLA-T5	RIFFDLDSS	0.0004070	427188
1341	BoLA-T5	IFFDLDSSL	0.0560730	42073
1342	BoLA-T5	FFDLDSSLI	0.0003260	456400
1343	BoLA-T5	FDLDSSLIR	0.0082110	132247
1344	BoLA-T5	DLDSSLIRA	0.0001280	585714
1345	BoLA-T5	LDSSLIRAD	0.0000350	754167
1346	BoLA-T5	DSSLIRADA	0.0000510	708333
1347	BoLA-T5	SSLIRADAQ	0.0067150	145476
1348	BoLA-T5	SLIRADAQQ	0.0061470	151681
1349	BoLA-T5	LIRADAQQT	0.0003920	432069
1350	BoLA-T5	IRADAQQTL	0.3481980	0.5717	<= WB
1351	BoLA-T5	RADAQQTLS	0.0016380	265333
1352	BoLA-T5	ADAQQTLSK	0.0183060	87078
1353	BoLA-T5	DAQQTLSKQ	0.0002140	515069
1354	BoLA-T5	AQQTLSKQA	0.1623340	15889	<= WB
1355	BoLA-T5	QQTLSKQAQ	0.0465190	47976
1356	BoLA-T5	QTLSKQAQW	0.0207240	81070
1357	BoLA-T5	TLSKQAQWL	0.0069170	143361
1358	BoLA-T5	LSKQAQWLQ	0.0004990	400541
1359	BoLA-T5	SKQAQWLQR	0.0452670	48927
1360	BoLA-T5	KQAQWLQRY	0.6511180	0.1173	<= SB
1361	BoLA-T5	QAQWLQRYP	0.0002380	498889
1362	BoLA-T5	AQWLQRYPQ	0.1635250	15771	<= WB
1363	BoLA-T5	QWLQRYPQY	0.0379500	55329
1364	BoLA-T5	WLQRYPQYS	0.0002330	502055
1365	BoLA-T5	LQRYPQYSI	0.2930630	0.7518	<= WB
1366	BoLA-T5	QRYPQYSIT	0.0177780	88553
1367	BoLA-T5	RYPQYSITI	0.0133920	103365
1368	BoLA-T5	YPQYSITIE	0.0005500	387917
1369	BoLA-T5	PQYSITIEG	0.0116540	111050
1370	BoLA-T5	QYSITIEGH	0.0008080	341791
1371	BoLA-T5	YSITIEGHA	0.0009500	323373
1372	BoLA-T5	SITIEGHAD	0.0000840	642857
1373	BoLA-T5	ITIEGHADE	0.0004260	421250
1374	BoLA-T5	TIEGHADER	0.0003120	462174
1375	BoLA-T5	IEGHADERG	0.0000570	694000
1376	BoLA-T5	EGHADERGT	0.0000150	850000
1377	BoLA-T5	GHADERGTR	0.0288080	66438
1378	BoLA-T5	HADERGTRE	0.0010810	308911
1379	BoLA-T5	ADERGTREY	0.0105830	116790
1380	BoLA-T5	DERGTREYN	0.0002490	492778
1381	BoLA-T5	ERGTREYNL	0.0134870	102956
1382	BoLA-T5	RGTREYNLA	0.0002790	477500
1383	BoLA-T5	GTREYNLAL	0.2580650	0.8955	<= WB
1384	BoLA-T5	TREYNLALG	0.0005150	396410
1385	BoLA-T5	REYNLALGQ	0.0508360	44793
1386	BoLA-T5	EYNLALGQR	0.0001070	610000
1387	BoLA-T5	YNLALGQRR	0.0041770	180265
1388	BoLA-T5	NLALGQRRA	0.0005920	379167
1389	BoLA-T5	LALGQRRAA	0.0032150	201755
1390	BoLA-T5	ALGQRRAAA	0.0055710	158801
1391	BoLA-T5	LGQRRAAAT	0.0001520	561225
1392	BoLA-T5	GQRRAAATR	0.2098880	12030	<= WB
1393	BoLA-T5	QRRAAATRD	0.0003320	454000
1394	BoLA-T5	RRAAATRDF	0.1111820	23625
1395	BoLA-T5	RAAATRDFL	0.0136250	102362
1396	BoLA-T5	AAATRDFLA	0.0101150	119298
1397	BoLA-T5	AATRDFLAS	0.0011230	304752
1398	BoLA-T5	ATRDFLASR	0.0218540	78570
1399	BoLA-T5	TRDFLASRG	0.0004090	426562
1400	BoLA-T5	RDFLASRGV	0.0048330	169330
1401	BoLA-T5	DFLASRGVP	0.0000200	822222
1402	BoLA-T5	FLASRGVPT	0.0017110	260909
1403	BoLA-T5	LASRGVPTN	0.0001910	530822
1404	BoLA-T5	ASRGVPTNR	0.0107910	115675
1405	BoLA-T5	SRGVPTNRM	0.1615310	15968	<= WB
1406	BoLA-T5	RGVPTNRMR	0.0068000	144586
1407	BoLA-T5	GVPTNRMRT	0.0003910	432414
1408	BoLA-T5	VPTNRMRTI	0.0024030	227546
1409	BoLA-T5	PTNRMRTIS	0.0000140	857143
1410	BoLA-T5	TNRMRTISY	0.3384460	0.5981	<= WB
1411	BoLA-T5	NRMRTISYG	0.0014080	280625
1412	BoLA-T5	RMRTISYGN	0.0019540	247633
1413	BoLA-T5	MRTISYGNE	0.0001320	581633
1414	BoLA-T5	RTISYGNER	0.0023760	228535
1415	BoLA-T5	TISYGNERP	0.0000310	770833
1416	BoLA-T5	ISYGNERPV	0.0065930	146754
1417	BoLA-T5	SYGNERPVA	0.0036910	190213
1418	BoLA-T5	YGNERPVAV	0.0495650	45662
1419	BoLA-T5	GNERPVAVC	0.0043390	177504
1420	BoLA-T5	NERPVAVCD	0.0004400	417059
1421	BoLA-T5	ERPVAVCDA	0.0002100	517808
1422	BoLA-T5	RPVAVCDAD	0.0000140	857143
1423	BoLA-T5	PVAVCDADT	0.0000010	987500
1424	BoLA-T5	VAVCDADTC	0.0000340	758333
1425	BoLA-T5	AVCDADTCW	0.0073990	138717
1426	BoLA-T5	VCDADTCWS	0.0000010	987500
1427	BoLA-T5	CDADTCWSQ	0.0000450	725000
1428	BoLA-T5	DADTCWSQN	0.0000030	962500
1429	BoLA-T5	ADTCWSQNR	0.0007780	346269
1430	BoLA-T5	DTCWSQNRR	0.0000290	779167
1431	BoLA-T5	TCWSQNRRA	0.0004400	417059
1432	BoLA-T5	CWSQNRRAV	0.0000880	637143
1433	BoLA-T5	WSQNRRAVT	0.0004700	408378
1434	BoLA-T5	SQNRRAVTV	0.5300070	0.2300	<= SB
1435	BoLA-T5	QNRRAVTVL	0.1475750	17731	<= WB
1436	BoLA-T5	NRRAVTVLN	0.0029450	209276
1437	BoLA-T5	RRAVTVLNG	0.0011980	297692
1438	BoLA-T5	RAVTVLNGA	0.0009380	324819
1439	BoLA-T5	AVTVLNGAG	0.0001920	530137
1440	BoLA-T5	VTVLNGAGR	0.0003500	447037
1441	BoLA-1:00901	MRRIQSIAR	0.0041240	142418
1442	BoLA-1:00901	RRIQSIARS	0.0010790	260206
1443	BoLA-1:00901	RIQSIARSP	0.0007960	294348
1444	BoLA-1:00901	IQSIARSPI	0.0141030	72497
1445	BoLA-1:00901	QSIARSPIA	0.0085810	97363
1446	BoLA-1:00901	SIARSPIAI	0.0321370	40453
1447	BoLA-1:00901	IARSPIAIA	0.0174680	63430
1448	BoLA-1:00901	ARSPIAIAL	0.1978190	0.5089	<= WB
1449	BoLA-1:00901	RSPIAIALF	0.0542890	25380
1450	BoLA-1:00901	SPIAIALFM	0.0469380	28998
1451	BoLA-1:00901	PIAIALFMS	0.0000080	880000
1452	BoLA-1:00901	IAIALFMSL	0.0522560	26380
1453	BoLA-1:00901	AIALFMSLA	0.0016050	220783
1454	BoLA-1:00901	IALFMSLAV	0.0026060	177560
1455	BoLA-1:00901	ALFMSLAVA	0.0135830	74201
1456	BoLA-1:00901	LFMSLAVAG	0.0000770	606250
1457	BoLA-1:00901	FMSLAVAGC	0.0002280	452941
1458	BoLA-1:00901	MSLAVAGCA	0.0001190	544792
1459	BoLA-1:00901	SLAVAGCAS	0.0012790	242778
1460	BoLA-1:00901	LAVAGCASK	0.0003140	410000
1461	BoLA-1:00901	AVAGCASKK	0.0004610	359737
1462	BoLA-1:00901	VAGCASKKN	0.0000080	880000
1463	BoLA-1:00901	AGCASKKNL	0.0033690	157179
1464	BoLA-1:00901	GCASKKNLP	0.0000130	833333
1465	BoLA-1:00901	CASKKNLPN	0.0000240	761111
1466	BoLA-1:00901	ASKKNLPNN	0.0004190	372188
1467	BoLA-1:00901	SKKNLPNNA	0.0073530	106427
1468	BoLA-1:00901	KKNLPNNAG	0.0035460	153453
1469	BoLA-1:00901	KNLPNNAGD	0.0001840	483077
1470	BoLA-1:00901	NLPNNAGDL	0.0009040	279302
1471	BoLA-1:00901	LPNNAGDLG	0.0000650	631250
1472	BoLA-1:00901	PNNAGDLGL	0.0004780	355263
1473	BoLA-1:00901	NNAGDLGLG	0.0000710	618750
1474	BoLA-1:00901	NAGDLGLGA	0.0004620	359474
1475	BoLA-1:00901	AGDLGLGAG	0.0000760	608333
1476	BoLA-1:00901	GDLGLGAGA	0.0006760	313898
1477	BoLA-1:00901	DLGLGAGAA	0.0000350	715385
1478	BoLA-1:00901	LGLGAGAAT	0.0005690	333696
1479	BoLA-1:00901	GLGAGAATP	0.0002000	471429
1480	BoLA-1:00901	LGAGAATPG	0.0000850	592647
1481	BoLA-1:00901	GAGAATPGS	0.0001560	506250
1482	BoLA-1:00901	AGAATPGSS	0.0007030	309310
1483	BoLA-1:00901	GAATPGSSQ	0.0071880	107701
1484	BoLA-1:00901	AATPGSSQD	0.0002890	420952
1485	BoLA-1:00901	ATPGSSQDF	0.0165610	65613
1486	BoLA-1:00901	TPGSSQDFT	0.0000170	800000
1487	BoLA-1:00901	PGSSQDFTV	0.0000480	673529
1488	BoLA-1:00901	GSSQDFTVN	0.0003000	416087
1489	BoLA-1:00901	SSQDFTVNV	0.0389120	34351
1490	BoLA-1:00901	SQDFTVNVG	0.0199340	58054
1491	BoLA-1:00901	QDFTVNVGD	0.0000340	719231
1492	BoLA-1:00901	DFTVNVGDR	0.0000050	916667
1493	BoLA-1:00901	FTVNVGDRI	0.0025180	180254
1494	BoLA-1:00901	TVNVGDRIF	0.0470860	28925
1495	BoLA-1:00901	VNVGDRIFF	0.0504250	27282
1496	BoLA-1:00901	NVGDRIFFD	0.0000210	777778
1497	BoLA-1:00901	VGDRIFFDL	0.0003310	402917
1498	BoLA-1:00901	GDRIFFDLD	0.0000810	598529
1499	BoLA-1:00901	DRIFFDLDS	0.0000650	631250
1500	BoLA-1:00901	RIFFDLDSS	0.0007830	296232
1501	BoLA-1:00901	IFFDLDSSL	0.0612490	22558
1502	BoLA-1:00901	FFDLDSSLI	0.0003660	390000
1503	BoLA-1:00901	FDLDSSLIR	0.0041430	142070
1504	BoLA-1:00901	DLDSSLIRA	0.0002350	448947
1505	BoLA-1:00901	LDSSLIRAD	0.0000200	783333
1506	BoLA-1:00901	DSSLIRADA	0.0001210	542708
1507	BoLA-1:00901	SSLIRADAQ	0.0026460	176355
1508	BoLA-1:00901	SLIRADAQQ	0.0102780	87967
1509	BoLA-1:00901	LIRADAQQT	0.0008620	285000
1510	BoLA-1:00901	IRADAQQTL	0.0799870	16902	<= WB
1511	BoLA-1:00901	RADAQQTLS	0.0007610	299420
1512	BoLA-1:00901	ADAQQTLSK	0.0076900	103827
1513	BoLA-1:00901	DAQQTLSKQ	0.0005410	339783
1514	BoLA-1:00901	AQQTLSKQA	0.0508240	27085
1515	BoLA-1:00901	QQTLSKQAQ	0.0102830	87943
1516	BoLA-1:00901	QTLSKQAQW	0.0320200	40585
1517	BoLA-1:00901	TLSKQAQWL	0.0146070	70845
1518	BoLA-1:00901	LSKQAQWLQ	0.0013020	240952
1519	BoLA-1:00901	SKQAQWLQR	0.0145320	71091
1520	BoLA-1:00901	KQAQWLQRY	0.5296230	0.0340	<= SB
1521	BoLA-1:00901	QAQWLQRYP	0.0000530	658824
1522	BoLA-1:00901	AQWLQRYPQ	0.0590780	23415
1523	BoLA-1:00901	QWLQRYPQY	0.0372270	35722
1524	BoLA-1:00901	WLQRYPQYS	0.0002030	469286
1525	BoLA-1:00901	LQRYPQYSI	0.1183930	10615	<= WB
1526	BoLA-1:00901	QRYPQYSIT	0.0012810	242619
1527	BoLA-1:00901	RYPQYSITI	0.0113750	82861
1528	BoLA-1:00901	YPQYSITIE	0.0006540	317627
1529	BoLA-1:00901	PQYSITIEG	0.0083890	98645
1530	BoLA-1:00901	QYSITIEGH	0.0006060	326296
1531	BoLA-1:00901	YSITIEGHA	0.0015200	225904
1532	BoLA-1:00901	SITIEGHAD	0.0001620	500000
1533	BoLA-1:00901	ITIEGHADE	0.0002350	448947
1534	BoLA-1:00901	TIEGHADER	0.0003400	399286
1535	BoLA-1:00901	IEGHADERG	0.0000280	742308
1536	BoLA-1:00901	EGHADERGT	0.0000280	742308
1537	BoLA-1:00901	GHADERGTR	0.0035880	152568
1538	BoLA-1:00901	HADERGTRE	0.0007630	299130
1539	BoLA-1:00901	ADERGTREY	0.0078530	102569
1540	BoLA-1:00901	DERGTREYN	0.0001320	531250
1541	BoLA-1:00901	ERGTREYNL	0.0028210	171084
1542	BoLA-1:00901	RGTREYNLA	0.0001910	477857
1543	BoLA-1:00901	GTREYNLAL	0.3059150	0.2176	<= SB
1544	BoLA-1:00901	TREYNLALG	0.0003850	383214
1545	BoLA-1:00901	REYNLALGQ	0.0097630	90461
1546	BoLA-1:00901	EYNLALGQR	0.0000580	645833
1547	BoLA-1:00901	YNLALGQRR	0.0022400	190373
1548	BoLA-1:00901	NLALGQRRA	0.0005890	329444
1549	BoLA-1:00901	LALGQRRAA	0.0030430	165079
1550	BoLA-1:00901	ALGQRRAAA	0.0047000	133403
1551	BoLA-1:00901	LGQRRAAAT	0.0000740	612500
1552	BoLA-1:00901	GQRRAAATR	0.0877150	15321	<= WB
1553	BoLA-1:00901	QRRAAATRD	0.0000380	703846
1554	BoLA-1:00901	RRAAATRDF	0.0196210	58662
1555	BoLA-1:00901	RAAATRDFL	0.0353480	37437
1556	BoLA-1:00901	AAATRDFLA	0.0089900	94698
1557	BoLA-1:00901	AATRDFLAS	0.0011210	256262
1558	BoLA-1:00901	ATRDFLASR	0.0192430	59396
1559	BoLA-1:00901	TRDFLASRG	0.0001540	508333
1560	BoLA-1:00901	RDFLASRGV	0.0038740	146996
1561	BoLA-1:00901	DFLASRGVP	0.0000950	577941
1562	BoLA-1:00901	FLASRGVPT	0.0013670	236159
1563	BoLA-1:00901	LASRGVPTN	0.0001040	564706
1564	BoLA-1:00901	ASRGVPTNR	0.0119320	80315
1565	BoLA-1:00901	SRGVPTNRM	0.0219920	54169
1566	BoLA-1:00901	RGVPTNRMR	0.0043460	138663
1567	BoLA-1:00901	GVPTNRMRT	0.0003060	413478
1568	BoLA-1:00901	VPTNRMRTI	0.0015950	221386
1569	BoLA-1:00901	PTNRMRTIS	0.0000290	738462
1570	BoLA-1:00901	TNRMRTISY	0.2394930	0.3720	<= SB
1571	BoLA-1:00901	NRMRTISYG	0.0002720	429048
1572	BoLA-1:00901	RMRTISYGN	0.0017170	214375
1573	BoLA-1:00901	MRTISYGNE	0.0000060	900000
1574	BoLA-1:00901	RTISYGNER	0.0034880	154674
1575	BoLA-1:00901	TISYGNERP	0.0000400	697059
1576	BoLA-1:00901	ISYGNERPV	0.0156340	68011
1577	BoLA-1:00901	SYGNERPVA	0.0013610	236594
1578	BoLA-1:00901	YGNERPVAV	0.0433680	31115
1579	BoLA-1:00901	GNERPVAVC	0.0005220	344286
1580	BoLA-1:00901	NERPVAVCD	0.0001670	496154
1581	BoLA-1:00901	ERPVAVCDA	0.0000220	772222
1582	BoLA-1:00901	RPVAVCDAD	0.0000130	833333
1583	BoLA-1:00901	PVAVCDADT	0.0000000	1000000
1584	BoLA-1:00901	VAVCDADTC	0.0000200	783333
1585	BoLA-1:00901	AVCDADTCW	0.0047990	131932
1586	BoLA-1:00901	VCDADTCWS	0.0000020	966667
1587	BoLA-1:00901	CDADTCWSQ	0.0000240	761111
1588	BoLA-1:00901	DADTCWSQN	0.0000010	983333
1589	BoLA-1:00901	ADTCWSQNR	0.0001040	564706
1590	BoLA-1:00901	DTCWSQNRR	0.0000540	655882
1591	BoLA-1:00901	TCWSQNRRA	0.0011730	251402
1592	BoLA-1:00901	CWSQNRRAV	0.0000390	700000
1593	BoLA-1:00901	WSQNRRAVT	0.0003080	412609
1594	BoLA-1:00901	SQNRRAVTV	0.3109320	0.2078	<= SB
1595	BoLA-1:00901	QNRRAVTVL	0.0671130	20244
1596	BoLA-1:00901	NRRAVTVLN	0.0003350	401250
1597	BoLA-1:00901	RRAVTVLNG	0.0003130	410435
1598	BoLA-1:00901	RAVTVLNGA	0.0013640	236377
1599	BoLA-1:00901	AVTVLNGAG	0.0004260	370000
1600	BoLA-1:00901	VTVLNGAGR	0.0003630	391071
1601	BoLA-1:00902	MRRIQSIAR	0.0315130	62576
1602	BoLA-1:00902	RRIQSIARS	0.0064280	148482
1603	BoLA-1:00902	RIQSIARSP	0.0003580	444074
1604	BoLA-1:00902	IQSIARSPI	0.0323560	61416
1605	BoLA-1:00902	QSIARSPIA	0.0090670	126150
1606	BoLA-1:00902	SIARSPIAI	0.0183810	86869
1607	BoLA-1:00902	IARSPIAIA	0.0249590	72576
1608	BoLA-1:00902	ARSPIAIAL	0.5742480	0.1748	<= SB
1609	BoLA-1:00902	RSPIAIALF	0.0205210	81547
1610	BoLA-1:00902	SPIAIALFM	0.0381130	55163
1611	BoLA-1:00902	PIAIALFMS	0.0000050	937500
1612	BoLA-1:00902	IAIALFMSL	0.0558010	42214
1613	BoLA-1:00902	AIALFMSLA	0.0007560	349552
1614	BoLA-1:00902	IALFMSLAV	0.0030340	206797
1615	BoLA-1:00902	ALFMSLAVA	0.0171980	90187
1616	BoLA-1:00902	LFMSLAVAG	0.0000590	690000
1617	BoLA-1:00902	FMSLAVAGC	0.0002720	481000
1618	BoLA-1:00902	MSLAVAGCA	0.0000770	654000
1619	BoLA-1:00902	SLAVAGCAS	0.0004630	410294
1620	BoLA-1:00902	LAVAGCASK	0.0003560	444815
1621	BoLA-1:00902	AVAGCASKK	0.0008080	341791
1622	BoLA-1:00902	VAGCASKKN	0.0000050	937500
1623	BoLA-1:00902	AGCASKKNL	0.0039070	185776
1624	BoLA-1:00902	GCASKKNLP	0.0000140	857143
1625	BoLA-1:00902	CASKKNLPN	0.0000190	827778
1626	BoLA-1:00902	ASKKNLPNN	0.0003130	461739
1627	BoLA-1:00902	SKKNLPNNA	0.1018750	25431
1628	BoLA-1:00902	KKNLPNNAG	0.0212830	79781
1629	BoLA-1:00902	KNLPNNAGD	0.0001220	591837
1630	BoLA-1:00902	NLPNNAGDL	0.0003460	448519
1631	BoLA-1:00902	LPNNAGDLG	0.0000550	698000
1632	BoLA-1:00902	PNNAGDLGL	0.0003110	462609
1633	BoLA-1:00902	NNAGDLGLG	0.0000740	660000
1634	BoLA-1:00902	NAGDLGLGA	0.0012670	291795
1635	BoLA-1:00902	AGDLGLGAG	0.0000670	674000
1636	BoLA-1:00902	GDLGLGAGA	0.0018650	252235
1637	BoLA-1:00902	DLGLGAGAA	0.0000250	795833
1638	BoLA-1:00902	LGLGAGAAT	0.0007010	358667
1639	BoLA-1:00902	GLGAGAATP	0.0001360	577551
1640	BoLA-1:00902	LGAGAATPG	0.0001220	591837
1641	BoLA-1:00902	GAGAATPGS	0.0001370	576531
1642	BoLA-1:00902	AGAATPGSS	0.0006430	368772
1643	BoLA-1:00902	GAATPGSSQ	0.0087660	128169
1644	BoLA-1:00902	AATPGSSQD	0.0001870	533562
1645	BoLA-1:00902	ATPGSSQDF	0.0075800	137275
1646	BoLA-1:00902	TPGSSQDFT	0.0000230	805556
1647	BoLA-1:00902	PGSSQDFTV	0.0000480	716667
1648	BoLA-1:00902	GSSQDFTVN	0.0008150	340746
1649	BoLA-1:00902	SSQDFTVNV	0.0236870	74743
1650	BoLA-1:00902	SQDFTVNVG	0.0340800	59289
1651	BoLA-1:00902	QDFTVNVGD	0.0000850	641429
1652	BoLA-1:00902	DFTVNVGDR	0.0000260	791667
1653	BoLA-1:00902	FTVNVGDRI	0.0010390	313370
1654	BoLA-1:00902	TVNVGDRIF	0.0328120	60788
1655	BoLA-1:00902	VNVGDRIFF	0.0433550	50447
1656	BoLA-1:00902	NVGDRIFFD	0.0000080	900000
1657	BoLA-1:00902	VGDRIFFDL	0.0007770	346418
1658	BoLA-1:00902	GDRIFFDLD	0.0007560	349552
1659	BoLA-1:00902	DRIFFDLDS	0.0006370	369825
1660	BoLA-1:00902	RIFFDLDSS	0.0004070	427188
1661	BoLA-1:00902	IFFDLDSSL	0.0560730	42073
1662	BoLA-1:00902	FFDLDSSLI	0.0003260	456400
1663	BoLA-1:00902	FDLDSSLIR	0.0082110	132247
1664	BoLA-1:00902	DLDSSLIRA	0.0001280	585714
1665	BoLA-1:00902	LDSSLIRAD	0.0000350	754167
1666	BoLA-1:00902	DSSLIRADA	0.0000510	708333
1667	BoLA-1:00902	SSLIRADAQ	0.0067150	145476
1668	BoLA-1:00902	SLIRADAQQ	0.0061470	151681
1669	BoLA-1:00902	LIRADAQQT	0.0003920	432069
1670	BoLA-1:00902	IRADAQQTL	0.3481980	0.5717	<= WB
1671	BoLA-1:00902	RADAQQTLS	0.0016380	265333
1672	BoLA-1:00902	ADAQQTLSK	0.0183060	87078
1673	BoLA-1:00902	DAQQTLSKQ	0.0002140	515069
1674	BoLA-1:00902	AQQTLSKQA	0.1623340	15889	<= WB
1675	BoLA-1:00902	QQTLSKQAQ	0.0465190	47976
1676	BoLA-1:00902	QTLSKQAQW	0.0207240	81070
1677	BoLA-1:00902	TLSKQAQWL	0.0069170	143361
1678	BoLA-1:00902	LSKQAQWLQ	0.0004990	400541
1679	BoLA-1:00902	SKQAQWLQR	0.0452670	48927
1680	BoLA-1:00902	KQAQWLQRY	0.6511180	0.1173	<= SB
1681	BoLA-1:00902	QAQWLQRYP	0.0002380	498889
1682	BoLA-1:00902	AQWLQRYPQ	0.1635250	15771	<= WB
1683	BoLA-1:00902	QWLQRYPQY	0.0379500	55329
1684	BoLA-1:00902	WLQRYPQYS	0.0002330	502055
1685	BoLA-1:00902	LQRYPQYSI	0.2930630	0.7518	<= WB
1686	BoLA-1:00902	QRYPQYSIT	0.0177780	88553
1687	BoLA-1:00902	RYPQYSITI	0.0133920	103365
1688	BoLA-1:00902	YPQYSITIE	0.0005500	387917
1689	BoLA-1:00902	PQYSITIEG	0.0116540	111050
1690	BoLA-1:00902	QYSITIEGH	0.0008080	341791
1691	BoLA-1:00902	YSITIEGHA	0.0009500	323373
1692	BoLA-1:00902	SITIEGHAD	0.0000840	642857
1693	BoLA-1:00902	ITIEGHADE	0.0004260	421250
1694	BoLA-1:00902	TIEGHADER	0.0003120	462174
1695	BoLA-1:00902	IEGHADERG	0.0000570	694000
1696	BoLA-1:00902	EGHADERGT	0.0000150	850000
1697	BoLA-1:00902	GHADERGTR	0.0288080	66438
1698	BoLA-1:00902	HADERGTRE	0.0010810	308911
1699	BoLA-1:00902	ADERGTREY	0.0105830	116790
1700	BoLA-1:00902	DERGTREYN	0.0002490	492778
1701	BoLA-1:00902	ERGTREYNL	0.0134870	102956
1702	BoLA-1:00902	RGTREYNLA	0.0002790	477500
1703	BoLA-1:00902	GTREYNLAL	0.2580650	0.8955	<= WB
1704	BoLA-1:00902	TREYNLALG	0.0005150	396410
1705	BoLA-1:00902	REYNLALGQ	0.0508360	44793
1706	BoLA-1:00902	EYNLALGQR	0.0001070	610000
1707	BoLA-1:00902	YNLALGQRR	0.0041770	180265
1708	BoLA-1:00902	NLALGQRRA	0.0005920	379167
1709	BoLA-1:00902	LALGQRRAA	0.0032150	201755
1710	BoLA-1:00902	ALGQRRAAA	0.0055710	158801
1711	BoLA-1:00902	LGQRRAAAT	0.0001520	561225
1712	BoLA-1:00902	GQRRAAATR	0.2098880	12030	<= WB
1713	BoLA-1:00902	QRRAAATRD	0.0003320	454000
1714	BoLA-1:00902	RRAAATRDF	0.1111820	23625
1715	BoLA-1:00902	RAAATRDFL	0.0136250	102362
1716	BoLA-1:00902	AAATRDFLA	0.0101150	119298
1717	BoLA-1:00902	AATRDFLAS	0.0011230	304752
1718	BoLA-1:00902	ATRDFLASR	0.0218540	78570
1719	BoLA-1:00902	TRDFLASRG	0.0004090	426562
1720	BoLA-1:00902	RDFLASRGV	0.0048330	169330
1721	BoLA-1:00902	DFLASRGVP	0.0000200	822222
1722	BoLA-1:00902	FLASRGVPT	0.0017110	260909
1723	BoLA-1:00902	LASRGVPTN	0.0001910	530822
1724	BoLA-1:00902	ASRGVPTNR	0.0107910	115675
1725	BoLA-1:00902	SRGVPTNRM	0.1615310	15968	<= WB
1726	BoLA-1:00902	RGVPTNRMR	0.0068000	144586
1727	BoLA-1:00902	GVPTNRMRT	0.0003910	432414
1728	BoLA-1:00902	VPTNRMRTI	0.0024030	227546
1729	BoLA-1:00902	PTNRMRTIS	0.0000140	857143
1730	BoLA-1:00902	TNRMRTISY	0.3384460	0.5981	<= WB
1731	BoLA-1:00902	NRMRTISYG	0.0014080	280625
1732	BoLA-1:00902	RMRTISYGN	0.0019540	247633
1733	BoLA-1:00902	MRTISYGNE	0.0001320	581633
1734	BoLA-1:00902	RTISYGNER	0.0023760	228535
1735	BoLA-1:00902	TISYGNERP	0.0000310	770833
1736	BoLA-1:00902	ISYGNERPV	0.0065930	146754
1737	BoLA-1:00902	SYGNERPVA	0.0036910	190213
1738	BoLA-1:00902	YGNERPVAV	0.0495650	45662
1739	BoLA-1:00902	GNERPVAVC	0.0043390	177504
1740	BoLA-1:00902	NERPVAVCD	0.0004400	417059
1741	BoLA-1:00902	ERPVAVCDA	0.0002100	517808
1742	BoLA-1:00902	RPVAVCDAD	0.0000140	857143
1743	BoLA-1:00902	PVAVCDADT	0.0000010	987500
1744	BoLA-1:00902	VAVCDADTC	0.0000340	758333
1745	BoLA-1:00902	AVCDADTCW	0.0073990	138717
1746	BoLA-1:00902	VCDADTCWS	0.0000010	987500
1747	BoLA-1:00902	CDADTCWSQ	0.0000450	725000
1748	BoLA-1:00902	DADTCWSQN	0.0000030	962500
1749	BoLA-1:00902	ADTCWSQNR	0.0007780	346269
1750	BoLA-1:00902	DTCWSQNRR	0.0000290	779167
1751	BoLA-1:00902	TCWSQNRRA	0.0004400	417059
1752	BoLA-1:00902	CWSQNRRAV	0.0000880	637143
1753	BoLA-1:00902	WSQNRRAVT	0.0004700	408378
1754	BoLA-1:00902	SQNRRAVTV	0.5300070	0.2300	<= SB
1755	BoLA-1:00902	QNRRAVTVL	0.1475750	17731	<= WB
1756	BoLA-1:00902	NRRAVTVLN	0.0029450	209276
1757	BoLA-1:00902	RRAVTVLNG	0.0011980	297692
1758	BoLA-1:00902	RAVTVLNGA	0.0009380	324819
1759	BoLA-1:00902	AVTVLNGAG	0.0001920	530137
1760	BoLA-1:00902	VTVLNGAGR	0.0003500	447037
1761	BoLA-1:01901	MRRIQSIAR	0.0009900	448571
1762	BoLA-1:01901	RRIQSIARS	0.0064030	245795
1763	BoLA-1:01901	RIQSIARSP	0.0003770	562143
1764	BoLA-1:01901	IQSIARSPI	0.0483640	75832
1765	BoLA-1:01901	QSIARSPIA	0.0096280	204002
1766	BoLA-1:01901	SIARSPIAI	0.0198530	136391
1767	BoLA-1:01901	IARSPIAIA	0.0057580	256888
1768	BoLA-1:01901	ARSPIAIAL	0.2537750	16535	<= WB
1769	BoLA-1:01901	RSPIAIALF	0.0112450	188393
1770	BoLA-1:01901	SPIAIALFM	0.0456640	79009
1771	BoLA-1:01901	PIAIALFMS	0.0000220	888462
1772	BoLA-1:01901	IAIALFMSL	0.0644530	61156
1773	BoLA-1:01901	AIALFMSLA	0.0066460	241894
1774	BoLA-1:01901	IALFMSLAV	0.0093900	206542
1775	BoLA-1:01901	ALFMSLAVA	0.0405010	85882
1776	BoLA-1:01901	LFMSLAVAG	0.0007890	473939
1777	BoLA-1:01901	FMSLAVAGC	0.0023000	355721
1778	BoLA-1:01901	MSLAVAGCA	0.0004140	549306
1779	BoLA-1:01901	SLAVAGCAS	0.0002520	610326
1780	BoLA-1:01901	LAVAGCASK	0.0000310	853846
1781	BoLA-1:01901	AVAGCASKK	0.0000870	741026
1782	BoLA-1:01901	VAGCASKKN	0.0000020	987500
1783	BoLA-1:01901	AGCASKKNL	0.0023210	354712
1784	BoLA-1:01901	GCASKKNLP	0.0000200	896154
1785	BoLA-1:01901	CASKKNLPN	0.0000030	981250
1786	BoLA-1:01901	ASKKNLPNN	0.0002310	621739
1787	BoLA-1:01901	SKKNLPNNA	0.0492570	74790
1788	BoLA-1:01901	KKNLPNNAG	0.0044530	284887
1789	BoLA-1:01901	KNLPNNAGD	0.0000530	798214
1790	BoLA-1:01901	NLPNNAGDL	0.0008840	461039
1791	BoLA-1:01901	LPNNAGDLG	0.0003470	572857
1792	BoLA-1:01901	PNNAGDLGL	0.0020860	366281
1793	BoLA-1:01901	NNAGDLGLG	0.0000520	800000
1794	BoLA-1:01901	NAGDLGLGA	0.0036420	306854
1795	BoLA-1:01901	AGDLGLGAG	0.0002480	612500
1796	BoLA-1:01901	GDLGLGAGA	0.0629360	62270
1797	BoLA-1:01901	DLGLGAGAA	0.0003850	559286
1798	BoLA-1:01901	LGLGAGAAT	0.0011200	434851
1799	BoLA-1:01901	GLGAGAATP	0.0002550	608696
1800	BoLA-1:01901	LGAGAATPG	0.0000780	753571
1801	BoLA-1:01901	GAGAATPGS	0.0001060	716667
1802	BoLA-1:01901	AGAATPGSS	0.0003500	571786
1803	BoLA-1:01901	GAATPGSSQ	0.0001210	698333
1804	BoLA-1:01901	AATPGSSQD	0.0000250	876923
1805	BoLA-1:01901	ATPGSSQDF	0.0028150	334096
1806	BoLA-1:01901	TPGSSQDFT	0.0000800	750000
1807	BoLA-1:01901	PGSSQDFTV	0.0005640	514583
1808	BoLA-1:01901	GSSQDFTVN	0.0000990	725641
1809	BoLA-1:01901	SSQDFTVNV	0.0522230	71450
1810	BoLA-1:01901	SQDFTVNVG	0.0744410	54662
1811	BoLA-1:01901	QDFTVNVGD	0.0019220	375294
1812	BoLA-1:01901	DFTVNVGDR	0.0000020	987500
1813	BoLA-1:01901	FTVNVGDRI	0.0258450	115710
1814	BoLA-1:01901	TVNVGDRIF	0.0042320	290468
1815	BoLA-1:01901	VNVGDRIFF	0.0210300	131597
1816	BoLA-1:01901	NVGDRIFFD	0.0000250	876923
1817	BoLA-1:01901	VGDRIFFDL	0.0032510	318914
1818	BoLA-1:01901	GDRIFFDLD	0.0019150	375706
1819	BoLA-1:01901	DRIFFDLDS	0.0010260	444615
1820	BoLA-1:01901	RIFFDLDSS	0.0011330	433564
1821	BoLA-1:01901	IFFDLDSSL	0.0415130	84432
1822	BoLA-1:01901	FFDLDSSLI	0.0067610	240048
1823	BoLA-1:01901	FDLDSSLIR	0.0022380	358702
1824	BoLA-1:01901	DLDSSLIRA	0.0014650	404729
1825	BoLA-1:01901	LDSSLIRAD	0.0003370	576429
1826	BoLA-1:01901	DSSLIRADA	0.0002560	608152
1827	BoLA-1:01901	SSLIRADAQ	0.0001730	655000
1828	BoLA-1:01901	SLIRADAQQ	0.0002890	593571
1829	BoLA-1:01901	LIRADAQQT	0.0001530	671667
1830	BoLA-1:01901	IRADAQQTL	0.1120450	39413
1831	BoLA-1:01901	RADAQQTLS	0.0003270	580000
1832	BoLA-1:01901	ADAQQTLSK	0.0016270	393311
1833	BoLA-1:01901	DAQQTLSKQ	0.0000410	827500
1834	BoLA-1:01901	AQQTLSKQA	0.1816740	25000
1835	BoLA-1:01901	QQTLSKQAQ	0.0007890	473939
1836	BoLA-1:01901	QTLSKQAQW	0.0067220	240674
1837	BoLA-1:01901	TLSKQAQWL	0.0104340	195903
1838	BoLA-1:01901	LSKQAQWLQ	0.0000910	735897
1839	BoLA-1:01901	SKQAQWLQR	0.0009050	458471
1840	BoLA-1:01901	KQAQWLQRY	0.0766660	53464
1841	BoLA-1:01901	QAQWLQRYP	0.0001980	639674
1842	BoLA-1:01901	AQWLQRYPQ	0.0059690	253094
1843	BoLA-1:01901	QWLQRYPQY	0.0054320	263042
1844	BoLA-1:01901	WLQRYPQYS	0.0002020	637500
1845	BoLA-1:01901	LQRYPQYSI	0.1544790	29693
1846	BoLA-1:01901	QRYPQYSIT	0.0123050	179459
1847	BoLA-1:01901	RYPQYSITI	0.0165860	151398
1848	BoLA-1:01901	YPQYSITIE	0.0002840	595357
1849	BoLA-1:01901	PQYSITIEG	0.0130270	173720
1850	BoLA-1:01901	QYSITIEGH	0.0000760	757143
1851	BoLA-1:01901	YSITIEGHA	0.0032980	317412
1852	BoLA-1:01901	SITIEGHAD	0.0000300	857692
1853	BoLA-1:01901	ITIEGHADE	0.0000820	747436
1854	BoLA-1:01901	TIEGHADER	0.0000290	861538
1855	BoLA-1:01901	IEGHADERG	0.0038360	301404
1856	BoLA-1:01901	EGHADERGT	0.0000950	730769
1857	BoLA-1:01901	GHADERGTR	0.0006340	498833
1858	BoLA-1:01901	HADERGTRE	0.0001610	665000
1859	BoLA-1:01901	ADERGTREY	0.0092360	208186
1860	BoLA-1:01901	DERGTREYN	0.0024790	347458
1861	BoLA-1:01901	ERGTREYNL	0.0123720	178927
1862	BoLA-1:01901	RGTREYNLA	0.0011840	428611
1863	BoLA-1:01901	GTREYNLAL	0.0330260	98611
1864	BoLA-1:01901	TREYNLALG	0.0014610	405039
1865	BoLA-1:01901	REYNLALGQ	0.0703670	57214
1866	BoLA-1:01901	EYNLALGQR	0.0000240	880769
1867	BoLA-1:01901	YNLALGQRR	0.0012180	425463
1868	BoLA-1:01901	NLALGQRRA	0.0014530	405659
1869	BoLA-1:01901	LALGQRRAA	0.0018250	381030
1870	BoLA-1:01901	ALGQRRAAA	0.0110480	190067
1871	BoLA-1:01901	LGQRRAAAT	0.0000600	785714
1872	BoLA-1:01901	GQRRAAATR	0.0017920	383030
1873	BoLA-1:01901	QRRAAATRD	0.0000530	798214
1874	BoLA-1:01901	RRAAATRDF	0.0149210	160436
1875	BoLA-1:01901	RAAATRDFL	0.0148120	161167
1876	BoLA-1:01901	AAATRDFLA	0.0099080	201014
1877	BoLA-1:01901	AATRDFLAS	0.0004000	553929
1878	BoLA-1:01901	ATRDFLASR	0.0019050	376294
1879	BoLA-1:01901	TRDFLASRG	0.0025960	342500
1880	BoLA-1:01901	RDFLASRGV	0.2673370	15426	<= WB
1881	BoLA-1:01901	DFLASRGVP	0.0000740	760714
1882	BoLA-1:01901	FLASRGVPT	0.0032430	319169
1883	BoLA-1:01901	LASRGVPTN	0.0000690	769643
1884	BoLA-1:01901	ASRGVPTNR	0.0004840	533102
1885	BoLA-1:01901	SRGVPTNRM	0.0355410	93854
1886	BoLA-1:01901	RGVPTNRMR	0.0000760	757143
1887	BoLA-1:01901	GVPTNRMRT	0.0005400	520139
1888	BoLA-1:01901	VPTNRMRTI	0.0041180	293609
1889	BoLA-1:01901	PTNRMRTIS	0.0000120	931818
1890	BoLA-1:01901	TNRMRTISY	0.0037030	305140
1891	BoLA-1:01901	NRMRTISYG	0.0029940	327663
1892	BoLA-1:01901	RMRTISYGN	0.0001080	714103
1893	BoLA-1:01901	MRTISYGNE	0.0000290	861538
1894	BoLA-1:01901	RTISYGNER	0.0008490	465584
1895	BoLA-1:01901	TISYGNERP	0.0000200	896154
1896	BoLA-1:01901	ISYGNERPV	0.0076320	227861
1897	BoLA-1:01901	SYGNERPVA	0.0008720	462597
1898	BoLA-1:01901	YGNERPVAV	0.0394290	87489
1899	BoLA-1:01901	GNERPVAVC	0.0029410	329485
1900	BoLA-1:01901	NERPVAVCD	0.0090330	210400
1901	BoLA-1:01901	ERPVAVCDA	0.0074510	230214
1902	BoLA-1:01901	RPVAVCDAD	0.0000530	798214
1903	BoLA-1:01901	PVAVCDADT	0.0000010	993750
1904	BoLA-1:01901	VAVCDADTC	0.0001560	669167
1905	BoLA-1:01901	AVCDADTCW	0.0008330	467662
1906	BoLA-1:01901	VCDADTCWS	0.0000060	962500
1907	BoLA-1:01901	CDADTCWSQ	0.0001770	651667
1908	BoLA-1:01901	DADTCWSQN	0.0000060	962500
1909	BoLA-1:01901	ADTCWSQNR	0.0000600	785714
1910	BoLA-1:01901	DTCWSQNRR	0.0000090	945455
1911	BoLA-1:01901	TCWSQNRRA	0.0023410	353750
1912	BoLA-1:01901	CWSQNRRAV	0.0003260	580357
1913	BoLA-1:01901	WSQNRRAVT	0.0002950	591429
1914	BoLA-1:01901	SQNRRAVTV	0.2739650	14935	<= WB
1915	BoLA-1:01901	QNRRAVTVL	0.0589130	65265
1916	BoLA-1:01901	NRRAVTVLN	0.0003540	570357
1917	BoLA-1:01901	RRAVTVLNG	0.0021020	365477
1918	BoLA-1:01901	RAVTVLNGA	0.0143440	164306
1919	BoLA-1:01901	AVTVLNGAG	0.0001040	719231
1920	BoLA-1:01901	VTVLNGAGR	0.0000800	750000
1921	BoLA-1:02001	MRRIQSIAR	0.0160750	156104
1922	BoLA-1:02001	RRIQSIARS	0.0161970	155408
1923	BoLA-1:02001	RIQSIARSP	0.0010460	473457
1924	BoLA-1:02001	IQSIARSPI	0.0410530	83733
1925	BoLA-1:02001	QSIARSPIA	0.0047020	288239
1926	BoLA-1:02001	SIARSPIAI	0.0242880	121299
1927	BoLA-1:02001	IARSPIAIA	0.0039300	309231
1928	BoLA-1:02001	ARSPIAIAL	0.2439490	11060	<= WB
1929	BoLA-1:02001	RSPIAIALF	0.0497250	71670
1930	BoLA-1:02001	SPIAIALFM	0.0527160	68118
1931	BoLA-1:02001	PIAIALFMS	0.0000170	930000
1932	BoLA-1:02001	IAIALFMSL	0.0695970	53835
1933	BoLA-1:02001	AIALFMSLA	0.0018360	401329
1934	BoLA-1:02001	IALFMSLAV	0.0086420	219163
1935	BoLA-1:02001	ALFMSLAVA	0.0213980	131479
1936	BoLA-1:02001	LFMSLAVAG	0.0004900	575141
1937	BoLA-1:02001	FMSLAVAGC	0.0003490	620543
1938	BoLA-1:02001	MSLAVAGCA	0.0002340	671910
1939	BoLA-1:02001	SLAVAGCAS	0.0003690	612791
1940	BoLA-1:02001	LAVAGCASK	0.0003060	637209
1941	BoLA-1:02001	AVAGCASKK	0.0005980	546520
1942	BoLA-1:02001	VAGCASKKN	0.0000160	933333
1943	BoLA-1:02001	AGCASKKNL	0.0009470	486301
1944	BoLA-1:02001	GCASKKNLP	0.0000170	930000
1945	BoLA-1:02001	CASKKNLPN	0.0000160	933333
1946	BoLA-1:02001	ASKKNLPNN	0.0003090	636047
1947	BoLA-1:02001	SKKNLPNNA	0.0428330	81099
1948	BoLA-1:02001	KKNLPNNAG	0.0062160	255975
1949	BoLA-1:02001	KNLPNNAGD	0.0001940	694382
1950	BoLA-1:02001	NLPNNAGDL	0.0007580	517216
1951	BoLA-1:02001	LPNNAGDLG	0.0000910	786047
1952	BoLA-1:02001	PNNAGDLGL	0.0009820	481507
1953	BoLA-1:02001	NNAGDLGLG	0.0000670	819355
1954	BoLA-1:02001	NAGDLGLGA	0.0073350	237618
1955	BoLA-1:02001	AGDLGLGAG	0.0001480	729032
1956	BoLA-1:02001	GDLGLGAGA	0.0688390	54344
1957	BoLA-1:02001	DLGLGAGAA	0.0002670	653371
1958	BoLA-1:02001	LGLGAGAAT	0.0002520	661798
1959	BoLA-1:02001	GLGAGAATP	0.0002640	655056
1960	BoLA-1:02001	LGAGAATPG	0.0000250	903333
1961	BoLA-1:02001	GAGAATPGS	0.0003430	622868
1962	BoLA-1:02001	AGAATPGSS	0.0001620	717742
1963	BoLA-1:02001	GAATPGSSQ	0.0009650	483836
1964	BoLA-1:02001	AATPGSSQD	0.0001120	761628
1965	BoLA-1:02001	ATPGSSQDF	0.0091590	212978
1966	BoLA-1:02001	TPGSSQDFT	0.0000370	875000
1967	BoLA-1:02001	PGSSQDFTV	0.0001540	724194
1968	BoLA-1:02001	GSSQDFTVN	0.0001280	745161
1969	BoLA-1:02001	SSQDFTVNV	0.0539890	66663
1970	BoLA-1:02001	SQDFTVNVG	0.0412630	83423
1971	BoLA-1:02001	QDFTVNVGD	0.0062200	255903
1972	BoLA-1:02001	DFTVNVGDR	0.0000550	838710
1973	BoLA-1:02001	FTVNVGDRI	0.0085850	219844
1974	BoLA-1:02001	TVNVGDRIF	0.0170080	150782
1975	BoLA-1:02001	VNVGDRIFF	0.0513370	69695
1976	BoLA-1:02001	NVGDRIFFD	0.0000190	923333
1977	BoLA-1:02001	VGDRIFFDL	0.0040360	306211
1978	BoLA-1:02001	GDRIFFDLD	0.0021940	379040
1979	BoLA-1:02001	DRIFFDLDS	0.0050170	280845
1980	BoLA-1:02001	RIFFDLDSS	0.0011940	456354
1981	BoLA-1:02001	IFFDLDSSL	0.0275190	111797
1982	BoLA-1:02001	FFDLDSSLI	0.0021870	379435
1983	BoLA-1:02001	FDLDSSLIR	0.0488270	72785
1984	BoLA-1:02001	DLDSSLIRA	0.0014000	436296
1985	BoLA-1:02001	LDSSLIRAD	0.0008880	494706
1986	BoLA-1:02001	DSSLIRADA	0.0002070	687079
1987	BoLA-1:02001	SSLIRADAQ	0.0009700	483151
1988	BoLA-1:02001	SLIRADAQQ	0.0013800	438148
1989	BoLA-1:02001	LIRADAQQT	0.0002130	683708
1990	BoLA-1:02001	IRADAQQTL	0.1200790	30871
1991	BoLA-1:02001	RADAQQTLS	0.0006430	538278
1992	BoLA-1:02001	ADAQQTLSK	0.0460230	76471
1993	BoLA-1:02001	DAQQTLSKQ	0.0002660	653933
1994	BoLA-1:02001	AQQTLSKQA	0.1342460	27269
1995	BoLA-1:02001	QQTLSKQAQ	0.0103050	200666
1996	BoLA-1:02001	QTLSKQAQW	0.0363310	91799
1997	BoLA-1:02001	TLSKQAQWL	0.0222130	128427
1998	BoLA-1:02001	LSKQAQWLQ	0.0004060	598870
1999	BoLA-1:02001	SKQAQWLQR	0.0149080	163277
[truncated: 14,001 more rows]

## Sheet: OMP16-BAS
Pos	HLA	Peptide	Score	%Rank	BindLevel
1	BoLA-HD6	MSATASSSI	0.0013410	178273
2	BoLA-HD6	SATASSSIS	0.0000060	766667
3	BoLA-HD6	ATASSSISI	0.0050650	106287
4	BoLA-HD6	TASSSISIL	0.0064860	95392
5	BoLA-HD6	ASSSISILS	0.0000130	662500
6	BoLA-HD6	SSSISILSL	0.0114890	73975
7	BoLA-HD6	SSISILSLI	0.0118710	72882
8	BoLA-HD6	SISILSLIR	0.0000120	675000
9	BoLA-HD6	ISILSLIRA	0.0000760	435000
10	BoLA-HD6	SILSLIRAD	0.0000200	607143
11	BoLA-HD6	ILSLIRADA	0.0003570	279091
12	BoLA-HD6	LSLIRADAQ	0.0000090	716667
13	BoLA-HD6	SLIRADAQQ	0.0004120	266875
14	BoLA-HD6	LIRADAQQT	0.0002420	313462
15	BoLA-HD6	IRADAQQTL	0.0250680	50021
16	BoLA-HD6	RADAQQTLS	0.0000400	516667
17	BoLA-HD6	ADAQQTLSK	0.0000290	555556
18	BoLA-HD6	DAQQTLSKQ	0.0000010	950000
19	BoLA-HD6	AQQTLSKQA	0.0118470	72951
20	BoLA-HD6	QQTLSKQAQ	0.0000750	436667
21	BoLA-HD6	QTLSKQAQW	0.0049640	107120
22	BoLA-HD6	TLSKQAQWL	0.0348500	41531
23	BoLA-HD6	LSKQAQWLQ	0.0000300	550000
24	BoLA-HD6	SKQAQWLQR	0.0000990	405556
25	BoLA-HD6	KQAQWLQRY	0.0339600	42185
26	BoLA-HD6	QAQWLQRYP	0.0000110	687500
27	BoLA-HD6	AQWLQRYPQ	0.0042430	114180
28	BoLA-HD6	QWLQRYPQY	0.0029560	132102
29	BoLA-HD6	WLQRYPQYS	0.0000800	428571
30	BoLA-HD6	LQRYPQYSI	0.7351110	0.1601	<= SB
31	BoLA-HD6	QRYPQYSIT	0.0005080	249420
32	BoLA-HD6	RYPQYSITI	0.0121410	72109
33	BoLA-HD6	YPQYSITIE	0.0000100	700000
34	BoLA-HD6	PQYSITIEG	0.0005830	238701
35	BoLA-HD6	QYSITIEGH	0.0000030	850000
36	BoLA-HD6	YSITIEGHA	0.0001130	390000
37	BoLA-HD6	SITIEGHAD	0.0000020	900000
38	BoLA-HD6	ITIEGHADE	0.0000050	783333
39	BoLA-HD6	TIEGHADER	0.0000080	733333
40	BoLA-HD6	IEGHADERG	0.0000180	621429
41	BoLA-HD6	EGHADERGT	0.0000020	900000
42	BoLA-HD6	GHADERGTR	0.0000330	540000
43	BoLA-HD6	HADERGTRE	0.0000250	577778
44	BoLA-HD6	ADERGTREY	0.0001450	363846
45	BoLA-HD6	DERGTREYN	0.0000060	766667
46	BoLA-HD6	ERGTREYNL	0.0034560	124088
47	BoLA-HD6	RGTREYNLA	0.0000610	462000
48	BoLA-HD6	GTREYNLAL	0.2485180	10167	<= WB
49	BoLA-HD6	TREYNLALG	0.0000180	621429
50	BoLA-HD6	REYNLALGQ	0.0003460	281795
51	BoLA-HD6	EYNLALGQR	0.0000030	850000
52	BoLA-HD6	YNLALGQRR	0.0000100	700000
53	BoLA-HD6	NLALGQRRA	0.0000620	460000
54	BoLA-HD6	LALGQRRAA	0.0000870	418889
55	BoLA-HD6	ALGQRRAAA	0.0047590	108812
56	BoLA-HD6	LGQRRAAAT	0.0000700	445000
57	BoLA-HD6	GQRRAAATR	0.0062400	97112
58	BoLA-HD6	QRRAAATRD	0.0000080	733333
59	BoLA-HD6	RRAAATRDF	0.0043710	112742
60	BoLA-HD6	RAAATRDFL	0.0622410	29714
61	BoLA-HD6	AAATRDFLA	0.0007350	220659
62	BoLA-HD6	AATRDFLAS	0.0000080	733333
63	BoLA-HD6	ATRDFLASR	0.0017910	159907
64	BoLA-HD6	TRDFLASRG	0.0000080	733333
65	BoLA-HD6	RDFLASRGV	0.0038980	118056
66	BoLA-HD6	DFLASRGVP	0.0000020	900000
67	BoLA-HD6	FLASRGVPT	0.0014590	172909
68	BoLA-HD6	LASRGVPTN	0.0000030	850000
69	BoLA-HD6	ASRGVPTNR	0.0005990	236623
70	BoLA-HD6	SRGVPTNRM	0.0021270	149604
71	BoLA-HD6	RGVPTNRMR	0.0000840	422857
72	BoLA-HD6	GVPTNRMRT	0.0000940	411111
73	BoLA-HD6	VPTNRMRTI	0.0024930	141072
74	BoLA-HD6	PTNRMRTIS	0.0000020	900000
75	BoLA-HD6	TNRMRTISY	0.0027790	135455
76	BoLA-HD6	NRMRTISYG	0.0000950	410000
77	BoLA-HD6	RMRTISYGN	0.0004910	252203
78	BoLA-HD6	MRTISYGNE	0.0000080	733333
79	BoLA-HD6	RTISYGNER	0.0002250	320000
80	BoLA-HD6	TISYGNERP	0.0000070	750000
81	BoLA-HD6	ISYGNERPV	0.0031450	128815
82	BoLA-HD6	SYGNERPVA	0.0001000	404444
83	BoLA-HD6	YGNERPVAV	0.0160520	63148
84	BoLA-HD6	GNERPVAVC	0.0000360	530000
85	BoLA-HD6	NERPVAVCD	0.0000190	614286
86	BoLA-HD6	ERPVAVCDA	0.0000050	783333
87	BoLA-HD6	RPVAVCDAD	0.0000020	900000
88	BoLA-HD6	PVAVCDADT	0.0000000	1000000
89	BoLA-HD6	VAVCDADTC	0.0000040	800000
90	BoLA-HD6	AVCDADTCW	0.0003130	290294
91	BoLA-HD6	VCDADTCWS	0.0000000	1000000
92	BoLA-HD6	CDADTCWSQ	0.0000010	950000
93	BoLA-HD6	DADTCWSQN	0.0000000	1000000
94	BoLA-HD6	ADTCWSQNR	0.0000060	766667
95	BoLA-HD6	DTCWSQNRR	0.0000000	1000000
96	BoLA-HD6	TCWSQNRRA	0.0000070	750000
97	BoLA-HD6	CWSQNRRAV	0.0000560	472000
98	BoLA-HD6	WSQNRRAVT	0.0001270	377692
99	BoLA-HD6	SQNRRAVTV	0.6658460	0.2233	<= SB
100	BoLA-HD6	QNRRAVTVL	0.1008260	21561
101	BoLA-HD6	NRRAVTVLN	0.0000420	510000
102	BoLA-HD6	RRAVTVLNG	0.0001630	351875
103	BoLA-HD6	RAVTVLNGA	0.0001360	370769
104	BoLA-HD6	AVTVLNGAG	0.0000130	662500
105	BoLA-HD6	VTVLNGAGR	0.0000190	614286
106	BoLA-JSP.1	MSATASSSI	0.0604760	48722
107	BoLA-JSP.1	SATASSSIS	0.0009380	446364
108	BoLA-JSP.1	ATASSSISI	0.0395110	65768
109	BoLA-JSP.1	TASSSISIL	0.0334250	73620
110	BoLA-JSP.1	ASSSISILS	0.0064830	189041
111	BoLA-JSP.1	SSSISILSL	0.2322350	13569	<= WB
112	BoLA-JSP.1	SSISILSLI	0.4026670	0.6028	<= WB
113	BoLA-JSP.1	SISILSLIR	0.0007130	494146
114	BoLA-JSP.1	ISILSLIRA	0.0104920	147079
115	BoLA-JSP.1	SILSLIRAD	0.0026340	289429
116	BoLA-JSP.1	ILSLIRADA	0.0008130	471364
117	BoLA-JSP.1	LSLIRADAQ	0.0012860	394177
118	BoLA-JSP.1	SLIRADAQQ	0.0004330	585246
119	BoLA-JSP.1	LIRADAQQT	0.0001310	793478
120	BoLA-JSP.1	IRADAQQTL	0.0351080	71266
121	BoLA-JSP.1	RADAQQTLS	0.0013810	382874
122	BoLA-JSP.1	ADAQQTLSK	0.0008450	464583
123	BoLA-JSP.1	DAQQTLSKQ	0.0002200	707759
124	BoLA-JSP.1	AQQTLSKQA	0.0040970	236050
125	BoLA-JSP.1	QQTLSKQAQ	0.0004580	575000
126	BoLA-JSP.1	QTLSKQAQW	0.0104380	147474
127	BoLA-JSP.1	TLSKQAQWL	0.0052340	210000
128	BoLA-JSP.1	LSKQAQWLQ	0.0007460	486444
129	BoLA-JSP.1	SKQAQWLQR	0.0001710	750000
130	BoLA-JSP.1	KQAQWLQRY	0.0094710	155385
131	BoLA-JSP.1	QAQWLQRYP	0.0059890	196931
132	BoLA-JSP.1	AQWLQRYPQ	0.0019340	332482
133	BoLA-JSP.1	QWLQRYPQY	0.0005270	547647
134	BoLA-JSP.1	WLQRYPQYS	0.0002740	669178
135	BoLA-JSP.1	LQRYPQYSI	0.0325950	74780
136	BoLA-JSP.1	QRYPQYSIT	0.0004380	583197
137	BoLA-JSP.1	RYPQYSITI	0.1028490	32345
138	BoLA-JSP.1	YPQYSITIE	0.0006090	523529
139	BoLA-JSP.1	PQYSITIEG	0.0008900	455490
140	BoLA-JSP.1	QYSITIEGH	0.0000320	946296
141	BoLA-JSP.1	YSITIEGHA	0.0538940	52951
142	BoLA-JSP.1	SITIEGHAD	0.0002150	712069
143	BoLA-JSP.1	ITIEGHADE	0.0028410	279610
144	BoLA-JSP.1	TIEGHADER	0.0003950	601053
145	BoLA-JSP.1	IEGHADERG	0.0000160	973333
146	BoLA-JSP.1	EGHADERGT	0.0002180	709483
147	BoLA-JSP.1	GHADERGTR	0.0016560	355086
148	BoLA-JSP.1	HADERGTRE	0.0021560	316562
149	BoLA-JSP.1	ADERGTREY	0.0004360	584016
150	BoLA-JSP.1	DERGTREYN	0.0000410	929630
151	BoLA-JSP.1	ERGTREYNL	0.0012400	400000
152	BoLA-JSP.1	RGTREYNLA	0.0083340	166151
153	BoLA-JSP.1	GTREYNLAL	0.2412710	12893	<= WB
154	BoLA-JSP.1	TREYNLALG	0.0000470	918519
155	BoLA-JSP.1	REYNLALGQ	0.0014360	376809
156	BoLA-JSP.1	EYNLALGQR	0.0000620	891936
157	BoLA-JSP.1	YNLALGQRR	0.0346960	71842
158	BoLA-JSP.1	NLALGQRRA	0.0003200	640526
159	BoLA-JSP.1	LALGQRRAA	0.0022440	311062
160	BoLA-JSP.1	ALGQRRAAA	0.0014250	377979
161	BoLA-JSP.1	LGQRRAAAT	0.0045940	223739
162	BoLA-JSP.1	GQRRAAATR	0.0008470	464167
163	BoLA-JSP.1	QRRAAATRD	0.0000300	950000
164	BoLA-JSP.1	RRAAATRDF	0.0013000	392405
165	BoLA-JSP.1	RAAATRDFL	0.1102610	30353
166	BoLA-JSP.1	AAATRDFLA	0.0016090	359138
167	BoLA-JSP.1	AATRDFLAS	0.0011520	412394
168	BoLA-JSP.1	ATRDFLASR	0.0225370	94348
169	BoLA-JSP.1	TRDFLASRG	0.0002370	694521
170	BoLA-JSP.1	RDFLASRGV	0.0094600	155481
171	BoLA-JSP.1	DFLASRGVP	0.0000160	973333
172	BoLA-JSP.1	FLASRGVPT	0.0010690	424394
173	BoLA-JSP.1	LASRGVPTN	0.0001610	760870
174	BoLA-JSP.1	ASRGVPTNR	0.0023560	304444
175	BoLA-JSP.1	SRGVPTNRM	0.0026420	289048
176	BoLA-JSP.1	RGVPTNRMR	0.0053420	208088
177	BoLA-JSP.1	GVPTNRMRT	0.0061330	194604
178	BoLA-JSP.1	VPTNRMRTI	0.0041580	234365
179	BoLA-JSP.1	PTNRMRTIS	0.0005130	552459
180	BoLA-JSP.1	TNRMRTISY	0.0042980	230497
181	BoLA-JSP.1	NRMRTISYG	0.0003320	634211
182	BoLA-JSP.1	RMRTISYGN	0.0006580	509118
183	BoLA-JSP.1	MRTISYGNE	0.0000650	887097
184	BoLA-JSP.1	RTISYGNER	0.0190730	104865
185	BoLA-JSP.1	TISYGNERP	0.0000670	883871
186	BoLA-JSP.1	ISYGNERPV	0.0187560	105912
187	BoLA-JSP.1	SYGNERPVA	0.0002090	717241
188	BoLA-JSP.1	YGNERPVAV	0.0655120	45986
189	BoLA-JSP.1	GNERPVAVC	0.0021570	316500
190	BoLA-JSP.1	NERPVAVCD	0.0000610	893548
191	BoLA-JSP.1	ERPVAVCDA	0.0002550	682192
192	BoLA-JSP.1	RPVAVCDAD	0.0003900	603684
193	BoLA-JSP.1	PVAVCDADT	0.0000250	958333
194	BoLA-JSP.1	VAVCDADTC	0.0005740	533824
195	BoLA-JSP.1	AVCDADTCW	0.0004520	577459
196	BoLA-JSP.1	VCDADTCWS	0.0000270	955000
197	BoLA-JSP.1	CDADTCWSQ	0.0000880	850000
198	BoLA-JSP.1	DADTCWSQN	0.0000410	929630
199	BoLA-JSP.1	ADTCWSQNR	0.0004170	591803
200	BoLA-JSP.1	DTCWSQNRR	0.0003120	644737
201	BoLA-JSP.1	TCWSQNRRA	0.0002560	681507
202	BoLA-JSP.1	CWSQNRRAV	0.0003630	617895
203	BoLA-JSP.1	WSQNRRAVT	0.0035100	253589
204	BoLA-JSP.1	SQNRRAVTV	0.0290750	80707
205	BoLA-JSP.1	QNRRAVTVL	0.0833290	38330
206	BoLA-JSP.1	NRRAVTVLN	0.0000320	946296
207	BoLA-JSP.1	RRAVTVLNG	0.0001070	824324
208	BoLA-JSP.1	RAVTVLNGA	0.0197330	102683
209	BoLA-JSP.1	AVTVLNGAG	0.0007800	478864
210	BoLA-JSP.1	VTVLNGAGR	0.0037700	245396
211	BoLA-T2c	MSATASSSI	0.2035460	35338
212	BoLA-T2c	SATASSSIS	0.0003060	570085
213	BoLA-T2c	ATASSSISI	0.3457560	18399	<= WB
214	BoLA-T2c	TASSSISIL	0.4898590	10177	<= WB
215	BoLA-T2c	ASSSISILS	0.0018850	361148
216	BoLA-T2c	SSSISILSL	0.4461830	12176	<= WB
217	BoLA-T2c	SSISILSLI	0.3988690	14738	<= WB
218	BoLA-T2c	SISILSLIR	0.0035100	303173
219	BoLA-T2c	ISILSLIRA	0.0072850	239563
220	BoLA-T2c	SILSLIRAD	0.0028070	323475
221	BoLA-T2c	ILSLIRADA	0.0087780	224596
222	BoLA-T2c	LSLIRADAQ	0.0001710	641667
223	BoLA-T2c	SLIRADAQQ	0.0102200	212290
224	BoLA-T2c	LIRADAQQT	0.0014060	391450
225	BoLA-T2c	IRADAQQTL	0.1230940	55296
226	BoLA-T2c	RADAQQTLS	0.0008370	447436
227	BoLA-T2c	ADAQQTLSK	0.0012290	405752
228	BoLA-T2c	DAQQTLSKQ	0.0010970	417778
229	BoLA-T2c	AQQTLSKQA	0.0186800	165956
230	BoLA-T2c	QQTLSKQAQ	0.0005510	496170
231	BoLA-T2c	QTLSKQAQW	0.1023740	63684
232	BoLA-T2c	TLSKQAQWL	0.6398550	0.4935	<= SB
233	BoLA-T2c	LSKQAQWLQ	0.0008670	443590
234	BoLA-T2c	SKQAQWLQR	0.0018760	361639
235	BoLA-T2c	KQAQWLQRY	0.0986490	65362
236	BoLA-T2c	QAQWLQRYP	0.0007060	466875
237	BoLA-T2c	AQWLQRYPQ	0.0054660	264147
238	BoLA-T2c	QWLQRYPQY	0.0284810	137173
239	BoLA-T2c	WLQRYPQYS	0.0071730	240868
240	BoLA-T2c	LQRYPQYSI	0.3429610	18615	<= WB
241	BoLA-T2c	QRYPQYSIT	0.0009120	438000
242	BoLA-T2c	RYPQYSITI	0.1772580	40256
243	BoLA-T2c	YPQYSITIE	0.0038290	295192
244	BoLA-T2c	PQYSITIEG	0.0021010	350394
245	BoLA-T2c	QYSITIEGH	0.0001250	680556
246	BoLA-T2c	YSITIEGHA	0.0196950	162336
247	BoLA-T2c	SITIEGHAD	0.0002230	608333
248	BoLA-T2c	ITIEGHADE	0.0014110	391069
249	BoLA-T2c	TIEGHADER	0.0018730	361803
250	BoLA-T2c	IEGHADERG	0.0000220	862500
251	BoLA-T2c	EGHADERGT	0.0000630	759615
252	BoLA-T2c	GHADERGTR	0.0010640	420968
253	BoLA-T2c	HADERGTRE	0.0021060	350148
254	BoLA-T2c	ADERGTREY	0.0008870	441026
255	BoLA-T2c	DERGTREYN	0.0000330	826471
256	BoLA-T2c	ERGTREYNL	0.0058300	258514
257	BoLA-T2c	RGTREYNLA	0.0006040	485102
258	BoLA-T2c	GTREYNLAL	0.6478610	0.4766	<= SB
259	BoLA-T2c	TREYNLALG	0.0000210	866667
260	BoLA-T2c	REYNLALGQ	0.0033360	307813
261	BoLA-T2c	EYNLALGQR	0.0001550	652778
262	BoLA-T2c	YNLALGQRR	0.0029370	319296
263	BoLA-T2c	NLALGQRRA	0.0183300	167204
264	BoLA-T2c	LALGQRRAA	0.0076860	235293
265	BoLA-T2c	ALGQRRAAA	0.0153890	179854
266	BoLA-T2c	LGQRRAAAT	0.0003330	558547
267	BoLA-T2c	GQRRAAATR	0.0060590	255243
268	BoLA-T2c	QRRAAATRD	0.0000210	866667
269	BoLA-T2c	RRAAATRDF	0.0037680	296659
270	BoLA-T2c	RAAATRDFL	0.3242100	20227
271	BoLA-T2c	AAATRDFLA	0.0254050	144809
272	BoLA-T2c	AATRDFLAS	0.0010030	427527
273	BoLA-T2c	ATRDFLASR	0.0398180	116010
274	BoLA-T2c	TRDFLASRG	0.0000210	866667
275	BoLA-T2c	RDFLASRGV	0.0184780	166676
276	BoLA-T2c	DFLASRGVP	0.0000690	748611
277	BoLA-T2c	FLASRGVPT	0.0656090	86181
278	BoLA-T2c	LASRGVPTN	0.0001510	656481
279	BoLA-T2c	ASRGVPTNR	0.0021860	346695
280	BoLA-T2c	SRGVPTNRM	0.0093670	219316
281	BoLA-T2c	RGVPTNRMR	0.0010270	424946
282	BoLA-T2c	GVPTNRMRT	0.0014360	389209
283	BoLA-T2c	VPTNRMRTI	0.0875180	71279
284	BoLA-T2c	PTNRMRTIS	0.0000110	912500
285	BoLA-T2c	TNRMRTISY	0.0185990	166245
286	BoLA-T2c	NRMRTISYG	0.0002580	590598
287	BoLA-T2c	RMRTISYGN	0.0007790	455672
288	BoLA-T2c	MRTISYGNE	0.0000160	887500
289	BoLA-T2c	RTISYGNER	0.0066930	246736
290	BoLA-T2c	TISYGNERP	0.0002970	573932
291	BoLA-T2c	ISYGNERPV	0.0952510	67126
292	BoLA-T2c	SYGNERPVA	0.0024320	336617
293	BoLA-T2c	YGNERPVAV	0.3194000	20732
294	BoLA-T2c	GNERPVAVC	0.0005500	496383
295	BoLA-T2c	NERPVAVCD	0.0000490	786538
296	BoLA-T2c	ERPVAVCDA	0.0000810	731944
297	BoLA-T2c	RPVAVCDAD	0.0002190	610897
298	BoLA-T2c	PVAVCDADT	0.0000010	990000
299	BoLA-T2c	VAVCDADTC	0.0059460	256857
300	BoLA-T2c	AVCDADTCW	0.0167070	173833
301	BoLA-T2c	VCDADTCWS	0.0000010	990000
302	BoLA-T2c	CDADTCWSQ	0.0000480	788462
303	BoLA-T2c	DADTCWSQN	0.0000040	960000
304	BoLA-T2c	ADTCWSQNR	0.0002170	612179
305	BoLA-T2c	DTCWSQNRR	0.0002310	603205
306	BoLA-T2c	TCWSQNRRA	0.0005160	504722
307	BoLA-T2c	CWSQNRRAV	0.0030500	315982
308	BoLA-T2c	WSQNRRAVT	0.0011490	412963
309	BoLA-T2c	SQNRRAVTV	0.4096300	13992	<= WB
310	BoLA-T2c	QNRRAVTVL	0.1177780	57338
311	BoLA-T2c	NRRAVTVLN	0.0000460	792308
312	BoLA-T2c	RRAVTVLNG	0.0000730	743056
313	BoLA-T2c	RAVTVLNGA	0.0168970	172965
314	BoLA-T2c	AVTVLNGAG	0.0003340	558120
315	BoLA-T2c	VTVLNGAGR	0.0028780	321148
316	BoLA-T2b	MSATASSSI	0.0002190	232800
317	BoLA-T2b	SATASSSIS	0.0000030	775000
318	BoLA-T2b	ATASSSISI	0.0012440	107449
319	BoLA-T2b	TASSSISIL	0.0012150	108642
320	BoLA-T2b	ASSSISILS	0.0000130	562500
321	BoLA-T2b	SSSISILSL	0.0016670	92514
322	BoLA-T2b	SSISILSLI	0.0031910	64764
323	BoLA-T2b	SISILSLIR	0.0000060	675000
324	BoLA-T2b	ISILSLIRA	0.0000150	541667
325	BoLA-T2b	SILSLIRAD	0.0000060	675000
326	BoLA-T2b	ILSLIRADA	0.0000190	508333
327	BoLA-T2b	LSLIRADAQ	0.0000020	850000
328	BoLA-T2b	SLIRADAQQ	0.0000420	403333
329	BoLA-T2b	LIRADAQQT	0.0000070	650000
330	BoLA-T2b	IRADAQQTL	0.0092600	34675
331	BoLA-T2b	RADAQQTLS	0.0000090	616667
332	BoLA-T2b	ADAQQTLSK	0.0001230	286923
333	BoLA-T2b	DAQQTLSKQ	0.0000020	850000
334	BoLA-T2b	AQQTLSKQA	0.0046220	52671
335	BoLA-T2b	QQTLSKQAQ	0.0000330	433333
336	BoLA-T2b	QTLSKQAQW	0.0022050	79632
337	BoLA-T2b	TLSKQAQWL	0.0062340	44168
338	BoLA-T2b	LSKQAQWLQ	0.0000060	675000
339	BoLA-T2b	SKQAQWLQR	0.0000350	426667
340	BoLA-T2b	KQAQWLQRY	0.0112150	30853
341	BoLA-T2b	QAQWLQRYP	0.0000080	633333
342	BoLA-T2b	AQWLQRYPQ	0.0007980	134720
343	BoLA-T2b	QWLQRYPQY	0.0006780	145192
344	BoLA-T2b	WLQRYPQYS	0.0000350	426667
345	BoLA-T2b	LQRYPQYSI	0.0251230	18208	<= WB
346	BoLA-T2b	QRYPQYSIT	0.0003620	190682
347	BoLA-T2b	RYPQYSITI	0.0043970	54245
348	BoLA-T2b	YPQYSITIE	0.0000040	750000
349	BoLA-T2b	PQYSITIEG	0.0002090	236800
350	BoLA-T2b	QYSITIEGH	0.0000030	775000
351	BoLA-T2b	YSITIEGHA	0.0000340	430000
352	BoLA-T2b	SITIEGHAD	0.0000020	850000
353	BoLA-T2b	ITIEGHADE	0.0000020	850000
354	BoLA-T2b	TIEGHADER	0.0000090	616667
355	BoLA-T2b	IEGHADERG	0.0000140	550000
356	BoLA-T2b	EGHADERGT	0.0000010	900000
357	BoLA-T2b	GHADERGTR	0.0000200	500000
358	BoLA-T2b	HADERGTRE	0.0000360	423333
359	BoLA-T2b	ADERGTREY	0.0021590	80565
360	BoLA-T2b	DERGTREYN	0.0000140	550000
361	BoLA-T2b	ERGTREYNL	0.0014010	100988
362	BoLA-T2b	RGTREYNLA	0.0000180	516667
363	BoLA-T2b	GTREYNLAL	0.0094180	34366
364	BoLA-T2b	TREYNLALG	0.0000180	516667
365	BoLA-T2b	REYNLALGQ	0.0019590	84913
366	BoLA-T2b	EYNLALGQR	0.0000040	750000
367	BoLA-T2b	YNLALGQRR	0.0000420	403333
368	BoLA-T2b	NLALGQRRA	0.0000470	390000
369	BoLA-T2b	LALGQRRAA	0.0000160	533333
370	BoLA-T2b	ALGQRRAAA	0.0001950	242857
371	BoLA-T2b	LGQRRAAAT	0.0000060	675000
372	BoLA-T2b	GQRRAAATR	0.0001470	270000
373	BoLA-T2b	QRRAAATRD	0.0000040	750000
374	BoLA-T2b	RRAAATRDF	0.0010850	115272
375	BoLA-T2b	RAAATRDFL	0.0060790	44782
376	BoLA-T2b	AAATRDFLA	0.0001480	269333
377	BoLA-T2b	AATRDFLAS	0.0000060	675000
378	BoLA-T2b	ATRDFLASR	0.0001020	305455
379	BoLA-T2b	TRDFLASRG	0.0000290	450000
380	BoLA-T2b	RDFLASRGV	0.0083720	36997
381	BoLA-T2b	DFLASRGVP	0.0000010	900000
382	BoLA-T2b	FLASRGVPT	0.0000320	436667
383	BoLA-T2b	LASRGVPTN	0.0000010	900000
384	BoLA-T2b	ASRGVPTNR	0.0000480	387500
385	BoLA-T2b	SRGVPTNRM	0.0007180	141346
386	BoLA-T2b	RGVPTNRMR	0.0000190	508333
387	BoLA-T2b	GVPTNRMRT	0.0000250	470000
388	BoLA-T2b	VPTNRMRTI	0.0005420	160563
389	BoLA-T2b	PTNRMRTIS	0.0000010	900000
390	BoLA-T2b	TNRMRTISY	0.0003260	198864
391	BoLA-T2b	NRMRTISYG	0.0000930	315000
392	BoLA-T2b	RMRTISYGN	0.0000120	575000
393	BoLA-T2b	MRTISYGNE	0.0000050	700000
394	BoLA-T2b	RTISYGNER	0.0000970	310000
395	BoLA-T2b	TISYGNERP	0.0000040	750000
396	BoLA-T2b	ISYGNERPV	0.0002180	233200
397	BoLA-T2b	SYGNERPVA	0.0000510	380000
398	BoLA-T2b	YGNERPVAV	0.0020850	82174
399	BoLA-T2b	GNERPVAVC	0.0000610	361667
400	BoLA-T2b	NERPVAVCD	0.0001840	248095
401	BoLA-T2b	ERPVAVCDA	0.0000100	600000
402	BoLA-T2b	RPVAVCDAD	0.0000010	900000
403	BoLA-T2b	PVAVCDADT	0.0000000	1000000
404	BoLA-T2b	VAVCDADTC	0.0000020	850000
405	BoLA-T2b	AVCDADTCW	0.0001630	259444
406	BoLA-T2b	VCDADTCWS	0.0000000	1000000
407	BoLA-T2b	CDADTCWSQ	0.0000010	900000
408	BoLA-T2b	DADTCWSQN	0.0000000	1000000
409	BoLA-T2b	ADTCWSQNR	0.0000060	675000
410	BoLA-T2b	DTCWSQNRR	0.0000020	850000
411	BoLA-T2b	TCWSQNRRA	0.0000100	600000
412	BoLA-T2b	CWSQNRRAV	0.0000210	490000
413	BoLA-T2b	WSQNRRAVT	0.0000160	533333
414	BoLA-T2b	SQNRRAVTV	0.0747960	0.7999	<= WB
415	BoLA-T2b	QNRRAVTVL	0.0062950	43926
416	BoLA-T2b	NRRAVTVLN	0.0000110	587500
417	BoLA-T2b	RRAVTVLNG	0.0000550	372000
418	BoLA-T2b	RAVTVLNGA	0.0000300	445000
419	BoLA-T2b	AVTVLNGAG	0.0000050	700000
420	BoLA-T2b	VTVLNGAGR	0.0000110	587500
421	BoLA-T2a	MSATASSSI	0.0032790	153943
422	BoLA-T2a	SATASSSIS	0.0003630	362963
423	BoLA-T2a	ATASSSISI	0.0083480	102758
424	BoLA-T2a	TASSSISIL	0.0020330	187526
425	BoLA-T2a	ASSSISILS	0.0155540	77410
426	BoLA-T2a	SSSISILSL	0.0153130	77952
427	BoLA-T2a	SSISILSLI	0.1163940	25007
428	BoLA-T2a	SISILSLIR	0.0359020	50515
429	BoLA-T2a	ISILSLIRA	0.0643800	36742
430	BoLA-T2a	SILSLIRAD	0.0007930	272192
431	BoLA-T2a	ILSLIRADA	0.0000400	693333
432	BoLA-T2a	LSLIRADAQ	0.0144880	79809
433	BoLA-T2a	SLIRADAQQ	0.0045350	134370
434	BoLA-T2a	LIRADAQQT	0.0000640	621053
435	BoLA-T2a	IRADAQQTL	0.0018540	194843
436	BoLA-T2a	RADAQQTLS	0.0042490	137972
437	BoLA-T2a	ADAQQTLSK	0.0450850	44717
438	BoLA-T2a	DAQQTLSKQ	0.0011050	239524
439	BoLA-T2a	AQQTLSKQA	0.0017360	200151
440	BoLA-T2a	QQTLSKQAQ	0.0008190	268824
441	BoLA-T2a	QTLSKQAQW	0.0811990	31998
442	BoLA-T2a	TLSKQAQWL	0.0000810	583929
443	BoLA-T2a	LSKQAQWLQ	0.0139000	81436
444	BoLA-T2a	SKQAQWLQR	0.0075110	107690
445	BoLA-T2a	KQAQWLQRY	0.2778430	12524	<= WB
446	BoLA-T2a	QAQWLQRYP	0.0002650	405556
447	BoLA-T2a	AQWLQRYPQ	0.0159490	76521
448	BoLA-T2a	QWLQRYPQY	0.0213790	65776
449	BoLA-T2a	WLQRYPQYS	0.0001390	499000
450	BoLA-T2a	LQRYPQYSI	0.0006790	289048
451	BoLA-T2a	QRYPQYSIT	0.0006540	293333
452	BoLA-T2a	RYPQYSITI	0.0023520	176953
453	BoLA-T2a	YPQYSITIE	0.0007690	275479
454	BoLA-T2a	PQYSITIEG	0.0002290	426250
455	BoLA-T2a	QYSITIEGH	0.0002970	390000
456	BoLA-T2a	YSITIEGHA	0.0118850	87502
457	BoLA-T2a	SITIEGHAD	0.0000170	814286
458	BoLA-T2a	ITIEGHADE	0.0056910	121958
459	BoLA-T2a	TIEGHADER	0.0010910	240727
460	BoLA-T2a	IEGHADERG	0.0000010	987500
461	BoLA-T2a	EGHADERGT	0.0000220	781250
462	BoLA-T2a	GHADERGTR	0.0003890	354000
463	BoLA-T2a	HADERGTRE	0.0015880	207588
464	BoLA-T2a	ADERGTREY	0.0011300	237540
465	BoLA-T2a	DERGTREYN	0.0000160	821429
466	BoLA-T2a	ERGTREYNL	0.0001060	542105
467	BoLA-T2a	RGTREYNLA	0.0013800	219302
468	BoLA-T2a	GTREYNLAL	0.0093560	97348
469	BoLA-T2a	TREYNLALG	0.0000290	740909
470	BoLA-T2a	REYNLALGQ	0.0058960	119935
471	BoLA-T2a	EYNLALGQR	0.0002340	423125
472	BoLA-T2a	YNLALGQRR	0.1406910	22227
473	BoLA-T2a	NLALGQRRA	0.0000390	696667
474	BoLA-T2a	LALGQRRAA	0.0022220	180941
475	BoLA-T2a	ALGQRRAAA	0.0001600	478182
476	BoLA-T2a	LGQRRAAAT	0.0001360	502632
477	BoLA-T2a	GQRRAAATR	0.0168490	74542
478	BoLA-T2a	QRRAAATRD	0.0000110	862500
479	BoLA-T2a	RRAAATRDF	0.0014460	215465
480	BoLA-T2a	RAAATRDFL	0.0064450	115475
481	BoLA-T2a	AAATRDFLA	0.0017340	200251
482	BoLA-T2a	AATRDFLAS	0.0041990	138602
483	BoLA-T2a	ATRDFLASR	0.4374140	0.6912	<= WB
484	BoLA-T2a	TRDFLASRG	0.0000660	615789
485	BoLA-T2a	RDFLASRGV	0.0017210	200905
486	BoLA-T2a	DFLASRGVP	0.0000120	850000
487	BoLA-T2a	FLASRGVPT	0.0001330	506579
488	BoLA-T2a	LASRGVPTN	0.0004780	328837
489	BoLA-T2a	ASRGVPTNR	0.2965250	11663	<= WB
490	BoLA-T2a	SRGVPTNRM	0.0007650	276027
491	BoLA-T2a	RGVPTNRMR	0.3331390	10222	<= WB
492	BoLA-T2a	GVPTNRMRT	0.0000960	557143
493	BoLA-T2a	VPTNRMRTI	0.0007210	282381
494	BoLA-T2a	PTNRMRTIS	0.0000810	583929
495	BoLA-T2a	TNRMRTISY	0.0281920	57338
496	BoLA-T2a	NRMRTISYG	0.0003200	379600
497	BoLA-T2a	RMRTISYGN	0.0011640	234841
498	BoLA-T2a	MRTISYGNE	0.0000300	736364
499	BoLA-T2a	RTISYGNER	0.7431050	0.2188	<= SB
500	BoLA-T2a	TISYGNERP	0.0000230	775000
501	BoLA-T2a	ISYGNERPV	0.0147750	79163
502	BoLA-T2a	SYGNERPVA	0.0000580	636842
503	BoLA-T2a	YGNERPVAV	0.0065110	114939
504	BoLA-T2a	GNERPVAVC	0.0000690	607895
505	BoLA-T2a	NERPVAVCD	0.0000070	912500
506	BoLA-T2a	ERPVAVCDA	0.0000140	835714
507	BoLA-T2a	RPVAVCDAD	0.0000310	731818
508	BoLA-T2a	PVAVCDADT	0.0000010	987500
509	BoLA-T2a	VAVCDADTC	0.0001330	506579
510	BoLA-T2a	AVCDADTCW	0.0011380	236905
511	BoLA-T2a	VCDADTCWS	0.0000120	850000
512	BoLA-T2a	CDADTCWSQ	0.0000260	756250
513	BoLA-T2a	DADTCWSQN	0.0000200	793750
514	BoLA-T2a	ADTCWSQNR	0.0008300	267529
515	BoLA-T2a	DTCWSQNRR	0.0014600	214651
516	BoLA-T2a	TCWSQNRRA	0.0000670	613158
517	BoLA-T2a	CWSQNRRAV	0.0000130	842857
518	BoLA-T2a	WSQNRRAVT	0.0003990	350667
519	BoLA-T2a	SQNRRAVTV	0.0047030	132254
520	BoLA-T2a	QNRRAVTVL	0.0021250	184321
521	BoLA-T2a	NRRAVTVLN	0.0000870	573214
522	BoLA-T2a	RRAVTVLNG	0.0001650	473636
523	BoLA-T2a	RAVTVLNGA	0.0376020	49329
524	BoLA-T2a	AVTVLNGAG	0.0000670	613158
525	BoLA-T2a	VTVLNGAGR	0.1549700	20595
526	BoLA-T7	MSATASSSI	0.1795090	10573	<= WB
527	BoLA-T7	SATASSSIS	0.0025890	373858
528	BoLA-T7	ATASSSISI	0.1761960	11003	<= WB
529	BoLA-T7	TASSSISIL	0.1845390	0.9932	<= WB
530	BoLA-T7	ASSSISILS	0.0123430	190546
531	BoLA-T7	SSSISILSL	0.1924760	0.9049	<= WB
532	BoLA-T7	SSISILSLI	0.3060060	0.2287	<= SB
533	BoLA-T7	SISILSLIR	0.0008140	538284
534	BoLA-T7	ISILSLIRA	0.0139980	177701
535	BoLA-T7	SILSLIRAD	0.0022860	390303
536	BoLA-T7	ILSLIRADA	0.0193900	145615
537	BoLA-T7	LSLIRADAQ	0.0011940	481235
538	BoLA-T7	SLIRADAQQ	0.0066270	258492
539	BoLA-T7	LIRADAQQT	0.0009220	520462
540	BoLA-T7	IRADAQQTL	0.0285020	111614
541	BoLA-T7	RADAQQTLS	0.0100390	212368
542	BoLA-T7	ADAQQTLSK	0.0007710	545380
543	BoLA-T7	DAQQTLSKQ	0.0003090	680435
544	BoLA-T7	AQQTLSKQA	0.0031640	347835
545	BoLA-T7	QQTLSKQAQ	0.0000970	826667
546	BoLA-T7	QTLSKQAQW	0.0408220	83508
547	BoLA-T7	TLSKQAQWL	0.1163860	24321
548	BoLA-T7	LSKQAQWLQ	0.0004110	639404
549	BoLA-T7	SKQAQWLQR	0.0002000	739506
550	BoLA-T7	KQAQWLQRY	0.0080180	236720
551	BoLA-T7	QAQWLQRYP	0.0026580	370355
552	BoLA-T7	AQWLQRYPQ	0.0004730	618874
553	BoLA-T7	QWLQRYPQY	0.0024320	382034
554	BoLA-T7	WLQRYPQYS	0.0028060	363318
555	BoLA-T7	LQRYPQYSI	0.0579970	59854
556	BoLA-T7	QRYPQYSIT	0.0007480	549175
557	BoLA-T7	RYPQYSITI	0.0715620	47626
558	BoLA-T7	YPQYSITIE	0.0029180	358197
559	BoLA-T7	PQYSITIEG	0.0004530	625497
560	BoLA-T7	QYSITIEGH	0.0001050	817778
561	BoLA-T7	YSITIEGHA	0.0593980	58401
562	BoLA-T7	SITIEGHAD	0.0001960	741975
563	BoLA-T7	ITIEGHADE	0.0060850	268309
564	BoLA-T7	TIEGHADER	0.0007880	542574
565	BoLA-T7	IEGHADERG	0.0000090	975000
566	BoLA-T7	EGHADERGT	0.0003040	682609
567	BoLA-T7	GHADERGTR	0.0008750	528218
568	BoLA-T7	HADERGTRE	0.0045700	302175
569	BoLA-T7	ADERGTREY	0.0020630	404200
570	BoLA-T7	DERGTREYN	0.0000320	922000
571	BoLA-T7	ERGTREYNL	0.0020080	407867
572	BoLA-T7	RGTREYNLA	0.0114230	198775
573	BoLA-T7	GTREYNLAL	0.2652580	0.3662	<= SB
574	BoLA-T7	TREYNLALG	0.0000480	892424
575	BoLA-T7	REYNLALGQ	0.0008530	531848
576	BoLA-T7	EYNLALGQR	0.0001810	751613
577	BoLA-T7	YNLALGQRR	0.0035110	334770
578	BoLA-T7	NLALGQRRA	0.0084630	230833
579	BoLA-T7	LALGQRRAA	0.0073740	246226
580	BoLA-T7	ALGQRRAAA	0.0278410	113551
581	BoLA-T7	LGQRRAAAT	0.0082240	233995
582	BoLA-T7	GQRRAAATR	0.0005600	592958
583	BoLA-T7	QRRAAATRD	0.0000080	977778
584	BoLA-T7	RRAAATRDF	0.0008610	530528
585	BoLA-T7	RAAATRDFL	0.2096550	0.7177	<= WB
586	BoLA-T7	AAATRDFLA	0.0222650	132575
587	BoLA-T7	AATRDFLAS	0.0027370	366588
588	BoLA-T7	ATRDFLASR	0.0316090	103090
589	BoLA-T7	TRDFLASRG	0.0000650	866667
590	BoLA-T7	RDFLASRGV	0.0072390	248349
591	BoLA-T7	DFLASRGVP	0.0002050	736420
592	BoLA-T7	FLASRGVPT	0.0435800	78857
593	BoLA-T7	LASRGVPTN	0.0003410	666522
594	BoLA-T7	ASRGVPTNR	0.0025040	378173
595	BoLA-T7	SRGVPTNRM	0.0028910	359356
596	BoLA-T7	RGVPTNRMR	0.0016280	436452
597	BoLA-T7	GVPTNRMRT	0.0145070	174088
598	BoLA-T7	VPTNRMRTI	0.0239870	125933
599	BoLA-T7	PTNRMRTIS	0.0003410	666522
600	BoLA-T7	TNRMRTISY	0.0103270	209257
601	BoLA-T7	NRMRTISYG	0.0010460	500000
602	BoLA-T7	RMRTISYGN	0.0007370	551408
603	BoLA-T7	MRTISYGNE	0.0000210	944000
604	BoLA-T7	RTISYGNER	0.0124900	189323
605	BoLA-T7	TISYGNERP	0.0020900	402400
606	BoLA-T7	ISYGNERPV	0.1087140	27183
607	BoLA-T7	SYGNERPVA	0.0027860	364265
608	BoLA-T7	YGNERPVAV	0.2171430	0.6509	<= WB
609	BoLA-T7	GNERPVAVC	0.0021570	398121
610	BoLA-T7	NERPVAVCD	0.0000350	916000
611	BoLA-T7	ERPVAVCDA	0.0000590	875758
612	BoLA-T7	RPVAVCDAD	0.0001640	765323
613	BoLA-T7	PVAVCDADT	0.0000500	889394
614	BoLA-T7	VAVCDADTC	0.0010440	500330
615	BoLA-T7	AVCDADTCW	0.0012100	479294
616	BoLA-T7	VCDADTCWS	0.0000490	890909
617	BoLA-T7	CDADTCWSQ	0.0000250	936000
618	BoLA-T7	DADTCWSQN	0.0000360	914000
619	BoLA-T7	ADTCWSQNR	0.0001700	760484
620	BoLA-T7	DTCWSQNRR	0.0002320	719753
621	BoLA-T7	TCWSQNRRA	0.0007040	559155
622	BoLA-T7	CWSQNRRAV	0.0009000	524092
623	BoLA-T7	WSQNRRAVT	0.0065850	259196
624	BoLA-T7	SQNRRAVTV	0.1058390	28331
625	BoLA-T7	QNRRAVTVL	0.0745230	45321
626	BoLA-T7	NRRAVTVLN	0.0000500	889394
627	BoLA-T7	RRAVTVLNG	0.0000850	840000
628	BoLA-T7	RAVTVLNGA	0.0353250	94422
629	BoLA-T7	AVTVLNGAG	0.0012750	471647
630	BoLA-T7	VTVLNGAGR	0.0052360	285819
631	BoLA-D18.4	MSATASSSI	0.0006920	239610
632	BoLA-D18.4	SATASSSIS	0.0001660	403333
633	BoLA-D18.4	ATASSSISI	0.0035670	118950
634	BoLA-D18.4	TASSSISIL	0.0070600	86169
635	BoLA-D18.4	ASSSISILS	0.0002030	377059
636	BoLA-D18.4	SSSISILSL	0.0244130	43964
637	BoLA-D18.4	SSISILSLI	0.0018970	157651
638	BoLA-D18.4	SISILSLIR	0.0006630	243768
639	BoLA-D18.4	ISILSLIRA	0.0001440	422000
640	BoLA-D18.4	SILSLIRAD	0.0002300	361176
641	BoLA-D18.4	ILSLIRADA	0.0001100	460000
642	BoLA-D18.4	LSLIRADAQ	0.0000660	535417
643	BoLA-D18.4	SLIRADAQQ	0.0011360	195942
644	BoLA-D18.4	LIRADAQQT	0.0001800	392308
645	BoLA-D18.4	IRADAQQTL	0.2754170	0.6886	<= WB
646	BoLA-D18.4	RADAQQTLS	0.0001230	443750
647	BoLA-D18.4	ADAQQTLSK	0.0011160	197391
648	BoLA-D18.4	DAQQTLSKQ	0.0000660	535417
649	BoLA-D18.4	AQQTLSKQA	0.1063190	16201	<= WB
650	BoLA-D18.4	QQTLSKQAQ	0.0164320	54998
651	BoLA-D18.4	QTLSKQAQW	0.0149300	58130
652	BoLA-D18.4	TLSKQAQWL	0.0031130	126835
653	BoLA-D18.4	LSKQAQWLQ	0.0001320	434000
654	BoLA-D18.4	SKQAQWLQR	0.0190150	50744
655	BoLA-D18.4	KQAQWLQRY	0.5257170	0.2992	<= SB
656	BoLA-D18.4	QAQWLQRYP	0.0000350	629167
657	BoLA-D18.4	AQWLQRYPQ	0.1140360	15232	<= WB
658	BoLA-D18.4	QWLQRYPQY	0.0175720	53121
659	BoLA-D18.4	WLQRYPQYS	0.0001200	447500
660	BoLA-D18.4	LQRYPQYSI	0.2839480	0.6633	<= WB
661	BoLA-D18.4	QRYPQYSIT	0.0062700	91272
662	BoLA-D18.4	RYPQYSITI	0.0028370	132280
663	BoLA-D18.4	YPQYSITIE	0.0001620	406667
664	BoLA-D18.4	PQYSITIEG	0.0040940	111671
665	BoLA-D18.4	QYSITIEGH	0.0001720	398462
666	BoLA-D18.4	YSITIEGHA	0.0002860	334167
667	BoLA-D18.4	SITIEGHAD	0.0000200	708333
668	BoLA-D18.4	ITIEGHADE	0.0001070	463750
669	BoLA-D18.4	TIEGHADER	0.0001890	386000
670	BoLA-D18.4	IEGHADERG	0.0000220	694444
671	BoLA-D18.4	EGHADERGT	0.0000090	812500
672	BoLA-D18.4	GHADERGTR	0.0064870	89809
673	BoLA-D18.4	HADERGTRE	0.0004180	290811
674	BoLA-D18.4	ADERGTREY	0.0022660	146189
675	BoLA-D18.4	DERGTREYN	0.0001660	403333
676	BoLA-D18.4	ERGTREYNL	0.0058270	94286
677	BoLA-D18.4	RGTREYNLA	0.0001280	438000
678	BoLA-D18.4	GTREYNLAL	0.2259310	0.8369	<= WB
679	BoLA-D18.4	TREYNLALG	0.0001210	446250
680	BoLA-D18.4	REYNLALGQ	0.0116290	66363
681	BoLA-D18.4	EYNLALGQR	0.0000240	683333
682	BoLA-D18.4	YNLALGQRR	0.0004060	294054
683	BoLA-D18.4	NLALGQRRA	0.0002390	356316
684	BoLA-D18.4	LALGQRRAA	0.0018060	160890
685	BoLA-D18.4	ALGQRRAAA	0.0029790	129259
686	BoLA-D18.4	LGQRRAAAT	0.0001020	470000
687	BoLA-D18.4	GQRRAAATR	0.1552530	11874	<= WB
688	BoLA-D18.4	QRRAAATRD	0.0001340	432000
689	BoLA-D18.4	RRAAATRDF	0.0392930	32956
690	BoLA-D18.4	RAAATRDFL	0.0066030	89072
691	BoLA-D18.4	AAATRDFLA	0.0018830	158121
692	BoLA-D18.4	AATRDFLAS	0.0002840	335000
693	BoLA-D18.4	ATRDFLASR	0.0066670	88666
694	BoLA-D18.4	TRDFLASRG	0.0002740	339167
695	BoLA-D18.4	RDFLASRGV	0.0013200	184000
696	BoLA-D18.4	DFLASRGVP	0.0000080	825000
697	BoLA-D18.4	FLASRGVPT	0.0009210	213627
698	BoLA-D18.4	LASRGVPTN	0.0000320	641667
699	BoLA-D18.4	ASRGVPTNR	0.0034680	120416
700	BoLA-D18.4	SRGVPTNRM	0.0717470	22169
701	BoLA-D18.4	RGVPTNRMR	0.0019050	157383
702	BoLA-D18.4	GVPTNRMRT	0.0003990	295946
703	BoLA-D18.4	VPTNRMRTI	0.0010690	200902
704	BoLA-D18.4	PTNRMRTIS	0.0000040	900000
705	BoLA-D18.4	TNRMRTISY	0.2655030	0.7169	<= WB
706	BoLA-D18.4	NRMRTISYG	0.0003090	325185
707	BoLA-D18.4	RMRTISYGN	0.0005300	265769
708	BoLA-D18.4	MRTISYGNE	0.0000200	708333
709	BoLA-D18.4	RTISYGNER	0.0008510	220556
710	BoLA-D18.4	TISYGNERP	0.0000100	800000
711	BoLA-D18.4	ISYGNERPV	0.0015520	171921
712	BoLA-D18.4	SYGNERPVA	0.0006310	248406
713	BoLA-D18.4	YGNERPVAV	0.0205330	48635
714	BoLA-D18.4	GNERPVAVC	0.0001230	443750
715	BoLA-D18.4	NERPVAVCD	0.0001850	388667
716	BoLA-D18.4	ERPVAVCDA	0.0000310	645833
717	BoLA-D18.4	RPVAVCDAD	0.0000040	900000
718	BoLA-D18.4	PVAVCDADT	0.0000000	1000000
719	BoLA-D18.4	VAVCDADTC	0.0000100	800000
720	BoLA-D18.4	AVCDADTCW	0.0038620	114876
721	BoLA-D18.4	VCDADTCWS	0.0000010	975000
722	BoLA-D18.4	CDADTCWSQ	0.0000130	770000
723	BoLA-D18.4	DADTCWSQN	0.0000020	950000
724	BoLA-D18.4	ADTCWSQNR	0.0000250	677778
725	BoLA-D18.4	DTCWSQNRR	0.0000070	837500
726	BoLA-D18.4	TCWSQNRRA	0.0001370	429000
727	BoLA-D18.4	CWSQNRRAV	0.0000310	645833
728	BoLA-D18.4	WSQNRRAVT	0.0005110	269423
729	BoLA-D18.4	SQNRRAVTV	0.5873750	0.2395	<= SB
730	BoLA-D18.4	QNRRAVTVL	0.1089810	15869	<= WB
731	BoLA-D18.4	NRRAVTVLN	0.0007170	236364
732	BoLA-D18.4	RRAVTVLNG	0.0004880	274348
733	BoLA-D18.4	RAVTVLNGA	0.0007890	227444
734	BoLA-D18.4	AVTVLNGAG	0.0000610	545833
735	BoLA-D18.4	VTVLNGAGR	0.0001010	471429
736	BoLA-AW10	MSATASSSI	0.0301170	33249
737	BoLA-AW10	SATASSSIS	0.0002650	527027
738	BoLA-AW10	ATASSSISI	0.0150900	60245
739	BoLA-AW10	TASSSISIL	0.0130910	67469
740	BoLA-AW10	ASSSISILS	0.0018060	233816
741	BoLA-AW10	SSSISILSL	0.0774020	11616	<= WB
742	BoLA-AW10	SSISILSLI	0.1296540	0.5476	<= WB
743	BoLA-AW10	SISILSLIR	0.0004680	426667
744	BoLA-AW10	ISILSLIRA	0.0027860	185942
745	BoLA-AW10	SILSLIRAD	0.0002680	525000
746	BoLA-AW10	ILSLIRADA	0.0002060	572321
747	BoLA-AW10	LSLIRADAQ	0.0004770	423667
748	BoLA-AW10	SLIRADAQQ	0.0002620	529054
749	BoLA-AW10	LIRADAQQT	0.0000260	896154
750	BoLA-AW10	IRADAQQTL	0.0257680	38244
751	BoLA-AW10	RADAQQTLS	0.0017390	238224
752	BoLA-AW10	ADAQQTLSK	0.0014110	264815
753	BoLA-AW10	DAQQTLSKQ	0.0001920	584821
754	BoLA-AW10	AQQTLSKQA	0.0013270	272772
755	BoLA-AW10	QQTLSKQAQ	0.0001780	597321
756	BoLA-AW10	QTLSKQAQW	0.0103940	80050
757	BoLA-AW10	TLSKQAQWL	0.0016260	246667
758	BoLA-AW10	LSKQAQWLQ	0.0002830	514865
759	BoLA-AW10	SKQAQWLQR	0.0002080	570536
760	BoLA-AW10	KQAQWLQRY	0.0119090	72380
761	BoLA-AW10	QAQWLQRYP	0.0003840	459565
762	BoLA-AW10	AQWLQRYPQ	0.0022020	210794
763	BoLA-AW10	QWLQRYPQY	0.0003720	465238
764	BoLA-AW10	WLQRYPQYS	0.0000930	712000
765	BoLA-AW10	LQRYPQYSI	0.0113580	74878
766	BoLA-AW10	QRYPQYSIT	0.0003950	454783
767	BoLA-AW10	RYPQYSITI	0.0418060	24055
768	BoLA-AW10	YPQYSITIE	0.0003400	481053
769	BoLA-AW10	PQYSITIEG	0.0002440	541216
770	BoLA-AW10	QYSITIEGH	0.0000260	896154
771	BoLA-AW10	YSITIEGHA	0.0088220	90296
772	BoLA-AW10	SITIEGHAD	0.0000510	809375
773	BoLA-AW10	ITIEGHADE	0.0007150	359375
774	BoLA-AW10	TIEGHADER	0.0002040	574107
775	BoLA-AW10	IEGHADERG	0.0000140	945833
776	BoLA-AW10	EGHADERGT	0.0000810	736000
777	BoLA-AW10	GHADERGTR	0.0005300	406129
778	BoLA-AW10	HADERGTRE	0.0009540	317500
779	BoLA-AW10	ADERGTREY	0.0006770	367609
780	BoLA-AW10	DERGTREYN	0.0000330	869231
781	BoLA-AW10	ERGTREYNL	0.0006210	380769
782	BoLA-AW10	RGTREYNLA	0.0024410	199395
783	BoLA-AW10	GTREYNLAL	0.0538010	18276	<= WB
784	BoLA-AW10	TREYNLALG	0.0000400	843750
785	BoLA-AW10	REYNLALGQ	0.0005210	409032
786	BoLA-AW10	EYNLALGQR	0.0000510	809375
787	BoLA-AW10	YNLALGQRR	0.0093260	86880
788	BoLA-AW10	NLALGQRRA	0.0000810	736000
789	BoLA-AW10	LALGQRRAA	0.0005030	415000
790	BoLA-AW10	ALGQRRAAA	0.0002780	518243
791	BoLA-AW10	LGQRRAAAT	0.0011230	294762
792	BoLA-AW10	GQRRAAATR	0.0027550	187065
793	BoLA-AW10	QRRAAATRD	0.0000180	929167
794	BoLA-AW10	RRAAATRDF	0.0022610	207895
795	BoLA-AW10	RAAATRDFL	0.0476470	20989
796	BoLA-AW10	AAATRDFLA	0.0006440	375238
797	BoLA-AW10	AATRDFLAS	0.0002930	508108
798	BoLA-AW10	ATRDFLASR	0.0153030	59573
799	BoLA-AW10	TRDFLASRG	0.0000720	755000
800	BoLA-AW10	RDFLASRGV	0.0032220	171365
801	BoLA-AW10	DFLASRGVP	0.0000060	976923
802	BoLA-AW10	FLASRGVPT	0.0002730	521622
803	BoLA-AW10	LASRGVPTN	0.0000670	767500
804	BoLA-AW10	ASRGVPTNR	0.0046690	138031
805	BoLA-AW10	SRGVPTNRM	0.0021370	214233
806	BoLA-AW10	RGVPTNRMR	0.0055180	124252
807	BoLA-AW10	GVPTNRMRT	0.0029540	179873
808	BoLA-AW10	VPTNRMRTI	0.0023790	202249
809	BoLA-AW10	PTNRMRTIS	0.0000840	730000
810	BoLA-AW10	TNRMRTISY	0.0036700	159214
811	BoLA-AW10	NRMRTISYG	0.0001400	640698
812	BoLA-AW10	RMRTISYGN	0.0001000	698485
813	BoLA-AW10	MRTISYGNE	0.0000260	896154
814	BoLA-AW10	RTISYGNER	0.0131120	67388
815	BoLA-AW10	TISYGNERP	0.0000100	961538
816	BoLA-AW10	ISYGNERPV	0.0080550	96681
817	BoLA-AW10	SYGNERPVA	0.0000910	716000
818	BoLA-AW10	YGNERPVAV	0.0335140	29845
819	BoLA-AW10	GNERPVAVC	0.0008190	339153
820	BoLA-AW10	NERPVAVCD	0.0000480	818750
821	BoLA-AW10	ERPVAVCDA	0.0002090	569643
822	BoLA-AW10	RPVAVCDAD	0.0001720	603488
823	BoLA-AW10	PVAVCDADT	0.0000060	976923
824	BoLA-AW10	VAVCDADTC	0.0002790	517568
825	BoLA-AW10	AVCDADTCW	0.0004740	424667
826	BoLA-AW10	VCDADTCWS	0.0000140	945833
827	BoLA-AW10	CDADTCWSQ	0.0000770	744000
828	BoLA-AW10	DADTCWSQN	0.0000240	904167
829	BoLA-AW10	ADTCWSQNR	0.0003740	464286
830	BoLA-AW10	DTCWSQNRR	0.0001660	610465
831	BoLA-AW10	TCWSQNRRA	0.0000660	770000
832	BoLA-AW10	CWSQNRRAV	0.0001240	662121
833	BoLA-AW10	WSQNRRAVT	0.0014880	257917
834	BoLA-AW10	SQNRRAVTV	0.0092360	87480
835	BoLA-AW10	QNRRAVTVL	0.0372750	27038
836	BoLA-AW10	NRRAVTVLN	0.0000160	937500
837	BoLA-AW10	RRAVTVLNG	0.0000870	724000
838	BoLA-AW10	RAVTVLNGA	0.0030810	175841
839	BoLA-AW10	AVTVLNGAG	0.0000810	736000
840	BoLA-AW10	VTVLNGAGR	0.0028300	184348
841	BoLA-T5	MSATASSSI	0.0041200	181429
842	BoLA-T5	SATASSSIS	0.0016600	264000
843	BoLA-T5	ATASSSISI	0.0096150	122475
844	BoLA-T5	TASSSISIL	0.0248450	72770
845	BoLA-T5	ASSSISILS	0.0016770	262970
846	BoLA-T5	SSSISILSL	0.0822140	30716
847	BoLA-T5	SSISILSLI	0.0110980	114030
848	BoLA-T5	SISILSLIR	0.0017970	256034
849	BoLA-T5	ISILSLIRA	0.0011200	305049
850	BoLA-T5	SILSLIRAD	0.0004240	421875
851	BoLA-T5	ILSLIRADA	0.0001730	543151
852	BoLA-T5	LSLIRADAQ	0.0004660	409459
853	BoLA-T5	SLIRADAQQ	0.0061470	151681
854	BoLA-T5	LIRADAQQT	0.0003920	432069
855	BoLA-T5	IRADAQQTL	0.3481980	0.5717	<= WB
856	BoLA-T5	RADAQQTLS	0.0016380	265333
857	BoLA-T5	ADAQQTLSK	0.0183060	87078
858	BoLA-T5	DAQQTLSKQ	0.0002140	515069
859	BoLA-T5	AQQTLSKQA	0.1623340	15889	<= WB
860	BoLA-T5	QQTLSKQAQ	0.0465190	47976
861	BoLA-T5	QTLSKQAQW	0.0207240	81070
862	BoLA-T5	TLSKQAQWL	0.0069170	143361
863	BoLA-T5	LSKQAQWLQ	0.0004990	400541
864	BoLA-T5	SKQAQWLQR	0.0452670	48927
865	BoLA-T5	KQAQWLQRY	0.6511180	0.1173	<= SB
866	BoLA-T5	QAQWLQRYP	0.0002380	498889
867	BoLA-T5	AQWLQRYPQ	0.1635250	15771	<= WB
868	BoLA-T5	QWLQRYPQY	0.0379500	55329
869	BoLA-T5	WLQRYPQYS	0.0002330	502055
870	BoLA-T5	LQRYPQYSI	0.2930630	0.7518	<= WB
871	BoLA-T5	QRYPQYSIT	0.0177780	88553
872	BoLA-T5	RYPQYSITI	0.0133920	103365
873	BoLA-T5	YPQYSITIE	0.0005500	387917
874	BoLA-T5	PQYSITIEG	0.0116540	111050
875	BoLA-T5	QYSITIEGH	0.0008080	341791
876	BoLA-T5	YSITIEGHA	0.0009500	323373
877	BoLA-T5	SITIEGHAD	0.0000840	642857
878	BoLA-T5	ITIEGHADE	0.0004260	421250
879	BoLA-T5	TIEGHADER	0.0003120	462174
880	BoLA-T5	IEGHADERG	0.0000570	694000
881	BoLA-T5	EGHADERGT	0.0000150	850000
882	BoLA-T5	GHADERGTR	0.0288080	66438
883	BoLA-T5	HADERGTRE	0.0010810	308911
884	BoLA-T5	ADERGTREY	0.0105830	116790
885	BoLA-T5	DERGTREYN	0.0002490	492778
886	BoLA-T5	ERGTREYNL	0.0134870	102956
887	BoLA-T5	RGTREYNLA	0.0002790	477500
888	BoLA-T5	GTREYNLAL	0.2580650	0.8955	<= WB
889	BoLA-T5	TREYNLALG	0.0005150	396410
890	BoLA-T5	REYNLALGQ	0.0508360	44793
891	BoLA-T5	EYNLALGQR	0.0001070	610000
892	BoLA-T5	YNLALGQRR	0.0041770	180265
893	BoLA-T5	NLALGQRRA	0.0005920	379167
894	BoLA-T5	LALGQRRAA	0.0032150	201755
895	BoLA-T5	ALGQRRAAA	0.0055710	158801
896	BoLA-T5	LGQRRAAAT	0.0001520	561225
897	BoLA-T5	GQRRAAATR	0.2098880	12030	<= WB
898	BoLA-T5	QRRAAATRD	0.0003320	454000
899	BoLA-T5	RRAAATRDF	0.1111820	23625
900	BoLA-T5	RAAATRDFL	0.0136250	102362
901	BoLA-T5	AAATRDFLA	0.0101150	119298
902	BoLA-T5	AATRDFLAS	0.0011230	304752
903	BoLA-T5	ATRDFLASR	0.0218540	78570
904	BoLA-T5	TRDFLASRG	0.0004090	426562
905	BoLA-T5	RDFLASRGV	0.0048330	169330
906	BoLA-T5	DFLASRGVP	0.0000200	822222
907	BoLA-T5	FLASRGVPT	0.0017110	260909
908	BoLA-T5	LASRGVPTN	0.0001910	530822
909	BoLA-T5	ASRGVPTNR	0.0107910	115675
910	BoLA-T5	SRGVPTNRM	0.1615310	15968	<= WB
911	BoLA-T5	RGVPTNRMR	0.0068000	144586
912	BoLA-T5	GVPTNRMRT	0.0003910	432414
913	BoLA-T5	VPTNRMRTI	0.0024030	227546
914	BoLA-T5	PTNRMRTIS	0.0000140	857143
915	BoLA-T5	TNRMRTISY	0.3384460	0.5981	<= WB
916	BoLA-T5	NRMRTISYG	0.0014080	280625
917	BoLA-T5	RMRTISYGN	0.0019540	247633
918	BoLA-T5	MRTISYGNE	0.0001320	581633
919	BoLA-T5	RTISYGNER	0.0023760	228535
920	BoLA-T5	TISYGNERP	0.0000310	770833
921	BoLA-T5	ISYGNERPV	0.0065930	146754
922	BoLA-T5	SYGNERPVA	0.0036910	190213
923	BoLA-T5	YGNERPVAV	0.0495650	45662
924	BoLA-T5	GNERPVAVC	0.0043390	177504
925	BoLA-T5	NERPVAVCD	0.0004400	417059
926	BoLA-T5	ERPVAVCDA	0.0002100	517808
927	BoLA-T5	RPVAVCDAD	0.0000140	857143
928	BoLA-T5	PVAVCDADT	0.0000010	987500
929	BoLA-T5	VAVCDADTC	0.0000340	758333
930	BoLA-T5	AVCDADTCW	0.0073990	138717
931	BoLA-T5	VCDADTCWS	0.0000010	987500
932	BoLA-T5	CDADTCWSQ	0.0000450	725000
933	BoLA-T5	DADTCWSQN	0.0000030	962500
934	BoLA-T5	ADTCWSQNR	0.0007780	346269
935	BoLA-T5	DTCWSQNRR	0.0000290	779167
936	BoLA-T5	TCWSQNRRA	0.0004400	417059
937	BoLA-T5	CWSQNRRAV	0.0000880	637143
938	BoLA-T5	WSQNRRAVT	0.0004700	408378
939	BoLA-T5	SQNRRAVTV	0.5300070	0.2300	<= SB
940	BoLA-T5	QNRRAVTVL	0.1475750	17731	<= WB
941	BoLA-T5	NRRAVTVLN	0.0029450	209276
942	BoLA-T5	RRAVTVLNG	0.0011980	297692
943	BoLA-T5	RAVTVLNGA	0.0009380	324819
944	BoLA-T5	AVTVLNGAG	0.0001920	530137
945	BoLA-T5	VTVLNGAGR	0.0003500	447037
946	BoLA-1:00901	MSATASSSI	0.0062380	115998
947	BoLA-1:00901	SATASSSIS	0.0012030	248810
948	BoLA-1:00901	ATASSSISI	0.0287920	44221
949	BoLA-1:00901	TASSSISIL	0.0311980	41511
950	BoLA-1:00901	ASSSISILS	0.0023800	185254
951	BoLA-1:00901	SSSISILSL	0.0972710	13536	<= WB
952	BoLA-1:00901	SSISILSLI	0.0170760	64349
953	BoLA-1:00901	SISILSLIR	0.0034860	154716
954	BoLA-1:00901	ISILSLIRA	0.0020880	196680
955	BoLA-1:00901	SILSLIRAD	0.0004750	356053
956	BoLA-1:00901	ILSLIRADA	0.0004340	367647
957	BoLA-1:00901	LSLIRADAQ	0.0003780	385714
958	BoLA-1:00901	SLIRADAQQ	0.0102780	87967
959	BoLA-1:00901	LIRADAQQT	0.0008620	285000
960	BoLA-1:00901	IRADAQQTL	0.0799870	16902	<= WB
961	BoLA-1:00901	RADAQQTLS	0.0007610	299420
962	BoLA-1:00901	ADAQQTLSK	0.0076900	103827
963	BoLA-1:00901	DAQQTLSKQ	0.0005410	339783
964	BoLA-1:00901	AQQTLSKQA	0.0508240	27085
965	BoLA-1:00901	QQTLSKQAQ	0.0102830	87943
966	BoLA-1:00901	QTLSKQAQW	0.0320200	40585
967	BoLA-1:00901	TLSKQAQWL	0.0146070	70845
968	BoLA-1:00901	LSKQAQWLQ	0.0013020	240952
969	BoLA-1:00901	SKQAQWLQR	0.0145320	71091
970	BoLA-1:00901	KQAQWLQRY	0.5296230	0.0340	<= SB
971	BoLA-1:00901	QAQWLQRYP	0.0000530	658824
972	BoLA-1:00901	AQWLQRYPQ	0.0590780	23415
973	BoLA-1:00901	QWLQRYPQY	0.0372270	35722
974	BoLA-1:00901	WLQRYPQYS	0.0002030	469286
975	BoLA-1:00901	LQRYPQYSI	0.1183930	10615	<= WB
976	BoLA-1:00901	QRYPQYSIT	0.0012810	242619
977	BoLA-1:00901	RYPQYSITI	0.0113750	82861
978	BoLA-1:00901	YPQYSITIE	0.0006540	317627
979	BoLA-1:00901	PQYSITIEG	0.0083890	98645
980	BoLA-1:00901	QYSITIEGH	0.0006060	326296
981	BoLA-1:00901	YSITIEGHA	0.0015200	225904
982	BoLA-1:00901	SITIEGHAD	0.0001620	500000
983	BoLA-1:00901	ITIEGHADE	0.0002350	448947
984	BoLA-1:00901	TIEGHADER	0.0003400	399286
985	BoLA-1:00901	IEGHADERG	0.0000280	742308
986	BoLA-1:00901	EGHADERGT	0.0000280	742308
987	BoLA-1:00901	GHADERGTR	0.0035880	152568
988	BoLA-1:00901	HADERGTRE	0.0007630	299130
989	BoLA-1:00901	ADERGTREY	0.0078530	102569
990	BoLA-1:00901	DERGTREYN	0.0001320	531250
991	BoLA-1:00901	ERGTREYNL	0.0028210	171084
992	BoLA-1:00901	RGTREYNLA	0.0001910	477857
993	BoLA-1:00901	GTREYNLAL	0.3059150	0.2176	<= SB
994	BoLA-1:00901	TREYNLALG	0.0003850	383214
995	BoLA-1:00901	REYNLALGQ	0.0097630	90461
996	BoLA-1:00901	EYNLALGQR	0.0000580	645833
997	BoLA-1:00901	YNLALGQRR	0.0022400	190373
998	BoLA-1:00901	NLALGQRRA	0.0005890	329444
999	BoLA-1:00901	LALGQRRAA	0.0030430	165079
1000	BoLA-1:00901	ALGQRRAAA	0.0047000	133403
1001	BoLA-1:00901	LGQRRAAAT	0.0000740	612500
1002	BoLA-1:00901	GQRRAAATR	0.0877150	15321	<= WB
1003	BoLA-1:00901	QRRAAATRD	0.0000380	703846
1004	BoLA-1:00901	RRAAATRDF	0.0196210	58662
1005	BoLA-1:00901	RAAATRDFL	0.0353480	37437
1006	BoLA-1:00901	AAATRDFLA	0.0089900	94698
1007	BoLA-1:00901	AATRDFLAS	0.0011210	256262
1008	BoLA-1:00901	ATRDFLASR	0.0192430	59396
1009	BoLA-1:00901	TRDFLASRG	0.0001540	508333
1010	BoLA-1:00901	RDFLASRGV	0.0038740	146996
1011	BoLA-1:00901	DFLASRGVP	0.0000950	577941
1012	BoLA-1:00901	FLASRGVPT	0.0013670	236159
1013	BoLA-1:00901	LASRGVPTN	0.0001040	564706
1014	BoLA-1:00901	ASRGVPTNR	0.0119320	80315
1015	BoLA-1:00901	SRGVPTNRM	0.0219920	54169
1016	BoLA-1:00901	RGVPTNRMR	0.0043460	138663
1017	BoLA-1:00901	GVPTNRMRT	0.0003060	413478
1018	BoLA-1:00901	VPTNRMRTI	0.0015950	221386
1019	BoLA-1:00901	PTNRMRTIS	0.0000290	738462
1020	BoLA-1:00901	TNRMRTISY	0.2394930	0.3720	<= SB
1021	BoLA-1:00901	NRMRTISYG	0.0002720	429048
1022	BoLA-1:00901	RMRTISYGN	0.0017170	214375
1023	BoLA-1:00901	MRTISYGNE	0.0000060	900000
1024	BoLA-1:00901	RTISYGNER	0.0034880	154674
1025	BoLA-1:00901	TISYGNERP	0.0000400	697059
1026	BoLA-1:00901	ISYGNERPV	0.0156340	68011
1027	BoLA-1:00901	SYGNERPVA	0.0013610	236594
1028	BoLA-1:00901	YGNERPVAV	0.0433680	31115
1029	BoLA-1:00901	GNERPVAVC	0.0005220	344286
1030	BoLA-1:00901	NERPVAVCD	0.0001670	496154
1031	BoLA-1:00901	ERPVAVCDA	0.0000220	772222
1032	BoLA-1:00901	RPVAVCDAD	0.0000130	833333
1033	BoLA-1:00901	PVAVCDADT	0.0000000	1000000
1034	BoLA-1:00901	VAVCDADTC	0.0000200	783333
1035	BoLA-1:00901	AVCDADTCW	0.0047990	131932
1036	BoLA-1:00901	VCDADTCWS	0.0000020	966667
1037	BoLA-1:00901	CDADTCWSQ	0.0000240	761111
1038	BoLA-1:00901	DADTCWSQN	0.0000010	983333
1039	BoLA-1:00901	ADTCWSQNR	0.0001040	564706
1040	BoLA-1:00901	DTCWSQNRR	0.0000540	655882
1041	BoLA-1:00901	TCWSQNRRA	0.0011730	251402
1042	BoLA-1:00901	CWSQNRRAV	0.0000390	700000
1043	BoLA-1:00901	WSQNRRAVT	0.0003080	412609
1044	BoLA-1:00901	SQNRRAVTV	0.3109320	0.2078	<= SB
1045	BoLA-1:00901	QNRRAVTVL	0.0671130	20244
1046	BoLA-1:00901	NRRAVTVLN	0.0003350	401250
1047	BoLA-1:00901	RRAVTVLNG	0.0003130	410435
1048	BoLA-1:00901	RAVTVLNGA	0.0013640	236377
1049	BoLA-1:00901	AVTVLNGAG	0.0004260	370000
1050	BoLA-1:00901	VTVLNGAGR	0.0003630	391071
1051	BoLA-1:00902	MSATASSSI	0.0041200	181429
1052	BoLA-1:00902	SATASSSIS	0.0016600	264000
1053	BoLA-1:00902	ATASSSISI	0.0096150	122475
1054	BoLA-1:00902	TASSSISIL	0.0248450	72770
1055	BoLA-1:00902	ASSSISILS	0.0016770	262970
1056	BoLA-1:00902	SSSISILSL	0.0822140	30716
1057	BoLA-1:00902	SSISILSLI	0.0110980	114030
1058	BoLA-1:00902	SISILSLIR	0.0017970	256034
1059	BoLA-1:00902	ISILSLIRA	0.0011200	305049
1060	BoLA-1:00902	SILSLIRAD	0.0004240	421875
1061	BoLA-1:00902	ILSLIRADA	0.0001730	543151
1062	BoLA-1:00902	LSLIRADAQ	0.0004660	409459
1063	BoLA-1:00902	SLIRADAQQ	0.0061470	151681
1064	BoLA-1:00902	LIRADAQQT	0.0003920	432069
1065	BoLA-1:00902	IRADAQQTL	0.3481980	0.5717	<= WB
1066	BoLA-1:00902	RADAQQTLS	0.0016380	265333
1067	BoLA-1:00902	ADAQQTLSK	0.0183060	87078
1068	BoLA-1:00902	DAQQTLSKQ	0.0002140	515069
1069	BoLA-1:00902	AQQTLSKQA	0.1623340	15889	<= WB
1070	BoLA-1:00902	QQTLSKQAQ	0.0465190	47976
1071	BoLA-1:00902	QTLSKQAQW	0.0207240	81070
1072	BoLA-1:00902	TLSKQAQWL	0.0069170	143361
1073	BoLA-1:00902	LSKQAQWLQ	0.0004990	400541
1074	BoLA-1:00902	SKQAQWLQR	0.0452670	48927
1075	BoLA-1:00902	KQAQWLQRY	0.6511180	0.1173	<= SB
1076	BoLA-1:00902	QAQWLQRYP	0.0002380	498889
1077	BoLA-1:00902	AQWLQRYPQ	0.1635250	15771	<= WB
1078	BoLA-1:00902	QWLQRYPQY	0.0379500	55329
1079	BoLA-1:00902	WLQRYPQYS	0.0002330	502055
1080	BoLA-1:00902	LQRYPQYSI	0.2930630	0.7518	<= WB
1081	BoLA-1:00902	QRYPQYSIT	0.0177780	88553
1082	BoLA-1:00902	RYPQYSITI	0.0133920	103365
1083	BoLA-1:00902	YPQYSITIE	0.0005500	387917
1084	BoLA-1:00902	PQYSITIEG	0.0116540	111050
1085	BoLA-1:00902	QYSITIEGH	0.0008080	341791
1086	BoLA-1:00902	YSITIEGHA	0.0009500	323373
1087	BoLA-1:00902	SITIEGHAD	0.0000840	642857
1088	BoLA-1:00902	ITIEGHADE	0.0004260	421250
1089	BoLA-1:00902	TIEGHADER	0.0003120	462174
1090	BoLA-1:00902	IEGHADERG	0.0000570	694000
1091	BoLA-1:00902	EGHADERGT	0.0000150	850000
1092	BoLA-1:00902	GHADERGTR	0.0288080	66438
1093	BoLA-1:00902	HADERGTRE	0.0010810	308911
1094	BoLA-1:00902	ADERGTREY	0.0105830	116790
1095	BoLA-1:00902	DERGTREYN	0.0002490	492778
1096	BoLA-1:00902	ERGTREYNL	0.0134870	102956
1097	BoLA-1:00902	RGTREYNLA	0.0002790	477500
1098	BoLA-1:00902	GTREYNLAL	0.2580650	0.8955	<= WB
1099	BoLA-1:00902	TREYNLALG	0.0005150	396410
1100	BoLA-1:00902	REYNLALGQ	0.0508360	44793
1101	BoLA-1:00902	EYNLALGQR	0.0001070	610000
1102	BoLA-1:00902	YNLALGQRR	0.0041770	180265
1103	BoLA-1:00902	NLALGQRRA	0.0005920	379167
1104	BoLA-1:00902	LALGQRRAA	0.0032150	201755
1105	BoLA-1:00902	ALGQRRAAA	0.0055710	158801
1106	BoLA-1:00902	LGQRRAAAT	0.0001520	561225
1107	BoLA-1:00902	GQRRAAATR	0.2098880	12030	<= WB
1108	BoLA-1:00902	QRRAAATRD	0.0003320	454000
1109	BoLA-1:00902	RRAAATRDF	0.1111820	23625
1110	BoLA-1:00902	RAAATRDFL	0.0136250	102362
1111	BoLA-1:00902	AAATRDFLA	0.0101150	119298
1112	BoLA-1:00902	AATRDFLAS	0.0011230	304752
1113	BoLA-1:00902	ATRDFLASR	0.0218540	78570
1114	BoLA-1:00902	TRDFLASRG	0.0004090	426562
1115	BoLA-1:00902	RDFLASRGV	0.0048330	169330
1116	BoLA-1:00902	DFLASRGVP	0.0000200	822222
1117	BoLA-1:00902	FLASRGVPT	0.0017110	260909
1118	BoLA-1:00902	LASRGVPTN	0.0001910	530822
1119	BoLA-1:00902	ASRGVPTNR	0.0107910	115675
1120	BoLA-1:00902	SRGVPTNRM	0.1615310	15968	<= WB
1121	BoLA-1:00902	RGVPTNRMR	0.0068000	144586
1122	BoLA-1:00902	GVPTNRMRT	0.0003910	432414
1123	BoLA-1:00902	VPTNRMRTI	0.0024030	227546
1124	BoLA-1:00902	PTNRMRTIS	0.0000140	857143
1125	BoLA-1:00902	TNRMRTISY	0.3384460	0.5981	<= WB
1126	BoLA-1:00902	NRMRTISYG	0.0014080	280625
1127	BoLA-1:00902	RMRTISYGN	0.0019540	247633
1128	BoLA-1:00902	MRTISYGNE	0.0001320	581633
1129	BoLA-1:00902	RTISYGNER	0.0023760	228535
1130	BoLA-1:00902	TISYGNERP	0.0000310	770833
1131	BoLA-1:00902	ISYGNERPV	0.0065930	146754
1132	BoLA-1:00902	SYGNERPVA	0.0036910	190213
1133	BoLA-1:00902	YGNERPVAV	0.0495650	45662
1134	BoLA-1:00902	GNERPVAVC	0.0043390	177504
1135	BoLA-1:00902	NERPVAVCD	0.0004400	417059
1136	BoLA-1:00902	ERPVAVCDA	0.0002100	517808
1137	BoLA-1:00902	RPVAVCDAD	0.0000140	857143
1138	BoLA-1:00902	PVAVCDADT	0.0000010	987500
1139	BoLA-1:00902	VAVCDADTC	0.0000340	758333
1140	BoLA-1:00902	AVCDADTCW	0.0073990	138717
1141	BoLA-1:00902	VCDADTCWS	0.0000010	987500
1142	BoLA-1:00902	CDADTCWSQ	0.0000450	725000
1143	BoLA-1:00902	DADTCWSQN	0.0000030	962500
1144	BoLA-1:00902	ADTCWSQNR	0.0007780	346269
1145	BoLA-1:00902	DTCWSQNRR	0.0000290	779167
1146	BoLA-1:00902	TCWSQNRRA	0.0004400	417059
1147	BoLA-1:00902	CWSQNRRAV	0.0000880	637143
1148	BoLA-1:00902	WSQNRRAVT	0.0004700	408378
1149	BoLA-1:00902	SQNRRAVTV	0.5300070	0.2300	<= SB
1150	BoLA-1:00902	QNRRAVTVL	0.1475750	17731	<= WB
1151	BoLA-1:00902	NRRAVTVLN	0.0029450	209276
1152	BoLA-1:00902	RRAVTVLNG	0.0011980	297692
1153	BoLA-1:00902	RAVTVLNGA	0.0009380	324819
1154	BoLA-1:00902	AVTVLNGAG	0.0001920	530137
1155	BoLA-1:00902	VTVLNGAGR	0.0003500	447037
1156	BoLA-1:01901	MSATASSSI	0.0057680	256709
1157	BoLA-1:01901	SATASSSIS	0.0000870	741026
1158	BoLA-1:01901	ATASSSISI	0.0326190	99403
1159	BoLA-1:01901	TASSSISIL	0.0135730	169477
1160	BoLA-1:01901	ASSSISILS	0.0011370	433168
1161	BoLA-1:01901	SSSISILSL	0.0379760	89667
1162	BoLA-1:01901	SSISILSLI	0.0603830	64143
1163	BoLA-1:01901	SISILSLIR	0.0001170	702564
1164	BoLA-1:01901	ISILSLIRA	0.0045770	281779
1165	BoLA-1:01901	SILSLIRAD	0.0001800	649456
1166	BoLA-1:01901	ILSLIRADA	0.0021360	363769
1167	BoLA-1:01901	LSLIRADAQ	0.0000490	807500
1168	BoLA-1:01901	SLIRADAQQ	0.0002890	593571
1169	BoLA-1:01901	LIRADAQQT	0.0001530	671667
1170	BoLA-1:01901	IRADAQQTL	0.1120450	39413
1171	BoLA-1:01901	RADAQQTLS	0.0003270	580000
1172	BoLA-1:01901	ADAQQTLSK	0.0016270	393311
1173	BoLA-1:01901	DAQQTLSKQ	0.0000410	827500
1174	BoLA-1:01901	AQQTLSKQA	0.1816740	25000
1175	BoLA-1:01901	QQTLSKQAQ	0.0007890	473939
1176	BoLA-1:01901	QTLSKQAQW	0.0067220	240674
1177	BoLA-1:01901	TLSKQAQWL	0.0104340	195903
1178	BoLA-1:01901	LSKQAQWLQ	0.0000910	735897
1179	BoLA-1:01901	SKQAQWLQR	0.0009050	458471
1180	BoLA-1:01901	KQAQWLQRY	0.0766660	53464
1181	BoLA-1:01901	QAQWLQRYP	0.0001980	639674
1182	BoLA-1:01901	AQWLQRYPQ	0.0059690	253094
1183	BoLA-1:01901	QWLQRYPQY	0.0054320	263042
1184	BoLA-1:01901	WLQRYPQYS	0.0002020	637500
1185	BoLA-1:01901	LQRYPQYSI	0.1544790	29693
1186	BoLA-1:01901	QRYPQYSIT	0.0123050	179459
1187	BoLA-1:01901	RYPQYSITI	0.0165860	151398
1188	BoLA-1:01901	YPQYSITIE	0.0002840	595357
1189	BoLA-1:01901	PQYSITIEG	0.0130270	173720
1190	BoLA-1:01901	QYSITIEGH	0.0000760	757143
1191	BoLA-1:01901	YSITIEGHA	0.0032980	317412
1192	BoLA-1:01901	SITIEGHAD	0.0000300	857692
1193	BoLA-1:01901	ITIEGHADE	0.0000820	747436
1194	BoLA-1:01901	TIEGHADER	0.0000290	861538
1195	BoLA-1:01901	IEGHADERG	0.0038360	301404
1196	BoLA-1:01901	EGHADERGT	0.0000950	730769
1197	BoLA-1:01901	GHADERGTR	0.0006340	498833
1198	BoLA-1:01901	HADERGTRE	0.0001610	665000
1199	BoLA-1:01901	ADERGTREY	0.0092360	208186
1200	BoLA-1:01901	DERGTREYN	0.0024790	347458
1201	BoLA-1:01901	ERGTREYNL	0.0123720	178927
1202	BoLA-1:01901	RGTREYNLA	0.0011840	428611
1203	BoLA-1:01901	GTREYNLAL	0.0330260	98611
1204	BoLA-1:01901	TREYNLALG	0.0014610	405039
1205	BoLA-1:01901	REYNLALGQ	0.0703670	57214
1206	BoLA-1:01901	EYNLALGQR	0.0000240	880769
1207	BoLA-1:01901	YNLALGQRR	0.0012180	425463
1208	BoLA-1:01901	NLALGQRRA	0.0014530	405659
1209	BoLA-1:01901	LALGQRRAA	0.0018250	381030
1210	BoLA-1:01901	ALGQRRAAA	0.0110480	190067
1211	BoLA-1:01901	LGQRRAAAT	0.0000600	785714
1212	BoLA-1:01901	GQRRAAATR	0.0017920	383030
1213	BoLA-1:01901	QRRAAATRD	0.0000530	798214
1214	BoLA-1:01901	RRAAATRDF	0.0149210	160436
1215	BoLA-1:01901	RAAATRDFL	0.0148120	161167
1216	BoLA-1:01901	AAATRDFLA	0.0099080	201014
1217	BoLA-1:01901	AATRDFLAS	0.0004000	553929
1218	BoLA-1:01901	ATRDFLASR	0.0019050	376294
1219	BoLA-1:01901	TRDFLASRG	0.0025960	342500
1220	BoLA-1:01901	RDFLASRGV	0.2673370	15426	<= WB
1221	BoLA-1:01901	DFLASRGVP	0.0000740	760714
1222	BoLA-1:01901	FLASRGVPT	0.0032430	319169
1223	BoLA-1:01901	LASRGVPTN	0.0000690	769643
1224	BoLA-1:01901	ASRGVPTNR	0.0004840	533102
1225	BoLA-1:01901	SRGVPTNRM	0.0355410	93854
1226	BoLA-1:01901	RGVPTNRMR	0.0000760	757143
1227	BoLA-1:01901	GVPTNRMRT	0.0005400	520139
1228	BoLA-1:01901	VPTNRMRTI	0.0041180	293609
1229	BoLA-1:01901	PTNRMRTIS	0.0000120	931818
1230	BoLA-1:01901	TNRMRTISY	0.0037030	305140
1231	BoLA-1:01901	NRMRTISYG	0.0029940	327663
1232	BoLA-1:01901	RMRTISYGN	0.0001080	714103
1233	BoLA-1:01901	MRTISYGNE	0.0000290	861538
1234	BoLA-1:01901	RTISYGNER	0.0008490	465584
1235	BoLA-1:01901	TISYGNERP	0.0000200	896154
1236	BoLA-1:01901	ISYGNERPV	0.0076320	227861
1237	BoLA-1:01901	SYGNERPVA	0.0008720	462597
1238	BoLA-1:01901	YGNERPVAV	0.0394290	87489
1239	BoLA-1:01901	GNERPVAVC	0.0029410	329485
1240	BoLA-1:01901	NERPVAVCD	0.0090330	210400
1241	BoLA-1:01901	ERPVAVCDA	0.0074510	230214
1242	BoLA-1:01901	RPVAVCDAD	0.0000530	798214
1243	BoLA-1:01901	PVAVCDADT	0.0000010	993750
1244	BoLA-1:01901	VAVCDADTC	0.0001560	669167
1245	BoLA-1:01901	AVCDADTCW	0.0008330	467662
1246	BoLA-1:01901	VCDADTCWS	0.0000060	962500
1247	BoLA-1:01901	CDADTCWSQ	0.0001770	651667
1248	BoLA-1:01901	DADTCWSQN	0.0000060	962500
1249	BoLA-1:01901	ADTCWSQNR	0.0000600	785714
1250	BoLA-1:01901	DTCWSQNRR	0.0000090	945455
1251	BoLA-1:01901	TCWSQNRRA	0.0023410	353750
1252	BoLA-1:01901	CWSQNRRAV	0.0003260	580357
1253	BoLA-1:01901	WSQNRRAVT	0.0002950	591429
1254	BoLA-1:01901	SQNRRAVTV	0.2739650	14935	<= WB
1255	BoLA-1:01901	QNRRAVTVL	0.0589130	65265
1256	BoLA-1:01901	NRRAVTVLN	0.0003540	570357
1257	BoLA-1:01901	RRAVTVLNG	0.0021020	365477
1258	BoLA-1:01901	RAVTVLNGA	0.0143440	164306
1259	BoLA-1:01901	AVTVLNGAG	0.0001040	719231
1260	BoLA-1:01901	VTVLNGAGR	0.0000800	750000
1261	BoLA-1:02001	MSATASSSI	0.0044150	295684
1262	BoLA-1:02001	SATASSSIS	0.0001600	719355
1263	BoLA-1:02001	ATASSSISI	0.0142060	168030
1264	BoLA-1:02001	TASSSISIL	0.0184460	144078
1265	BoLA-1:02001	ASSSISILS	0.0012960	446095
1266	BoLA-1:02001	SSSISILSL	0.0392920	86513
1267	BoLA-1:02001	SSISILSLI	0.0584790	62331
1268	BoLA-1:02001	SISILSLIR	0.0017870	404755
1269	BoLA-1:02001	ISILSLIRA	0.0058790	262336
1270	BoLA-1:02001	SILSLIRAD	0.0008840	495294
1271	BoLA-1:02001	ILSLIRADA	0.0004520	585876
1272	BoLA-1:02001	LSLIRADAQ	0.0001840	700000
1273	BoLA-1:02001	SLIRADAQQ	0.0013800	438148
1274	BoLA-1:02001	LIRADAQQT	0.0002130	683708
1275	BoLA-1:02001	IRADAQQTL	0.1200790	30871
1276	BoLA-1:02001	RADAQQTLS	0.0006430	538278
1277	BoLA-1:02001	ADAQQTLSK	0.0460230	76471
1278	BoLA-1:02001	DAQQTLSKQ	0.0002660	653933
1279	BoLA-1:02001	AQQTLSKQA	0.1342460	27269
1280	BoLA-1:02001	QQTLSKQAQ	0.0103050	200666
1281	BoLA-1:02001	QTLSKQAQW	0.0363310	91799
1282	BoLA-1:02001	TLSKQAQWL	0.0222130	128427
1283	BoLA-1:02001	LSKQAQWLQ	0.0004060	598870
1284	BoLA-1:02001	SKQAQWLQR	0.0149080	163277
1285	BoLA-1:02001	KQAQWLQRY	0.3193830	0.6800	<= WB
1286	BoLA-1:02001	QAQWLQRYP	0.0003270	629070
1287	BoLA-1:02001	AQWLQRYPQ	0.0468330	75303
1288	BoLA-1:02001	QWLQRYPQY	0.0138960	170143
1289	BoLA-1:02001	WLQRYPQYS	0.0005510	557910
1290	BoLA-1:02001	LQRYPQYSI	0.0878450	42689
1291	BoLA-1:02001	QRYPQYSIT	0.0122850	182551
1292	BoLA-1:02001	RYPQYSITI	0.0167990	151974
1293	BoLA-1:02001	YPQYSITIE	0.0003450	622093
1294	BoLA-1:02001	PQYSITIEG	0.0181190	145567
1295	BoLA-1:02001	QYSITIEGH	0.0012810	447524
1296	BoLA-1:02001	YSITIEGHA	0.0037670	314198
1297	BoLA-1:02001	SITIEGHAD	0.0000850	793023
1298	BoLA-1:02001	ITIEGHADE	0.0000950	781395
1299	BoLA-1:02001	TIEGHADER	0.0004330	591243
1300	BoLA-1:02001	IEGHADERG	0.0137920	170925
1301	BoLA-1:02001	EGHADERGT	0.0001230	749194
1302	BoLA-1:02001	GHADERGTR	0.0058500	262930
1303	BoLA-1:02001	HADERGTRE	0.0004310	591808
1304	BoLA-1:02001	ADERGTREY	0.1142330	32648
1305	BoLA-1:02001	DERGTREYN	0.0058040	263873
1306	BoLA-1:02001	ERGTREYNL	0.0196160	138864
1307	BoLA-1:02001	RGTREYNLA	0.0004610	583333
1308	BoLA-1:02001	GTREYNLAL	0.0316330	101375
1309	BoLA-1:02001	TREYNLALG	0.0008590	498971
1310	BoLA-1:02001	REYNLALGQ	0.3406390	0.6025	<= WB
1311	BoLA-1:02001	EYNLALGQR	0.0006500	536996
1312	BoLA-1:02001	YNLALGQRR	0.0182860	144807
1313	BoLA-1:02001	NLALGQRRA	0.0019750	391892
1314	BoLA-1:02001	LALGQRRAA	0.0023650	369471
1315	BoLA-1:02001	ALGQRRAAA	0.0030670	338178
1316	BoLA-1:02001	LGQRRAAAT	0.0001820	701613
1317	BoLA-1:02001	GQRRAAATR	0.0445050	78660
1318	BoLA-1:02001	QRRAAATRD	0.0001520	725806
1319	BoLA-1:02001	RRAAATRDF	0.0623870	59067
1320	BoLA-1:02001	RAAATRDFL	0.0164100	154193
1321	BoLA-1:02001	AAATRDFLA	0.0046930	288451
1322	BoLA-1:02001	AATRDFLAS	0.0007300	522344
1323	BoLA-1:02001	ATRDFLASR	0.0190490	141334
1324	BoLA-1:02001	TRDFLASRG	0.0015450	423419
1325	BoLA-1:02001	RDFLASRGV	0.1462190	24501
1326	BoLA-1:02001	DFLASRGVP	0.0000530	841936
1327	BoLA-1:02001	FLASRGVPT	0.0007100	526007
1328	BoLA-1:02001	LASRGVPTN	0.0000760	804839
1329	BoLA-1:02001	ASRGVPTNR	0.0143810	166845
1330	BoLA-1:02001	SRGVPTNRM	0.0583540	62441
1331	BoLA-1:02001	RGVPTNRMR	0.0032410	331434
1332	BoLA-1:02001	GVPTNRMRT	0.0003810	608140
1333	BoLA-1:02001	VPTNRMRTI	0.0022660	374972
1334	BoLA-1:02001	PTNRMRTIS	0.0000080	963636
1335	BoLA-1:02001	TNRMRTISY	0.0578470	62887
1336	BoLA-1:02001	NRMRTISYG	0.0023710	369183
1337	BoLA-1:02001	RMRTISYGN	0.0004040	599435
1338	BoLA-1:02001	MRTISYGNE	0.0001190	753488
1339	BoLA-1:02001	RTISYGNER	0.0131720	175586
1340	BoLA-1:02001	TISYGNERP	0.0000220	913333
1341	BoLA-1:02001	ISYGNERPV	0.0042660	299678
1342	BoLA-1:02001	SYGNERPVA	0.0011520	460824
1343	BoLA-1:02001	YGNERPVAV	0.0294170	106853
1344	BoLA-1:02001	GNERPVAVC	0.0016630	413858
1345	BoLA-1:02001	NERPVAVCD	0.0122840	182560
1346	BoLA-1:02001	ERPVAVCDA	0.0011360	462706
1347	BoLA-1:02001	RPVAVCDAD	0.0000280	895455
1348	BoLA-1:02001	PVAVCDADT	0.0000010	995455
1349	BoLA-1:02001	VAVCDADTC	0.0000730	809677
1350	BoLA-1:02001	AVCDADTCW	0.0057430	265123
1351	BoLA-1:02001	VCDADTCWS	0.0000040	981818
1352	BoLA-1:02001	CDADTCWSQ	0.0012820	447429
1353	BoLA-1:02001	DADTCWSQN	0.0000120	946667
1354	BoLA-1:02001	ADTCWSQNR	0.0039780	307863
1355	BoLA-1:02001	DTCWSQNRR	0.0000810	797674
1356	BoLA-1:02001	TCWSQNRRA	0.0013650	439537
1357	BoLA-1:02001	CWSQNRRAV	0.0022180	377684
1358	BoLA-1:02001	WSQNRRAVT	0.0005140	568362
1359	BoLA-1:02001	SQNRRAVTV	0.2046710	15056	<= WB
1360	BoLA-1:02001	QNRRAVTVL	0.0418880	82498
1361	BoLA-1:02001	NRRAVTVLN	0.0026130	357650
1362	BoLA-1:02001	RRAVTVLNG	0.0051700	277412
1363	BoLA-1:02001	RAVTVLNGA	0.0101600	202175
1364	BoLA-1:02001	AVTVLNGAG	0.0013080	444952
1365	BoLA-1:02001	VTVLNGAGR	0.0007860	512088
1366	BoLA-1:02101	MSATASSSI	0.0155560	124893
1367	BoLA-1:02101	SATASSSIS	0.0001550	592105
1368	BoLA-1:02101	ATASSSISI	0.0633330	37230
1369	BoLA-1:02101	TASSSISIL	0.0370200	63020
1370	BoLA-1:02101	ASSSISILS	0.0007600	414583
1371	BoLA-1:02101	SSSISILSL	0.0590510	39960
1372	BoLA-1:02101	SSISILSLI	0.0739100	31258
1373	BoLA-1:02101	SISILSLIR	0.0001130	630612
1374	BoLA-1:02101	ISILSLIRA	0.0038920	253174
1375	BoLA-1:02101	SILSLIRAD	0.0000950	648980
1376	BoLA-1:02101	ILSLIRADA	0.0011870	368306
1377	BoLA-1:02101	LSLIRADAQ	0.0000370	764286
1378	BoLA-1:02101	SLIRADAQQ	0.0002830	523554
1379	BoLA-1:02101	LIRADAQQT	0.0000650	695312
1380	BoLA-1:02101	IRADAQQTL	0.1898640	0.7479	<= WB
1381	BoLA-1:02101	RADAQQTLS	0.0007470	416389
1382	BoLA-1:02101	ADAQQTLSK	0.0015330	343129
1383	BoLA-1:02101	DAQQTLSKQ	0.0000360	767857
1384	BoLA-1:02101	AQQTLSKQA	0.1021600	20700
1385	BoLA-1:02101	QQTLSKQAQ	0.0006360	432931
1386	BoLA-1:02101	QTLSKQAQW	0.0094880	169471
1387	BoLA-1:02101	TLSKQAQWL	0.0275000	81291
1388	BoLA-1:02101	LSKQAQWLQ	0.0000840	665625
1389	BoLA-1:02101	SKQAQWLQR	0.0005990	439310
1390	BoLA-1:02101	KQAQWLQRY	0.1283950	14733	<= WB
1391	BoLA-1:02101	QAQWLQRYP	0.0000940	650000
1392	BoLA-1:02101	AQWLQRYPQ	0.0089950	174529
1393	BoLA-1:02101	QWLQRYPQY	0.0104270	160595
1394	BoLA-1:02101	WLQRYPQYS	0.0003590	494062
1395	BoLA-1:02101	LQRYPQYSI	0.2257360	0.5326	<= WB
1396	BoLA-1:02101	QRYPQYSIT	0.0054640	220766
1397	BoLA-1:02101	RYPQYSITI	0.0795190	28565
1398	BoLA-1:02101	YPQYSITIE	0.0005970	439655
1399	BoLA-1:02101	PQYSITIEG	0.0127940	141919
1400	BoLA-1:02101	QYSITIEGH	0.0001490	596053
1401	BoLA-1:02101	YSITIEGHA	0.0020620	313458
1402	BoLA-1:02101	SITIEGHAD	0.0000160	856250
1403	BoLA-1:02101	ITIEGHADE	0.0000760	678125
1404	BoLA-1:02101	TIEGHADER	0.0000340	775000
1405	BoLA-1:02101	IEGHADERG	0.0001010	642857
1406	BoLA-1:02101	EGHADERGT	0.0000210	830000
1407	BoLA-1:02101	GHADERGTR	0.0004520	469024
1408	BoLA-1:02101	HADERGTRE	0.0001530	593421
1409	BoLA-1:02101	ADERGTREY	0.0053830	222245
1410	BoLA-1:02101	DERGTREYN	0.0001480	596711
1411	BoLA-1:02101	ERGTREYNL	0.0162280	121288
1412	BoLA-1:02101	RGTREYNLA	0.0003390	500413
1413	BoLA-1:02101	GTREYNLAL	0.0768720	29741
1414	BoLA-1:02101	TREYNLALG	0.0002970	517769
1415	BoLA-1:02101	REYNLALGQ	0.0167950	118423
1416	BoLA-1:02101	EYNLALGQR	0.0000400	753571
1417	BoLA-1:02101	YNLALGQRR	0.0005590	446429
1418	BoLA-1:02101	NLALGQRRA	0.0031560	272736
1419	BoLA-1:02101	LALGQRRAA	0.0012890	360081
1420	BoLA-1:02101	ALGQRRAAA	0.0069760	197745
1421	BoLA-1:02101	LGQRRAAAT	0.0000980	645918
1422	BoLA-1:02101	GQRRAAATR	0.0017370	330186
1423	BoLA-1:02101	QRRAAATRD	0.0000230	820000
1424	BoLA-1:02101	RRAAATRDF	0.0351420	65885
1425	BoLA-1:02101	RAAATRDFL	0.0437320	54112
1426	BoLA-1:02101	AAATRDFLA	0.0125980	143365
1427	BoLA-1:02101	AATRDFLAS	0.0001930	567105
1428	BoLA-1:02101	ATRDFLASR	0.0013190	357958
1429	BoLA-1:02101	TRDFLASRG	0.0001950	565789
1430	BoLA-1:02101	RDFLASRGV	0.0997590	21406
1431	BoLA-1:02101	DFLASRGVP	0.0000510	726190
1432	BoLA-1:02101	FLASRGVPT	0.0034630	264180
1433	BoLA-1:02101	LASRGVPTN	0.0000180	845000
1434	BoLA-1:02101	ASRGVPTNR	0.0003790	488056
1435	BoLA-1:02101	SRGVPTNRM	0.0461820	51374
1436	BoLA-1:02101	RGVPTNRMR	0.0001920	567763
1437	BoLA-1:02101	GVPTNRMRT	0.0003130	511157
1438	BoLA-1:02101	VPTNRMRTI	0.0074990	191005
1439	BoLA-1:02101	PTNRMRTIS	0.0000110	887500
1440	BoLA-1:02101	TNRMRTISY	0.0053780	222336
1441	BoLA-1:02101	NRMRTISYG	0.0065450	203765
1442	BoLA-1:02101	RMRTISYGN	0.0001590	589474
1443	BoLA-1:02101	MRTISYGNE	0.0000180	845000
1444	BoLA-1:02101	RTISYGNER	0.0003240	506612
1445	BoLA-1:02101	TISYGNERP	0.0000120	881250
1446	BoLA-1:02101	ISYGNERPV	0.0153250	126132
1447	BoLA-1:02101	SYGNERPVA	0.0014820	346599
1448	BoLA-1:02101	YGNERPVAV	0.0750320	30665
1449	BoLA-1:02101	GNERPVAVC	0.0020410	314439
1450	BoLA-1:02101	NERPVAVCD	0.0001790	576316
1451	BoLA-1:02101	ERPVAVCDA	0.0002580	533884
1452	BoLA-1:02101	RPVAVCDAD	0.0000240	815000
1453	BoLA-1:02101	PVAVCDADT	0.0000010	987500
1454	BoLA-1:02101	VAVCDADTC	0.0001150	628571
1455	BoLA-1:02101	AVCDADTCW	0.0007270	419167
1456	BoLA-1:02101	VCDADTCWS	0.0000040	950000
1457	BoLA-1:02101	CDADTCWSQ	0.0000160	856250
1458	BoLA-1:02101	DADTCWSQN	0.0000020	975000
1459	BoLA-1:02101	ADTCWSQNR	0.0000580	709524
1460	BoLA-1:02101	DTCWSQNRR	0.0000160	856250
1461	BoLA-1:02101	TCWSQNRRA	0.0007570	415000
1462	BoLA-1:02101	CWSQNRRAV	0.0008830	399195
1463	BoLA-1:02101	WSQNRRAVT	0.0002960	518182
1464	BoLA-1:02101	SQNRRAVTV	0.3898530	0.1489	<= SB
1465	BoLA-1:02101	QNRRAVTVL	0.0527200	44888
1466	BoLA-1:02101	NRRAVTVLN	0.0003290	504545
1467	BoLA-1:02101	RRAVTVLNG	0.0102740	162042
1468	BoLA-1:02101	RAVTVLNGA	0.0062360	208309
1469	BoLA-1:02101	AVTVLNGAG	0.0000730	682812
1470	BoLA-1:02101	VTVLNGAGR	0.0000420	747619
1471	BoLA-1:02301	MSATASSSI	0.0006920	239610
1472	BoLA-1:02301	SATASSSIS	0.0001660	403333
1473	BoLA-1:02301	ATASSSISI	0.0035670	118950
1474	BoLA-1:02301	TASSSISIL	0.0070600	86169
1475	BoLA-1:02301	ASSSISILS	0.0002030	377059
1476	BoLA-1:02301	SSSISILSL	0.0244130	43964
1477	BoLA-1:02301	SSISILSLI	0.0018970	157651
1478	BoLA-1:02301	SISILSLIR	0.0006630	243768
1479	BoLA-1:02301	ISILSLIRA	0.0001440	422000
1480	BoLA-1:02301	SILSLIRAD	0.0002300	361176
1481	BoLA-1:02301	ILSLIRADA	0.0001100	460000
1482	BoLA-1:02301	LSLIRADAQ	0.0000660	535417
1483	BoLA-1:02301	SLIRADAQQ	0.0011360	195942
1484	BoLA-1:02301	LIRADAQQT	0.0001800	392308
1485	BoLA-1:02301	IRADAQQTL	0.2754170	0.6886	<= WB
1486	BoLA-1:02301	RADAQQTLS	0.0001230	443750
1487	BoLA-1:02301	ADAQQTLSK	0.0011160	197391
1488	BoLA-1:02301	DAQQTLSKQ	0.0000660	535417
1489	BoLA-1:02301	AQQTLSKQA	0.1063190	16201	<= WB
1490	BoLA-1:02301	QQTLSKQAQ	0.0164320	54998
1491	BoLA-1:02301	QTLSKQAQW	0.0149300	58130
1492	BoLA-1:02301	TLSKQAQWL	0.0031130	126835
1493	BoLA-1:02301	LSKQAQWLQ	0.0001320	434000
1494	BoLA-1:02301	SKQAQWLQR	0.0190150	50744
1495	BoLA-1:02301	KQAQWLQRY	0.5257170	0.2992	<= SB
1496	BoLA-1:02301	QAQWLQRYP	0.0000350	629167
1497	BoLA-1:02301	AQWLQRYPQ	0.1140360	15232	<= WB
1498	BoLA-1:02301	QWLQRYPQY	0.0175720	53121
1499	BoLA-1:02301	WLQRYPQYS	0.0001200	447500
1500	BoLA-1:02301	LQRYPQYSI	0.2839480	0.6633	<= WB
1501	BoLA-1:02301	QRYPQYSIT	0.0062700	91272
1502	BoLA-1:02301	RYPQYSITI	0.0028370	132280
1503	BoLA-1:02301	YPQYSITIE	0.0001620	406667
1504	BoLA-1:02301	PQYSITIEG	0.0040940	111671
1505	BoLA-1:02301	QYSITIEGH	0.0001720	398462
1506	BoLA-1:02301	YSITIEGHA	0.0002860	334167
1507	BoLA-1:02301	SITIEGHAD	0.0000200	708333
1508	BoLA-1:02301	ITIEGHADE	0.0001070	463750
1509	BoLA-1:02301	TIEGHADER	0.0001890	386000
1510	BoLA-1:02301	IEGHADERG	0.0000220	694444
1511	BoLA-1:02301	EGHADERGT	0.0000090	812500
1512	BoLA-1:02301	GHADERGTR	0.0064870	89809
1513	BoLA-1:02301	HADERGTRE	0.0004180	290811
1514	BoLA-1:02301	ADERGTREY	0.0022660	146189
1515	BoLA-1:02301	DERGTREYN	0.0001660	403333
1516	BoLA-1:02301	ERGTREYNL	0.0058270	94286
1517	BoLA-1:02301	RGTREYNLA	0.0001280	438000
1518	BoLA-1:02301	GTREYNLAL	0.2259310	0.8369	<= WB
1519	BoLA-1:02301	TREYNLALG	0.0001210	446250
1520	BoLA-1:02301	REYNLALGQ	0.0116290	66363
1521	BoLA-1:02301	EYNLALGQR	0.0000240	683333
1522	BoLA-1:02301	YNLALGQRR	0.0004060	294054
1523	BoLA-1:02301	NLALGQRRA	0.0002390	356316
1524	BoLA-1:02301	LALGQRRAA	0.0018060	160890
1525	BoLA-1:02301	ALGQRRAAA	0.0029790	129259
1526	BoLA-1:02301	LGQRRAAAT	0.0001020	470000
1527	BoLA-1:02301	GQRRAAATR	0.1552530	11874	<= WB
1528	BoLA-1:02301	QRRAAATRD	0.0001340	432000
1529	BoLA-1:02301	RRAAATRDF	0.0392930	32956
1530	BoLA-1:02301	RAAATRDFL	0.0066030	89072
1531	BoLA-1:02301	AAATRDFLA	0.0018830	158121
1532	BoLA-1:02301	AATRDFLAS	0.0002840	335000
1533	BoLA-1:02301	ATRDFLASR	0.0066670	88666
1534	BoLA-1:02301	TRDFLASRG	0.0002740	339167
1535	BoLA-1:02301	RDFLASRGV	0.0013200	184000
1536	BoLA-1:02301	DFLASRGVP	0.0000080	825000
1537	BoLA-1:02301	FLASRGVPT	0.0009210	213627
1538	BoLA-1:02301	LASRGVPTN	0.0000320	641667
1539	BoLA-1:02301	ASRGVPTNR	0.0034680	120416
1540	BoLA-1:02301	SRGVPTNRM	0.0717470	22169
1541	BoLA-1:02301	RGVPTNRMR	0.0019050	157383
1542	BoLA-1:02301	GVPTNRMRT	0.0003990	295946
1543	BoLA-1:02301	VPTNRMRTI	0.0010690	200902
1544	BoLA-1:02301	PTNRMRTIS	0.0000040	900000
1545	BoLA-1:02301	TNRMRTISY	0.2655030	0.7169	<= WB
1546	BoLA-1:02301	NRMRTISYG	0.0003090	325185
1547	BoLA-1:02301	RMRTISYGN	0.0005300	265769
1548	BoLA-1:02301	MRTISYGNE	0.0000200	708333
1549	BoLA-1:02301	RTISYGNER	0.0008510	220556
1550	BoLA-1:02301	TISYGNERP	0.0000100	800000
1551	BoLA-1:02301	ISYGNERPV	0.0015520	171921
1552	BoLA-1:02301	SYGNERPVA	0.0006310	248406
1553	BoLA-1:02301	YGNERPVAV	0.0205330	48635
1554	BoLA-1:02301	GNERPVAVC	0.0001230	443750
1555	BoLA-1:02301	NERPVAVCD	0.0001850	388667
1556	BoLA-1:02301	ERPVAVCDA	0.0000310	645833
1557	BoLA-1:02301	RPVAVCDAD	0.0000040	900000
1558	BoLA-1:02301	PVAVCDADT	0.0000000	1000000
1559	BoLA-1:02301	VAVCDADTC	0.0000100	800000
1560	BoLA-1:02301	AVCDADTCW	0.0038620	114876
1561	BoLA-1:02301	VCDADTCWS	0.0000010	975000
1562	BoLA-1:02301	CDADTCWSQ	0.0000130	770000
1563	BoLA-1:02301	DADTCWSQN	0.0000020	950000
1564	BoLA-1:02301	ADTCWSQNR	0.0000250	677778
1565	BoLA-1:02301	DTCWSQNRR	0.0000070	837500
1566	BoLA-1:02301	TCWSQNRRA	0.0001370	429000
1567	BoLA-1:02301	CWSQNRRAV	0.0000310	645833
1568	BoLA-1:02301	WSQNRRAVT	0.0005110	269423
1569	BoLA-1:02301	SQNRRAVTV	0.5873750	0.2395	<= SB
1570	BoLA-1:02301	QNRRAVTVL	0.1089810	15869	<= WB
1571	BoLA-1:02301	NRRAVTVLN	0.0007170	236364
1572	BoLA-1:02301	RRAVTVLNG	0.0004880	274348
1573	BoLA-1:02301	RAVTVLNGA	0.0007890	227444
1574	BoLA-1:02301	AVTVLNGAG	0.0000610	545833
1575	BoLA-1:02301	VTVLNGAGR	0.0001010	471429
1576	BoLA-1:02801	MSATASSSI	0.0163900	101241
1577	BoLA-1:02801	SATASSSIS	0.0000520	643750
1578	BoLA-1:02801	ATASSSISI	0.0612420	38615
1579	BoLA-1:02801	TASSSISIL	0.0367840	59497
1580	BoLA-1:02801	ASSSISILS	0.0009040	322872
1581	BoLA-1:02801	SSSISILSL	0.0932210	25136
1582	BoLA-1:02801	SSISILSLI	0.0877970	27029
1583	BoLA-1:02801	SISILSLIR	0.0000890	577778
1584	BoLA-1:02801	ISILSLIRA	0.0028060	225415
1585	BoLA-1:02801	SILSLIRAD	0.0000260	727273
1586	BoLA-1:02801	ILSLIRADA	0.0003920	406053
1587	BoLA-1:02801	LSLIRADAQ	0.0000530	641667
1588	BoLA-1:02801	SLIRADAQQ	0.0006480	354923
1589	BoLA-1:02801	LIRADAQQT	0.0001030	558333
1590	BoLA-1:02801	IRADAQQTL	0.2469870	0.5773	<= WB
1591	BoLA-1:02801	RADAQQTLS	0.0007620	339036
1592	BoLA-1:02801	ADAQQTLSK	0.0006820	349730
1593	BoLA-1:02801	DAQQTLSKQ	0.0000160	785714
1594	BoLA-1:02801	AQQTLSKQA	0.0731350	32715
1595	BoLA-1:02801	QQTLSKQAQ	0.0003780	409737
1596	BoLA-1:02801	QTLSKQAQW	0.0104530	128849
1597	BoLA-1:02801	TLSKQAQWL	0.0496180	46678
1598	BoLA-1:02801	LSKQAQWLQ	0.0001070	552778
1599	BoLA-1:02801	SKQAQWLQR	0.0005410	373000
1600	BoLA-1:02801	KQAQWLQRY	0.1512440	13394	<= WB
1601	BoLA-1:02801	QAQWLQRYP	0.0000740	598611
1602	BoLA-1:02801	AQWLQRYPQ	0.0068510	157711
1603	BoLA-1:02801	QWLQRYPQY	0.0021430	247519
1604	BoLA-1:02801	WLQRYPQYS	0.0002190	469000
1605	BoLA-1:02801	LQRYPQYSI	0.3746440	0.2349	<= SB
1606	BoLA-1:02801	QRYPQYSIT	0.0050310	179455
1607	BoLA-1:02801	RYPQYSITI	0.0855650	27808
1608	BoLA-1:02801	YPQYSITIE	0.0000680	610417
1609	BoLA-1:02801	PQYSITIEG	0.0084640	142887
1610	BoLA-1:02801	QYSITIEGH	0.0000330	697059
1611	BoLA-1:02801	YSITIEGHA	0.0020400	251696
1612	BoLA-1:02801	SITIEGHAD	0.0000060	875000
1613	BoLA-1:02801	ITIEGHADE	0.0000480	652941
1614	BoLA-1:02801	TIEGHADER	0.0000580	631250
1615	BoLA-1:02801	IEGHADERG	0.0000560	635417
1616	BoLA-1:02801	EGHADERGT	0.0000030	925000
1617	BoLA-1:02801	GHADERGTR	0.0007690	338193
1618	BoLA-1:02801	HADERGTRE	0.0001700	498000
1619	BoLA-1:02801	ADERGTREY	0.0010800	306935
1620	BoLA-1:02801	DERGTREYN	0.0000140	800000
1621	BoLA-1:02801	ERGTREYNL	0.0132460	114182
1622	BoLA-1:02801	RGTREYNLA	0.0003800	409211
1623	BoLA-1:02801	GTREYNLAL	0.1530900	13143	<= WB
1624	BoLA-1:02801	TREYNLALG	0.0000960	568056
1625	BoLA-1:02801	REYNLALGQ	0.0126660	116775
1626	BoLA-1:02801	EYNLALGQR	0.0000100	833333
1627	BoLA-1:02801	YNLALGQRR	0.0012450	294148
1628	BoLA-1:02801	NLALGQRRA	0.0007940	335181
1629	BoLA-1:02801	LALGQRRAA	0.0006640	352462
1630	BoLA-1:02801	ALGQRRAAA	0.0018490	260000
1631	BoLA-1:02801	LGQRRAAAT	0.0001040	556944
1632	BoLA-1:02801	GQRRAAATR	0.0025610	232751
1633	BoLA-1:02801	QRRAAATRD	0.0000360	688235
1634	BoLA-1:02801	RRAAATRDF	0.0604350	39049
1635	BoLA-1:02801	RAAATRDFL	0.1046890	22037
1636	BoLA-1:02801	AAATRDFLA	0.0049660	180410
1637	BoLA-1:02801	AATRDFLAS	0.0001850	488235
1638	BoLA-1:02801	ATRDFLASR	0.0015160	277238
1639	BoLA-1:02801	TRDFLASRG	0.0003090	431071
1640	BoLA-1:02801	RDFLASRGV	0.1178610	18869	<= WB
1641	BoLA-1:02801	DFLASRGVP	0.0000050	887500
1642	BoLA-1:02801	FLASRGVPT	0.0014300	282182
1643	BoLA-1:02801	LASRGVPTN	0.0000170	778571
1644	BoLA-1:02801	ASRGVPTNR	0.0006520	354308
1645	BoLA-1:02801	SRGVPTNRM	0.0545230	42930
1646	BoLA-1:02801	RGVPTNRMR	0.0002640	448000
1647	BoLA-1:02801	GVPTNRMRT	0.0002570	450909
1648	BoLA-1:02801	VPTNRMRTI	0.0032470	213839
1649	BoLA-1:02801	PTNRMRTIS	0.0000030	925000
1650	BoLA-1:02801	TNRMRTISY	0.0036970	203753
1651	BoLA-1:02801	NRMRTISYG	0.0004400	394048
1652	BoLA-1:02801	RMRTISYGN	0.0001640	502586
1653	BoLA-1:02801	MRTISYGNE	0.0000140	800000
1654	BoLA-1:02801	RTISYGNER	0.0007410	341757
1655	BoLA-1:02801	TISYGNERP	0.0000150	792857
1656	BoLA-1:02801	ISYGNERPV	0.0199170	89816
1657	BoLA-1:02801	SYGNERPVA	0.0005350	374200
1658	BoLA-1:02801	YGNERPVAV	0.0900780	26233
1659	BoLA-1:02801	GNERPVAVC	0.0006650	352308
1660	BoLA-1:02801	NERPVAVCD	0.0000290	713636
1661	BoLA-1:02801	ERPVAVCDA	0.0000650	616667
1662	BoLA-1:02801	RPVAVCDAD	0.0000030	925000
1663	BoLA-1:02801	PVAVCDADT	0.0000000	1000000
1664	BoLA-1:02801	VAVCDADTC	0.0000520	643750
1665	BoLA-1:02801	AVCDADTCW	0.0012650	292667
1666	BoLA-1:02801	VCDADTCWS	0.0000030	925000
1667	BoLA-1:02801	CDADTCWSQ	0.0000060	875000
1668	BoLA-1:02801	DADTCWSQN	0.0000010	975000
1669	BoLA-1:02801	ADTCWSQNR	0.0000610	625000
1670	BoLA-1:02801	DTCWSQNRR	0.0000050	887500
1671	BoLA-1:02801	TCWSQNRRA	0.0002150	471111
1672	BoLA-1:02801	CWSQNRRAV	0.0003490	417778
1673	BoLA-1:02801	WSQNRRAVT	0.0001970	481176
1674	BoLA-1:02801	SQNRRAVTV	0.4057700	0.1997	<= SB
1675	BoLA-1:02801	QNRRAVTVL	0.0657170	36207
1676	BoLA-1:02801	NRRAVTVLN	0.0000990	563889
1677	BoLA-1:02801	RRAVTVLNG	0.0009620	317207
1678	BoLA-1:02801	RAVTVLNGA	0.0041610	194331
1679	BoLA-1:02801	AVTVLNGAG	0.0000690	608333
1680	BoLA-1:02801	VTVLNGAGR	0.0000650	616667
1681	BoLA-1:02901	MSATASSSI	0.0141520	85461
1682	BoLA-1:02901	SATASSSIS	0.0000140	710000
1683	BoLA-1:02901	ATASSSISI	0.0220450	61607
1684	BoLA-1:02901	TASSSISIL	0.0249310	56133
1685	BoLA-1:02901	ASSSISILS	0.0000720	520312
1686	BoLA-1:02901	SSSISILSL	0.0217130	62346
1687	BoLA-1:02901	SSISILSLI	0.0450800	33771
1688	BoLA-1:02901	SISILSLIR	0.0000090	762500
1689	BoLA-1:02901	ISILSLIRA	0.0002450	400769
1690	BoLA-1:02901	SILSLIRAD	0.0000130	720000
1691	BoLA-1:02901	ILSLIRADA	0.0001240	463846
1692	BoLA-1:02901	LSLIRADAQ	0.0000090	762500
1693	BoLA-1:02901	SLIRADAQQ	0.0000310	612500
1694	BoLA-1:02901	LIRADAQQT	0.0000140	710000
1695	BoLA-1:02901	IRADAQQTL	0.0641520	23778
1696	BoLA-1:02901	RADAQQTLS	0.0000740	517188
1697	BoLA-1:02901	ADAQQTLSK	0.0004600	345556
1698	BoLA-1:02901	DAQQTLSKQ	0.0000130	720000
1699	BoLA-1:02901	AQQTLSKQA	0.0176620	73077
1700	BoLA-1:02901	QQTLSKQAQ	0.0001830	427143
1701	BoLA-1:02901	QTLSKQAQW	0.0057780	145006
1702	BoLA-1:02901	TLSKQAQWL	0.0260470	54270
1703	BoLA-1:02901	LSKQAQWLQ	0.0000130	720000
1704	BoLA-1:02901	SKQAQWLQR	0.0000370	592105
1705	BoLA-1:02901	KQAQWLQRY	0.0389810	38769
1706	BoLA-1:02901	QAQWLQRYP	0.0000390	586842
1707	BoLA-1:02901	AQWLQRYPQ	0.0004760	342593
1708	BoLA-1:02901	QWLQRYPQY	0.0025930	203889
1709	BoLA-1:02901	WLQRYPQYS	0.0000630	534375
1710	BoLA-1:02901	LQRYPQYSI	0.1251840	10909	<= WB
1711	BoLA-1:02901	QRYPQYSIT	0.0013100	258092
1712	BoLA-1:02901	RYPQYSITI	0.0560940	27290
1713	BoLA-1:02901	YPQYSITIE	0.0000270	629167
1714	BoLA-1:02901	PQYSITIEG	0.0021690	217414
1715	BoLA-1:02901	QYSITIEGH	0.0000090	762500
1716	BoLA-1:02901	YSITIEGHA	0.0003250	376216
1717	BoLA-1:02901	SITIEGHAD	0.0000050	825000
1718	BoLA-1:02901	ITIEGHADE	0.0000080	775000
1719	BoLA-1:02901	TIEGHADER	0.0000080	775000
1720	BoLA-1:02901	IEGHADERG	0.0002060	416522
1721	BoLA-1:02901	EGHADERGT	0.0000120	730000
1722	BoLA-1:02901	GHADERGTR	0.0001060	478333
1723	BoLA-1:02901	HADERGTRE	0.0000380	589474
1724	BoLA-1:02901	ADERGTREY	0.0027320	199840
1725	BoLA-1:02901	DERGTREYN	0.0000920	492222
1726	BoLA-1:02901	ERGTREYNL	0.0045200	162334
1727	BoLA-1:02901	RGTREYNLA	0.0001680	435294
1728	BoLA-1:02901	GTREYNLAL	0.0313860	46907
1729	BoLA-1:02901	TREYNLALG	0.0000470	565789
1730	BoLA-1:02901	REYNLALGQ	0.0046530	160132
1731	BoLA-1:02901	EYNLALGQR	0.0000080	775000
1732	BoLA-1:02901	YNLALGQRR	0.0000690	525000
1733	BoLA-1:02901	NLALGQRRA	0.0005460	330508
1734	BoLA-1:02901	LALGQRRAA	0.0001830	427143
1735	BoLA-1:02901	ALGQRRAAA	0.0007160	307634
1736	BoLA-1:02901	LGQRRAAAT	0.0000190	671429
1737	BoLA-1:02901	GQRRAAATR	0.0001850	426190
1738	BoLA-1:02901	QRRAAATRD	0.0000040	850000
1739	BoLA-1:02901	RRAAATRDF	0.0087320	116431
1740	BoLA-1:02901	RAAATRDFL	0.0238770	58015
1741	BoLA-1:02901	AAATRDFLA	0.0011290	270153
1742	BoLA-1:02901	AATRDFLAS	0.0000320	608333
1743	BoLA-1:02901	ATRDFLASR	0.0001010	483000
1744	BoLA-1:02901	TRDFLASRG	0.0001160	470000
1745	BoLA-1:02901	RDFLASRGV	0.0820910	18097	<= WB
1746	BoLA-1:02901	DFLASRGVP	0.0000070	787500
1747	BoLA-1:02901	FLASRGVPT	0.0006640	313846
1748	BoLA-1:02901	LASRGVPTN	0.0000040	850000
1749	BoLA-1:02901	ASRGVPTNR	0.0000520	552632
1750	BoLA-1:02901	SRGVPTNRM	0.0211420	63619
1751	BoLA-1:02901	RGVPTNRMR	0.0000510	555263
1752	BoLA-1:02901	GVPTNRMRT	0.0000400	584211
1753	BoLA-1:02901	VPTNRMRTI	0.0128150	91491
1754	BoLA-1:02901	PTNRMRTIS	0.0000020	900000
1755	BoLA-1:02901	TNRMRTISY	0.0010470	276412
1756	BoLA-1:02901	NRMRTISYG	0.0006690	313205
1757	BoLA-1:02901	RMRTISYGN	0.0000030	875000
1758	BoLA-1:02901	MRTISYGNE	0.0000020	900000
1759	BoLA-1:02901	RTISYGNER	0.0000430	576316
1760	BoLA-1:02901	TISYGNERP	0.0000060	800000
1761	BoLA-1:02901	ISYGNERPV	0.0082940	119688
1762	BoLA-1:02901	SYGNERPVA	0.0002200	410435
1763	BoLA-1:02901	YGNERPVAV	0.0353900	42359
1764	BoLA-1:02901	GNERPVAVC	0.0002460	400385
1765	BoLA-1:02901	NERPVAVCD	0.0003830	361667
1766	BoLA-1:02901	ERPVAVCDA	0.0000420	578947
1767	BoLA-1:02901	RPVAVCDAD	0.0000070	787500
1768	BoLA-1:02901	PVAVCDADT	0.0000000	1000000
1769	BoLA-1:02901	VAVCDADTC	0.0000350	597368
1770	BoLA-1:02901	AVCDADTCW	0.0012140	264315
1771	BoLA-1:02901	VCDADTCWS	0.0000040	850000
1772	BoLA-1:02901	CDADTCWSQ	0.0000160	692857
1773	BoLA-1:02901	DADTCWSQN	0.0000030	875000
1774	BoLA-1:02901	ADTCWSQNR	0.0000100	750000
1775	BoLA-1:02901	DTCWSQNRR	0.0000020	900000
1776	BoLA-1:02901	TCWSQNRRA	0.0001510	445294
1777	BoLA-1:02901	CWSQNRRAV	0.0005580	328657
1778	BoLA-1:02901	WSQNRRAVT	0.0000280	625000
1779	BoLA-1:02901	SQNRRAVTV	0.2442000	0.3258	<= SB
1780	BoLA-1:02901	QNRRAVTVL	0.0221560	61359
1781	BoLA-1:02901	NRRAVTVLN	0.0000290	620833
1782	BoLA-1:02901	RRAVTVLNG	0.0009540	284182
1783	BoLA-1:02901	RAVTVLNGA	0.0002980	383939
1784	BoLA-1:02901	AVTVLNGAG	0.0000110	740000
1785	BoLA-1:02901	VTVLNGAGR	0.0000180	678571
1786	BoLA-1:03101	MSATASSSI	0.0091570	172990
1787	BoLA-1:03101	SATASSSIS	0.0001610	668103
1788	BoLA-1:03101	ATASSSISI	0.0208210	107777
1789	BoLA-1:03101	TASSSISIL	0.0160080	126636
1790	BoLA-1:03101	ASSSISILS	0.0022230	321965
1791	BoLA-1:03101	SSSISILSL	0.0518680	53645
1792	BoLA-1:03101	SSISILSLI	0.0234730	99076
1793	BoLA-1:03101	SISILSLIR	0.0040870	252404
1794	BoLA-1:03101	ISILSLIRA	0.0025610	305140
1795	BoLA-1:03101	SILSLIRAD	0.0002120	632143
1796	BoLA-1:03101	ILSLIRADA	0.0004940	518644
1797	BoLA-1:03101	LSLIRADAQ	0.0012560	393300
1798	BoLA-1:03101	SLIRADAQQ	0.0103310	162611
1799	BoLA-1:03101	LIRADAQQT	0.0004600	528249
1800	BoLA-1:03101	IRADAQQTL	0.2626030	0.6289	<= WB
1801	BoLA-1:03101	RADAQQTLS	0.0022510	320347
1802	BoLA-1:03101	ADAQQTLSK	0.0252040	94515
1803	BoLA-1:03101	DAQQTLSKQ	0.0003910	547740
1804	BoLA-1:03101	AQQTLSKQA	0.1482290	16510	<= WB
1805	BoLA-1:03101	QQTLSKQAQ	0.0310030	81690
1806	BoLA-1:03101	QTLSKQAQW	0.2039470	0.9930	<= WB
1807	BoLA-1:03101	TLSKQAQWL	0.0200210	110522
1808	BoLA-1:03101	LSKQAQWLQ	0.0073970	192602
1809	BoLA-1:03101	SKQAQWLQR	0.0554700	50468
1810	BoLA-1:03101	KQAQWLQRY	0.7866890	0.0091	<= SB
1811	BoLA-1:03101	QAQWLQRYP	0.0007540	459828
1812	BoLA-1:03101	AQWLQRYPQ	0.0768980	37207
1813	BoLA-1:03101	QWLQRYPQY	0.0863720	32887
1814	BoLA-1:03101	WLQRYPQYS	0.0005040	515819
1815	BoLA-1:03101	LQRYPQYSI	0.1480430	16541	<= WB
1816	BoLA-1:03101	QRYPQYSIT	0.0191340	113784
1817	BoLA-1:03101	RYPQYSITI	0.0185530	115921
1818	BoLA-1:03101	YPQYSITIE	0.0002270	623214
1819	BoLA-1:03101	PQYSITIEG	0.0171840	121201
1820	BoLA-1:03101	QYSITIEGH	0.0028000	294647
1821	BoLA-1:03101	YSITIEGHA	0.0016650	358045
1822	BoLA-1:03101	SITIEGHAD	0.0000500	807143
1823	BoLA-1:03101	ITIEGHADE	0.0002230	625595
1824	BoLA-1:03101	TIEGHADER	0.0008580	442167
1825	BoLA-1:03101	IEGHADERG	0.0002620	602381
1826	BoLA-1:03101	EGHADERGT	0.0000160	909091
1827	BoLA-1:03101	GHADERGTR	0.0260970	92211
1828	BoLA-1:03101	HADERGTRE	0.0007250	465000
1829	BoLA-1:03101	ADERGTREY	0.0573450	49041
1830	BoLA-1:03101	DERGTREYN	0.0015590	366154
1831	BoLA-1:03101	ERGTREYNL	0.0246230	96038
1832	BoLA-1:03101	RGTREYNLA	0.0003430	567094
1833	BoLA-1:03101	GTREYNLAL	0.1490810	16369	<= WB
1834	BoLA-1:03101	TREYNLALG	0.0012800	390900
1835	BoLA-1:03101	REYNLALGQ	0.1123180	24121
1836	BoLA-1:03101	EYNLALGQR	0.0006820	473061
1837	BoLA-1:03101	YNLALGQRR	0.0126370	145478
1838	BoLA-1:03101	NLALGQRRA	0.0008730	439722
1839	BoLA-1:03101	LALGQRRAA	0.0030480	284809
1840	BoLA-1:03101	ALGQRRAAA	0.0029910	286985
1841	BoLA-1:03101	LGQRRAAAT	0.0001190	706098
1842	BoLA-1:03101	GQRRAAATR	0.1612470	14631	<= WB
1843	BoLA-1:03101	QRRAAATRD	0.0007220	465536
1844	BoLA-1:03101	RRAAATRDF	0.1806340	12377	<= WB
1845	BoLA-1:03101	RAAATRDFL	0.0217580	104611
1846	BoLA-1:03101	AAATRDFLA	0.0076060	189787
1847	BoLA-1:03101	AATRDFLAS	0.0004550	529661
1848	BoLA-1:03101	ATRDFLASR	0.0384410	68908
1849	BoLA-1:03101	TRDFLASRG	0.0020190	333939
1850	BoLA-1:03101	RDFLASRGV	0.0194900	112475
1851	BoLA-1:03101	DFLASRGVP	0.0000270	867857
1852	BoLA-1:03101	FLASRGVPT	0.0005920	492558
1853	BoLA-1:03101	LASRGVPTN	0.0001610	668103
1854	BoLA-1:03101	ASRGVPTNR	0.0324580	78874
1855	BoLA-1:03101	SRGVPTNRM	0.1370160	18515	<= WB
1856	BoLA-1:03101	RGVPTNRMR	0.0233160	99490
1857	BoLA-1:03101	GVPTNRMRT	0.0007970	452414
1858	BoLA-1:03101	VPTNRMRTI	0.0030030	286527
1859	BoLA-1:03101	PTNRMRTIS	0.0000170	904545
1860	BoLA-1:03101	TNRMRTISY	0.2669460	0.6082	<= WB
1861	BoLA-1:03101	NRMRTISYG	0.0033640	273603
1862	BoLA-1:03101	RMRTISYGN	0.0054380	222655
1863	BoLA-1:03101	MRTISYGNE	0.0003320	571795
1864	BoLA-1:03101	RTISYGNER	0.0130400	142856
1865	BoLA-1:03101	TISYGNERP	0.0000690	773333
1866	BoLA-1:03101	ISYGNERPV	0.0067780	201123
1867	BoLA-1:03101	SYGNERPVA	0.0016930	355940
1868	BoLA-1:03101	YGNERPVAV	0.0298340	83932
1869	BoLA-1:03101	GNERPVAVC	0.0003240	575214
1870	BoLA-1:03101	NERPVAVCD	0.0007340	463393
1871	BoLA-1:03101	ERPVAVCDA	0.0004600	528249
1872	BoLA-1:03101	RPVAVCDAD	0.0000070	950000
1873	BoLA-1:03101	PVAVCDADT	0.0000010	992857
1874	BoLA-1:03101	VAVCDADTC	0.0000360	840476
1875	BoLA-1:03101	AVCDADTCW	0.0611770	46307
1876	BoLA-1:03101	VCDADTCWS	0.0000020	985714
1877	BoLA-1:03101	CDADTCWSQ	0.0001670	662931
1878	BoLA-1:03101	DADTCWSQN	0.0000050	964286
1879	BoLA-1:03101	ADTCWSQNR	0.0004210	539266
1880	BoLA-1:03101	DTCWSQNRR	0.0000740	765000
1881	BoLA-1:03101	TCWSQNRRA	0.0003900	548023
1882	BoLA-1:03101	CWSQNRRAV	0.0002000	639286
1883	BoLA-1:03101	WSQNRRAVT	0.0006280	484444
1884	BoLA-1:03101	SQNRRAVTV	0.3312800	0.3581	<= SB
1885	BoLA-1:03101	QNRRAVTVL	0.0657090	43395
1886	BoLA-1:03101	NRRAVTVLN	0.0036820	263757
1887	BoLA-1:03101	RRAVTVLNG	0.0085130	179243
1888	BoLA-1:03101	RAVTVLNGA	0.0054230	222946
1889	BoLA-1:03101	AVTVLNGAG	0.0002240	625000
1890	BoLA-1:03101	VTVLNGAGR	0.0009460	429589
1891	BoLA-1:03102	MSATASSSI	0.0050860	222578
1892	BoLA-1:03102	SATASSSIS	0.0001630	650000
1893	BoLA-1:03102	ATASSSISI	0.0158590	118419
1894	BoLA-1:03102	TASSSISIL	0.0110820	149407
1895	BoLA-1:03102	ASSSISILS	0.0016580	348529
1896	BoLA-1:03102	SSSISILSL	0.0336870	67730
1897	BoLA-1:03102	SSISILSLI	0.0157410	118964
1898	BoLA-1:03102	SISILSLIR	0.0087300	170211
1899	BoLA-1:03102	ISILSLIRA	0.0021070	319622
1900	BoLA-1:03102	SILSLIRAD	0.0001910	631579
1901	BoLA-1:03102	ILSLIRADA	0.0004890	505975
1902	BoLA-1:03102	LSLIRADAQ	0.0010820	402771
1903	BoLA-1:03102	SLIRADAQQ	0.0081370	176792
1904	BoLA-1:03102	LIRADAQQT	0.0007880	443443
1905	BoLA-1:03102	IRADAQQTL	0.2602370	0.4179	<= SB
1906	BoLA-1:03102	RADAQQTLS	0.0021150	319189
1907	BoLA-1:03102	ADAQQTLSK	0.0440910	53907
1908	BoLA-1:03102	DAQQTLSKQ	0.0004240	526415
1909	BoLA-1:03102	AQQTLSKQA	0.1243960	16226	<= WB
1910	BoLA-1:03102	QQTLSKQAQ	0.0331690	68598
1911	BoLA-1:03102	QTLSKQAQW	0.1282510	15526	<= WB
1912	BoLA-1:03102	TLSKQAQWL	0.0108290	151468
1913	BoLA-1:03102	LSKQAQWLQ	0.0041150	244541
1914	BoLA-1:03102	SKQAQWLQR	0.1432470	13197	<= WB
1915	BoLA-1:03102	KQAQWLQRY	0.6768690	0.0093	<= SB
1916	BoLA-1:03102	QAQWLQRYP	0.0006290	472174
1917	BoLA-1:03102	AQWLQRYPQ	0.1271500	15722	<= WB
1918	BoLA-1:03102	QWLQRYPQY	0.0695240	34345
1919	BoLA-1:03102	WLQRYPQYS	0.0005590	487727
1920	BoLA-1:03102	LQRYPQYSI	0.1098170	19628	<= WB
1921	BoLA-1:03102	QRYPQYSIT	0.0359760	64127
1922	BoLA-1:03102	RYPQYSITI	0.0101050	157578
1923	BoLA-1:03102	YPQYSITIE	0.0002550	592727
1924	BoLA-1:03102	PQYSITIEG	0.0117200	144617
1925	BoLA-1:03102	QYSITIEGH	0.0034500	263388
1926	BoLA-1:03102	YSITIEGHA	0.0015990	352955
1927	BoLA-1:03102	SITIEGHAD	0.0000480	798077
1928	BoLA-1:03102	ITIEGHADE	0.0004320	523899
1929	BoLA-1:03102	TIEGHADER	0.0012180	387634
1930	BoLA-1:03102	IEGHADERG	0.0000820	738462
1931	BoLA-1:03102	EGHADERGT	0.0000490	796154
1932	BoLA-1:03102	GHADERGTR	0.0581310	41304
1933	BoLA-1:03102	HADERGTRE	0.0017010	345368
1934	BoLA-1:03102	ADERGTREY	0.0232780	90010
1935	BoLA-1:03102	DERGTREYN	0.0009250	422714
1936	BoLA-1:03102	ERGTREYNL	0.0233940	89684
1937	BoLA-1:03102	RGTREYNLA	0.0006140	475435
1938	BoLA-1:03102	GTREYNLAL	0.1215070	16776	<= WB
1939	BoLA-1:03102	TREYNLALG	0.0016770	347132
1940	BoLA-1:03102	REYNLALGQ	0.1045710	21084
1941	BoLA-1:03102	EYNLALGQR	0.0009390	420714
1942	BoLA-1:03102	YNLALGQRR	0.0296630	74879
1943	BoLA-1:03102	NLALGQRRA	0.0012190	387527
1944	BoLA-1:03102	LALGQRRAA	0.0024960	299956
1945	BoLA-1:03102	ALGQRRAAA	0.0055350	213845
1946	BoLA-1:03102	LGQRRAAAT	0.0004320	523899
1947	BoLA-1:03102	GQRRAAATR	0.3419560	0.2133	<= SB
1948	BoLA-1:03102	QRRAAATRD	0.0013940	370094
1949	BoLA-1:03102	RRAAATRDF	0.2223430	0.6013	<= WB
1950	BoLA-1:03102	RAAATRDFL	0.0146250	125126
1951	BoLA-1:03102	AAATRDFLA	0.0134150	132510
1952	BoLA-1:03102	AATRDFLAS	0.0004910	505346
1953	BoLA-1:03102	ATRDFLASR	0.0930550	24448
1954	BoLA-1:03102	TRDFLASRG	0.0017190	344044
1955	BoLA-1:03102	RDFLASRGV	0.0090440	167240
1956	BoLA-1:03102	DFLASRGVP	0.0000740	748718
1957	BoLA-1:03102	FLASRGVPT	0.0017150	344338
1958	BoLA-1:03102	LASRGVPTN	0.0001250	687255
1959	BoLA-1:03102	ASRGVPTNR	0.0771920	30735
1960	BoLA-1:03102	SRGVPTNRM	0.1563270	11474	<= WB
1961	BoLA-1:03102	RGVPTNRMR	0.0522760	45924
1962	BoLA-1:03102	GVPTNRMRT	0.0006220	473696
1963	BoLA-1:03102	VPTNRMRTI	0.0016190	351439
1964	BoLA-1:03102	PTNRMRTIS	0.0000100	933333
1965	BoLA-1:03102	TNRMRTISY	0.1757040	0.9350	<= WB
1966	BoLA-1:03102	NRMRTISYG	0.0047510	229543
1967	BoLA-1:03102	RMRTISYGN	0.0096370	161693
1968	BoLA-1:03102	MRTISYGNE	0.0009780	415641
1969	BoLA-1:03102	RTISYGNER	0.0359520	64159
1970	BoLA-1:03102	TISYGNERP	0.0000710	753846
1971	BoLA-1:03102	ISYGNERPV	0.0071410	188838
1972	BoLA-1:03102	SYGNERPVA	0.0019740	327079
1973	BoLA-1:03102	YGNERPVAV	0.0293430	75532
1974	BoLA-1:03102	GNERPVAVC	0.0003450	551818
1975	BoLA-1:03102	NERPVAVCD	0.0003820	539623
1976	BoLA-1:03102	ERPVAVCDA	0.0004450	519811
1977	BoLA-1:03102	RPVAVCDAD	0.0000080	944444
1978	BoLA-1:03102	PVAVCDADT	0.0000010	992857
1979	BoLA-1:03102	VAVCDADTC	0.0000380	825000
1980	BoLA-1:03102	AVCDADTCW	0.0289990	76254
1981	BoLA-1:03102	VCDADTCWS	0.0000030	978571
1982	BoLA-1:03102	CDADTCWSQ	0.0002470	596364
1983	BoLA-1:03102	DADTCWSQN	0.0000040	971429
1984	BoLA-1:03102	ADTCWSQNR	0.0005660	486136
1985	BoLA-1:03102	DTCWSQNRR	0.0001480	664706
1986	BoLA-1:03102	TCWSQNRRA	0.0004730	511006
1987	BoLA-1:03102	CWSQNRRAV	0.0001990	626316
1988	BoLA-1:03102	WSQNRRAVT	0.0008850	428429
1989	BoLA-1:03102	SQNRRAVTV	0.3025500	0.2956	<= SB
1990	BoLA-1:03102	QNRRAVTVL	0.0465590	51201
1991	BoLA-1:03102	NRRAVTVLN	0.0078250	180287
1992	BoLA-1:03102	RRAVTVLNG	0.0217150	95026
1993	BoLA-1:03102	RAVTVLNGA	0.0062570	201762
1994	BoLA-1:03102	AVTVLNGAG	0.0002640	588636
1995	BoLA-1:03102	VTVLNGAGR	0.0027150	290393
1996	BoLA-1:04201	MSATASSSI	0.0021820	334438
1997	BoLA-1:04201	SATASSSIS	0.0005550	528947
1998	BoLA-1:04201	ATASSSISI	0.0100230	161647
1999	BoLA-1:04201	TASSSISIL	0.0063820	206866
[truncated: 8,501 more rows]

## Sheet: OMP16-SB
Strong Binding Count											Repeat Count in Strong Binding					BAR Uniqe					BAS Uniqe
BAR					BAS						BAR					Pos	HLA	Peptide	%Rank		Pos	HLA	Peptide	%Rank
Pos	HLA	Peptide	%Rank		Pos	HLA	Peptide	%Rank			Peptide	Alleles	Repeat Count			2248	BoLA-1:02301	ARSPIAIAL	0.2397		8932	BoLA-3:06801	SSISILSLI	0.0169
10409	BoLA-3:01101	RSPIAIALF	0.0075		5170	BoLA-2:05501	KQAQWLQRY	0.0087			ARSPIAIAL	BoLA-2:02201, BoLA-1:04901, BoLA-1:03102, BoLA-1:02101, BoLA-2:07101, BoLA-2:03202	21			6518	BoLA-2:03202	ATRDFLASR	0.224		9261	BoLA-4:02402	QTLSKQAQW	0.0294
7920	BoLA-2:05501	KQAQWLQRY	0.0087		1810	BoLA-1:03101	KQAQWLQRY	0.0091			ATRDFLASR	BoLA-2:03202, BoLA-2:07101, BoLA-2:04701, BoLA-2:05401, BoLA-1:02101	5			11573	BoLA-3:03601	FTVNVGDRI	0.4518		9265	BoLA-4:02402	KQAQWLQRY	0.0899
11369	BoLA-3:03501	RSPIAIALF	0.0089		5590	BoLA-2:06201	KQAQWLQRY	0.0093			FTVNVGDRI	BoLA-3:03601	1			2992	BoLA-1:03102	GQRRAAATR	0.2133		9268	BoLA-4:02402	QWLQRYPQY	0.1513
2800	BoLA-1:03101	KQAQWLQRY	0.0091		1915	BoLA-1:03102	KQAQWLQRY	0.0093			GQRRAAATR	BoLA-1:03102	1			423	BoLA-T2c	GTREYNLAL	0.4766		7975	BoLA-3:05001	QNRRAVTVL	0.155
8560	BoLA-2:06201	KQAQWLQRY	0.0093		3595	BoLA-2:02201	KQAQWLQRY	0.0134			GTREYNLAL	BoLA-3:07301, BoLA-2:05701, BoLA-1:00901, BoLA-2:02201, BoLA-2:07101	13			332	BoLA-T2c	IAIALFMSL	0.3719		9900	BoLA-6:01301	LQRYPQYSI	0.1601
14729	BoLA-5:06401	RSPIAIALF	0.0093		5257	BoLA-2:05601	SSISILSLI	0.0146								14461	BoLA-5:00301	IFFDLDSSL	0.0919		5520	BoLA-2:06001	RAAATRDFL	0.2062
2960	BoLA-1:03102	KQAQWLQRY	0.0093		8932	BoLA-3:06801	SSISILSLI	0.0169			BAS					3270	BoLA-1:04901	IRADAQQTL	0.3569		1947	BoLA-1:03102	GQRRAAATR	0.2133
14569	BoLA-5:03901	RSPIAIALF	0.01		7567	BoLA-3:03601	SSISILSLI	0.0178			Peptide	Alleles	Repeat Count			14160	BoLA-4:02402	KQAQWLQRY	0.0899		3124	BoLA-2:01201	RTISYGNER	0.2188
7689	BoLA-2:05401	RSPIAIALF	0.0108		9156	BoLA-4:02401	QTLSKQAQW	0.0184			ATASSSISI	BoLA-3:03601, BoLA-2:05401, BoLA-2:05701	3			15125	BoLA-6:01301	LQRYPQYSI	0.1601		4901	BoLA-2:04701	RGVPTNRMR	0.2212
14889	BoLA-5:07201	RSPIAIALF	0.0128		2304	BoLA-1:06101	SQNRRAVTV	0.0208			ATRDFLASR	BoLA-2:03202, BoLA-2:07101, BoLA-2:04701, BoLA-2:05401, BoLA-1:02101	5			12155	BoLA-3:05001	QNRRAVTVL	0.155		7563	BoLA-3:03601	ATASSSISI	0.2217
5520	BoLA-2:02201	KQAQWLQRY	0.0134		4435	BoLA-2:04401	KQAQWLQRY	0.025			GQRRAAATR	BoLA-1:03102	1			14156	BoLA-4:02402	QTLSKQAQW	0.0294		99	BoLA-HD6	SQNRRAVTV	0.2233
13996	BoLA-4:02401	QTLSKQAQW	0.0184		10494	BoLA-6:01502	SQNRRAVTV	0.025			GTREYNLAL	BoLA-3:07301, BoLA-2:05701, BoLA-1:00901, BoLA-2:02201, BoLA-2:07101	13			14163	BoLA-4:02402	QWLQRYPQY	0.1513		4263	BoLA-2:03202	ATRDFLASR	0.224
3514	BoLA-1:06101	SQNRRAVTV	0.0208		4540	BoLA-2:04402	KQAQWLQRY	0.0292			IRADAQQTL	BoLA-1:04901, BoLA-2:02602, BoLA-2:02603, BoLA-2:05701, BoLA-2:07101	6			8435	BoLA-2:06001	RAAATRDFL	0.2062		3538	BoLA-2:01802	VPTNRMRTI	0.2263
6800	BoLA-2:04401	KQAQWLQRY	0.025		9261	BoLA-4:02402	QTLSKQAQW	0.0294								3145	BoLA-1:04201	REYNLALGQ	0.3116		3629	BoLA-2:02201	RRAAATRDF	0.2503
15994	BoLA-6:01502	SQNRRAVTV	0.025		4750	BoLA-2:04601	KQAQWLQRY	0.0294			Her bir peptidin kaç kez güçlü bağlanma kriterini sağladığını gösterir. Tekrar sayısı, bu peptidlerin güçlü bağlanma açısından ne kadar önemli veya yaygın olduğunu belirtir.					7486	BoLA-2:04701	RGVPTNRMR	0.2212		2045	BoLA-1:04201	REYNLALGQ	0.3116
12649	BoLA-3:05301	RSPIAIALF	0.0261		5047	BoLA-2:05401	SSISILSLI	0.0298			Örneğin, ARSPIAIAL peptidi 21 kez güçlü bağlanma göstermiştir. Bu, bu peptidin immünolojik açıdan önemli bir hedef olabileceğini işaret eder.					5554	BoLA-2:02201	RRAAATRDF	0.2503		2762	BoLA-2:00602	RYPQYSITI	0.3196
10089	BoLA-3:00403	RSPIAIALF	0.0261		10389	BoLA-6:01501	SQNRRAVTV	0.0327								10409	BoLA-3:01101	RSPIAIALF	0.0075		7561	BoLA-3:03601	MSATASSSI	0.3513
9929	BoLA-3:00402	RSPIAIALF	0.0261		970	BoLA-1:00901	KQAQWLQRY	0.034								774	BoLA-T2a	RTISYGNER	0.2188		2115	BoLA-1:04901	IRADAQQTL	0.3569
9769	BoLA-3:00401	RSPIAIALF	0.0261		2020	BoLA-1:04201	KQAQWLQRY	0.0359								4247	BoLA-2:00602	RYPQYSITI	0.3196		8931	BoLA-3:06801	SSSISILSL	0.39
11569	BoLA-3:03601	SSQDFTVNV	0.0269		4855	BoLA-2:04701	KQAQWLQRY	0.0377								8166	BoLA-2:05701	SIARSPIAI	0.2838		5640	BoLA-2:06201	TNRMRTISY	0.3995
6960	BoLA-2:04402	KQAQWLQRY	0.0292		8110	BoLA-3:05101	KQAQWLQRY	0.0409								5290	BoLA-2:01802	SPIAIALFM	0.0587		2813	BoLA-2:00602	YGNERPVAV	0.4066
7280	BoLA-2:04601	KQAQWLQRY	0.0294		4960	BoLA-2:04801	KQAQWLQRY	0.0429								15194	BoLA-6:01301	SQNRRAVTV	0.2233		258	BoLA-T2c	GTREYNLAL	0.4766
14156	BoLA-4:02402	QTLSKQAQW	0.0294		9352	BoLA-4:06301	SSISILSLI	0.0431								11569	BoLA-3:03601	SSQDFTVNV	0.0269		232	BoLA-T2c	TLSKQAQWL	0.4935
12809	BoLA-3:05801	RSPIAIALF	0.0311		5695	BoLA-2:06901	KQAQWLQRY	0.0507								397	BoLA-T2c	TLSKQAQWL	0.4935
15834	BoLA-6:01501	SQNRRAVTV	0.0327		2965	BoLA-2:00802	KQAQWLQRY	0.0537								8610	BoLA-2:06201	TNRMRTISY	0.3995
1520	BoLA-1:00901	KQAQWLQRY	0.034		2860	BoLA-2:00801	KQAQWLQRY	0.0617								5657	BoLA-2:02501	VGDRIFFDL	0.4887
13609	BoLA-3:06801	RSPIAIALF	0.0346		2603	BoLA-2:00501	YGNERPVAV	0.0669								6615	BoLA-2:04301	VNVGDRIFF	0.3732
3120	BoLA-1:04201	KQAQWLQRY	0.0359		8827	BoLA-3:06602	SSISILSLI	0.0731								5408	BoLA-2:01802	VPTNRMRTI	0.2263
7440	BoLA-2:04701	KQAQWLQRY	0.0377		5046	BoLA-2:05401	SSSISILSL	0.0735								4298	BoLA-2:00602	YGNERPVAV	0.4066
13449	BoLA-3:06602	RSPIAIALF	0.0397		2342	BoLA-1:06701	RYPQYSITI	0.0746
12400	BoLA-3:05101	KQAQWLQRY	0.0409		8197	BoLA-3:05201	SSISILSLI	0.0747
7600	BoLA-2:04801	KQAQWLQRY	0.0429		2856	BoLA-2:00801	QTLSKQAQW	0.0757
12329	BoLA-3:05101	RSPIAIALF	0.0441		2961	BoLA-2:00802	QTLSKQAQW	0.0772
7369	BoLA-2:04701	RSPIAIALF	0.045		8642	BoLA-3:06501	RYPQYSITI	0.0788
13129	BoLA-3:06501	RSPIAIALF	0.045		4330	BoLA-2:04301	KQAQWLQRY	0.0816
3852	BoLA-2:00501	IAIALFMSL	0.0469		7740	BoLA-3:03701	TNRMRTISY	0.0826
5448	BoLA-2:02201	ARSPIAIAL	0.05		8722	BoLA-3:06601	SSISILSLI	0.0887
8720	BoLA-2:06901	KQAQWLQRY	0.0507		9265	BoLA-4:02402	KQAQWLQRY	0.0899
6569	BoLA-2:04301	RSPIAIALF	0.0516		3984	BoLA-2:02602	SQNRRAVTV	0.095
4560	BoLA-2:00802	KQAQWLQRY	0.0537		3879	BoLA-2:02601	SQNRRAVTV	0.095
3208	BoLA-1:04901	ARSPIAIAL	0.0557		4089	BoLA-2:02603	SQNRRAVTV	0.095
8009	BoLA-2:05601	RSPIAIALF	0.0579		6857	BoLA-3:01101	RYPQYSITI	0.0991
7209	BoLA-2:04601	RSPIAIALF	0.0581		4279	BoLA-2:03202	RTISYGNER	0.1006
14252	BoLA-4:06301	IAIALFMSL	0.0585		4155	BoLA-2:03001	RAAATRDFL	0.1017
5290	BoLA-2:01802	SPIAIALFM	0.0587		10005	BoLA-6:01302	LQRYPQYSI	0.1045
5130	BoLA-2:01801	SPIAIALFM	0.0587		6832	BoLA-3:01101	SSISILSLI	0.1156
13289	BoLA-3:06601	RSPIAIALF	0.0593		1075	BoLA-1:00902	KQAQWLQRY	0.1173
4400	BoLA-2:00801	KQAQWLQRY	0.0617		865	BoLA-T5	KQAQWLQRY	0.1173
12969	BoLA-3:05901	RSPIAIALF	0.0655		9078	BoLA-3:07301	GTREYNLAL	0.1189
14289	BoLA-4:06301	SSQDFTVNV	0.0655		9163	BoLA-4:02401	QWLQRYPQY	0.1414
2888	BoLA-1:03102	ARSPIAIAL	0.0663		9351	BoLA-4:06301	SSSISILSL	0.1433
6088	BoLA-2:02603	ARSPIAIAL	0.0666		4699	BoLA-2:04501	RTISYGNER	0.1451
5928	BoLA-2:02602	ARSPIAIAL	0.0666		1464	BoLA-1:02101	SQNRRAVTV	0.1489
5768	BoLA-2:02601	ARSPIAIAL	0.0666		8196	BoLA-3:05201	SSSISILSL	0.1495
3978	BoLA-2:00501	YGNERPVAV	0.0669		2317	BoLA-1:06701	SSISILSLI	0.1499
8809	BoLA-2:07001	RSPIAIALF	0.0703		9268	BoLA-4:02402	QWLQRYPQY	0.1513
6889	BoLA-2:04402	RSPIAIALF	0.0744		7975	BoLA-3:05001	QNRRAVTVL	0.155
3607	BoLA-1:06701	RYPQYSITI	0.0746		9900	BoLA-6:01301	LQRYPQYSI	0.1601
4396	BoLA-2:00801	QTLSKQAQW	0.0757		30	BoLA-HD6	LQRYPQYSI	0.1601
8012	BoLA-2:05601	IAIALFMSL	0.0759		9160	BoLA-4:02401	KQAQWLQRY	0.1611
4329	BoLA-2:00801	RSPIAIALF	0.077		4800	BoLA-2:04601	TNRMRTISY	0.1615
4556	BoLA-2:00802	QTLSKQAQW	0.0772		2199	BoLA-1:04901	SQNRRAVTV	0.1688
11209	BoLA-3:02702	RSPIAIALF	0.0784		4489	BoLA-2:04401	RTISYGNER	0.1697
11049	BoLA-3:02701	RSPIAIALF	0.0784		2235	BoLA-1:06101	LQRYPQYSI	0.1709
10250	BoLA-3:01001	SPIAIALFM	0.0788		4536	BoLA-2:04402	QTLSKQAQW	0.1714
13207	BoLA-3:06501	RYPQYSITI	0.0788		5959	BoLA-2:07101	RTISYGNER	0.1744
11849	BoLA-3:03801	RSPIAIALF	0.0806		7882	BoLA-3:05001	SSISILSLI	0.1851
6640	BoLA-2:04301	KQAQWLQRY	0.0816		10074	BoLA-6:01302	SQNRRAVTV	0.1851
11810	BoLA-3:03701	TNRMRTISY	0.0826		4431	BoLA-2:04401	QTLSKQAQW	0.1879
12012	BoLA-3:05001	IAIALFMSL	0.0873		9587	BoLA-5:03901	RYPQYSITI	0.1959
8049	BoLA-2:05601	SSQDFTVNV	0.0885		1674	BoLA-1:02801	SQNRRAVTV	0.1997
14160	BoLA-4:02402	KQAQWLQRY	0.0899		5403	BoLA-2:05701	GTREYNLAL	0.2003
14461	BoLA-5:00301	IFFDLDSSL	0.0919		8080	BoLA-3:05002	QNRRAVTVL	0.2027
6234	BoLA-2:02603	SQNRRAVTV	0.095		9615	BoLA-5:03901	RAAATRDFL	0.2043
5914	BoLA-2:02601	SQNRRAVTV	0.095		5520	BoLA-2:06001	RAAATRDFL	0.2062
6074	BoLA-2:02602	SQNRRAVTV	0.095		1044	BoLA-1:00901	SQNRRAVTV	0.2078
10487	BoLA-3:01101	RYPQYSITI	0.0991		1947	BoLA-1:03102	GQRRAAATR	0.2133
6534	BoLA-2:03202	RTISYGNER	0.1006		993	BoLA-1:00901	GTREYNLAL	0.2176
6355	BoLA-2:03001	RAAATRDFL	0.1017		3124	BoLA-2:01201	RTISYGNER	0.2188
15285	BoLA-6:01302	LQRYPQYSI	0.1045		499	BoLA-T2a	RTISYGNER	0.2188
7528	BoLA-2:04801	ARSPIAIAL	0.1072		7461	BoLA-3:03501	SSSISILSL	0.219
12172	BoLA-3:05002	IAIALFMSL	0.1075		4905	BoLA-2:04701	TNRMRTISY	0.2198
11372	BoLA-3:03501	IAIALFMSL	0.1081		4901	BoLA-2:04701	RGVPTNRMR	0.2212
12529	BoLA-3:05201	SSQDFTVNV	0.1127		7563	BoLA-3:03601	ATASSSISI	0.2217
12489	BoLA-3:05201	RSPIAIALF	0.1132		99	BoLA-HD6	SQNRRAVTV	0.2233
13452	BoLA-3:06602	IAIALFMSL	0.1143		9969	BoLA-6:01301	SQNRRAVTV	0.2233
1680	BoLA-1:00902	KQAQWLQRY	0.1173		4263	BoLA-2:03202	ATRDFLASR	0.224
1360	BoLA-T5	KQAQWLQRY	0.1173		2580	BoLA-2:00501	RAAATRDFL	0.2242
13863	BoLA-3:07301	GTREYNLAL	0.1189		3538	BoLA-2:01802	VPTNRMRTI	0.2263
3850	BoLA-2:00501	SPIAIALFM	0.1225		3433	BoLA-2:01801	VPTNRMRTI	0.2263
14003	BoLA-4:02401	QWLQRYPQY	0.1414		532	BoLA-T7	SSISILSLI	0.2287
9612	BoLA-3:00201	IAIALFMSL	0.1433		1149	BoLA-1:00902	SQNRRAVTV	0.23
172	BoLA-JSP.1	IAIALFMSL	0.1433		939	BoLA-T5	SQNRRAVTV	0.23
7174	BoLA-2:04501	RTISYGNER	0.1451		8670	BoLA-3:06501	RAAATRDFL	0.2313
8649	BoLA-2:06901	RSPIAIALF	0.1469		9825	BoLA-5:07201	RAAATRDFL	0.2316
3581	BoLA-1:06701	IFFDLDSSL	0.1484		10179	BoLA-6:01401	SQNRRAVTV	0.2347
2234	BoLA-1:02101	SQNRRAVTV	0.1489		1605	BoLA-1:02801	LQRYPQYSI	0.2349
13292	BoLA-3:06601	IAIALFMSL	0.1493		2527	BoLA-2:00501	SSISILSLI	0.2392
14163	BoLA-4:02402	QWLQRYPQY	0.1513		9482	BoLA-5:00301	RYPQYSITI	0.2392
2728	BoLA-1:03101	ARSPIAIAL	0.1538		1569	BoLA-1:02301	SQNRRAVTV	0.2395
12155	BoLA-3:05001	QNRRAVTVL	0.155		729	BoLA-D18.4	SQNRRAVTV	0.2395
13489	BoLA-3:06602	SSQDFTVNV	0.157		9667	BoLA-5:06401	SSISILSLI	0.2425
13329	BoLA-3:06601	SSQDFTVNV	0.1574		2370	BoLA-1:06701	RAAATRDFL	0.2443
8329	BoLA-2:06001	RSPIAIALF	0.1577		3210	BoLA-2:01601	RAAATRDFL	0.246
15125	BoLA-6:01301	LQRYPQYSI	0.1601		4101	BoLA-2:03001	SSSISILSL	0.2462
85	BoLA-HD6	LQRYPQYSI	0.1601		5256	BoLA-2:05601	SSSISILSL	0.2471
10252	BoLA-3:01001	IAIALFMSL	0.1606		8238	BoLA-3:05201	GTREYNLAL	0.2493
14000	BoLA-4:02401	KQAQWLQRY	0.1611		3629	BoLA-2:02201	RRAAATRDF	0.2503
7330	BoLA-2:04601	TNRMRTISY	0.1615		3443	BoLA-2:01801	YGNERPVAV	0.2513
4489	BoLA-2:00802	RSPIAIALF	0.1623		3548	BoLA-2:01802	YGNERPVAV	0.2513
10732	BoLA-3:01702	IAIALFMSL	0.167		10320	BoLA-6:01501	LQRYPQYSI	0.2538
3354	BoLA-1:04901	SQNRRAVTV	0.1688		8763	BoLA-3:06601	GTREYNLAL	0.2579
6854	BoLA-2:04401	RTISYGNER	0.1697		8721	BoLA-3:06601	SSSISILSL	0.2597
2408	BoLA-1:02801	ARSPIAIAL	0.17		3472	BoLA-2:01802	SSISILSLI	0.2605
3445	BoLA-1:06101	LQRYPQYSI	0.1709		3367	BoLA-2:01801	SSISILSLI	0.2605
7848	BoLA-2:05501	ARSPIAIAL	0.1712		2842	BoLA-2:00801	SSISILSLI	0.2694
6956	BoLA-2:04402	QTLSKQAQW	0.1714		8826	BoLA-3:06602	SSSISILSL	0.2697
10892	BoLA-3:01703	IAIALFMSL	0.1714		7987	BoLA-3:05002	SSISILSLI	0.2713
9449	BoLA-3:00103	RSPIAIALF	0.172		8425	BoLA-3:05801	KQAQWLQRY	0.2747
9289	BoLA-3:00102	RSPIAIALF	0.1726		5943	BoLA-2:07101	ATRDFLASR	0.2774
9094	BoLA-2:07101	RTISYGNER	0.1744		3598	BoLA-2:02201	QWLQRYPQY	0.2793
1608	BoLA-1:00902	ARSPIAIAL	0.1748		3735	BoLA-2:02501	RAAATRDFL	0.2872
1288	BoLA-T5	ARSPIAIAL	0.1748		2947	BoLA-2:00802	SSISILSLI	0.2928
10572	BoLA-3:01701	IAIALFMSL	0.1829		7147	BoLA-3:01703	SSISILSLI	0.2943
12492	BoLA-3:05201	IAIALFMSL	0.1836		1989	BoLA-1:03102	SQNRRAVTV	0.2956
7529	BoLA-2:04801	RSPIAIALF	0.1845		7146	BoLA-3:01703	SSSISILSL	0.2963
15354	BoLA-6:01302	SQNRRAVTV	0.1851		2685	BoLA-2:00601	RAAATRDFL	0.2964
9452	BoLA-3:00103	IAIALFMSL	0.1861		3315	BoLA-2:01602	RAAATRDFL	0.2964
6249	BoLA-2:03001	RSPIAIALF	0.1872		7118	BoLA-3:01702	YGNERPVAV	0.2969
6796	BoLA-2:04401	QTLSKQAQW	0.1879		655	BoLA-D18.4	KQAQWLQRY	0.2992
3048	BoLA-1:04201	ARSPIAIAL	0.1909		1495	BoLA-1:02301	KQAQWLQRY	0.2992
14647	BoLA-5:03901	RYPQYSITI	0.1959		5800	BoLA-2:07001	KQAQWLQRY	0.3003
6250	BoLA-2:03001	SPIAIALFM	0.1966		4645	BoLA-2:04501	KQAQWLQRY	0.3066
11689	BoLA-3:03701	RSPIAIALF	0.1971		6202	BoLA-3:00103	SSISILSLI	0.3071
14572	BoLA-5:03901	IAIALFMSL	0.199		2253	BoLA-1:06101	GTREYNLAL	0.3098
2088	BoLA-1:02101	ARSPIAIAL	0.1992		4893	BoLA-2:04701	ATRDFLASR	0.3098
2554	BoLA-1:02801	SQNRRAVTV	0.1997		8617	BoLA-3:06501	SSISILSLI	0.3109
8263	BoLA-2:05701	GTREYNLAL	0.2003		9772	BoLA-5:07201	SSISILSLI	0.3115
12315	BoLA-3:05002	QNRRAVTVL	0.2027		2045	BoLA-1:04201	REYNLALGQ	0.3116
14675	BoLA-5:03901	RAAATRDFL	0.2043		5043	BoLA-2:05401	ATASSSISI	0.3121
8435	BoLA-2:06001	RAAATRDFL	0.2062		6768	BoLA-3:01001	GTREYNLAL	0.3154
1594	BoLA-1:00901	SQNRRAVTV	0.2078		7041	BoLA-3:01702	SSSISILSL	0.3154
1129	BoLA-AW10	RSPIAIALF	0.2116		2762	BoLA-2:00602	RYPQYSITI	0.3196
9129	BoLA-3:00101	RSPIAIALF	0.2116		9090	BoLA-3:07301	RAAATRDFL	0.3198
2992	BoLA-1:03102	GQRRAAATR	0.2133		4326	BoLA-2:04301	QTLSKQAQW	0.3211
6252	BoLA-2:03001	IAIALFMSL	0.2144		6936	BoLA-3:01701	SSSISILSL	0.3232
1543	BoLA-1:00901	GTREYNLAL	0.2176		5362	BoLA-2:05701	SSISILSLI	0.3232
774	BoLA-T2a	RTISYGNER	0.2188		9561	BoLA-5:03901	SSSISILSL	0.3252
4774	BoLA-2:01201	RTISYGNER	0.2188		1779	BoLA-1:02901	SQNRRAVTV	0.3258
12972	BoLA-3:05901	IAIALFMSL	0.2192		8160	BoLA-3:05101	TNRMRTISY	0.3303
7490	BoLA-2:04701	TNRMRTISY	0.2198		9562	BoLA-5:03901	SSISILSLI	0.3309
9132	BoLA-3:00101	IAIALFMSL	0.2211		10425	BoLA-6:01502	LQRYPQYSI	0.3319
10569	BoLA-3:01701	RSPIAIALF	0.2211		7223	BoLA-3:01703	YGNERPVAV	0.3351
1132	BoLA-AW10	IAIALFMSL	0.2211		5782	BoLA-2:07001	SSISILSLI	0.3447
7486	BoLA-2:04701	RGVPTNRMR	0.2212		7561	BoLA-3:03601	MSATASSSI	0.3513
15194	BoLA-6:01301	SQNRRAVTV	0.2233		5358	BoLA-2:05701	ATASSSISI	0.3519
154	BoLA-HD6	SQNRRAVTV	0.2233		8063	BoLA-3:05002	YGNERPVAV	0.3528
13612	BoLA-3:06801	IAIALFMSL	0.2233		4473	BoLA-2:04401	ATRDFLASR	0.3542
6518	BoLA-2:03202	ATRDFLASR	0.224		2115	BoLA-1:04901	IRADAQQTL	0.3569
3955	BoLA-2:00501	RAAATRDFL	0.2242		1884	BoLA-1:03101	SQNRRAVTV	0.3581
14249	BoLA-4:06301	RSPIAIALF	0.2247		5676	BoLA-2:06901	SSSISILSL	0.3592
5609	BoLA-2:02501	RSPIAIALF	0.225		7608	BoLA-3:03601	GTREYNLAL	0.36
5408	BoLA-2:01802	VPTNRMRTI	0.2263		7042	BoLA-3:01702	SSISILSLI	0.36
5248	BoLA-2:01801	VPTNRMRTI	0.2263		3182	BoLA-2:01601	RYPQYSITI	0.3612
9292	BoLA-3:00102	IAIALFMSL	0.2265		5691	BoLA-2:06901	QTLSKQAQW	0.3619
1754	BoLA-1:00902	SQNRRAVTV	0.23		4594	BoLA-2:04402	RTISYGNER	0.363
1434	BoLA-T5	SQNRRAVTV	0.23		7566	BoLA-3:03601	SSSISILSL	0.3631
13235	BoLA-3:06501	RAAATRDFL	0.2313		5100	BoLA-2:05401	RAAATRDFL	0.3642
14995	BoLA-5:07201	RAAATRDFL	0.2316		9666	BoLA-5:06401	SSSISILSL	0.3654
15514	BoLA-6:01401	SQNRRAVTV	0.2347		573	BoLA-T7	GTREYNLAL	0.3662
2485	BoLA-1:02801	LQRYPQYSI	0.2349		6793	BoLA-3:01001	VPTNRMRTI	0.3668
13649	BoLA-3:06801	SSQDFTVNV	0.2353		8868	BoLA-3:06602	GTREYNLAL	0.3677
3529	BoLA-1:06701	RSPIAIALF	0.2389		3287	BoLA-2:01602	RYPQYSITI	0.3684
14487	BoLA-5:00301	RYPQYSITI	0.2392		2657	BoLA-2:00601	RYPQYSITI	0.3684
2394	BoLA-1:02301	SQNRRAVTV	0.2395		9771	BoLA-5:07201	SSSISILSL	0.3714
1114	BoLA-D18.4	SQNRRAVTV	0.2395		1020	BoLA-1:00901	TNRMRTISY	0.372
12169	BoLA-3:05002	RSPIAIALF	0.2396		8616	BoLA-3:06501	SSSISILSL	0.3734
2248	BoLA-1:02301	ARSPIAIAL	0.2397		7986	BoLA-3:05002	SSSISILSL	0.3735
968	BoLA-D18.4	ARSPIAIAL	0.2397		8658	BoLA-3:06501	GTREYNLAL	0.3796
11532	BoLA-3:03601	IAIALFMSL	0.2434		10284	BoLA-6:01402	SQNRRAVTV	0.381
10889	BoLA-3:01703	RSPIAIALF	0.2435		8406	BoLA-3:05801	SSSISILSL	0.3853
3635	BoLA-1:06701	RAAATRDFL	0.2443		5781	BoLA-2:07001	SSSISILSL	0.3854
13132	BoLA-3:06501	IAIALFMSL	0.246		3900	BoLA-2:02602	IRADAQQTL	0.3897
4915	BoLA-2:01601	RAAATRDFL	0.246		4005	BoLA-2:02603	IRADAQQTL	0.3897
12583	BoLA-3:05201	GTREYNLAL	0.2493		3795	BoLA-2:02601	IRADAQQTL	0.3897
7692	BoLA-2:05401	IAIALFMSL	0.2502		8931	BoLA-3:06801	SSSISILSL	0.39
5554	BoLA-2:02201	RRAAATRDF	0.2503		5586	BoLA-2:06201	QTLSKQAQW	0.3926
5418	BoLA-2:01802	YGNERPVAV	0.2513		5640	BoLA-2:06201	TNRMRTISY	0.3995
5258	BoLA-2:01801	YGNERPVAV	0.2513		7690	BoLA-3:03701	KQAQWLQRY	0.4024
4809	BoLA-2:01601	RSPIAIALF	0.253		2813	BoLA-2:00602	YGNERPVAV	0.4066
15765	BoLA-6:01501	LQRYPQYSI	0.2538		6411	BoLA-3:00401	SSSISILSL	0.4157
10729	BoLA-3:01702	RSPIAIALF	0.2556		6516	BoLA-3:00402	SSSISILSL	0.4157
13383	BoLA-3:06601	GTREYNLAL	0.2579		8301	BoLA-3:05301	SSSISILSL	0.4157
11212	BoLA-3:02702	IAIALFMSL	0.258		6621	BoLA-3:00403	SSSISILSL	0.4157
11052	BoLA-3:02701	IAIALFMSL	0.258		1905	BoLA-1:03102	IRADAQQTL	0.4179
4172	BoLA-2:00602	IAIALFMSL	0.2621		3591	BoLA-2:02201	QTLSKQAQW	0.4234
5292	BoLA-2:01802	IAIALFMSL	0.2704		7462	BoLA-3:03501	SSISILSLI	0.4271
5132	BoLA-2:01801	IAIALFMSL	0.2704		4683	BoLA-2:04501	ATRDFLASR	0.4296
12880	BoLA-3:05801	KQAQWLQRY	0.2747		5492	BoLA-2:06001	RYPQYSITI	0.4326
7729	BoLA-2:05401	SSQDFTVNV	0.2759		3585	BoLA-2:02201	IRADAQQTL	0.4342
9078	BoLA-2:07101	ATRDFLASR	0.2774		6885	BoLA-3:01101	RAAATRDFL	0.4521
5523	BoLA-2:02201	QWLQRYPQY	0.2793		6831	BoLA-3:01101	SSSISILSL	0.454
8166	BoLA-2:05701	SIARSPIAI	0.2838		7776	BoLA-3:03801	SSSISILSL	0.4605
14892	BoLA-5:07201	IAIALFMSL	0.2841		4909	BoLA-2:04701	RTISYGNER	0.4638
13128	BoLA-3:06501	ARSPIAIAL	0.2853		5887	BoLA-2:07101	SSISILSLI	0.4703
5715	BoLA-2:02501	RAAATRDFL	0.2872		9457	BoLA-5:00301	SSISILSLI	0.4724
3034	BoLA-1:03102	SQNRRAVTV	0.2956		258	BoLA-T2c	GTREYNLAL	0.4766
3889	BoLA-2:00501	SSQDFTVNV	0.2956		4956	BoLA-2:04801	QTLSKQAQW	0.4798
4115	BoLA-2:00601	RAAATRDFL	0.2964		9036	BoLA-3:07301	SSSISILSL	0.4824
5075	BoLA-2:01602	RAAATRDFL	0.2964		5718	BoLA-2:06901	GTREYNLAL	0.4878
10858	BoLA-3:01702	YGNERPVAV	0.2969		7487	BoLA-3:03501	RYPQYSITI	0.4886
4009	BoLA-2:00601	RSPIAIALF	0.299		7830	BoLA-3:03801	RAAATRDFL	0.4902
4969	BoLA-2:01602	RSPIAIALF	0.299		5454	BoLA-2:05701	SQNRRAVTV	0.4912
1040	BoLA-D18.4	KQAQWLQRY	0.2992		7013	BoLA-3:01701	YGNERPVAV	0.4926
2320	BoLA-1:02301	KQAQWLQRY	0.2992		232	BoLA-T2c	TLSKQAQWL	0.4935
6729	BoLA-2:04401	RSPIAIALF	0.2993		4941	BoLA-2:04801	SSSISILSL	0.4954
8880	BoLA-2:07001	KQAQWLQRY	0.3003
8209	BoLA-2:05701	SSQDFTVNV	0.3019
9772	BoLA-3:00401	IAIALFMSL	0.3056
12652	BoLA-3:05301	IAIALFMSL	0.3056
10092	BoLA-3:00403	IAIALFMSL	0.3056
9932	BoLA-3:00402	IAIALFMSL	0.3056
7120	BoLA-2:04501	KQAQWLQRY	0.3066
11417	BoLA-3:03501	VGDRIFFDL	0.307
7478	BoLA-2:04701	ATRDFLASR	0.3098
3463	BoLA-1:06101	GTREYNLAL	0.3098
13169	BoLA-3:06501	SSQDFTVNV	0.3101
3145	BoLA-1:04201	REYNLALGQ	0.3116
13772	BoLA-3:07301	IAIALFMSL	0.3146
10343	BoLA-3:01001	GTREYNLAL	0.3154
4247	BoLA-2:00602	RYPQYSITI	0.3196
13875	BoLA-3:07301	RAAATRDFL	0.3198
6636	BoLA-2:04301	QTLSKQAQW	0.3211
2714	BoLA-1:02901	SQNRRAVTV	0.3258
11852	BoLA-3:03801	IAIALFMSL	0.3273
12450	BoLA-3:05101	TNRMRTISY	0.3303
15925	BoLA-6:01502	LQRYPQYSI	0.3319
11018	BoLA-3:01703	YGNERPVAV	0.3351
12298	BoLA-3:05002	YGNERPVAV	0.3528
6838	BoLA-2:04401	ATRDFLASR	0.3542
13177	BoLA-3:06501	VGDRIFFDL	0.3562
3270	BoLA-1:04901	IRADAQQTL	0.3569
14732	BoLA-5:06401	IAIALFMSL	0.3574
2874	BoLA-1:03101	SQNRRAVTV	0.3581
11623	BoLA-3:03601	GTREYNLAL	0.36
4887	BoLA-2:01601	RYPQYSITI	0.3612
10412	BoLA-3:01101	IAIALFMSL	0.3614
8716	BoLA-2:06901	QTLSKQAQW	0.3619
7014	BoLA-2:04402	RTISYGNER	0.363
7795	BoLA-2:05401	RAAATRDFL	0.3642
903	BoLA-T7	GTREYNLAL	0.3662
10368	BoLA-3:01001	VPTNRMRTI	0.3668
13543	BoLA-3:06602	GTREYNLAL	0.3677
5047	BoLA-2:01602	RYPQYSITI	0.3684
4087	BoLA-2:00601	RYPQYSITI	0.3684
4169	BoLA-2:00602	RSPIAIALF	0.371
332	BoLA-T2c	IAIALFMSL	0.3719
1570	BoLA-1:00901	TNRMRTISY	0.372
6615	BoLA-2:04301	VNVGDRIFF	0.3732
13223	BoLA-3:06501	GTREYNLAL	0.3796
15674	BoLA-6:01402	SQNRRAVTV	0.381
5990	BoLA-2:02602	IRADAQQTL	0.3897
5830	BoLA-2:02601	IRADAQQTL	0.3897
6150	BoLA-2:02603	IRADAQQTL	0.3897
8556	BoLA-2:06201	QTLSKQAQW	0.3926
849	BoLA-T7	SSQDFTVNV	0.3956
8610	BoLA-2:06201	TNRMRTISY	0.3995
11760	BoLA-3:03701	KQAQWLQRY	0.4024
4298	BoLA-2:00602	YGNERPVAV	0.4066
15848	BoLA-6:01502	ARSPIAIAL	0.4086
2950	BoLA-1:03102	IRADAQQTL	0.4179
812	BoLA-T7	IAIALFMSL	0.4192
5516	BoLA-2:02201	QTLSKQAQW	0.4234
7158	BoLA-2:04501	ATRDFLASR	0.4296
8407	BoLA-2:06001	RYPQYSITI	0.4326
5510	BoLA-2:02201	IRADAQQTL	0.4342
5809	BoLA-2:02601	SSQDFTVNV	0.4431
6129	BoLA-2:02603	SSQDFTVNV	0.4431
5969	BoLA-2:02602	SSQDFTVNV	0.4431
12808	BoLA-3:05801	ARSPIAIAL	0.4498
11573	BoLA-3:03601	FTVNVGDRI	0.4518
10515	BoLA-3:01101	RAAATRDFL	0.4521
5932	BoLA-2:02602	IAIALFMSL	0.4559
5772	BoLA-2:02601	IAIALFMSL	0.4559
6092	BoLA-2:02603	IAIALFMSL	0.4559
12049	BoLA-3:05001	SSQDFTVNV	0.4593
14929	BoLA-5:07201	SSQDFTVNV	0.4626
7494	BoLA-2:04701	RTISYGNER	0.4638
10568	BoLA-3:01701	ARSPIAIAL	0.4701
423	BoLA-T2c	GTREYNLAL	0.4766
7596	BoLA-2:04801	QTLSKQAQW	0.4798
10248	BoLA-3:01001	ARSPIAIAL	0.4805
8743	BoLA-2:06901	GTREYNLAL	0.4878
11447	BoLA-3:03501	RYPQYSITI	0.4886
5657	BoLA-2:02501	VGDRIFFDL	0.4887
11955	BoLA-3:03801	RAAATRDFL	0.4902
8314	BoLA-2:05701	SQNRRAVTV	0.4912
10698	BoLA-3:01701	YGNERPVAV	0.4926
397	BoLA-T2c	TLSKQAQWL	0.4935
10289	BoLA-3:01001	SSQDFTVNV	0.496

## Sheet: OMP19-BAR
Pos	HLA	Peptide	Score	%Rank	BindLevel
1	BoLA-HD6	MGISKASLL	0.131315	1.7524	<= WB
2	BoLA-HD6	GISKASLLS	2.5e-05	57.7778
3	BoLA-HD6	ISKASLLSL	0.101465	2.1457
4	BoLA-HD6	SKASLLSLA	0.000349	28.1026
5	BoLA-HD6	KASLLSLAA	0.000149	36.0769
6	BoLA-HD6	ASLLSLAAA	0.000306	29.2353
7	BoLA-HD6	SLLSLAAAG	0.000187	33.8
8	BoLA-HD6	LLSLAAAGI	0.001216	18.4888
9	BoLA-HD6	LSLAAAGIV	0.000283	29.9118
10	BoLA-HD6	SLAAAGIVL	0.171712	1.4174	<= WB
11	BoLA-HD6	LAAAGIVLA	5.3e-05	47.8
12	BoLA-HD6	AAAGIVLAG	7.4e-05	43.8333
13	BoLA-HD6	AAGIVLAGC	2.5e-05	57.7778
14	BoLA-HD6	AGIVLAGCQ	3e-06	85
15	BoLA-HD6	GIVLAGCQS	1e-05	70
16	BoLA-HD6	IVLAGCQSS	7e-06	75
17	BoLA-HD6	VLAGCQSSR	5.8e-05	46.8
18	BoLA-HD6	LAGCQSSRL	0.000416	26.6042
19	BoLA-HD6	AGCQSSRLG	7e-06	75
20	BoLA-HD6	GCQSSRLGN	0	100
21	BoLA-HD6	CQSSRLGNL	0.209254	1.1837	<= WB
22	BoLA-HD6	QSSRLGNLD	2e-06	90
23	BoLA-HD6	SSRLGNLDN	2e-06	90
24	BoLA-HD6	SRLGNLDNV	0.001202	18.5674
25	BoLA-HD6	RLGNLDNVS	0.000143	36.5385
26	BoLA-HD6	LGNLDNVSP	2e-06	90
27	BoLA-HD6	GNLDNVSPP	1.1e-05	68.75
28	BoLA-HD6	NLDNVSPPP	2.1e-05	60
29	BoLA-HD6	LDNVSPPPP	5e-06	78.3333
30	BoLA-HD6	DNVSPPPPP	2e-06	90
31	BoLA-HD6	NVSPPPPPA	0.00012	38.3636
32	BoLA-HD6	VSPPPPPAP	9.3e-05	41.2222
33	BoLA-HD6	SPPPPPAPV	0.002568	13.9451
34	BoLA-HD6	PPPPPAPVN	2e-06	90
35	BoLA-HD6	PPPPAPVNA	1.7e-05	62.8571
36	BoLA-HD6	PPPAPVNAV	0.000151	35.9375
37	BoLA-HD6	PPAPVNAVP	8e-06	73.3333
38	BoLA-HD6	PAPVNAVPA	1.6e-05	63.5714
39	BoLA-HD6	APVNAVPAG	3.8e-05	52.3333
40	BoLA-HD6	PVNAVPAGT	2e-06	90
41	BoLA-HD6	VNAVPAGTV	0.000259	30.7241
42	BoLA-HD6	NAVPAGTVQ	1.1e-05	68.75
43	BoLA-HD6	AVPAGTVQK	0.000139	36.8462
44	BoLA-HD6	VPAGTVQKG	1e-05	70
45	BoLA-HD6	PAGTVQKGN	0	100
46	BoLA-HD6	AGTVQKGNL	0.002833	13.4432
47	BoLA-HD6	GTVQKGNLD	1.1e-05	68.75
48	BoLA-HD6	TVQKGNLDS	3e-06	85
49	BoLA-HD6	VQKGNLDSP	0.002616	13.8542
50	BoLA-HD6	QKGNLDSPT	4e-06	80
51	BoLA-HD6	KGNLDSPTQ	8e-06	73.3333
52	BoLA-HD6	GNLDSPTQF	0.001598	16.717
53	BoLA-HD6	NLDSPTQFP	1.8e-05	62.1429
54	BoLA-HD6	LDSPTQFPN	1e-06	95
55	BoLA-HD6	DSPTQFPNA	3.2e-05	54.3333
56	BoLA-HD6	SPTQFPNAP	1.9e-05	61.4286
57	BoLA-HD6	PTQFPNAPS	3e-06	85
58	BoLA-HD6	TQFPNAPST	0.028284	4.6827
59	BoLA-HD6	QFPNAPSTD	1e-06	95
60	BoLA-HD6	FPNAPSTDM	0.000841	21.0826
61	BoLA-HD6	PNAPSTDMS	0	100
62	BoLA-HD6	NAPSTDMSA	0.000119	38.4545
63	BoLA-HD6	APSTDMSAQ	2e-06	90
64	BoLA-HD6	PSTDMSAQS	1e-06	95
65	BoLA-HD6	STDMSAQSG	6e-06	76.6667
66	BoLA-HD6	TDMSAQSGT	1.2e-05	67.5
67	BoLA-HD6	DMSAQSGTQ	7e-06	75
68	BoLA-HD6	MSAQSGTQV	0.001722	16.2491
69	BoLA-HD6	SAQSGTQVA	0.000158	35.5
70	BoLA-HD6	AQSGTQVAS	0.000965	20.0726
71	BoLA-HD6	QSGTQVASL	0.005667	10.132
72	BoLA-HD6	SGTQVASLP	4e-06	80
73	BoLA-HD6	GTQVASLPP	8e-06	73.3333
74	BoLA-HD6	TQVASLPPA	0.003665	12.0912
75	BoLA-HD6	QVASLPPAS	2.2e-05	59.4444
76	BoLA-HD6	VASLPPASA	0.000202	33.05
77	BoLA-HD6	ASLPPASAP	7.9e-05	43
78	BoLA-HD6	SLPPASAPD	6.2e-05	46
79	BoLA-HD6	LPPASAPDL	0.001188	18.6461
80	BoLA-HD6	PPASAPDLT	5e-06	78.3333
81	BoLA-HD6	PASAPDLTP	2e-06	90
82	BoLA-HD6	ASAPDLTPG	2.9e-05	55.5556
83	BoLA-HD6	SAPDLTPGA	0.0005	25.0678
84	BoLA-HD6	APDLTPGAV	0.000374	27.5227
85	BoLA-HD6	PDLTPGAVA	2.5e-05	57.7778
86	BoLA-HD6	DLTPGAVAG	6e-06	76.6667
87	BoLA-HD6	LTPGAVAGV	0.000219	32.2727
88	BoLA-HD6	TPGAVAGVW	0.00041	26.7292
89	BoLA-HD6	PGAVAGVWN	0	100
90	BoLA-HD6	GAVAGVWNA	0.000118	38.5455
91	BoLA-HD6	AVAGVWNAS	3e-05	55
92	BoLA-HD6	VAGVWNASL	0.006095	9.8126
93	BoLA-HD6	AGVWNASLG	2.2e-05	59.4444
94	BoLA-HD6	GVWNASLGG	7.6e-05	43.5
95	BoLA-HD6	VWNASLGGQ	1e-06	95
96	BoLA-HD6	WNASLGGQS	2e-06	90
97	BoLA-HD6	NASLGGQSC	5e-06	78.3333
98	BoLA-HD6	ASLGGQSCK	1.8e-05	62.1429
99	BoLA-HD6	SLGGQSCKI	0.002936	13.2481
100	BoLA-HD6	LGGQSCKIA	2e-06	90
101	BoLA-HD6	GGQSCKIAT	5e-06	78.3333
102	BoLA-HD6	GQSCKIATP	0.004528	11.0978
103	BoLA-HD6	QSCKIATPQ	2e-06	90
104	BoLA-HD6	SCKIATPQT	6.3e-05	45.8
105	BoLA-HD6	CKIATPQTK	3.9e-05	52
106	BoLA-HD6	KIATPQTKY	0.002229	14.7226
107	BoLA-HD6	IATPQTKYG	3.1e-05	54.6667
108	BoLA-HD6	ATPQTKYGQ	4e-06	80
109	BoLA-HD6	TPQTKYGQG	0.000194	33.45
110	BoLA-HD6	PQTKYGQGY	0.000137	37
111	BoLA-HD6	QTKYGQGYR	2.5e-05	57.7778
112	BoLA-HD6	TKYGQGYRA	0.000317	28.9231
113	BoLA-HD6	KYGQGYRAG	1.5e-05	64.2857
114	BoLA-HD6	YGQGYRAGP	9e-06	71.6667
115	BoLA-HD6	GQGYRAGPL	0.272344	0.9237	<= WB
116	BoLA-HD6	QGYRAGPLR	0.000221	32.1818
117	BoLA-HD6	GYRAGPLRC	0.000119	38.4545
118	BoLA-HD6	YRAGPLRCP	5.1e-05	48.25
119	BoLA-HD6	RAGPLRCPG	5.7e-05	47
120	BoLA-HD6	AGPLRCPGE	1.3e-05	66.25
121	BoLA-HD6	GPLRCPGEL	0.001581	16.7811
122	BoLA-HD6	PLRCPGELA	0.000162	35.25
123	BoLA-HD6	LRCPGELAN	4e-06	80
124	BoLA-HD6	RCPGELANL	0.003529	12.2979
125	BoLA-HD6	CPGELANLA	4e-06	80
126	BoLA-HD6	PGELANLAS	0	100
127	BoLA-HD6	GELANLASW	0.014717	6.5895
128	BoLA-HD6	ELANLASWA	1.4e-05	65
129	BoLA-HD6	LANLASWAV	0.000228	31.8846
130	BoLA-HD6	ANLASWAVN	4e-06	80
131	BoLA-HD6	NLASWAVNG	1.7e-05	62.8571
132	BoLA-HD6	LASWAVNGK	5e-06	78.3333
133	BoLA-HD6	ASWAVNGKQ	4.7e-05	49.3333
134	BoLA-HD6	SWAVNGKQL	0.019694	5.6727
135	BoLA-HD6	WAVNGKQLV	0.000271	30.3103
136	BoLA-HD6	AVNGKQLVL	0.4828	0.4435	<= SB
137	BoLA-HD6	VNGKQLVLY	3.8e-05	52.3333
138	BoLA-HD6	NGKQLVLYD	6e-06	76.6667
139	BoLA-HD6	GKQLVLYDA	6.4e-05	45.6
140	BoLA-HD6	KQLVLYDAN	0.000578	23.9351
141	BoLA-HD6	QLVLYDANG	7.8e-05	43.1667
142	BoLA-HD6	LVLYDANGG	2e-06	90
143	BoLA-HD6	VLYDANGGT	0.000342	28.2821
144	BoLA-HD6	LYDANGGTV	0.000166	35
145	BoLA-HD6	YDANGGTVA	7.3e-05	44
146	BoLA-HD6	DANGGTVAS	2e-06	90
147	BoLA-HD6	ANGGTVASL	0.003537	12.2857
148	BoLA-HD6	NGGTVASLY	4e-06	80
149	BoLA-HD6	GGTVASLYS	1e-06	95
150	BoLA-HD6	GTVASLYSS	3e-05	55
151	BoLA-HD6	TVASLYSSG	3.7e-05	52.6667
152	BoLA-HD6	VASLYSSGQ	3e-06	85
153	BoLA-HD6	ASLYSSGQG	1.6e-05	63.5714
154	BoLA-HD6	SLYSSGQGR	0.000571	24.029
155	BoLA-HD6	LYSSGQGRF	7.8e-05	43.1667
156	BoLA-HD6	YSSGQGRFD	1e-06	95
157	BoLA-HD6	SSGQGRFDG	3e-06	85
158	BoLA-HD6	SGQGRFDGQ	2.1e-05	60
159	BoLA-HD6	GQGRFDGQT	0.00065	23
160	BoLA-HD6	QGRFDGQTT	3.6e-05	53
161	BoLA-HD6	GRFDGQTTG	0.001141	18.9101
162	BoLA-HD6	RFDGQTTGG	1e-05	70
163	BoLA-HD6	FDGQTTGGQ	1e-06	95
164	BoLA-HD6	DGQTTGGQA	5e-06	78.3333
165	BoLA-HD6	GQTTGGQAV	0.017844	5.9673
166	BoLA-HD6	QTTGGQAVT	9e-06	71.6667
167	BoLA-HD6	TTGGQAVTL	0.003305	12.6383
168	BoLA-HD6	TGGQAVTLS	2e-06	90
169	BoLA-HD6	GGQAVTLSR	2.2e-05	59.4444
170	BoLA-JSP.1	MGISKASLL	0.396741	0.6221	<= WB
171	BoLA-JSP.1	GISKASLLS	0.000217	71.0345
172	BoLA-JSP.1	ISKASLLSL	0.123954	2.729
173	BoLA-JSP.1	SKASLLSLA	0.007301	17.7616
174	BoLA-JSP.1	KASLLSLAA	0.01259	13.324
175	BoLA-JSP.1	ASLLSLAAA	0.017892	10.8767
176	BoLA-JSP.1	SLLSLAAAG	0.005736	20.1115
177	BoLA-JSP.1	LLSLAAAGI	0.000842	46.5208
178	BoLA-JSP.1	LSLAAAGIV	0.002407	30.1462
179	BoLA-JSP.1	SLAAAGIVL	0.04158	6.3597
180	BoLA-JSP.1	LAAAGIVLA	0.0012	40.5634
181	BoLA-JSP.1	AAAGIVLAG	0.004497	22.5923
182	BoLA-JSP.1	AAGIVLAGC	0.001393	38.1494
183	BoLA-JSP.1	AGIVLAGCQ	0.006347	19.1147
184	BoLA-JSP.1	GIVLAGCQS	4.9e-05	91.4815
185	BoLA-JSP.1	IVLAGCQSS	0.000338	63.1053
186	BoLA-JSP.1	VLAGCQSSR	0.000442	58.1557
187	BoLA-JSP.1	LAGCQSSRL	0.003014	27.2121
188	BoLA-JSP.1	AGCQSSRLG	0.000254	68.2877
189	BoLA-JSP.1	GCQSSRLGN	4.1e-05	92.963
190	BoLA-JSP.1	CQSSRLGNL	0.025537	8.7565
191	BoLA-JSP.1	QSSRLGNLD	0.002799	28.1571
192	BoLA-JSP.1	SSRLGNLDN	0.000293	65.6164
193	BoLA-JSP.1	SRLGNLDNV	0.002461	29.8474
194	BoLA-JSP.1	RLGNLDNVS	0.000225	70.3448
195	BoLA-JSP.1	LGNLDNVSP	0.000294	65.5479
196	BoLA-JSP.1	GNLDNVSPP	0.001478	37.234
197	BoLA-JSP.1	NLDNVSPPP	9.4e-05	84.1892
198	BoLA-JSP.1	LDNVSPPPP	7.9e-05	86.4516
199	BoLA-JSP.1	DNVSPPPPP	0.000324	63.8421
200	BoLA-JSP.1	NVSPPPPPA	0.00078	47.8864
201	BoLA-JSP.1	VSPPPPPAP	0.058299	4.9904
202	BoLA-JSP.1	SPPPPPAPV	0.063831	4.6899
203	BoLA-JSP.1	PPPPPAPVN	0.000187	73.6207
204	BoLA-JSP.1	PPPPAPVNA	0.000832	46.7292
205	BoLA-JSP.1	PPPAPVNAV	0.004227	23.2459
206	BoLA-JSP.1	PPAPVNAVP	0.000157	76.5217
207	BoLA-JSP.1	PAPVNAVPA	0.005652	20.2602
208	BoLA-JSP.1	APVNAVPAG	0.000652	51.0882
209	BoLA-JSP.1	PVNAVPAGT	6.3e-05	89.0323
210	BoLA-JSP.1	VNAVPAGTV	0.011251	14.1523
211	BoLA-JSP.1	NAVPAGTVQ	0.0017	35.1293
212	BoLA-JSP.1	AVPAGTVQK	0.010486	14.7123
213	BoLA-JSP.1	VPAGTVQKG	0.000267	67.3973
214	BoLA-JSP.1	PAGTVQKGN	7e-06	98.8333
215	BoLA-JSP.1	AGTVQKGNL	0.105791	3.1554
216	BoLA-JSP.1	GTVQKGNLD	0.00073	49
217	BoLA-JSP.1	TVQKGNLDS	7.1e-05	87.7419
218	BoLA-JSP.1	VQKGNLDSP	0.000422	58.9754
219	BoLA-JSP.1	QKGNLDSPT	6.9e-05	88.0645
220	BoLA-JSP.1	KGNLDSPTQ	0.001317	39.0253
221	BoLA-JSP.1	GNLDSPTQF	0.030817	7.7722
222	BoLA-JSP.1	NLDSPTQFP	0.000163	75.8696
223	BoLA-JSP.1	LDSPTQFPN	7.5e-05	87.0968
224	BoLA-JSP.1	DSPTQFPNA	0.032206	7.539
225	BoLA-JSP.1	SPTQFPNAP	0.002163	31.6125
226	BoLA-JSP.1	PTQFPNAPS	0.000366	61.6316
227	BoLA-JSP.1	TQFPNAPST	0.01191	13.7304
228	BoLA-JSP.1	QFPNAPSTD	0.000149	77.3913
229	BoLA-JSP.1	FPNAPSTDM	0.003432	25.6307
230	BoLA-JSP.1	PNAPSTDMS	0.000158	76.413
231	BoLA-JSP.1	NAPSTDMSA	0.026825	8.4837
232	BoLA-JSP.1	APSTDMSAQ	0.000163	75.8696
233	BoLA-JSP.1	PSTDMSAQS	0.001275	39.557
234	BoLA-JSP.1	STDMSAQSG	0.001395	38.1264
235	BoLA-JSP.1	TDMSAQSGT	0.002118	31.8937
236	BoLA-JSP.1	DMSAQSGTQ	5.7e-05	90
237	BoLA-JSP.1	MSAQSGTQV	0.029933	7.9206
238	BoLA-JSP.1	SAQSGTQVA	0.002432	30
239	BoLA-JSP.1	AQSGTQVAS	0.001408	37.9787
240	BoLA-JSP.1	QSGTQVASL	0.068638	4.4413
241	BoLA-JSP.1	SGTQVASLP	0.003375	25.8293
242	BoLA-JSP.1	GTQVASLPP	0.000224	70.431
243	BoLA-JSP.1	TQVASLPPA	0.00708	18.0236
244	BoLA-JSP.1	QVASLPPAS	0.001513	36.8687
245	BoLA-JSP.1	VASLPPASA	0.005302	20.8796
246	BoLA-JSP.1	ASLPPASAP	0.006155	19.4249
247	BoLA-JSP.1	SLPPASAPD	0.004493	22.6014
248	BoLA-JSP.1	LPPASAPDL	0.026107	8.6346
249	BoLA-JSP.1	PPASAPDLT	5.2e-05	90.9259
250	BoLA-JSP.1	PASAPDLTP	5.2e-05	90.9259
251	BoLA-JSP.1	ASAPDLTPG	0.002782	28.2381
252	BoLA-JSP.1	SAPDLTPGA	0.443381	0.4939	<= SB
253	BoLA-JSP.1	APDLTPGAV	0.001649	35.569
[truncated: 16,647 more rows]

## Sheet: OMP19-BAS
Pos	HLA	Peptide	Score	%Rank	BindLevel
[truncated: 16,900 more rows]

[truncated: 13 more sheets: OMP19-SB, OMP25-BAR, OMP25-BAS, OMP25-SB, OMP31-BAR, OMP31-BAS, OMP31-SB, SODC-BAR, SODC-BAS, SODC-SB, GP-BAR, GP-BAS, GB-SB]
