# Supplementary material for: Genomic and Immunoinformatics Insights Into a Bovine‐Derived Brucella abortus S19 Field Strain: Adaptations Impacting Vaccine Efficacy
Source: Vet Med Sci. 2025 Nov 3;11(6):e70593. doi: 10.1002/vms3.70593 (PMC12581176; doi:10.1002/vms3.70593)
Supplement: Supplementary file 6 — vms370593‐sup‐0006‐SuppMat6.xlsx [file VMS3-11-e70593-s002.xlsx]

## Sheet: P39-BAR
Pos	MHC	Peptide	Affinity(nM)	BindLevel
2912	BoLA-DRB3_02002	GGTEAMTVLRARVTA	8.43	<= SB
2913	BoLA-DRB3_02002	GTEAMTVLRARVTAG	9.23	<= SB
2914	BoLA-DRB3_02002	TEAMTVLRARVTAGN	9.7	<= SB
2911	BoLA-DRB3_02002	GGGTEAMTVLRARVT	10.8	<= WB
3011	BoLA-DRB3_02002	DELIALLDNFKAQGI	12.08	<= SB
3009	BoLA-DRB3_02002	NWDELIALLDNFKAQ	12.68	<= WB
2915	BoLA-DRB3_02002	EAMTVLRARVTAGNA	12.76	<= WB
3012	BoLA-DRB3_02002	ELIALLDNFKAQGIT	13.03	<= WB
3010	BoLA-DRB3_02002	WDELIALLDNFKAQG	13.63	<= SB
2843	BoLA-DRB3_02002	HKLLKLAAMGTAACA	14.29
3008	BoLA-DRB3_02002	TNWDELIALLDNFKA	15.75	<= WB
2916	BoLA-DRB3_02002	AMTVLRARVTAGNAP	17.78
3013	BoLA-DRB3_02002	LIALLDNFKAQGITP	18.41
2844	BoLA-DRB3_02002	KLLKLAAMGTAACAL	19.8
1821	BoLA-DRB3_01501	TIFDAVVLSFGPDFY	26.51
1820	BoLA-DRB3_01501	ATIFDAVVLSFGPDF	26.81	<= WB
1816	BoLA-DRB3_01501	PWQDATIFDAVVLSF	29.64
1818	BoLA-DRB3_01501	QDATIFDAVVLSFGP	30.13	<= SB
1822	BoLA-DRB3_01501	IFDAVVLSFGPDFYK	30.67
1817	BoLA-DRB3_01501	WQDATIFDAVVLSFG	31.4	<= WB
1819	BoLA-DRB3_01501	DATIFDAVVLSFGPD	32.61	<= SB
1765	BoLA-DRB3_01501	PVNIHSTNWMWINKA	33
3014	BoLA-DRB3_02002	IALLDNFKAQGITPI	33.35
1764	BoLA-DRB3_01501	APVNIHSTNWMWINK	34.59
1872	BoLA-DRB3_01501	GRDWNLASAMVIEGK	34.67
3071	BoLA-DRB3_02002	KQAFDRMSKLRTYVD	34.75
1767	BoLA-DRB3_01501	NIHSTNWMWINKAAL	38.54
3070	BoLA-DRB3_02002	MKQAFDRMSKLRTYV	38.98
1823	BoLA-DRB3_01501	FDAVVLSFGPDFYKK	39.04
3447	BoLA-DRB3_02601	FDAVVLSFGPDFYKK	39.62
1743	BoLA-DRB3_01501	WEKVIPAPLQEFAKY	40.08	<= SB
1763	BoLA-DRB3_01501	AAPVNIHSTNWMWIN	40.43
1873	BoLA-DRB3_01501	RDWNLASAMVIEGKA	40.47
3544	BoLA-DRB3_02601	QGAVTFNSDMFAMFK	41.23
1742	BoLA-DRB3_01501	GWEKVIPAPLQEFAK	41.26	<= SB
3543	BoLA-DRB3_02601	TQGAVTFNSDMFAMF	41.42
3446	BoLA-DRB3_02601	IFDAVVLSFGPDFYK	42.18
1740	BoLA-DRB3_01501	KEGWEKVIPAPLQEF	42.9	<= WB
1741	BoLA-DRB3_01501	EGWEKVIPAPLQEFA	43.25	<= WB
1766	BoLA-DRB3_01501	VNIHSTNWMWINKAA	43.49
3090	BoLA-DRB3_02002	GRDWNLASAMVIEGK	43.52	<= WB
1871	BoLA-DRB3_01501	SGRDWNLASAMVIEG	43.57
3069	BoLA-DRB3_02002	TMKQAFDRMSKLRTY	43.98
3072	BoLA-DRB3_02002	QAFDRMSKLRTYVDD	44.9
3545	BoLA-DRB3_02601	GAVTFNSDMFAMFKV	45.4
2845	BoLA-DRB3_02002	LLKLAAMGTAACALL	45.41
1695	BoLA-DRB3_01501	GTEAMTVLRARVTAG	46.3
1762	BoLA-DRB3_01501	IAAPVNIHSTNWMWI	47.21
2009	BoLA-DRB3_01501	AAVKNAIYDVVTRQF	47.29
1824	BoLA-DRB3_01501	DAVVLSFGPDFYKKA	48.07
2917	BoLA-DRB3_02002	MTVLRARVTAGNAPT	48.4
1994	BoLA-DRB3_01501	KGTLLGSMAHGYANP	48.5
1696	BoLA-DRB3_01501	TEAMTVLRARVTAGN	48.81
1993	BoLA-DRB3_01501	SKGTLLGSMAHGYAN	49.37
1992	BoLA-DRB3_01501	NSKGTLLGSMAHGYA	49.68
1768	BoLA-DRB3_01501	IHSTNWMWINKAALD	50.44
3448	BoLA-DRB3_02601	DAVVLSFGPDFYKKA	50.7
3421	BoLA-DRB3_02601	ALLDNFKAQGITPIA	51.31	<= WB
2988	BoLA-DRB3_02002	STNWMWINKAALDKA	51.55
3546	BoLA-DRB3_02601	AVTFNSDMFAMFKVS	51.8
3422	BoLA-DRB3_02601	LLDNFKAQGITPIAH	51.81	<= WB
3445	BoLA-DRB3_02601	TIFDAVVLSFGPDFY	52.52
3420	BoLA-DRB3_02601	IALLDNFKAQGITPI	53.01
1870	BoLA-DRB3_01501	FSGRDWNLASAMVIE	53.03
1694	BoLA-DRB3_01501	GGTEAMTVLRARVTA	53.43
3091	BoLA-DRB3_02002	RDWNLASAMVIEGKA	54.17
3494	BoLA-DRB3_02601	FSGRDWNLASAMVIE	54.36
2010	BoLA-DRB3_01501	AVKNAIYDVVTRQFN	54.74	<= WB
3493	BoLA-DRB3_02601	NFSGRDWNLASAMVI	54.8
1744	BoLA-DRB3_01501	EKVIPAPLQEFAKYD	54.9	<= WB
3073	BoLA-DRB3_02002	AFDRMSKLRTYVDDN	54.92
549	BoLA-DRB3_01001	NIHSTNWMWINKAAL	55.27
1869	BoLA-DRB3_01501	NFSGRDWNLASAMVI	55.45
3496	BoLA-DRB3_02601	GRDWNLASAMVIEGK	56.39	<= WB
1693	BoLA-DRB3_01501	GGGTEAMTVLRARVT	57.83
1878	BoLA-DRB3_01501	ASAMVIEGKAGVQFM	57.89	<= WB
651	BoLA-DRB3_01001	NFSGRDWNLASAMVI	57.98
1697	BoLA-DRB3_01501	EAMTVLRARVTAGNA	57.98
3089	BoLA-DRB3_02002	SGRDWNLASAMVIEG	58.01	<= WB
1825	BoLA-DRB3_01501	AVVLSFGPDFYKKAF	58.08
552	BoLA-DRB3_01001	STNWMWINKAALDKA	58.26	<= SB
2987	BoLA-DRB3_02002	HSTNWMWINKAALDK	58.89
550	BoLA-DRB3_01001	IHSTNWMWINKAALD	60.4	<= WB
2986	BoLA-DRB3_02002	IHSTNWMWINKAALD	60.74
3548	BoLA-DRB3_02601	TFNSDMFAMFKVSED	61.24
2989	BoLA-DRB3_02002	TNWMWINKAALDKAG	61.55
551	BoLA-DRB3_01001	HSTNWMWINKAALDK	61.69	<= SB
2853	BoLA-DRB3_02002	TAACALLAGMAPVAN	61.81
3088	BoLA-DRB3_02002	FSGRDWNLASAMVIE	62.43
652	BoLA-DRB3_01001	FSGRDWNLASAMVIE	62.45
3495	BoLA-DRB3_02601	SGRDWNLASAMVIEG	63.19
2985	BoLA-DRB3_02002	NIHSTNWMWINKAAL	63.29
2684	BoLA-DRB3_01801	GRDWNLASAMVIEGK	63.94	<= WB
3068	BoLA-DRB3_02002	DTMKQAFDRMSKLRT	64.42
1991	BoLA-DRB3_01501	ANSKGTLLGSMAHGY	64.6
3423	BoLA-DRB3_02601	LDNFKAQGITPIAHG	65.54	<= WB
1770	BoLA-DRB3_01501	STNWMWINKAALDKA	65.91	<= WB
3173	BoLA-DRB3_02002	FQSAFNVVKGSAPAR	65.93
3172	BoLA-DRB3_02002	AFQSAFNVVKGSAPA	66.49
1875	BoLA-DRB3_01501	WNLASAMVIEGKAGV	66.62
3144	BoLA-DRB3_02002	NSDMFAMFKVSEDKV	66.92
1874	BoLA-DRB3_01501	DWNLASAMVIEGKAG	67.68
3211	BoLA-DRB3_02002	SKGTLLGSMAHGYAN	67.72
1879	BoLA-DRB3_01501	SAMVIEGKAGVQFMG	68.02
1920	BoLA-DRB3_01501	QGAVTFNSDMFAMFK	68.02
553	BoLA-DRB3_01001	TNWMWINKAALDKAG	68.08	<= WB
3212	BoLA-DRB3_02002	KGTLLGSMAHGYANP	68.43
634	BoLA-DRB3_01001	MKQAFDRMSKLRTYV	68.67	<= WB
1921	BoLA-DRB3_01501	GAVTFNSDMFAMFKV	68.7
3547	BoLA-DRB3_02601	VTFNSDMFAMFKVSE	69.08
2854	BoLA-DRB3_02002	AACALLAGMAPVANA	69.14
3449	BoLA-DRB3_02601	AVVLSFGPDFYKKAF	69.38
1877	BoLA-DRB3_01501	LASAMVIEGKAGVQF	69.71	<= WB
3417	BoLA-DRB3_02601	DELIALLDNFKAQGI	70.13
1995	BoLA-DRB3_01501	GTLLGSMAHGYANPA	70.14
3497	BoLA-DRB3_02601	RDWNLASAMVIEGKA	70.2
2685	BoLA-DRB3_01801	RDWNLASAMVIEGKA	70.52
3145	BoLA-DRB3_02002	SDMFAMFKVSEDKVP	71.01	<= WB
3549	BoLA-DRB3_02601	FNSDMFAMFKVSEDK	71.03	<= WB
706	BoLA-DRB3_01001	TFNSDMFAMFKVSED	71.16
2011	BoLA-DRB3_01501	VKNAIYDVVTRQFNG	71.16	<= WB
3007	BoLA-DRB3_02002	PTNWDELIALLDNFK	71.68	<= SB
654	BoLA-DRB3_01001	GRDWNLASAMVIEGK	72.25
1745	BoLA-DRB3_01501	KVIPAPLQEFAKYDG	72.77
3143	BoLA-DRB3_02002	FNSDMFAMFKVSEDK	72.78
3210	BoLA-DRB3_02002	NSKGTLLGSMAHGYA	72.91
2632	BoLA-DRB3_01801	ATIFDAVVLSFGPDF	72.97	<= WB
707	BoLA-DRB3_01001	FNSDMFAMFKVSEDK	73.29	<= WB
3171	BoLA-DRB3_02002	PAFQSAFNVVKGSAP	73.64
2930	BoLA-DRB3_02002	PTAVQMLGFDIRDWA	74.64
1771	BoLA-DRB3_01501	TNWMWINKAALDKAG	74.67
1922	BoLA-DRB3_01501	AVTFNSDMFAMFKVS	74.87
2852	BoLA-DRB3_02002	GTAACALLAGMAPVA	75.49
3074	BoLA-DRB3_02002	FDRMSKLRTYVDDNF	75.52
635	BoLA-DRB3_01001	KQAFDRMSKLRTYVD	75.61	<= WB
578	BoLA-DRB3_01001	IALLDNFKAQGITPI	75.66
3052	BoLA-DRB3_02002	FYKKAFIDLDPEALG	75.97	<= WB
3418	BoLA-DRB3_02601	ELIALLDNFKAQGIT	77.45
1919	BoLA-DRB3_01501	TQGAVTFNSDMFAMF	77.93
705	BoLA-DRB3_01001	VTFNSDMFAMFKVSE	78.97
2683	BoLA-DRB3_01801	SGRDWNLASAMVIEG	79.06
1796	BoLA-DRB3_01501	IALLDNFKAQGITPI	79.08
2633	BoLA-DRB3_01801	TIFDAVVLSFGPDFY	79.38
653	BoLA-DRB3_01001	SGRDWNLASAMVIEG	80.68
1698	BoLA-DRB3_01501	AMTVLRARVTAGNAP	81.69
3213	BoLA-DRB3_02002	GTLLGSMAHGYANPA	81.82
1625	BoLA-DRB3_01501	HKLLKLAAMGTAACA	82.88
1880	BoLA-DRB3_01501	AMVIEGKAGVQFMGD	83.28
2990	BoLA-DRB3_02002	NWMWINKAALDKAGG	83.32
3248	BoLA-DRB3_02002	EDAVKELVAAVEAAK	84.13	<= WB
1626	BoLA-DRB3_01501	KLLKLAAMGTAACAL	84.44
633	BoLA-DRB3_01001	TMKQAFDRMSKLRTY	84.71	<= WB
1627	BoLA-DRB3_01501	LLKLAAMGTAACALL	85.04
3483	BoLA-DRB3_02601	MSKLRTYVDDNFSGR	85.3	<= SB
579	BoLA-DRB3_01001	ALLDNFKAQGITPIA	85.55
2855	BoLA-DRB3_02002	ACALLAGMAPVANAQ	86.35
2682	BoLA-DRB3_01801	FSGRDWNLASAMVIE	86.39
3053	BoLA-DRB3_02002	YKKAFIDLDPEALGS	86.77	<= WB
1114	BoLA-DRB3_01101	NSDMFAMFKVSEDKV	86.82	<= SB
3174	BoLA-DRB3_02002	QSAFNVVKGSAPART	86.94	<= WB
3482	BoLA-DRB3_02601	RMSKLRTYVDDNFSG	87.08	<= SB
2958	BoLA-DRB3_02002	KEGWEKVIPAPLQEF	87.26	<= WB
580	BoLA-DRB3_01001	LLDNFKAQGITPIAH	87.28	<= WB
3481	BoLA-DRB3_02601	DRMSKLRTYVDDNFS	87.79	<= SB
2931	BoLA-DRB3_02002	TAVQMLGFDIRDWAE	87.9
2929	BoLA-DRB3_02002	APTAVQMLGFDIRDW	88.19
3087	BoLA-DRB3_02002	NFSGRDWNLASAMVI	90.18
3146	BoLA-DRB3_02002	DMFAMFKVSEDKVPA	91.78
1115	BoLA-DRB3_01101	SDMFAMFKVSEDKVP	92.38	<= SB
3551	BoLA-DRB3_02601	SDMFAMFKVSEDKVP	92.68	<= SB
3170	BoLA-DRB3_02002	SPAFQSAFNVVKGSA	92.86
655	BoLA-DRB3_01001	RDWNLASAMVIEGKA	93.14
3142	BoLA-DRB3_02002	TFNSDMFAMFKVSED	93.23
704	BoLA-DRB3_01001	AVTFNSDMFAMFKVS	93.42
1923	BoLA-DRB3_01501	VTFNSDMFAMFKVSE	93.96
1797	BoLA-DRB3_01501	ALLDNFKAQGITPIA	94.7
2630	BoLA-DRB3_01801	QDATIFDAVVLSFGP	95.08	<= WB
2681	BoLA-DRB3_01801	NFSGRDWNLASAMVI	95.14
2634	BoLA-DRB3_01801	IFDAVVLSFGPDFYK	95.34
2552	BoLA-DRB3_01801	KEGWEKVIPAPLQEF	95.72	<= WB
2577	BoLA-DRB3_01801	PVNIHSTNWMWINKA	96.46
554	BoLA-DRB3_01001	NWMWINKAALDKAGG	96.92
703	BoLA-DRB3_01001	GAVTFNSDMFAMFKV	97.46
1772	BoLA-DRB3_01501	NWMWINKAALDKAGG	98.24
2629	BoLA-DRB3_01801	WQDATIFDAVVLSFG	98.83	<= WB
1798	BoLA-DRB3_01501	LLDNFKAQGITPIAH	99.25
2628	BoLA-DRB3_01801	PWQDATIFDAVVLSF	100.22
3415	BoLA-DRB3_02601	NWDELIALLDNFKAQ	100.34
1628	BoLA-DRB3_01501	LKLAAMGTAACALLA	100.86
1769	BoLA-DRB3_01501	HSTNWMWINKAALDK	101	<= WB
1113	BoLA-DRB3_01101	FNSDMFAMFKVSEDK	101.57	<= SB
3051	BoLA-DRB3_02002	DFYKKAFIDLDPEAL	101.72
708	BoLA-DRB3_01001	NSDMFAMFKVSEDKV	102.92	<= WB
3444	BoLA-DRB3_02601	ATIFDAVVLSFGPDF	103.54
1996	BoLA-DRB3_01501	TLLGSMAHGYANPAA	103.93
2576	BoLA-DRB3_01801	APVNIHSTNWMWINK	104.67
636	BoLA-DRB3_01001	QAFDRMSKLRTYVDD	105.03
2851	BoLA-DRB3_02002	MGTAACALLAGMAPV	105.64
3424	BoLA-DRB3_02601	DNFKAQGITPIAHGG	106.74	<= WB
581	BoLA-DRB3_01001	LDNFKAQGITPIAHG	106.88	<= WB
3550	BoLA-DRB3_02601	NSDMFAMFKVSEDKV	106.96	<= WB
1116	BoLA-DRB3_01101	DMFAMFKVSEDKVPA	107.32	<= SB
2631	BoLA-DRB3_01801	DATIFDAVVLSFGPD	107.5	<= SB
3169	BoLA-DRB3_02002	ESPAFQSAFNVVKGS	107.92
3552	BoLA-DRB3_02601	DMFAMFKVSEDKVPA	108.57	<= WB
3092	BoLA-DRB3_02002	DWNLASAMVIEGKAG	109
3416	BoLA-DRB3_02601	WDELIALLDNFKAQG	109.25
3214	BoLA-DRB3_02002	TLLGSMAHGYANPAA	110
2012	BoLA-DRB3_01501	KNAIYDVVTRQFNGQ	111.24	<= WB
2928	BoLA-DRB3_02002	NAPTAVQMLGFDIRD	111.44
3419	BoLA-DRB3_02601	LIALLDNFKAQGITP	111.79
3159	BoLA-DRB3_02002	PAQLEMASAIESPAF	112.65
3388	BoLA-DRB3_02601	APVNIHSTNWMWINK	112.79
709	BoLA-DRB3_01001	SDMFAMFKVSEDKVP	113.47	<= WB
2553	BoLA-DRB3_01801	EGWEKVIPAPLQEFA	114.29	<= WB
2856	BoLA-DRB3_02002	CALLAGMAPVANAQE	114.58
3389	BoLA-DRB3_02601	PVNIHSTNWMWINKA	114.64
3054	BoLA-DRB3_02002	KKAFIDLDPEALGSD	115.58	<= SB
3480	BoLA-DRB3_02601	FDRMSKLRTYVDDNF	116.63	<= WB
3016	BoLA-DRB3_02002	LLDNFKAQGITPIAH	117.03
3175	BoLA-DRB3_02002	SAFNVVKGSAPARTD	118.55
2932	BoLA-DRB3_02002	AVQMLGFDIRDWAEQ	119.34
3484	BoLA-DRB3_02601	SKLRTYVDDNFSGRD	119.92	<= SB
2686	BoLA-DRB3_01801	DWNLASAMVIEGKAG	120.59
1636	BoLA-DRB3_01501	AACALLAGMAPVANA	120.67
2957	BoLA-DRB3_02002	SKEGWEKVIPAPLQE	120.88	<= WB
1712	BoLA-DRB3_01501	PTAVQMLGFDIRDWA	120.89
3017	BoLA-DRB3_02002	LDNFKAQGITPIAHG	121.84
3387	BoLA-DRB3_02601	AAPVNIHSTNWMWIN	122.81
3126	BoLA-DRB3_02002	GEDFVCMRYPGTQGA	123.53	<= WB
1826	BoLA-DRB3_01501	VVLSFGPDFYKKAFI	123.79
3168	BoLA-DRB3_02002	IESPAFQSAFNVVKG	123.89
532	BoLA-DRB3_01001	PLQEFAKYDGHWIAA	124.12
1799	BoLA-DRB3_01501	LDNFKAQGITPIAHG	124.12
2007	BoLA-DRB3_01501	NPAAVKNAIYDVVTR	124.13
3147	BoLA-DRB3_02002	MFAMFKVSEDKVPAQ	124.14
531	BoLA-DRB3_01001	APLQEFAKYDGHWIA	124.36
2927	BoLA-DRB3_02002	GNAPTAVQMLGFDIR	124.75
1876	BoLA-DRB3_01501	NLASAMVIEGKAGVQ	124.93	<= WB
3391	BoLA-DRB3_02601	NIHSTNWMWINKAAL	125.78
1711	BoLA-DRB3_01501	APTAVQMLGFDIRDW	126.01
2578	BoLA-DRB3_01801	VNIHSTNWMWINKAA	126.26
702	BoLA-DRB3_01001	QGAVTFNSDMFAMFK	127.33
2554	BoLA-DRB3_01801	GWEKVIPAPLQEFAK	127.53	<= SB
2199	BoLA-DRB3_01601	DELIALLDNFKAQGI	128.08	<= WB
1117	BoLA-DRB3_01101	MFAMFKVSEDKVPAQ	128.39	<= WB
3498	BoLA-DRB3_02601	DWNLASAMVIEGKAG	128.43
3113	BoLA-DRB3_02002	WAKGEFLKAGKKPGE	128.65
1924	BoLA-DRB3_01501	TFNSDMFAMFKVSED	128.66
533	BoLA-DRB3_01001	LQEFAKYDGHWIAAP	128.76	<= WB
2959	BoLA-DRB3_02002	EGWEKVIPAPLQEFA	128.92
2008	BoLA-DRB3_01501	PAAVKNAIYDVVTRQ	129.55
632	BoLA-DRB3_01001	DTMKQAFDRMSKLRT	129.85
3209	BoLA-DRB3_02002	ANSKGTLLGSMAHGY	130.27
3112	BoLA-DRB3_02002	DWAKGEFLKAGKKPG	130.63
2575	BoLA-DRB3_01801	AAPVNIHSTNWMWIN	131.55
1635	BoLA-DRB3_01501	TAACALLAGMAPVAN	132.14
2857	BoLA-DRB3_02002	ALLAGMAPVANAQEK	132.86
2846	BoLA-DRB3_02002	LKLAAMGTAACALLA	133.06
3414	BoLA-DRB3_02601	TNWDELIALLDNFKA	134.29
1773	BoLA-DRB3_01501	WMWINKAALDKAGGK	134.46
3458	BoLA-DRB3_02601	FYKKAFIDLDPEALG	134.52
494	BoLA-DRB3_01001	PTAVQMLGFDIRDWA	135.1
1699	BoLA-DRB3_01501	MTVLRARVTAGNAPT	135.37
2821	BoLA-DRB3_01801	AAVKNAIYDVVTRQF	135.59
2006	BoLA-DRB3_01501	ANPAAVKNAIYDVVT	136.02
2850	BoLA-DRB3_02002	AMGTAACALLAGMAP	136.05
2200	BoLA-DRB3_01601	ELIALLDNFKAQGIT	136.15
3450	BoLA-DRB3_02601	VVLSFGPDFYKKAFI	136.15
3015	BoLA-DRB3_02002	ALLDNFKAQGITPIA	136.27
3457	BoLA-DRB3_02601	DFYKKAFIDLDPEAL	136.69
3386	BoLA-DRB3_02601	IAAPVNIHSTNWMWI	136.72
476	BoLA-DRB3_01001	GGTEAMTVLRARVTA	136.92
3392	BoLA-DRB3_02601	IHSTNWMWINKAALD	137
3553	BoLA-DRB3_02601	MFAMFKVSEDKVPAQ	137.56
3141	BoLA-DRB3_02002	VTFNSDMFAMFKVSE	137.89
2005	BoLA-DRB3_01501	YANPAAVKNAIYDVV	138.85
1637	BoLA-DRB3_01501	ACALLAGMAPVANAQ	138.91
1709	BoLA-DRB3_01501	GNAPTAVQMLGFDIR	139.53
3425	BoLA-DRB3_02601	NFKAQGITPIAHGGQ	139.69
1629	BoLA-DRB3_01501	KLAAMGTAACALLAG	139.84
1941	BoLA-DRB3_01501	PAQLEMASAIESPAF	140.02
3160	BoLA-DRB3_02002	AQLEMASAIESPAFQ	141.35
1453	BoLA-DRB3_01201	MSKLRTYVDDNFSGR	141.48	<= SB
1630	BoLA-DRB3_01501	LAAMGTAACALLAGM	142.32
2956	BoLA-DRB3_02002	ASKEGWEKVIPAPLQ	142.79	<= WB
1112	BoLA-DRB3_01101	TFNSDMFAMFKVSED	143.35	<= WB
2991	BoLA-DRB3_02002	WMWINKAALDKAGGK	143.77
3364	BoLA-DRB3_02601	KEGWEKVIPAPLQEF	144.18
605	BoLA-DRB3_01001	FDAVVLSFGPDFYKK	144.22
710	BoLA-DRB3_01001	DMFAMFKVSEDKVPA	145.2
2579	BoLA-DRB3_01801	NIHSTNWMWINKAAL	145.38
3158	BoLA-DRB3_02002	VPAQLEMASAIESPA	145.81	<= WB
2013	BoLA-DRB3_01501	NAIYDVVTRQFNGQL	146.1
1925	BoLA-DRB3_01501	FNSDMFAMFKVSEDK	146.58
3127	BoLA-DRB3_02002	EDFVCMRYPGTQGAV	147.4
478	BoLA-DRB3_01001	TEAMTVLRARVTAGN	147.71
576	BoLA-DRB3_01001	ELIALLDNFKAQGIT	147.73
477	BoLA-DRB3_01001	GTEAMTVLRARVTAG	147.84
2555	BoLA-DRB3_01801	WEKVIPAPLQEFAKY	147.88	<= SB
3125	BoLA-DRB3_02002	PGEDFVCMRYPGTQG	148.22
1881	BoLA-DRB3_01501	MVIEGKAGVQFMGDW	148.62
637	BoLA-DRB3_01001	AFDRMSKLRTYVDDN	150.06
1634	BoLA-DRB3_01501	GTAACALLAGMAPVA	150.11
1714	BoLA-DRB3_01501	AVQMLGFDIRDWAEQ	151
575	BoLA-DRB3_01001	DELIALLDNFKAQGI	151.81
2358	BoLA-DRB3_01601	SPAFQSAFNVVKGSA	152
2278	BoLA-DRB3_01601	GRDWNLASAMVIEGK	152.33	<= WB
1713	BoLA-DRB3_01501	TAVQMLGFDIRDWAE	152.77
1417	BoLA-DRB3_01201	FDAVVLSFGPDFYKK	152.85	<= WB
530	BoLA-DRB3_01001	PAPLQEFAKYDGHWI	153.19	<= WB
1418	BoLA-DRB3_01201	DAVVLSFGPDFYKKA	153.46	<= WB
2635	BoLA-DRB3_01801	FDAVVLSFGPDFYKK	153.5
495	BoLA-DRB3_01001	TAVQMLGFDIRDWAE	154.17
3041	BoLA-DRB3_02002	FDAVVLSFGPDFYKK	154.26
1958	BoLA-DRB3_01501	AFNVVKGSAPARTDV	154.44
546	BoLA-DRB3_01001	APVNIHSTNWMWINK	154.92
2198	BoLA-DRB3_01601	WDELIALLDNFKAQG	155.18	<= WB
604	BoLA-DRB3_01001	IFDAVVLSFGPDFYK	155.3
3167	BoLA-DRB3_02002	AIESPAFQSAFNVVK	155.36
3124	BoLA-DRB3_02002	KPGEDFVCMRYPGTQ	156.02
3247	BoLA-DRB3_02002	SEDAVKELVAAVEAA	156.12	<= WB
2910	BoLA-DRB3_02002	GGGGTEAMTVLRARV	156.27
496	BoLA-DRB3_01001	AVQMLGFDIRDWAEQ	156.65
534	BoLA-DRB3_01001	QEFAKYDGHWIAAPV	156.7
493	BoLA-DRB3_01001	APTAVQMLGFDIRDW	157.52
547	BoLA-DRB3_01001	PVNIHSTNWMWINKA	159.8
1794	BoLA-DRB3_01501	ELIALLDNFKAQGIT	160.62
1793	BoLA-DRB3_01501	DELIALLDNFKAQGI	161.66
1514	BoLA-DRB3_01201	QGAVTFNSDMFAMFK	163.06
3093	BoLA-DRB3_02002	WNLASAMVIEGKAGV	163.09
1392	BoLA-DRB3_01201	LLDNFKAQGITPIAH	163.72	<= WB
582	BoLA-DRB3_01001	DNFKAQGITPIAHGG	165.76
3365	BoLA-DRB3_02601	EGWEKVIPAPLQEFA	166.78
1942	BoLA-DRB3_01501	AQLEMASAIESPAFQ	167.12
3176	BoLA-DRB3_02002	AFNVVKGSAPARTDV	167.92
2984	BoLA-DRB3_02002	VNIHSTNWMWINKAA	168.25
2257	BoLA-DRB3_01601	TMKQAFDRMSKLRTY	168.56
701	BoLA-DRB3_01001	TQGAVTFNSDMFAMF	169.48
1795	BoLA-DRB3_01501	LIALLDNFKAQGITP	169.53
475	BoLA-DRB3_01001	GGGTEAMTVLRARVT	170
606	BoLA-DRB3_01001	DAVVLSFGPDFYKKA	170.19
548	BoLA-DRB3_01001	VNIHSTNWMWINKAA	170.27
479	BoLA-DRB3_01001	EAMTVLRARVTAGNA	170.87
2822	BoLA-DRB3_01801	AVKNAIYDVVTRQFN	171.03
1515	BoLA-DRB3_01201	GAVTFNSDMFAMFKV	171.04
3390	BoLA-DRB3_02601	VNIHSTNWMWINKAA	171.17
2574	BoLA-DRB3_01801	IAAPVNIHSTNWMWI	172.02
1638	BoLA-DRB3_01501	CALLAGMAPVANAQE	172.17
2582	BoLA-DRB3_01801	STNWMWINKAALDKA	172.24
545	BoLA-DRB3_01001	AAPVNIHSTNWMWIN	173.01
3040	BoLA-DRB3_02002	IFDAVVLSFGPDFYK	173.04
1710	BoLA-DRB3_01501	NAPTAVQMLGFDIRD	173.64
2258	BoLA-DRB3_01601	MKQAFDRMSKLRTYV	175.51
3459	BoLA-DRB3_02601	YKKAFIDLDPEALGS	175.71	<= WB
3019	BoLA-DRB3_02002	NFKAQGITPIAHGGQ	175.93
3440	BoLA-DRB3_02601	PWQDATIFDAVVLSF	176.13
2960	BoLA-DRB3_02002	GWEKVIPAPLQEFAK	176.88
1391	BoLA-DRB3_01201	ALLDNFKAQGITPIA	177.21	<= WB
1419	BoLA-DRB3_01201	AVVLSFGPDFYKKAF	177.47
3114	BoLA-DRB3_02002	AKGEFLKAGKKPGED	177.56
583	BoLA-DRB3_01001	NFKAQGITPIAHGGQ	177.72
656	BoLA-DRB3_01001	DWNLASAMVIEGKAG	179.23
1454	BoLA-DRB3_01201	SKLRTYVDDNFSGRD	179.39	<= SB
2983	BoLA-DRB3_02002	PVNIHSTNWMWINKA	180.89
1452	BoLA-DRB3_01201	RMSKLRTYVDDNFSG	181.38	<= SB
1959	BoLA-DRB3_01501	FNVVKGSAPARTDVP	181.41
3140	BoLA-DRB3_02002	AVTFNSDMFAMFKVS	181.75
711	BoLA-DRB3_01001	MFAMFKVSEDKVPAQ	182.23
3375	BoLA-DRB3_02601	LQEFAKYDGHWIAAP	182.53	<= WB
607	BoLA-DRB3_01001	AVVLSFGPDFYKKAF	182.71
544	BoLA-DRB3_01001	IAAPVNIHSTNWMWI	182.97
1692	BoLA-DRB3_01501	GGGGTEAMTVLRARV	183.58
577	BoLA-DRB3_01001	LIALLDNFKAQGITP	183.85
2204	BoLA-DRB3_01601	LLDNFKAQGITPIAH	184.17	<= WB
2359	BoLA-DRB3_01601	PAFQSAFNVVKGSAP	185.3
1940	BoLA-DRB3_01501	VPAQLEMASAIESPA	185.46
3018	BoLA-DRB3_02002	DNFKAQGITPIAHGG	186.41
3215	BoLA-DRB3_02002	LLGSMAHGYANPAAV	187.06
1708	BoLA-DRB3_01501	AGNAPTAVQMLGFDI	188.07
3366	BoLA-DRB3_02601	GWEKVIPAPLQEFAK	189.7
2327	BoLA-DRB3_01601	GAVTFNSDMFAMFKV	189.72
1390	BoLA-DRB3_01201	IALLDNFKAQGITPI	189.91
2357	BoLA-DRB3_01601	ESPAFQSAFNVVKGS	189.98
2197	BoLA-DRB3_01601	NWDELIALLDNFKAQ	190.86	<= WB
1631	BoLA-DRB3_01501	AAMGTAACALLAGMA	191.32
775	BoLA-DRB3_01001	SKGTLLGSMAHGYAN	191.33
3376	BoLA-DRB3_02601	QEFAKYDGHWIAAPV	191.43
1939	BoLA-DRB3_01501	KVPAQLEMASAIESP	192.54
3394	BoLA-DRB3_02601	STNWMWINKAALDKA	192.76
2205	BoLA-DRB3_01601	LDNFKAQGITPIAHG	192.87	<= WB
3542	BoLA-DRB3_02601	GTQGAVTFNSDMFAM	193.05
1513	BoLA-DRB3_01201	TQGAVTFNSDMFAMF	193.21
3128	BoLA-DRB3_02002	DFVCMRYPGTQGAVT	193.37
2580	BoLA-DRB3_01801	IHSTNWMWINKAALD	194.12
1801	BoLA-DRB3_01501	NFKAQGITPIAHGGQ	194.26
2014	BoLA-DRB3_01501	AIYDVVTRQFNGQLS	194.69
3499	BoLA-DRB3_02601	WNLASAMVIEGKAGV	194.8
3485	BoLA-DRB3_02601	KLRTYVDDNFSGRDW	195.78	<= WB
3157	BoLA-DRB3_02002	KVPAQLEMASAIESP	196.18
3139	BoLA-DRB3_02002	GAVTFNSDMFAMFKV	197.19
3042	BoLA-DRB3_02002	DAVVLSFGPDFYKKA	197.25
2608	BoLA-DRB3_01801	IALLDNFKAQGITPI	198.31
1416	BoLA-DRB3_01201	IFDAVVLSFGPDFYK	198.64
2326	BoLA-DRB3_01601	QGAVTFNSDMFAMFK	198.7	<= WB
1393	BoLA-DRB3_01201	LDNFKAQGITPIAHG	199.13	<= WB
1639	BoLA-DRB3_01501	ALLAGMAPVANAQEK	199.22
2933	BoLA-DRB3_02002	VQMLGFDIRDWAEQG	199.26
2583	BoLA-DRB3_01801	TNWMWINKAALDKAG	199.37
3006	BoLA-DRB3_02002	EPTNWDELIALLDNF	199.98	<= WB
1451	BoLA-DRB3_01201	DRMSKLRTYVDDNFS	200.56	<= SB
1516	BoLA-DRB3_01201	AVTFNSDMFAMFKVS	201.23
2328	BoLA-DRB3_01601	AVTFNSDMFAMFKVS	201.85
1715	BoLA-DRB3_01501	VQMLGFDIRDWAEQG	202.74
610	BoLA-DRB3_01001	LSFGPDFYKKAFIDL	203.08
1706	BoLA-DRB3_01501	VTAGNAPTAVQMLGF	203.1
611	BoLA-DRB3_01001	SFGPDFYKKAFIDLD	203.15	<= WB
792	BoLA-DRB3_01001	AVKNAIYDVVTRQFN	203.37
2279	BoLA-DRB3_01601	RDWNLASAMVIEGKA	204.21
3043	BoLA-DRB3_02002	AVVLSFGPDFYKKAF	204.42
2819	BoLA-DRB3_01801	NPAAVKNAIYDVVTR	204.9	<= WB
3442	BoLA-DRB3_02601	QDATIFDAVVLSFGP	205.38
1957	BoLA-DRB3_01501	SAFNVVKGSAPARTD	206.53
1800	BoLA-DRB3_01501	DNFKAQGITPIAHGG	206.77
608	BoLA-DRB3_01001	VVLSFGPDFYKKAFI	206.89
776	BoLA-DRB3_01001	KGTLLGSMAHGYANP	207.17
774	BoLA-DRB3_01001	NSKGTLLGSMAHGYA	207.24
3115	BoLA-DRB3_02002	KGEFLKAGKKPGEDF	208.19
2030	BoLA-DRB3_01501	EDAVKELVAAVEAAK	208.26
3374	BoLA-DRB3_02601	PLQEFAKYDGHWIAA	208.84	<= WB
603	BoLA-DRB3_01001	TIFDAVVLSFGPDFY	208.97
1746	BoLA-DRB3_01501	VIPAPLQEFAKYDGH	209.28
3336	BoLA-DRB3_02601	PTAVQMLGFDIRDWA	209.77
3039	BoLA-DRB3_02002	TIFDAVVLSFGPDFY	210.22
2100	BoLA-DRB3_01601	GGTEAMTVLRARVTA	210.63
2609	BoLA-DRB3_01801	ALLDNFKAQGITPIA	210.66
3441	BoLA-DRB3_02601	WQDATIFDAVVLSFG	210.88
2259	BoLA-DRB3_01601	KQAFDRMSKLRTYVD	211.71
2820	BoLA-DRB3_01801	PAAVKNAIYDVVTRQ	211.78	<= WB
2610	BoLA-DRB3_01801	LLDNFKAQGITPIAH	212.51
2636	BoLA-DRB3_01801	DAVVLSFGPDFYKKA	212.64
555	BoLA-DRB3_01001	WMWINKAALDKAGGK	213.33
3633	BoLA-DRB3_02601	AAVKNAIYDVVTRQF	213.71
480	BoLA-DRB3_01001	AMTVLRARVTAGNAP	214.39
2201	BoLA-DRB3_01601	LIALLDNFKAQGITP	214.57
3230	BoLA-DRB3_02002	KNAIYDVVTRQFNGQ	215.29
612	BoLA-DRB3_01001	FGPDFYKKAFIDLDP	215.85
657	BoLA-DRB3_01001	WNLASAMVIEGKAGV	217.39
2256	BoLA-DRB3_01601	DTMKQAFDRMSKLRT	217.41
1387	BoLA-DRB3_01201	DELIALLDNFKAQGI	218.59	<= WB
3075	BoLA-DRB3_02002	DRMSKLRTYVDDNFS	219.56
2277	BoLA-DRB3_01601	SGRDWNLASAMVIEG	219.66	<= WB
2176	BoLA-DRB3_01601	STNWMWINKAALDKA	219.68
3393	BoLA-DRB3_02601	HSTNWMWINKAALDK	220.32
2276	BoLA-DRB3_01601	FSGRDWNLASAMVIE	220.82
3123	BoLA-DRB3_02002	KKPGEDFVCMRYPGT	220.83
1707	BoLA-DRB3_01501	TAGNAPTAVQMLGFD	221.19
3111	BoLA-DRB3_02002	GDWAKGEFLKAGKKP	221.6
497	BoLA-DRB3_01001	VQMLGFDIRDWAEQG	222.12
1956	BoLA-DRB3_01501	QSAFNVVKGSAPART	222.28
638	BoLA-DRB3_01001	FDRMSKLRTYVDDNF	223.57
3161	BoLA-DRB3_02002	QLEMASAIESPAFQS	224.52
2102	BoLA-DRB3_01601	TEAMTVLRARVTAGN	225.34
2101	BoLA-DRB3_01601	GTEAMTVLRARVTAG	225.48
1943	BoLA-DRB3_01501	QLEMASAIESPAFQS	225.91
2818	BoLA-DRB3_01801	ANPAAVKNAIYDVVT	226.63	<= WB
407	BoLA-DRB3_01001	HKLLKLAAMGTAACA	226.75
1388	BoLA-DRB3_01201	ELIALLDNFKAQGIT	226.91
793	BoLA-DRB3_01001	VKNAIYDVVTRQFNG	228.08
1938	BoLA-DRB3_01501	DKVPAQLEMASAIES	228.31
535	BoLA-DRB3_01001	EFAKYDGHWIAAPVN	229.11
615	BoLA-DRB3_01001	DFYKKAFIDLDPEAL	229.63
1997	BoLA-DRB3_01501	LLGSMAHGYANPAAV	231.47
2975	BoLA-DRB3_02002	YDGHWIAAPVNIHST	231.57
3395	BoLA-DRB3_02601	TNWMWINKAALDKAG	234.34
3138	BoLA-DRB3_02002	QGAVTFNSDMFAMFK	235.16
2974	BoLA-DRB3_02002	KYDGHWIAAPVNIHS	235.2
2858	BoLA-DRB3_02002	LLAGMAPVANAQEKQ	235.85
3634	BoLA-DRB3_02601	AVKNAIYDVVTRQFN	235.89
3055	BoLA-DRB3_02002	KAFIDLDPEALGSDT	236.33	<= WB
1927	BoLA-DRB3_01501	SDMFAMFKVSEDKVP	236.76
2849	BoLA-DRB3_02002	AAMGTAACALLAGMA	238.46
3229	BoLA-DRB3_02002	VKNAIYDVVTRQFNG	238.88
2687	BoLA-DRB3_01801	WNLASAMVIEGKAGV	239.27
3005	BoLA-DRB3_02002	KEPTNWDELIALLDN	239.48	<= WB
1428	BoLA-DRB3_01201	FYKKAFIDLDPEALG	241.11	<= WB
3443	BoLA-DRB3_02601	DATIFDAVVLSFGPD	242.15
3554	BoLA-DRB3_02601	FAMFKVSEDKVPAQL	242.33
2898	BoLA-DRB3_02002	SKGISWTDMPVAGGG	244.15	<= WB
3337	BoLA-DRB3_02601	TAVQMLGFDIRDWAE	245.44
2982	BoLA-DRB3_02002	APVNIHSTNWMWINK	245.52
613	BoLA-DRB3_01001	GPDFYKKAFIDLDPE	245.6	<= WB
3367	BoLA-DRB3_02601	WEKVIPAPLQEFAKY	246.65
777	BoLA-DRB3_01001	GTLLGSMAHGYANPA	248.04
2360	BoLA-DRB3_01601	AFQSAFNVVKGSAPA	248.46
2203	BoLA-DRB3_01601	ALLDNFKAQGITPIA	248.55	<= WB
2556	BoLA-DRB3_01801	EKVIPAPLQEFAKYD	248.83	<= WB
3456	BoLA-DRB3_02601	PDFYKKAFIDLDPEA	249.84
2976	BoLA-DRB3_02002	DGHWIAAPVNIHSTN	250.08
70	BoLA-DRB3_00101	GGTEAMTVLRARVTA	250.25
2817	BoLA-DRB3_01801	YANPAAVKNAIYDVV	251.15
2356	BoLA-DRB3_01601	IESPAFQSAFNVVKG	251.25
3246	BoLA-DRB3_02002	SSEDAVKELVAAVEA	251.39
3335	BoLA-DRB3_02601	APTAVQMLGFDIRDW	252
1760	BoLA-DRB3_01501	HWIAAPVNIHSTNWM	253.43
660	BoLA-DRB3_01001	ASAMVIEGKAGVQFM	253.61
2753	BoLA-DRB3_01801	PAQLEMASAIESPAF	255.19
1792	BoLA-DRB3_01501	WDELIALLDNFKAQG	255.43
882	BoLA-DRB3_01101	GGTEAMTVLRARVTA	255.7
3541	BoLA-DRB3_02601	PGTQGAVTFNSDMFA	256.41
1926	BoLA-DRB3_01501	NSDMFAMFKVSEDKV	256.73
3110	BoLA-DRB3_02002	MGDWAKGEFLKAGKK	257.1
2202	BoLA-DRB3_01601	IALLDNFKAQGITPI	257.18
3231	BoLA-DRB3_02002	NAIYDVVTRQFNGQL	257.44
1757	BoLA-DRB3_01501	YDGHWIAAPVNIHST	257.83
2909	BoLA-DRB3_02002	AGGGGTEAMTVLRAR	260.86
2847	BoLA-DRB3_02002	KLAAMGTAACALLAG	261.37
2899	BoLA-DRB3_02002	KGISWTDMPVAGGGG	262.75	<= WB
1678	BoLA-DRB3_01501	LESKGISWTDMPVAG	262.95
1761	BoLA-DRB3_01501	WIAAPVNIHSTNWMW	263.26
3338	BoLA-DRB3_02601	AVQMLGFDIRDWAEQ	263.42
522	BoLA-DRB3_01001	KEGWEKVIPAPLQEF	263.6
3251	BoLA-DRB3_02601	LLKLAAMGTAACALL	264.07
1791	BoLA-DRB3_01501	NWDELIALLDNFKAQ	264.12
2611	BoLA-DRB3_01801	LDNFKAQGITPIAHG	264.67
2806	BoLA-DRB3_01801	KGTLLGSMAHGYANP	264.73	<= WB
3228	BoLA-DRB3_02002	AVKNAIYDVVTRQFN	265.02
2177	BoLA-DRB3_01601	TNWMWINKAALDKAG	265.39
1928	BoLA-DRB3_01501	DMFAMFKVSEDKVPA	265.59
2871	BoLA-DRB3_02002	KQNVEVLHWWTSGGE	265.61
1929	BoLA-DRB3_01501	MFAMFKVSEDKVPAQ	266.13
408	BoLA-DRB3_01001	KLLKLAAMGTAACAL	266.5
881	BoLA-DRB3_01101	GGGTEAMTVLRARVT	268.97
1429	BoLA-DRB3_01201	YKKAFIDLDPEALGS	269.9	<= WB
3076	BoLA-DRB3_02002	RMSKLRTYVDDNFSG	270.53
2733	BoLA-DRB3_01801	GAVTFNSDMFAMFKV	271.08
3050	BoLA-DRB3_02002	PDFYKKAFIDLDPEA	271.45
3020	BoLA-DRB3_02002	FKAQGITPIAHGGQP	271.53
1633	BoLA-DRB3_01501	MGTAACALLAGMAPV	271.56
2175	BoLA-DRB3_01601	HSTNWMWINKAALDK	272.17
1386	BoLA-DRB3_01201	WDELIALLDNFKAQG	273.09	<= WB
1852	BoLA-DRB3_01501	MKQAFDRMSKLRTYV	273.98
3250	BoLA-DRB3_02601	KLLKLAAMGTAACAL	274.29
3038	BoLA-DRB3_02002	ATIFDAVVLSFGPDF	274.91
2637	BoLA-DRB3_01801	AVVLSFGPDFYKKAF	275.16
2977	BoLA-DRB3_02002	GHWIAAPVNIHSTNW	275.17
794	BoLA-DRB3_01001	KNAIYDVVTRQFNGQ	275.51
574	BoLA-DRB3_01001	WDELIALLDNFKAQG	275.53
3263	BoLA-DRB3_02601	ALLAGMAPVANAQEK	276.11
3373	BoLA-DRB3_02601	APLQEFAKYDGHWIA	276.89
71	BoLA-DRB3_00101	GTEAMTVLRARVTAG	276.91
2955	BoLA-DRB3_02002	VASKEGWEKVIPAPL	277.15
3455	BoLA-DRB3_02601	GPDFYKKAFIDLDPE	277.3
573	BoLA-DRB3_01001	NWDELIALLDNFKAQ	277.75
2584	BoLA-DRB3_01801	NWMWINKAALDKAGG	279.13
1677	BoLA-DRB3_01501	DLESKGISWTDMPVA	279.17
3377	BoLA-DRB3_02601	EFAKYDGHWIAAPVN	279.45
72	BoLA-DRB3_00101	TEAMTVLRARVTAGN	280.46
1466	BoLA-DRB3_01201	GRDWNLASAMVIEGK	280.7
1758	BoLA-DRB3_01501	DGHWIAAPVNIHSTN	281.32
616	BoLA-DRB3_01001	FYKKAFIDLDPEALG	281.85
659	BoLA-DRB3_01001	LASAMVIEGKAGVQF	282.65	<= WB
791	BoLA-DRB3_01001	AAVKNAIYDVVTRQF	282.72
1455	BoLA-DRB3_01201	KLRTYVDDNFSGRDW	284.24	<= WB
1851	BoLA-DRB3_01501	TMKQAFDRMSKLRTY	284.84
2103	BoLA-DRB3_01601	EAMTVLRARVTAGNA	284.9
1394	BoLA-DRB3_01201	DNFKAQGITPIAHGG	285.25	<= WB
3454	BoLA-DRB3_02601	FGPDFYKKAFIDLDP	285.44
1385	BoLA-DRB3_01201	NWDELIALLDNFKAQ	285.74
2805	BoLA-DRB3_01801	SKGTLLGSMAHGYAN	285.97
2751	BoLA-DRB3_01801	KVPAQLEMASAIESP	286.25
1700	BoLA-DRB3_01501	TVLRARVTAGNAPTA	287.94
1853	BoLA-DRB3_01501	KQAFDRMSKLRTYVD	288.51
3460	BoLA-DRB3_02601	KKAFIDLDPEALGSD	288.68	<= WB
602	BoLA-DRB3_01001	ATIFDAVVLSFGPDF	289.96
3262	BoLA-DRB3_02601	CALLAGMAPVANAQE	290.13
2973	BoLA-DRB3_02002	AKYDGHWIAAPVNIH	290.15
671	BoLA-DRB3_01001	VQFMGDWAKGEFLKA	290.5
2206	BoLA-DRB3_01601	DNFKAQGITPIAHGG	291.79	<= WB
1464	BoLA-DRB3_01201	FSGRDWNLASAMVIE	292.49
1632	BoLA-DRB3_01501	AMGTAACALLAGMAP	292.54
2961	BoLA-DRB3_02002	WEKVIPAPLQEFAKY	292.58
883	BoLA-DRB3_01101	GTEAMTVLRARVTAG	293.08
2804	BoLA-DRB3_01801	NSKGTLLGSMAHGYA	293.11
661	BoLA-DRB3_01001	SAMVIEGKAGVQFMG	293.23
3049	BoLA-DRB3_02002	GPDFYKKAFIDLDPE	293.46
3249	BoLA-DRB3_02601	HKLLKLAAMGTAACA	294.49
795	BoLA-DRB3_01001	NAIYDVVTRQFNGQL	295.8
1756	BoLA-DRB3_01501	KYDGHWIAAPVNIHS	296.8
3252	BoLA-DRB3_02601	LKLAAMGTAACALLA	296.93
2732	BoLA-DRB3_01801	QGAVTFNSDMFAMFK	297.53
2448	BoLA-DRB3_01801	AACALLAGMAPVANA	299.05
902	BoLA-DRB3_01101	AVQMLGFDIRDWAEQ	300.4
1949	BoLA-DRB3_01501	AIESPAFQSAFNVVK	300.44
900	BoLA-DRB3_01101	PTAVQMLGFDIRDWA	301.84
1389	BoLA-DRB3_01201	LIALLDNFKAQGITP	301.98
3617	BoLA-DRB3_02601	SKGTLLGSMAHGYAN	303.17
3379	BoLA-DRB3_02601	AKYDGHWIAAPVNIH	303.64
409	BoLA-DRB3_01001	LLKLAAMGTAACALL	304.46
614	BoLA-DRB3_01001	PDFYKKAFIDLDPEA	304.74
1790	BoLA-DRB3_01501	TNWDELIALLDNFKA	304.84
1517	BoLA-DRB3_01201	VTFNSDMFAMFKVSE	305.03
2752	BoLA-DRB3_01801	VPAQLEMASAIESPA	305.33
3260	BoLA-DRB3_02601	AACALLAGMAPVANA	306.43
901	BoLA-DRB3_01101	TAVQMLGFDIRDWAE	306.87
3616	BoLA-DRB3_02601	NSKGTLLGSMAHGYA	307.09
1759	BoLA-DRB3_01501	GHWIAAPVNIHSTNW	307.37
1044	BoLA-DRB3_01101	FDRMSKLRTYVDDNF	307.97	<= WB
481	BoLA-DRB3_01001	MTVLRARVTAGNAPT	308.11
3232	BoLA-DRB3_02002	AIYDVVTRQFNGQLS	308.57
3301	BoLA-DRB3_02601	DLESKGISWTDMPVA	309.03
2870	BoLA-DRB3_02002	EKQNVEVLHWWTSGG	309.25
2884	BoLA-DRB3_02002	GEASALEVLKKDLES	309.59
3044	BoLA-DRB3_02002	VVLSFGPDFYKKAFI	309.64
2900	BoLA-DRB3_02002	GISWTDMPVAGGGGT	310.17	<= WB
2438	BoLA-DRB3_01801	KLLKLAAMGTAACAL	310.32
3148	BoLA-DRB3_02002	FAMFKVSEDKVPAQL	310.5
2823	BoLA-DRB3_01801	VKNAIYDVVTRQFNG	310.94	<= WB
884	BoLA-DRB3_01101	TEAMTVLRARVTAGN	311.22
2329	BoLA-DRB3_01601	VTFNSDMFAMFKVSE	311.71
1415	BoLA-DRB3_01201	TIFDAVVLSFGPDFY	312.72
1427	BoLA-DRB3_01201	DFYKKAFIDLDPEAL	313.7
536	BoLA-DRB3_01001	FAKYDGHWIAAPVNI	314.1
3261	BoLA-DRB3_02601	ACALLAGMAPVANAQ	314.9
2885	BoLA-DRB3_02002	EASALEVLKKDLESK	316.08
3618	BoLA-DRB3_02601	KGTLLGSMAHGYANP	316.86
2734	BoLA-DRB3_01801	AVTFNSDMFAMFKVS	317.02
2754	BoLA-DRB3_01801	AQLEMASAIESPAFQ	317.14
3048	BoLA-DRB3_02002	FGPDFYKKAFIDLDP	317.7
1960	BoLA-DRB3_01501	NVVKGSAPARTDVPD	318.43
3635	BoLA-DRB3_02601	VKNAIYDVVTRQFNG	319.13
3129	BoLA-DRB3_02002	FVCMRYPGTQGAVTF	319.68
3208	BoLA-DRB3_02002	EANSKGTLLGSMAHG	320.26
2275	BoLA-DRB3_01601	NFSGRDWNLASAMVI	320.44
1944	BoLA-DRB3_01501	LEMASAIESPAFQSA	321.47
3216	BoLA-DRB3_02002	LGSMAHGYANPAAVK	321.53
2015	BoLA-DRB3_01501	IYDVVTRQFNGQLSS	321.99
1679	BoLA-DRB3_01501	ESKGISWTDMPVAGG	322.16
3380	BoLA-DRB3_02601	KYDGHWIAAPVNIHS	324.96
1463	BoLA-DRB3_01201	NFSGRDWNLASAMVI	325.63
1420	BoLA-DRB3_01201	VVLSFGPDFYKKAFI	326.58
1465	BoLA-DRB3_01201	SGRDWNLASAMVIEG	327.04
3156	BoLA-DRB3_02002	DKVPAQLEMASAIES	327.38
600	BoLA-DRB3_01001	QDATIFDAVVLSFGP	328.57
2897	BoLA-DRB3_02002	ESKGISWTDMPVAGG	329.16
2507	BoLA-DRB3_01801	GTEAMTVLRARVTAG	329.77
2508	BoLA-DRB3_01801	TEAMTVLRARVTAGN	329.98
2437	BoLA-DRB3_01801	HKLLKLAAMGTAACA	329.99
3396	BoLA-DRB3_02601	NWMWINKAALDKAGG	330.12
2439	BoLA-DRB3_01801	LLKLAAMGTAACALL	331.16
978	BoLA-DRB3_01101	TNWDELIALLDNFKA	332.25
3573	BoLA-DRB3_02601	AIESPAFQSAFNVVK	332.26
3302	BoLA-DRB3_02601	LESKGISWTDMPVAG	332.8	<= WB
979	BoLA-DRB3_01101	NWDELIALLDNFKAQ	333.49
3384	BoLA-DRB3_02601	HWIAAPVNIHSTNWM	335.37
2883	BoLA-DRB3_02002	GGEASALEVLKKDLE	335.6
538	BoLA-DRB3_01001	KYDGHWIAAPVNIHS	336.64
572	BoLA-DRB3_01001	TNWDELIALLDNFKA	337.15
599	BoLA-DRB3_01001	WQDATIFDAVVLSFG	337.28
2260	BoLA-DRB3_01601	QAFDRMSKLRTYVDD	337.78
69	BoLA-DRB3_00101	GGGTEAMTVLRARVT	339.39
2099	BoLA-DRB3_01601	GGGTEAMTVLRARVT	339.9
1950	BoLA-DRB3_01501	IESPAFQSAFNVVKG	340.34
2869	BoLA-DRB3_02002	QEKQNVEVLHWWTSG	343.46
3259	BoLA-DRB3_02601	TAACALLAGMAPVAN	344.09
2031	BoLA-DRB3_01601	HKLLKLAAMGTAACA	344.5
2750	BoLA-DRB3_01801	DKVPAQLEMASAIES	345.29
1856	BoLA-DRB3_01501	FDRMSKLRTYVDDNF	345.46
3378	BoLA-DRB3_02601	FAKYDGHWIAAPVNI	345.61
1518	BoLA-DRB3_01201	TFNSDMFAMFKVSED	345.64
2968	BoLA-DRB3_02002	PLQEFAKYDGHWIAA	345.91
2980	BoLA-DRB3_02002	IAAPVNIHSTNWMWI	347.49
1467	BoLA-DRB3_01201	RDWNLASAMVIEGKA	349.05
2731	BoLA-DRB3_01801	TQGAVTFNSDMFAMF	350.29
523	BoLA-DRB3_01001	EGWEKVIPAPLQEFA	350.93
2447	BoLA-DRB3_01801	TAACALLAGMAPVAN	351.8
3381	BoLA-DRB3_02601	YDGHWIAAPVNIHST	353.19
2981	BoLA-DRB3_02002	AAPVNIHSTNWMWIN	354.44
735	BoLA-DRB3_01001	PAFQSAFNVVKGSAP	354.47
227	BoLA-DRB3_00101	TMKQAFDRMSKLRTY	354.77
2969	BoLA-DRB3_02002	LQEFAKYDGHWIAAP	354.89
73	BoLA-DRB3_00101	EAMTVLRARVTAGNA	355.12
1833	BoLA-DRB3_01501	DFYKKAFIDLDPEAL	356.3
796	BoLA-DRB3_01001	AIYDVVTRQFNGQLS	357.14
778	BoLA-DRB3_01001	TLLGSMAHGYANPAA	358.11
537	BoLA-DRB3_01001	AKYDGHWIAAPVNIH	359.16
3576	BoLA-DRB3_02601	SPAFQSAFNVVKGSA	360.02
899	BoLA-DRB3_01101	APTAVQMLGFDIRDW	360.32
662	BoLA-DRB3_01001	AMVIEGKAGVQFMGD	360.73
2104	BoLA-DRB3_01601	AMTVLRARVTAGNAP	361.23
3361	BoLA-DRB3_02601	VASKEGWEKVIPAPL	361.44
1640	BoLA-DRB3_01501	LLAGMAPVANAQEKQ	361.57
3303	BoLA-DRB3_02601	ESKGISWTDMPVAGG	361.78	<= WB
3575	BoLA-DRB3_02601	ESPAFQSAFNVVKGS	361.82
2803	BoLA-DRB3_01801	ANSKGTLLGSMAHGY	362.07
3574	BoLA-DRB3_02601	IESPAFQSAFNVVKG	362.27
2174	BoLA-DRB3_01601	IHSTNWMWINKAALD	362.29
2449	BoLA-DRB3_01801	ACALLAGMAPVANAQ	362.83
885	BoLA-DRB3_01101	EAMTVLRARVTAGNA	363.28
3094	BoLA-DRB3_02002	NLASAMVIEGKAGVQ	365.68
773	BoLA-DRB3_01001	ANSKGTLLGSMAHGY	365.7
3565	BoLA-DRB3_02601	PAQLEMASAIESPAF	365.95
1834	BoLA-DRB3_01501	FYKKAFIDLDPEALG	366.53
539	BoLA-DRB3_01001	YDGHWIAAPVNIHST	367.11
1430	BoLA-DRB3_01201	KKAFIDLDPEALGSD	367.32	<= WB
3362	BoLA-DRB3_02601	ASKEGWEKVIPAPLQ	368.69
2440	BoLA-DRB3_01801	LKLAAMGTAACALLA	369.76
2585	BoLA-DRB3_01801	WMWINKAALDKAGGK	370.04
2978	BoLA-DRB3_02002	HWIAAPVNIHSTNWM	370.24
1918	BoLA-DRB3_01501	GTQGAVTFNSDMFAM	371.05
598	BoLA-DRB3_01001	PWQDATIFDAVVLSF	371.09
2178	BoLA-DRB3_01601	NWMWINKAALDKAGG	371.13
2581	BoLA-DRB3_01801	HSTNWMWINKAALDK	371.6
736	BoLA-DRB3_01001	AFQSAFNVVKGSAPA	372.06
524	BoLA-DRB3_01001	GWEKVIPAPLQEFAK	372.28
1118	BoLA-DRB3_01101	FAMFKVSEDKVPAQL	373.19
1680	BoLA-DRB3_01501	SKGISWTDMPVAGGG	373.59
3104	BoLA-DRB3_02002	KAGVQFMGDWAKGEF	373.92
3177	BoLA-DRB3_02002	FNVVKGSAPARTDVP	374.03
3363	BoLA-DRB3_02601	SKEGWEKVIPAPLQE	374.06
601	BoLA-DRB3_01001	DATIFDAVVLSFGPD	374.3
3207	BoLA-DRB3_02002	KEANSKGTLLGSMAH	374.31
584	BoLA-DRB3_01001	FKAQGITPIAHGGQP	374.35
228	BoLA-DRB3_00101	MKQAFDRMSKLRTYV	374.49
2557	BoLA-DRB3_01801	KVIPAPLQEFAKYDG	374.57
1854	BoLA-DRB3_01501	QAFDRMSKLRTYVDD	375.47
2325	BoLA-DRB3_01601	TQGAVTFNSDMFAMF	376.42
3339	BoLA-DRB3_02601	VQMLGFDIRDWAEQG	376.78
1951	BoLA-DRB3_01501	ESPAFQSAFNVVKGS	377.05
3577	BoLA-DRB3_02601	PAFQSAFNVVKGSAP	377.72
1755	BoLA-DRB3_01501	AKYDGHWIAAPVNIH	378.65
2029	BoLA-DRB3_01501	SEDAVKELVAAVEAA	379.12
3439	BoLA-DRB3_02601	QPWQDATIFDAVVLS	380.41
3426	BoLA-DRB3_02601	FKAQGITPIAHGGQP	381.69
1830	BoLA-DRB3_01501	FGPDFYKKAFIDLDP	384.38
1930	BoLA-DRB3_01501	FAMFKVSEDKVPAQL	384.46
3619	BoLA-DRB3_02601	GTLLGSMAHGYANPA	384.78
2506	BoLA-DRB3_01801	GGTEAMTVLRARVTA	384.81
737	BoLA-DRB3_01001	FQSAFNVVKGSAPAR	385
3095	BoLA-DRB3_02002	LASAMVIEGKAGVQF	388.13
2446	BoLA-DRB3_01801	GTAACALLAGMAPVA	389.26
2032	BoLA-DRB3_01601	KLLKLAAMGTAACAL	389.41
2336	BoLA-DRB3_01601	FAMFKVSEDKVPAQL	390.02
1111	BoLA-DRB3_01101	VTFNSDMFAMFKVSE	393.03
3438	BoLA-DRB3_02601	GQPWQDATIFDAVVL	393.12
418	BoLA-DRB3_01001	AACALLAGMAPVANA	393.57
2196	BoLA-DRB3_01601	TNWDELIALLDNFKA	393.91
1882	BoLA-DRB3_01501	VIEGKAGVQFMGDWA	395.61
491	BoLA-DRB3_01001	GNAPTAVQMLGFDIR	396.21
2551	BoLA-DRB3_01801	SKEGWEKVIPAPLQE	398.78
1450	BoLA-DRB3_01201	FDRMSKLRTYVDDNF	399.11	<= WB
2550	BoLA-DRB3_01801	ASKEGWEKVIPAPLQ	399.58
609	BoLA-DRB3_01001	VLSFGPDFYKKAFID	400.07
2335	BoLA-DRB3_01601	MFAMFKVSEDKVPAQ	400.22	<= WB
2946	BoLA-DRB3_02002	QGALGNLDTVASKEG	400.69	<= WB
2967	BoLA-DRB3_02002	APLQEFAKYDGHWIA	401.25
2330	BoLA-DRB3_01601	TFNSDMFAMFKVSED	402.47
1716	BoLA-DRB3_01501	QMLGFDIRDWAEQGA	402.71
3137	BoLA-DRB3_02002	TQGAVTFNSDMFAMF	403.15
2207	BoLA-DRB3_01601	NFKAQGITPIAHGGQ	403.52
1395	BoLA-DRB3_01201	NFKAQGITPIAHGGQ	403.78
2509	BoLA-DRB3_01801	EAMTVLRARVTAGNA	404.25
981	BoLA-DRB3_01101	DELIALLDNFKAQGI	405.03	<= WB
2173	BoLA-DRB3_01601	NIHSTNWMWINKAAL	405.46
498	BoLA-DRB3_01001	QMLGFDIRDWAEQGA	406.04
2505	BoLA-DRB3_01801	GGGTEAMTVLRARVT	406.77
1831	BoLA-DRB3_01501	GPDFYKKAFIDLDPE	408.23
3372	BoLA-DRB3_02601	PAPLQEFAKYDGHWI	408.9
1952	BoLA-DRB3_01501	SPAFQSAFNVVKGSA	410.26
542	BoLA-DRB3_01001	HWIAAPVNIHSTNWM	410.5
3047	BoLA-DRB3_02002	SFGPDFYKKAFIDLD	413.17
980	BoLA-DRB3_01101	WDELIALLDNFKAQG	413.18	<= WB
2868	BoLA-DRB3_02002	AQEKQNVEVLHWWTS	413.4
3037	BoLA-DRB3_02002	DATIFDAVVLSFGPD	413.97
2807	BoLA-DRB3_01801	GTLLGSMAHGYANPA	414.14
3385	BoLA-DRB3_02601	WIAAPVNIHSTNWMW	414.25
3004	BoLA-DRB3_02002	GKEPTNWDELIALLD	414.71
1042	BoLA-DRB3_01101	QAFDRMSKLRTYVDD	415.87
1802	BoLA-DRB3_01501	FKAQGITPIAHGGQP	416.01
3382	BoLA-DRB3_02601	DGHWIAAPVNIHSTN	416.28
690	BoLA-DRB3_01001	GEDFVCMRYPGTQGA	416.33
734	BoLA-DRB3_01001	SPAFQSAFNVVKGSA	417.3
1043	BoLA-DRB3_01101	AFDRMSKLRTYVDDN	417.31	<= WB
712	BoLA-DRB3_01001	FAMFKVSEDKVPAQL	417.41
2255	BoLA-DRB3_01601	SDTMKQAFDRMSKLR	417.6
1774	BoLA-DRB3_01501	MWINKAALDKAGGKE	418.68
1045	BoLA-DRB3_01101	DRMSKLRTYVDDNFS	418.89
520	BoLA-DRB3_01001	ASKEGWEKVIPAPLQ	419.83
2761	BoLA-DRB3_01801	AIESPAFQSAFNVVK	420.06
540	BoLA-DRB3_01001	DGHWIAAPVNIHSTN	420.75
1832	BoLA-DRB3_01501	PDFYKKAFIDLDPEA	422.47
2945	BoLA-DRB3_02002	EQGALGNLDTVASKE	422.59
410	BoLA-DRB3_01001	LKLAAMGTAACALLA	422.83
3631	BoLA-DRB3_02601	NPAAVKNAIYDVVTR	425.25
2886	BoLA-DRB3_02002	ASALEVLKKDLESKG	425.73
3636	BoLA-DRB3_02601	KNAIYDVVTRQFNGQ	426.36
3453	BoLA-DRB3_02601	SFGPDFYKKAFIDLD	426.8
2361	BoLA-DRB3_01601	FQSAFNVVKGSAPAR	426.93
733	BoLA-DRB3_01001	ESPAFQSAFNVVKGS	427.02
541	BoLA-DRB3_01001	GHWIAAPVNIHSTNW	427.32
2004	BoLA-DRB3_01501	GYANPAAVKNAIYDV	427.61
672	BoLA-DRB3_01001	QFMGDWAKGEFLKAG	427.73
417	BoLA-DRB3_01001	TAACALLAGMAPVAN	427.98
419	BoLA-DRB3_01001	ACALLAGMAPVANAQ	428.1
3233	BoLA-DRB3_02002	IYDVVTRQFNGQLSS	429.19
2355	BoLA-DRB3_01601	AIESPAFQSAFNVVK	429.87
886	BoLA-DRB3_01101	AMTVLRARVTAGNAP	430.52
492	BoLA-DRB3_01001	NAPTAVQMLGFDIRD	430.73
3383	BoLA-DRB3_02601	GHWIAAPVNIHSTNW	431.24
1857	BoLA-DRB3_01501	DRMSKLRTYVDDNFS	431.26
670	BoLA-DRB3_01001	GVQFMGDWAKGEFLK	431.3
3264	BoLA-DRB3_02601	LLAGMAPVANAQEKQ	431.3
3162	BoLA-DRB3_02002	LEMASAIESPAFQSA	431.35
2970	BoLA-DRB3_02002	QEFAKYDGHWIAAPV	431.89
1701	BoLA-DRB3_01501	VLRARVTAGNAPTAV	432.12
3629	BoLA-DRB3_02601	YANPAAVKNAIYDVV	433.42
2872	BoLA-DRB3_02002	QNVEVLHWWTSGGEA	434.07
2735	BoLA-DRB3_01801	VTFNSDMFAMFKVSE	435.52
2605	BoLA-DRB3_01801	DELIALLDNFKAQGI	435.8
982	BoLA-DRB3_01101	ELIALLDNFKAQGIT	436.75
3253	BoLA-DRB3_02601	KLAAMGTAACALLAG	437.33
738	BoLA-DRB3_01001	QSAFNVVKGSAPART	439.06
732	BoLA-DRB3_01001	IESPAFQSAFNVVKG	439.18
903	BoLA-DRB3_01101	VQMLGFDIRDWAEQG	439.82
1850	BoLA-DRB3_01501	DTMKQAFDRMSKLRT	440.16
3637	BoLA-DRB3_02601	NAIYDVVTRQFNGQL	442.71
1519	BoLA-DRB3_01201	FNSDMFAMFKVSEDK	443.03	<= WB
677	BoLA-DRB3_01001	WAKGEFLKAGKKPGE	443.52
543	BoLA-DRB3_01001	WIAAPVNIHSTNWMW	444.6
1953	BoLA-DRB3_01501	PAFQSAFNVVKGSAP	444.79
3566	BoLA-DRB3_02601	AQLEMASAIESPAFQ	445.04
3578	BoLA-DRB3_02601	AFQSAFNVVKGSAPA	446.71
3630	BoLA-DRB3_02601	ANPAAVKNAIYDVVT	447.61
2521	BoLA-DRB3_01801	GNAPTAVQMLGFDIR	447.63
1041	BoLA-DRB3_01101	KQAFDRMSKLRTYVD	448.68
797	BoLA-DRB3_01001	IYDVVTRQFNGQLSS	452.14
1384	BoLA-DRB3_01201	TNWDELIALLDNFKA	452.24
2612	BoLA-DRB3_01801	DNFKAQGITPIAHGG	452.57
2280	BoLA-DRB3_01601	DWNLASAMVIEGKAG	452.85
958	BoLA-DRB3_01101	STNWMWINKAALDKA	454.24
3036	BoLA-DRB3_02002	QDATIFDAVVLSFGP	455.32
521	BoLA-DRB3_01001	SKEGWEKVIPAPLQE	456.47
3413	BoLA-DRB3_02601	PTNWDELIALLDNFK	456.72
2848	BoLA-DRB3_02002	LAAMGTAACALLAGM	461.95
3107	BoLA-DRB3_02002	VQFMGDWAKGEFLKA	462.91
1815	BoLA-DRB3_01501	QPWQDATIFDAVVLS	464.95
691	BoLA-DRB3_01001	EDFVCMRYPGTQGAV	465.06
676	BoLA-DRB3_01001	DWAKGEFLKAGKKPG	465.99
519	BoLA-DRB3_01001	VASKEGWEKVIPAPL	466.57
3103	BoLA-DRB3_02002	GKAGVQFMGDWAKGE	467.29
3620	BoLA-DRB3_02601	TLLGSMAHGYANPAA	467.29
2231	BoLA-DRB3_01601	AVVLSFGPDFYKKAF	469.2
2824	BoLA-DRB3_01801	KNAIYDVVTRQFNGQ	469.98	<= WB
1738	BoLA-DRB3_01501	ASKEGWEKVIPAPLQ	470.23
525	BoLA-DRB3_01001	WEKVIPAPLQEFAKY	470.28
2549	BoLA-DRB3_01801	VASKEGWEKVIPAPL	470.68
3318	BoLA-DRB3_02601	GGTEAMTVLRARVTA	471.81
3105	BoLA-DRB3_02002	AGVQFMGDWAKGEFL	472.08
1829	BoLA-DRB3_01501	SFGPDFYKKAFIDLD	473.52
3304	BoLA-DRB3_02601	SKGISWTDMPVAGGG	475.34
3258	BoLA-DRB3_02601	GTAACALLAGMAPVA	475.69
2842	BoLA-DRB3_01801	EDAVKELVAAVEAAK	476.26
3320	BoLA-DRB3_02601	TEAMTVLRARVTAGN	476.54
3615	BoLA-DRB3_02601	ANSKGTLLGSMAHGY	478.92
2261	BoLA-DRB3_01601	AFDRMSKLRTYVDDN	481.81
3116	BoLA-DRB3_02002	GEFLKAGKKPGEDFV	481.98
74	BoLA-DRB3_00101	AMTVLRARVTAGNAP	482.04
731	BoLA-DRB3_01001	AIESPAFQSAFNVVK	483.1
2873	BoLA-DRB3_02002	NVEVLHWWTSGGEAS	483.78
370	BoLA-DRB3_00101	KGTLLGSMAHGYANP	483.86	<= WB
689	BoLA-DRB3_01001	PGEDFVCMRYPGTQG	485.68
3319	BoLA-DRB3_02601	GTEAMTVLRARVTAG	487.42
2230	BoLA-DRB3_01601	DAVVLSFGPDFYKKA	487.85
1739	BoLA-DRB3_01501	SKEGWEKVIPAPLQE	488.39
2028	BoLA-DRB3_01501	SSEDAVKELVAAVEA	488.44
1021	BoLA-DRB3_01101	DFYKKAFIDLDPEAL	489.14
2755	BoLA-DRB3_01801	QLEMASAIESPAFQS	489.73
369	BoLA-DRB3_00101	SKGTLLGSMAHGYAN	490.61
3096	BoLA-DRB3_02002	ASAMVIEGKAGVQFM	491.04
3461	BoLA-DRB3_02601	KAFIDLDPEALGSDT	491.35
226	BoLA-DRB3_00101	DTMKQAFDRMSKLRT	492.04
2510	BoLA-DRB3_01801	AMTVLRARVTAGNAP	492.53
2944	BoLA-DRB3_02002	AEQGALGNLDTVASK	493.53
827	BoLA-DRB3_01101	ALLAGMAPVANAQEK	494.05	<= WB
3035	BoLA-DRB3_02002	WQDATIFDAVVLSFG	494.12
3632	BoLA-DRB3_02601	PAAVKNAIYDVVTRQ	495.92
2971	BoLA-DRB3_02002	EFAKYDGHWIAAPVN	498.73
1522	BoLA-DRB3_01201	DMFAMFKVSEDKVPA	499.66	<= WB
688	BoLA-DRB3_01001	KPGEDFVCMRYPGTQ	499.84
1835	BoLA-DRB3_01501	YKKAFIDLDPEALGS	500.66
1889	BoLA-DRB3_01501	VQFMGDWAKGEFLKA	500.75
2606	BoLA-DRB3_01801	ELIALLDNFKAQGIT	501.31
2331	BoLA-DRB3_01601	FNSDMFAMFKVSEDK	501.63
2450	BoLA-DRB3_01801	CALLAGMAPVANAQE	501.68
1681	BoLA-DRB3_01501	KGISWTDMPVAGGGG	504.88
328	BoLA-DRB3_00101	SPAFQSAFNVVKGSA	505.62	<= WB
3638	BoLA-DRB3_02601	AIYDVVTRQFNGQLS	505.94
1737	BoLA-DRB3_01501	VASKEGWEKVIPAPL	506.37
2334	BoLA-DRB3_01601	DMFAMFKVSEDKVPA	507.05
669	BoLA-DRB3_01001	AGVQFMGDWAKGEFL	507.78
2441	BoLA-DRB3_01801	KLAAMGTAACALLAG	511.54
2522	BoLA-DRB3_01801	NAPTAVQMLGFDIRD	514.11
3368	BoLA-DRB3_02601	EKVIPAPLQEFAKYD	514.93
1521	BoLA-DRB3_01201	SDMFAMFKVSEDKVP	515.52	<= WB
2164	BoLA-DRB3_01601	DGHWIAAPVNIHSTN	517.74	<= WB
956	BoLA-DRB3_01101	IHSTNWMWINKAALD	518.68
1948	BoLA-DRB3_01501	SAIESPAFQSAFNVV	518.94
1855	BoLA-DRB3_01501	AFDRMSKLRTYVDDN	519.73
1955	BoLA-DRB3_01501	FQSAFNVVKGSAPAR	520.09
420	BoLA-DRB3_01001	CALLAGMAPVANAQE	520.16
229	BoLA-DRB3_00101	KQAFDRMSKLRTYVD	520.38
739	BoLA-DRB3_01001	SAFNVVKGSAPARTD	521.24
2901	BoLA-DRB3_02002	ISWTDMPVAGGGGTE	521.7
1046	BoLA-DRB3_01101	RMSKLRTYVDDNFSG	522.84
957	BoLA-DRB3_01101	HSTNWMWINKAALDK	523.55
2229	BoLA-DRB3_01601	FDAVVLSFGPDFYKK	525.12
955	BoLA-DRB3_01101	NIHSTNWMWINKAAL	528.92
2947	BoLA-DRB3_02002	GALGNLDTVASKEGW	529.12
679	BoLA-DRB3_01001	KGEFLKAGKKPGEDF	529.16
2442	BoLA-DRB3_01801	LAAMGTAACALLAGM	529.88
1954	BoLA-DRB3_01501	AFQSAFNVVKGSAPA	532.22
3317	BoLA-DRB3_02601	GGGTEAMTVLRARVT	533.55
2874	BoLA-DRB3_02002	VEVLHWWTSGGEASA	534.5
3067	BoLA-DRB3_02002	SDTMKQAFDRMSKLR	535.14
826	BoLA-DRB3_01101	CALLAGMAPVANAQE	536.32
3077	BoLA-DRB3_02002	MSKLRTYVDDNFSGR	537.33
1704	BoLA-DRB3_01501	ARVTAGNAPTAVQML	538.97
3227	BoLA-DRB3_02002	AAVKNAIYDVVTRQF	539.22
1358	BoLA-DRB3_01201	APVNIHSTNWMWINK	540.33
1858	BoLA-DRB3_01501	RMSKLRTYVDDNFSG	540.49
3397	BoLA-DRB3_02601	WMWINKAALDKAGGK	541.51
1523	BoLA-DRB3_01201	MFAMFKVSEDKVPAQ	544.22
639	BoLA-DRB3_01001	DRMSKLRTYVDDNFS	544.4
983	BoLA-DRB3_01101	LIALLDNFKAQGITP	544.84
617	BoLA-DRB3_01001	YKKAFIDLDPEALGS	545.3
692	BoLA-DRB3_01001	DFVCMRYPGTQGAVT	546.35
3102	BoLA-DRB3_02002	EGKAGVQFMGDWAKG	546.46
2736	BoLA-DRB3_01801	TFNSDMFAMFKVSED	547.06
3621	BoLA-DRB3_02601	LLGSMAHGYANPAAV	548.03
2399	BoLA-DRB3_01601	SKGTLLGSMAHGYAN	552.51
2979	BoLA-DRB3_02002	WIAAPVNIHSTNWMW	552.57
2523	BoLA-DRB3_01801	APTAVQMLGFDIRDW	553.94
3580	BoLA-DRB3_02601	QSAFNVVKGSAPART	554.09
271	BoLA-DRB3_00101	WAKGEFLKAGKKPGE	556.14
673	BoLA-DRB3_01001	FMGDWAKGEFLKAGK	556.49
1814	BoLA-DRB3_01501	GQPWQDATIFDAVVL	556.82
1359	BoLA-DRB3_01201	PVNIHSTNWMWINKA	557.07
3321	BoLA-DRB3_02601	EAMTVLRARVTAGNA	557.18
3477	BoLA-DRB3_02601	KQAFDRMSKLRTYVD	559.29
959	BoLA-DRB3_01101	TNWMWINKAALDKAG	560.12	<= WB
2165	BoLA-DRB3_01601	GHWIAAPVNIHSTNW	560.9
3106	BoLA-DRB3_02002	GVQFMGDWAKGEFLK	562.45
3334	BoLA-DRB3_02601	NAPTAVQMLGFDIRD	562.68
273	BoLA-DRB3_00101	KGEFLKAGKKPGEDF	563.26	<= WB
2163	BoLA-DRB3_01601	YDGHWIAAPVNIHST	563.29	<= WB
658	BoLA-DRB3_01001	NLASAMVIEGKAGVQ	564.59	<= WB
2966	BoLA-DRB3_02002	PAPLQEFAKYDGHWI	567.33
740	BoLA-DRB3_01001	AFNVVKGSAPARTDV	567.43
3564	BoLA-DRB3_02601	VPAQLEMASAIESPA	567.53
2607	BoLA-DRB3_01801	LIALLDNFKAQGITP	567.93
416	BoLA-DRB3_01001	GTAACALLAGMAPVA	569.02
2918	BoLA-DRB3_02002	TVLRARVTAGNAPTA	570.68
1751	BoLA-DRB3_01501	LQEFAKYDGHWIAAP	571.27
1750	BoLA-DRB3_01501	PLQEFAKYDGHWIAA	571.54
984	BoLA-DRB3_01101	IALLDNFKAQGITPI	571.58
3502	BoLA-DRB3_02601	ASAMVIEGKAGVQFM	572.83
1010	BoLA-DRB3_01101	IFDAVVLSFGPDFYK	574.48
2882	BoLA-DRB3_02002	SGGEASALEVLKKDL	574.64
2972	BoLA-DRB3_02002	FAKYDGHWIAAPVNI	575.6
2400	BoLA-DRB3_01601	KGTLLGSMAHGYANP	575.91
2992	BoLA-DRB3_02002	MWINKAALDKAGGKE	577.07
2146	BoLA-DRB3_01601	KEGWEKVIPAPLQEF	577.89
2314	BoLA-DRB3_01601	GEDFVCMRYPGTQGA	578.98
3579	BoLA-DRB3_02601	FQSAFNVVKGSAPAR	579.13
2934	BoLA-DRB3_02002	QMLGFDIRDWAEQGA	580.19
2825	BoLA-DRB3_01801	NAIYDVVTRQFNGQL	580.22
789	BoLA-DRB3_01001	NPAAVKNAIYDVVTR	581.18
663	BoLA-DRB3_01001	MVIEGKAGVQFMGDW	582.22
687	BoLA-DRB3_01001	KKPGEDFVCMRYPGT	582.32
824	BoLA-DRB3_01101	AACALLAGMAPVANA	583
2762	BoLA-DRB3_01801	IESPAFQSAFNVVKG	588.48
1357	BoLA-DRB3_01201	AAPVNIHSTNWMWIN	589.48
3333	BoLA-DRB3_02601	GNAPTAVQMLGFDIR	589.81
2808	BoLA-DRB3_01801	TLLGSMAHGYANPAA	590.84
3451	BoLA-DRB3_02601	VLSFGPDFYKKAFID	591.38
779	BoLA-DRB3_01001	LLGSMAHGYANPAAV	594.14
1705	BoLA-DRB3_01501	RVTAGNAPTAVQMLG	594.38
3056	BoLA-DRB3_02002	AFIDLDPEALGSDTM	594.44
2254	BoLA-DRB3_01601	GSDTMKQAFDRMSKL	594.64
825	BoLA-DRB3_01101	ACALLAGMAPVANAQ	595.02
1945	BoLA-DRB3_01501	EMASAIESPAFQSAF	596.71
3254	BoLA-DRB3_02601	LAAMGTAACALLAGM	598.67
1011	BoLA-DRB3_01101	FDAVVLSFGPDFYKK	600.54
421	BoLA-DRB3_01001	ALLAGMAPVANAQEK	600.57
406	BoLA-DRB3_00101	EDAVKELVAAVEAAK	603.44
3245	BoLA-DRB3_02002	LSSEDAVKELVAAVE	603.6
1859	BoLA-DRB3_01501	MSKLRTYVDDNFSGR	604.34
334	BoLA-DRB3_00101	AFNVVKGSAPARTDV	607.23
3582	BoLA-DRB3_02601	AFNVVKGSAPARTDV	607.98
329	BoLA-DRB3_00101	PAFQSAFNVVKGSAP	608.51
3109	BoLA-DRB3_02002	FMGDWAKGEFLKAGK	611.41
1936	BoLA-DRB3_01501	SEDKVPAQLEMASAI	611.95
813	BoLA-DRB3_01101	HKLLKLAAMGTAACA	612.92
1752	BoLA-DRB3_01501	QEFAKYDGHWIAAPV	613.35
3581	BoLA-DRB3_02601	SAFNVVKGSAPARTD	614.67
2613	BoLA-DRB3_01801	NFKAQGITPIAHGGQ	615.76
1022	BoLA-DRB3_01101	FYKKAFIDLDPEALG	615.83
828	BoLA-DRB3_01101	LLAGMAPVANAQEKQ	616.07	<= WB
640	BoLA-DRB3_01001	RMSKLRTYVDDNFSG	617.58
3046	BoLA-DRB3_02002	LSFGPDFYKKAFIDL	618.1
790	BoLA-DRB3_01001	PAAVKNAIYDVVTRQ	618.71
3563	BoLA-DRB3_02601	KVPAQLEMASAIESP	619.34
368	BoLA-DRB3_00101	NSKGTLLGSMAHGYA	620.08
1749	BoLA-DRB3_01501	APLQEFAKYDGHWIA	620.94
3567	BoLA-DRB3_02601	QLEMASAIESPAFQS	621.15
2179	BoLA-DRB3_01601	WMWINKAALDKAGGK	621.85
2451	BoLA-DRB3_01801	ALLAGMAPVANAQEK	624.17
1431	BoLA-DRB3_01201	KAFIDLDPEALGSDT	624.37	<= WB
499	BoLA-DRB3_01001	MLGFDIRDWAEQGAL	625.16
1512	BoLA-DRB3_01201	GTQGAVTFNSDMFAM	627.23
2033	BoLA-DRB3_01601	LLKLAAMGTAACALL	627.4
3540	BoLA-DRB3_02601	YPGTQGAVTFNSDMF	627.48
2315	BoLA-DRB3_01601	EDFVCMRYPGTQGAV	628.82
3475	BoLA-DRB3_02601	TMKQAFDRMSKLRTY	630.19
597	BoLA-DRB3_01001	QPWQDATIFDAVVLS	630.59
2887	BoLA-DRB3_02002	SALEVLKKDLESKGI	631.21
3478	BoLA-DRB3_02601	QAFDRMSKLRTYVDD	632.9
1961	BoLA-DRB3_01501	VVKGSAPARTDVPDT	633.93
1520	BoLA-DRB3_01201	NSDMFAMFKVSEDKV	635.2	<= WB
2760	BoLA-DRB3_01801	SAIESPAFQSAFNVV	636.83
3486	BoLA-DRB3_02601	LRTYVDDNFSGRDWN	637.01
2337	BoLA-DRB3_01601	AMFKVSEDKVPAQLE	637.92
2445	BoLA-DRB3_01801	MGTAACALLAGMAPV	638.7
1917	BoLA-DRB3_01501	PGTQGAVTFNSDMFA	639.42
3322	BoLA-DRB3_02601	AMTVLRARVTAGNAP	640.09
2841	BoLA-DRB3_01801	SEDAVKELVAAVEAA	641.12
3340	BoLA-DRB3_02601	QMLGFDIRDWAEQGA	641.38
2170	BoLA-DRB3_01601	APVNIHSTNWMWINK	641.63
1828	BoLA-DRB3_01501	LSFGPDFYKKAFIDL	641.88
2105	BoLA-DRB3_01601	MTVLRARVTAGNAPT	645.41
2232	BoLA-DRB3_01601	VVLSFGPDFYKKAFI	645.92
1717	BoLA-DRB3_01501	MLGFDIRDWAEQGAL	648.39
146	BoLA-DRB3_00101	STNWMWINKAALDKA	649.26
2027	BoLA-DRB3_01501	LSSEDAVKELVAAVE	649.27
977	BoLA-DRB3_01101	PTNWDELIALLDNFK	651.17	<= WB
2421	BoLA-DRB3_01601	IYDVVTRQFNGQLSS	651.33
2241	BoLA-DRB3_01601	YKKAFIDLDPEALGS	652.37	<= WB
459	BoLA-DRB3_01001	DLESKGISWTDMPVA	652.84
1546	BoLA-DRB3_01201	SPAFQSAFNVVKGSA	653.47
3300	BoLA-DRB3_02601	KDLESKGISWTDMPV	655.36
787	BoLA-DRB3_01001	YANPAAVKNAIYDVV	656.36
3066	BoLA-DRB3_02002	GSDTMKQAFDRMSKL	659.9
2398	BoLA-DRB3_01601	NSKGTLLGSMAHGYA	660.36
2240	BoLA-DRB3_01601	FYKKAFIDLDPEALG	660.78
2171	BoLA-DRB3_01601	PVNIHSTNWMWINKA	662.5
2638	BoLA-DRB3_01801	VVLSFGPDFYKKAFI	662.77
3097	BoLA-DRB3_02002	SAMVIEGKAGVQFMG	663.31
460	BoLA-DRB3_01001	LESKGISWTDMPVAG	663.51
1890	BoLA-DRB3_01501	QFMGDWAKGEFLKAG	665.39
823	BoLA-DRB3_01101	TAACALLAGMAPVAN	665.42
678	BoLA-DRB3_01001	AKGEFLKAGKKPGED	665.9	<= WB
3101	BoLA-DRB3_02002	IEGKAGVQFMGDWAK	666.03
411	BoLA-DRB3_01001	KLAAMGTAACALLAG	667.14
461	BoLA-DRB3_01001	ESKGISWTDMPVAGG	668.58
1603	BoLA-DRB3_01201	AAVKNAIYDVVTRQF	668.6
1931	BoLA-DRB3_01501	AMFKVSEDKVPAQLE	668.94
2417	BoLA-DRB3_01601	VKNAIYDVVTRQFNG	671.56
3501	BoLA-DRB3_02601	LASAMVIEGKAGVQF	672.18
1468	BoLA-DRB3_01201	DWNLASAMVIEGKAG	674.11
527	BoLA-DRB3_01001	KVIPAPLQEFAKYDG	674.57
3217	BoLA-DRB3_02002	GSMAHGYANPAAVKN	675.16
1604	BoLA-DRB3_01201	AVKNAIYDVVTRQFN	675.64
3234	BoLA-DRB3_02002	YDVVTRQFNGQLSSE	676.03
814	BoLA-DRB3_01101	KLLKLAAMGTAACAL	676.44
1060	BoLA-DRB3_01101	GRDWNLASAMVIEGK	676.52
327	BoLA-DRB3_00101	ESPAFQSAFNVVKGS	676.55
1545	BoLA-DRB3_01201	ESPAFQSAFNVVKGS	679.87
887	BoLA-DRB3_01101	MTVLRARVTAGNAPT	680.58
596	BoLA-DRB3_01001	GQPWQDATIFDAVVL	681.88
1218	BoLA-DRB3_01101	EDAVKELVAAVEAAK	682.93	<= WB
1754	BoLA-DRB3_01501	FAKYDGHWIAAPVNI	683.26
668	BoLA-DRB3_01001	KAGVQFMGDWAKGEF	683.44
2763	BoLA-DRB3_01801	ESPAFQSAFNVVKGS	683.83
3555	BoLA-DRB3_02601	AMFKVSEDKVPAQLE	683.95
272	BoLA-DRB3_00101	AKGEFLKAGKKPGED	684.45	<= WB
2422	BoLA-DRB3_01601	YDVVTRQFNGQLSSE	686.87
2919	BoLA-DRB3_02002	VLRARVTAGNAPTAV	687.33
2333	BoLA-DRB3_01601	SDMFAMFKVSEDKVP	687.52
3639	BoLA-DRB3_02601	IYDVVTRQFNGQLSS	688.27
3045	BoLA-DRB3_02002	VLSFGPDFYKKAFID	688.7
1334	BoLA-DRB3_01201	KEGWEKVIPAPLQEF	692.49
3654	BoLA-DRB3_02601	EDAVKELVAAVEAAK	693.9
2416	BoLA-DRB3_01601	AVKNAIYDVVTRQFN	695.01
674	BoLA-DRB3_01001	MGDWAKGEFLKAGKK	695.57
1426	BoLA-DRB3_01201	PDFYKKAFIDLDPEA	696.34	<= WB
2524	BoLA-DRB3_01801	PTAVQMLGFDIRDWA	696.9
147	BoLA-DRB3_00101	TNWMWINKAALDKAG	698.4
3503	BoLA-DRB3_02601	SAMVIEGKAGVQFMG	699.84
3562	BoLA-DRB3_02601	DKVPAQLEMASAIES	700.25
3622	BoLA-DRB3_02601	LGSMAHGYANPAAVK	701.42
641	BoLA-DRB3_01001	MSKLRTYVDDNFSGR	702.54	<= WB
3476	BoLA-DRB3_02601	MKQAFDRMSKLRTYV	702.94
3369	BoLA-DRB3_02601	KVIPAPLQEFAKYDG	703.05
1009	BoLA-DRB3_01101	TIFDAVVLSFGPDFY	703.29
1937	BoLA-DRB3_01501	EDKVPAQLEMASAIE	703.89
371	BoLA-DRB3_00101	GTLLGSMAHGYANPA	704.15
2313	BoLA-DRB3_01601	PGEDFVCMRYPGTQG	704.97
2511	BoLA-DRB3_01801	MTVLRARVTAGNAPT	705.58
2859	BoLA-DRB3_02002	LAGMAPVANAQEKQN	708.72
788	BoLA-DRB3_01001	ANPAAVKNAIYDVVT	708.81
693	BoLA-DRB3_01001	FVCMRYPGTQGAVTF	709.7
3108	BoLA-DRB3_02002	QFMGDWAKGEFLKAG	710.97
3218	BoLA-DRB3_02002	SMAHGYANPAAVKNA	711.07
3032	BoLA-DRB3_02002	GQPWQDATIFDAVVL	711.49
1748	BoLA-DRB3_01501	PAPLQEFAKYDGHWI	712.65
2420	BoLA-DRB3_01601	AIYDVVTRQFNGQLS	714.44
3305	BoLA-DRB3_02601	KGISWTDMPVAGGGG	716.99
2262	BoLA-DRB3_01601	FDRMSKLRTYVDDNF	719.88
1346	BoLA-DRB3_01201	QEFAKYDGHWIAAPV	720.39
2418	BoLA-DRB3_01601	KNAIYDVVTRQFNGQ	724.2
1364	BoLA-DRB3_01201	STNWMWINKAALDKA	725.71
2316	BoLA-DRB3_01601	DFVCMRYPGTQGAVT	726.58
2162	BoLA-DRB3_01601	KYDGHWIAAPVNIHS	726.59
2756	BoLA-DRB3_01801	LEMASAIESPAFQSA	727.89
270	BoLA-DRB3_00101	DWAKGEFLKAGKKPG	729.11
3022	BoLA-DRB3_02002	AQGITPIAHGGQPWQ	729.29
1360	BoLA-DRB3_01201	VNIHSTNWMWINKAA	730.12
1335	BoLA-DRB3_01201	EGWEKVIPAPLQEFA	731.03
2419	BoLA-DRB3_01601	NAIYDVVTRQFNGQL	732.51
528	BoLA-DRB3_01001	VIPAPLQEFAKYDGH	734.5	<= WB
2603	BoLA-DRB3_01801	NWDELIALLDNFKAQ	734.71
1702	BoLA-DRB3_01501	LRARVTAGNAPTAVQ	735.43
1946	BoLA-DRB3_01501	MASAIESPAFQSAFN	739.29
2312	BoLA-DRB3_01601	KPGEDFVCMRYPGTQ	739.43
335	BoLA-DRB3_00101	FNVVKGSAPARTDVP	740.37
2586	BoLA-DRB3_01801	MWINKAALDKAGGKE	743.78
2737	BoLA-DRB3_01801	FNSDMFAMFKVSEDK	743.78
1345	BoLA-DRB3_01201	LQEFAKYDGHWIAAP	748.83	<= WB
1336	BoLA-DRB3_01201	GWEKVIPAPLQEFAK	749.3
1361	BoLA-DRB3_01201	NIHSTNWMWINKAAL	749.54
680	BoLA-DRB3_01001	GEFLKAGKKPGEDFV	750.49
2826	BoLA-DRB3_01801	AIYDVVTRQFNGQLS	751.81
2926	BoLA-DRB3_02002	AGNAPTAVQMLGFDI	752.92
1356	BoLA-DRB3_01201	IAAPVNIHSTNWMWI	754.24
1414	BoLA-DRB3_01201	ATIFDAVVLSFGPDF	755.86
75	BoLA-DRB3_00101	MTVLRARVTAGNAPT	756.12
2935	BoLA-DRB3_02002	MLGFDIRDWAEQGAL	756.85
2281	BoLA-DRB3_01601	WNLASAMVIEGKAGV	761.77
3021	BoLA-DRB3_02002	KAQGITPIAHGGQPW	763.43
1061	BoLA-DRB3_01101	RDWNLASAMVIEGKA	765.18
1059	BoLA-DRB3_01101	SGRDWNLASAMVIEG	765.28
1753	BoLA-DRB3_01501	EFAKYDGHWIAAPVN	766.58
3220	BoLA-DRB3_02002	AHGYANPAAVKNAIY	767.57
330	BoLA-DRB3_00101	AFQSAFNVVKGSAPA	768.62
2888	BoLA-DRB3_02002	ALEVLKKDLESKGIS	769.42
1544	BoLA-DRB3_01201	IESPAFQSAFNVVKG	771.81
2881	BoLA-DRB3_02002	TSGGEASALEVLKKD	773.95
1524	BoLA-DRB3_01201	FAMFKVSEDKVPAQL	775.77
2948	BoLA-DRB3_02002	ALGNLDTVASKEGWE	776.59
2875	BoLA-DRB3_02002	EVLHWWTSGGEASAL	778.29
3474	BoLA-DRB3_02601	DTMKQAFDRMSKLRT	779.12
2840	BoLA-DRB3_01801	SSEDAVKELVAAVEA	779.67
2147	BoLA-DRB3_01601	EGWEKVIPAPLQEFA	782.78
650	BoLA-DRB3_01001	DNFSGRDWNLASAMV	783.05
898	BoLA-DRB3_01101	NAPTAVQMLGFDIRD	785.93
1849	BoLA-DRB3_01501	SDTMKQAFDRMSKLR	787.83
2604	BoLA-DRB3_01801	WDELIALLDNFKAQG	788.68
462	BoLA-DRB3_01001	SKGISWTDMPVAGGG	789.19
2443	BoLA-DRB3_01801	AAMGTAACALLAGMA	792.34
1020	BoLA-DRB3_01101	PDFYKKAFIDLDPEA	795.92	<= WB
1219	BoLA-DRB3_01201	HKLLKLAAMGTAACA	797
2626	BoLA-DRB3_01801	GQPWQDATIFDAVVL	798.15
2401	BoLA-DRB3_01601	GTLLGSMAHGYANPA	798.61
960	BoLA-DRB3_01101	NWMWINKAALDKAGG	799.32
741	BoLA-DRB3_01001	FNVVKGSAPARTDVP	799.81
1012	BoLA-DRB3_01101	DAVVLSFGPDFYKKA	800.05
432	BoLA-DRB3_01001	AQEKQNVEVLHWWTS	800.29
68	BoLA-DRB3_00101	GGGGTEAMTVLRARV	800.36
1947	BoLA-DRB3_01501	ASAIESPAFQSAFNV	800.94
723	BoLA-DRB3_01001	PAQLEMASAIESPAF	802.83
1362	BoLA-DRB3_01201	IHSTNWMWINKAALD	803.47
2520	BoLA-DRB3_01801	AGNAPTAVQMLGFDI	804.97
1547	BoLA-DRB3_01201	PAFQSAFNVVKGSAP	807.71
1891	BoLA-DRB3_01501	FMGDWAKGEFLKAGK	808.03
2627	BoLA-DRB3_01801	QPWQDATIFDAVVLS	808.25
225	BoLA-DRB3_00101	SDTMKQAFDRMSKLR	808.84
2490	BoLA-DRB3_01801	LESKGISWTDMPVAG	808.94	<= WB
1789	BoLA-DRB3_01501	PTNWDELIALLDNFK	810.98
897	BoLA-DRB3_01101	GNAPTAVQMLGFDIR	811.34
3033	BoLA-DRB3_02002	QPWQDATIFDAVVLS	815.02
474	BoLA-DRB3_01001	GGGGTEAMTVLRARV	815.75
435	BoLA-DRB3_01001	KQNVEVLHWWTSGGE	816.41
3492	BoLA-DRB3_02601	DNFSGRDWNLASAMV	817.27
2489	BoLA-DRB3_01801	DLESKGISWTDMPVA	819.09
148	BoLA-DRB3_00101	NWMWINKAALDKAGG	819.41
1306	BoLA-DRB3_01201	PTAVQMLGFDIRDWA	820.15
1231	BoLA-DRB3_01201	ACALLAGMAPVANAQ	822.57
2145	BoLA-DRB3_01601	SKEGWEKVIPAPLQE	822.57
953	BoLA-DRB3_01101	PVNIHSTNWMWINKA	822.7
2301	BoLA-DRB3_01601	WAKGEFLKAGKKPGE	822.71
1217	BoLA-DRB3_01101	SEDAVKELVAAVEAA	823.76	<= WB
2228	BoLA-DRB3_01601	IFDAVVLSFGPDFYK	825.03
2016	BoLA-DRB3_01501	YDVVTRQFNGQLSSE	825.7
2568	BoLA-DRB3_01801	KYDGHWIAAPVNIHS	828.66
3583	BoLA-DRB3_02601	FNVVKGSAPARTDVP	828.74
1836	BoLA-DRB3_01501	KKAFIDLDPEALGSD	829.85
1691	BoLA-DRB3_01501	AGGGGTEAMTVLRAR	832.28
3504	BoLA-DRB3_02601	AMVIEGKAGVQFMGD	832.92
954	BoLA-DRB3_01101	VNIHSTNWMWINKAA	833.39
1365	BoLA-DRB3_01201	TNWMWINKAALDKAG	834.12
2166	BoLA-DRB3_01601	HWIAAPVNIHSTNWM	837.61
2770	BoLA-DRB3_01801	AFNVVKGSAPARTDV	837.84
1230	BoLA-DRB3_01201	AACALLAGMAPVANA	838.2
2172	BoLA-DRB3_01601	VNIHSTNWMWINKAA	840.28
1013	BoLA-DRB3_01101	AVVLSFGPDFYKKAF	840.51
1888	BoLA-DRB3_01501	GVQFMGDWAKGEFLK	841.91
1307	BoLA-DRB3_01201	TAVQMLGFDIRDWAE	842.33
2602	BoLA-DRB3_01801	TNWDELIALLDNFKA	843.16
326	BoLA-DRB3_00101	IESPAFQSAFNVVKG	844.97
3479	BoLA-DRB3_02601	AFDRMSKLRTYVDDN	848
1860	BoLA-DRB3_01501	SKLRTYVDDNFSGRD	850.11
1425	BoLA-DRB3_01201	GPDFYKKAFIDLDPE	850.96	<= WB
2362	BoLA-DRB3_01601	QSAFNVVKGSAPART	851.74
412	BoLA-DRB3_01001	LAAMGTAACALLAGM	852.74
1019	BoLA-DRB3_01101	GPDFYKKAFIDLDPE	853.44	<= WB
798	BoLA-DRB3_01001	YDVVTRQFNGQLSSE	856.25
1933	BoLA-DRB3_01501	FKVSEDKVPAQLEMA	860.29
815	BoLA-DRB3_01101	LLKLAAMGTAACALL	860.35
2690	BoLA-DRB3_01801	ASAMVIEGKAGVQFM	861.31
1344	BoLA-DRB3_01201	PLQEFAKYDGHWIAA	861.67
1337	BoLA-DRB3_01201	WEKVIPAPLQEFAKY	861.77
2645	BoLA-DRB3_01801	DFYKKAFIDLDPEAL	861.97
1351	BoLA-DRB3_01201	YDGHWIAAPVNIHST	862.63
2242	BoLA-DRB3_01601	KKAFIDLDPEALGSD	863.02	<= WB
1511	BoLA-DRB3_01201	PGTQGAVTFNSDMFA	863.09
3323	BoLA-DRB3_02601	MTVLRARVTAGNAPT	863.55
2239	BoLA-DRB3_01601	DFYKKAFIDLDPEAL	864.14
2569	BoLA-DRB3_01801	YDGHWIAAPVNIHST	864.21
333	BoLA-DRB3_00101	SAFNVVKGSAPARTD	868.67
3098	BoLA-DRB3_02002	AMVIEGKAGVQFMGD	876.11
1220	BoLA-DRB3_01201	KLLKLAAMGTAACAL	876.52
3513	BoLA-DRB3_02601	VQFMGDWAKGEFLKA	876.54
1848	BoLA-DRB3_01501	GSDTMKQAFDRMSKL	877.8
2962	BoLA-DRB3_02002	EKVIPAPLQEFAKYD	878.39
3223	BoLA-DRB3_02002	YANPAAVKNAIYDVV	879.04
1868	BoLA-DRB3_01501	DNFSGRDWNLASAMV	879.87
2332	BoLA-DRB3_01601	NSDMFAMFKVSEDKV	880.2
2764	BoLA-DRB3_01801	SPAFQSAFNVVKGSA	881.26
724	BoLA-DRB3_01001	AQLEMASAIESPAFQ	881.49
372	BoLA-DRB3_00101	TLLGSMAHGYANPAA	882.88
3462	BoLA-DRB3_02601	AFIDLDPEALGSDTM	883.57
2739	BoLA-DRB3_01801	SDMFAMFKVSEDKVP	883.86
756	BoLA-DRB3_01001	DTAFDACGKKAIADV	886.24
1350	BoLA-DRB3_01201	KYDGHWIAAPVNIHS	887.56
2034	BoLA-DRB3_01601	LKLAAMGTAACALLA	891.31
1543	BoLA-DRB3_01201	AIESPAFQSAFNVVK	895.01
1216	BoLA-DRB3_01101	SSEDAVKELVAAVEA	900.46	<= WB
1	BoLA-DRB3_00101	HKLLKLAAMGTAACA	900.86
2300	BoLA-DRB3_01601	DWAKGEFLKAGKKPG	902.62
2646	BoLA-DRB3_01801	FYKKAFIDLDPEALG	904.06
1352	BoLA-DRB3_01201	DGHWIAAPVNIHSTN	904.55	<= WB
1827	BoLA-DRB3_01501	VLSFGPDFYKKAFID	906.35
2169	BoLA-DRB3_01601	AAPVNIHSTNWMWIN	906.71
3065	BoLA-DRB3_02002	LGSDTMKQAFDRMSK	907.49
3653	BoLA-DRB3_02601	SEDAVKELVAAVEAA	907.85
631	BoLA-DRB3_01001	SDTMKQAFDRMSKLR	908.21
3628	BoLA-DRB3_02601	GYANPAAVKNAIYDV	909.59
1667	BoLA-DRB3_01501	EASALEVLKKDLESK	910.23
1605	BoLA-DRB3_01201	VKNAIYDVVTRQFNG	910.53
437	BoLA-DRB3_01001	NVEVLHWWTSGGEAS	915.25
3023	BoLA-DRB3_02002	QGITPIAHGGQPWQD	916.2
2118	BoLA-DRB3_01601	PTAVQMLGFDIRDWA	917.29
1602	BoLA-DRB3_01201	PAAVKNAIYDVVTRQ	918.92
2740	BoLA-DRB3_01801	DMFAMFKVSEDKVPA	921.27
2026	BoLA-DRB3_01501	QLSSEDAVKELVAAV	922.48
2963	BoLA-DRB3_02002	KVIPAPLQEFAKYDG	923.94
1353	BoLA-DRB3_01201	GHWIAAPVNIHSTNW	924.05
3219	BoLA-DRB3_02002	MAHGYANPAAVKNAI	925.26
928	BoLA-DRB3_01101	KEGWEKVIPAPLQEF	926.33
3452	BoLA-DRB3_02601	LSFGPDFYKKAFIDL	926.73
2880	BoLA-DRB3_02002	WTSGGEASALEVLKK	926.99
332	BoLA-DRB3_00101	QSAFNVVKGSAPART	927.63
3568	BoLA-DRB3_02601	LEMASAIESPAFQSA	927.64
2144	BoLA-DRB3_01601	ASKEGWEKVIPAPLQ	927.96
149	BoLA-DRB3_00101	WMWINKAALDKAGGK	928.39
757	BoLA-DRB3_01001	TAFDACGKKAIADVK	929
2491	BoLA-DRB3_01801	ESKGISWTDMPVAGG	930.37	<= WB
230	BoLA-DRB3_00101	QAFDRMSKLRTYVDD	930.85
1057	BoLA-DRB3_01101	NFSGRDWNLASAMVI	930.86
3221	BoLA-DRB3_02002	HGYANPAAVKNAIYD	930.87
1601	BoLA-DRB3_01201	NPAAVKNAIYDVVTR	931.46
2896	BoLA-DRB3_02002	LESKGISWTDMPVAG	933.55
2771	BoLA-DRB3_01801	FNVVKGSAPARTDVP	935.73
3236	BoLA-DRB3_02002	VVTRQFNGQLSSEDA	937.69
1308	BoLA-DRB3_01201	AVQMLGFDIRDWAEQ	937.73
2119	BoLA-DRB3_01601	TAVQMLGFDIRDWAE	938.3
1232	BoLA-DRB3_01201	CALLAGMAPVANAQE	938.51
2689	BoLA-DRB3_01801	LASAMVIEGKAGVQF	939.96
3437	BoLA-DRB3_02601	GGQPWQDATIFDAVV	941.45
2920	BoLA-DRB3_02002	LRARVTAGNAPTAVQ	942
2120	BoLA-DRB3_01601	AVQMLGFDIRDWAEQ	942.74
1424	BoLA-DRB3_01201	FGPDFYKKAFIDLDP	945.76
2908	BoLA-DRB3_02002	VAGGGGTEAMTVLRA	945.84
3623	BoLA-DRB3_02601	GSMAHGYANPAAVKN	948.81
1703	BoLA-DRB3_01501	RARVTAGNAPTAVQM	949.44
438	BoLA-DRB3_01001	VEVLHWWTSGGEASA	950.66
822	BoLA-DRB3_01101	GTAACALLAGMAPVA	952.03
1998	BoLA-DRB3_01501	LGSMAHGYANPAAVK	952.12
2157	BoLA-DRB3_01601	LQEFAKYDGHWIAAP	953.73
1221	BoLA-DRB3_01201	LLKLAAMGTAACALL	955.3
433	BoLA-DRB3_01001	QEKQNVEVLHWWTSG	955.59
415	BoLA-DRB3_01001	MGTAACALLAGMAPV	955.93
3332	BoLA-DRB3_02601	AGNAPTAVQMLGFDI	958.96
274	BoLA-DRB3_00101	GEFLKAGKKPGEDFV	961.84
2148	BoLA-DRB3_01601	GWEKVIPAPLQEFAK	963.7
1233	BoLA-DRB3_01201	ALLAGMAPVANAQEK	964.3
3034	BoLA-DRB3_02002	PWQDATIFDAVVLSF	964.86
700	BoLA-DRB3_01001	GTQGAVTFNSDMFAM	965.85
754	BoLA-DRB3_01001	VPDTAFDACGKKAIA	968.06
2572	BoLA-DRB3_01801	HWIAAPVNIHSTNWM	968.19
1363	BoLA-DRB3_01201	HSTNWMWINKAALDK	972.04
2518	BoLA-DRB3_01801	VTAGNAPTAVQMLGF	975.4
2809	BoLA-DRB3_01801	LLGSMAHGYANPAAV	975.6
526	BoLA-DRB3_01001	EKVIPAPLQEFAKYD	976.33
2567	BoLA-DRB3_01801	AKYDGHWIAAPVNIH	977.45
1109	BoLA-DRB3_01101	GAVTFNSDMFAMFKV	978.51
1682	BoLA-DRB3_01501	GISWTDMPVAGGGGT	979.69
1058	BoLA-DRB3_01101	FSGRDWNLASAMVIE	979.91
1347	BoLA-DRB3_01201	EFAKYDGHWIAAPVN	980.04
2303	BoLA-DRB3_01601	KGEFLKAGKKPGEDF	984.01
1410	BoLA-DRB3_01201	PWQDATIFDAVVLSF	985.28
422	BoLA-DRB3_01001	LLAGMAPVANAQEKQ	987.58
482	BoLA-DRB3_01001	TVLRARVTAGNAPTA	987.77
1650	BoLA-DRB3_01501	AQEKQNVEVLHWWTS	988.2
434	BoLA-DRB3_01001	EKQNVEVLHWWTSGG	988.25
1008	BoLA-DRB3_01101	ATIFDAVVLSFGPDF	988.44
1469	BoLA-DRB3_01201	WNLASAMVIEGKAGV	989.09
3031	BoLA-DRB3_02002	GGQPWQDATIFDAVV	990.56
720	BoLA-DRB3_01001	DKVPAQLEMASAIES	990.7
3410	BoLA-DRB3_02601	GKEPTNWDELIALLD	993.24
2	BoLA-DRB3_00101	KLLKLAAMGTAACAL	995.59
1023	BoLA-DRB3_01101	YKKAFIDLDPEALGS	996.83
2769	BoLA-DRB3_01801	SAFNVVKGSAPARTD	996.98
2768	BoLA-DRB3_01801	QSAFNVVKGSAPART	997.92
3412	BoLA-DRB3_02601	EPTNWDELIALLDNF	998.43
3222	BoLA-DRB3_02002	GYANPAAVKNAIYDV	1000.52
1040	BoLA-DRB3_01101	MKQAFDRMSKLRTYV	1000.7
3500	BoLA-DRB3_02601	NLASAMVIEGKAGVQ	1003.6
3341	BoLA-DRB3_02601	MLGFDIRDWAEQGAL	1005.62
1932	BoLA-DRB3_01501	MFKVSEDKVPAQLEM	1009.03
2363	BoLA-DRB3_01601	SAFNVVKGSAPARTD	1009.24
436	BoLA-DRB3_01001	QNVEVLHWWTSGGEA	1009.85
3411	BoLA-DRB3_02601	KEPTNWDELIALLDN	1010.66
490	BoLA-DRB3_01001	AGNAPTAVQMLGFDI	1010.75
904	BoLA-DRB3_01101	QMLGFDIRDWAEQGA	1011.2
2691	BoLA-DRB3_01801	SAMVIEGKAGVQFMG	1011.61
1548	BoLA-DRB3_01201	AFQSAFNVVKGSAPA	1011.89
2364	BoLA-DRB3_01601	AFNVVKGSAPARTDV	1012.02
2741	BoLA-DRB3_01801	MFAMFKVSEDKVPAQ	1014.15
1110	BoLA-DRB3_01101	AVTFNSDMFAMFKVS	1014.58
1668	BoLA-DRB3_01501	ASALEVLKKDLESKG	1014.97
721	BoLA-DRB3_01001	KVPAQLEMASAIESP	1015.32
2943	BoLA-DRB3_02002	WAEQGALGNLDTVAS	1017.84
1672	BoLA-DRB3_01501	EVLKKDLESKGISWT	1017.92
2525	BoLA-DRB3_01801	TAVQMLGFDIRDWAE	1021.35
630	BoLA-DRB3_01001	GSDTMKQAFDRMSKL	1023.44
3149	BoLA-DRB3_02002	AMFKVSEDKVPAQLE	1025.12
3330	BoLA-DRB3_02601	VTAGNAPTAVQMLGF	1027.27
3255	BoLA-DRB3_02601	AAMGTAACALLAGMA	1029.38
2003	BoLA-DRB3_01501	HGYANPAAVKNAIYD	1029.58
2938	BoLA-DRB3_02002	FDIRDWAEQGALGNL	1029.96
1456	BoLA-DRB3_01201	LRTYVDDNFSGRDWN	1030.3
675	BoLA-DRB3_01001	GDWAKGEFLKAGKKP	1030.62
3086	BoLA-DRB3_02002	DNFSGRDWNLASAMV	1032.42
1129	BoLA-DRB3_01101	PAQLEMASAIESPAF	1032.63
2876	BoLA-DRB3_02002	VLHWWTSGGEASALE	1032.96
3640	BoLA-DRB3_02601	YDVVTRQFNGQLSSE	1034.47
1883	BoLA-DRB3_01501	IEGKAGVQFMGDWAK	1034.91
2158	BoLA-DRB3_01601	QEFAKYDGHWIAAPV	1039.94
2765	BoLA-DRB3_01801	PAFQSAFNVVKGSAP	1040.85
2002	BoLA-DRB3_01501	AHGYANPAAVKNAIY	1040.97
1181	BoLA-DRB3_01101	SKGTLLGSMAHGYAN	1041.81
1665	BoLA-DRB3_01501	GGEASALEVLKKDLE	1042.82
961	BoLA-DRB3_01101	WMWINKAALDKAGGK	1043.76
1039	BoLA-DRB3_01101	TMKQAFDRMSKLRTY	1044.36
1887	BoLA-DRB3_01501	AGVQFMGDWAKGEFL	1045.57
1673	BoLA-DRB3_01501	VLKKDLESKGISWTD	1045.61
2253	BoLA-DRB3_01601	LGSDTMKQAFDRMSK	1046.89
829	BoLA-DRB3_01101	LAGMAPVANAQEKQN	1048.39	<= WB
3238	BoLA-DRB3_02002	TRQFNGQLSSEDAVK	1048.67
722	BoLA-DRB3_01001	VPAQLEMASAIESPA	1048.95
1229	BoLA-DRB3_01201	TAACALLAGMAPVAN	1050.04
414	BoLA-DRB3_01001	AMGTAACALLAGMAP	1050.24
413	BoLA-DRB3_01001	AAMGTAACALLAGMA	1050.85
2156	BoLA-DRB3_01601	PLQEFAKYDGHWIAA	1052.24
755	BoLA-DRB3_01001	PDTAFDACGKKAIAD	1052.25
1047	BoLA-DRB3_01101	MSKLRTYVDDNFSGR	1053.07
618	BoLA-DRB3_01001	KKAFIDLDPEALGSD	1053.18
145	BoLA-DRB3_00101	HSTNWMWINKAALDK	1053.78
1349	BoLA-DRB3_01201	AKYDGHWIAAPVNIH	1054.63
331	BoLA-DRB3_00101	FQSAFNVVKGSAPAR	1057.24
1892	BoLA-DRB3_01501	MGDWAKGEFLKAGKK	1058.35
1897	BoLA-DRB3_01501	KGEFLKAGKKPGEDF	1058.55
1535	BoLA-DRB3_01201	PAQLEMASAIESPAF	1059.01
1182	BoLA-DRB3_01101	KGTLLGSMAHGYANP	1060.23
3257	BoLA-DRB3_02601	MGTAACALLAGMAPV	1060.76
2402	BoLA-DRB3_01601	TLLGSMAHGYANPAA	1062.08
2738	BoLA-DRB3_01801	NSDMFAMFKVSEDKV	1062.75
1180	BoLA-DRB3_01101	NSKGTLLGSMAHGYA	1063.32
317	BoLA-DRB3_00101	PAQLEMASAIESPAF	1066.24
2570	BoLA-DRB3_01801	DGHWIAAPVNIHSTN	1068.99
1867	BoLA-DRB3_01501	DDNFSGRDWNLASAM	1070.78
463	BoLA-DRB3_01001	KGISWTDMPVAGGGG	1071.83
529	BoLA-DRB3_01001	IPAPLQEFAKYDGHW	1074.61	<= WB
1674	BoLA-DRB3_01501	LKKDLESKGISWTDM	1076.91
986	BoLA-DRB3_01101	LLDNFKAQGITPIAH	1080.6
3235	BoLA-DRB3_02002	DVVTRQFNGQLSSED	1081.99
1788	BoLA-DRB3_01501	EPTNWDELIALLDNF	1082.28
1411	BoLA-DRB3_01201	WQDATIFDAVVLSFG	1082.86
3328	BoLA-DRB3_02601	ARVTAGNAPTAVQML	1084.42
1354	BoLA-DRB3_01201	HWIAAPVNIHSTNWM	1084.98
1273	BoLA-DRB3_01201	ESKGISWTDMPVAGG	1085	<= WB
2415	BoLA-DRB3_01601	AAVKNAIYDVVTRQF	1090.9
2964	BoLA-DRB3_02002	VIPAPLQEFAKYDGH	1090.97
2558	BoLA-DRB3_01801	VIPAPLQEFAKYDGH	1091.15
3225	BoLA-DRB3_02002	NPAAVKNAIYDVVTR	1092
2347	BoLA-DRB3_01601	PAQLEMASAIESPAF	1093.13
1898	BoLA-DRB3_01501	GEFLKAGKKPGEDFV	1093.64
3652	BoLA-DRB3_02601	SSEDAVKELVAAVEA	1097.13
3641	BoLA-DRB3_02601	DVVTRQFNGQLSSED	1099.53
3624	BoLA-DRB3_02601	SMAHGYANPAAVKNA	1100.71
1062	BoLA-DRB3_01101	DWNLASAMVIEGKAG	1101.41
1666	BoLA-DRB3_01501	GEASALEVLKKDLES	1101.84
3226	BoLA-DRB3_02002	PAAVKNAIYDVVTRQ	1107.01
1272	BoLA-DRB3_01201	LESKGISWTDMPVAG	1107.99
3155	BoLA-DRB3_02002	EDKVPAQLEMASAIE	1108.99
3532	BoLA-DRB3_02601	GEDFVCMRYPGTQGA	1111.6
2895	BoLA-DRB3_02002	DLESKGISWTDMPVA	1111.77
2284	BoLA-DRB3_01601	ASAMVIEGKAGVQFM	1112.56
649	BoLA-DRB3_01001	DDNFSGRDWNLASAM	1112.9
2298	BoLA-DRB3_01601	MGDWAKGEFLKAGKK	1113.39
2233	BoLA-DRB3_01601	VLSFGPDFYKKAFID	1115.85
1641	BoLA-DRB3_01501	LAGMAPVANAQEKQN	1116.44
3117	BoLA-DRB3_02002	EFLKAGKKPGEDFVC	1120.91
2519	BoLA-DRB3_01801	TAGNAPTAVQMLGFD	1121.53
1366	BoLA-DRB3_01201	NWMWINKAALDKAGG	1121.88
2889	BoLA-DRB3_02002	LEVLKKDLESKGISW	1124.59
1934	BoLA-DRB3_01501	KVSEDKVPAQLEMAS	1124.91
2043	BoLA-DRB3_01601	ACALLAGMAPVANAQ	1126.09
2692	BoLA-DRB3_01801	AMVIEGKAGVQFMGD	1126.71
985	BoLA-DRB3_01101	ALLDNFKAQGITPIA	1128.58
929	BoLA-DRB3_01101	EGWEKVIPAPLQEFA	1129.02
2161	BoLA-DRB3_01601	AKYDGHWIAAPVNIH	1130.02
2816	BoLA-DRB3_01801	GYANPAAVKNAIYDV	1130.68
3530	BoLA-DRB3_02601	KPGEDFVCMRYPGTQ	1132.12
3529	BoLA-DRB3_02601	KKPGEDFVCMRYPGT	1133.79
1128	BoLA-DRB3_01101	VPAQLEMASAIESPA	1134
3325	BoLA-DRB3_02601	VLRARVTAGNAPTAV	1134.76
854	BoLA-DRB3_01101	GEASALEVLKKDLES	1135.13
780	BoLA-DRB3_01001	LGSMAHGYANPAAVK	1135.43
1198	BoLA-DRB3_01101	AVKNAIYDVVTRQFN	1135.52
1130	BoLA-DRB3_01101	AQLEMASAIESPAFQ	1137.25
1412	BoLA-DRB3_01201	QDATIFDAVVLSFGP	1138.05
1197	BoLA-DRB3_01101	AAVKNAIYDVVTRQF	1138.58
249	BoLA-DRB3_00101	RDWNLASAMVIEGKA	1139.26
725	BoLA-DRB3_01001	QLEMASAIESPAFQS	1141.25
1222	BoLA-DRB3_01201	LKLAAMGTAACALLA	1147.15
3206	BoLA-DRB3_02002	VKEANSKGTLLGSMA	1148.12
2168	BoLA-DRB3_01601	IAAPVNIHSTNWMWI	1152.5
1861	BoLA-DRB3_01501	KLRTYVDDNFSGRDW	1154.11
439	BoLA-DRB3_01001	EVLHWWTSGGEASAL	1154.79
3163	BoLA-DRB3_02002	EMASAIESPAFQSAF	1155.8
3556	BoLA-DRB3_02601	MFKVSEDKVPAQLEM	1156.06
1662	BoLA-DRB3_01501	WTSGGEASALEVLKK	1160.68
1804	BoLA-DRB3_01501	AQGITPIAHGGQPWQ	1162.41
853	BoLA-DRB3_01101	GGEASALEVLKKDLE	1162.99
2302	BoLA-DRB3_01601	AKGEFLKAGKKPGED	1164.44
2338	BoLA-DRB3_01601	MFKVSEDKVPAQLEM	1165.86
930	BoLA-DRB3_01101	GWEKVIPAPLQEFAK	1166.73
1775	BoLA-DRB3_01501	WINKAALDKAGGKEP	1167.79
1018	BoLA-DRB3_01101	FGPDFYKKAFIDLDP	1168.61
3237	BoLA-DRB3_02002	VTRQFNGQLSSEDAV	1169.25
3642	BoLA-DRB3_02601	VVTRQFNGQLSSEDA	1169.9
2492	BoLA-DRB3_01801	SKGISWTDMPVAGGG	1172.83	<= WB
1127	BoLA-DRB3_01101	KVPAQLEMASAIESP	1175.79
1215	BoLA-DRB3_01101	LSSEDAVKELVAAVE	1176.31
3024	BoLA-DRB3_02002	GITPIAHGGQPWQDA	1176.98
3265	BoLA-DRB3_02601	LAGMAPVANAQEKQN	1179.87
1600	BoLA-DRB3_01201	ANPAAVKNAIYDVVT	1182.59
2937	BoLA-DRB3_02002	GFDIRDWAEQGALGN	1182.73
1669	BoLA-DRB3_01501	SALEVLKKDLESKGI	1182.76
2688	BoLA-DRB3_01801	NLASAMVIEGKAGVQ	1185.22
2017	BoLA-DRB3_01501	DVVTRQFNGQLSSED	1185.81
3531	BoLA-DRB3_02601	PGEDFVCMRYPGTQG	1186.1
1014	BoLA-DRB3_01101	VVLSFGPDFYKKAFI	1186.67
2940	BoLA-DRB3_02002	IRDWAEQGALGNLDT	1186.9
318	BoLA-DRB3_00101	AQLEMASAIESPAFQ	1188.78
1126	BoLA-DRB3_01101	DKVPAQLEMASAIES	1190.28
1063	BoLA-DRB3_01101	WNLASAMVIEGKAGV	1191.73
2317	BoLA-DRB3_01601	FVCMRYPGTQGAVTF	1195.09
3224	BoLA-DRB3_02002	ANPAAVKNAIYDVVT	1196.32
2526	BoLA-DRB3_01801	AVQMLGFDIRDWAEQ	1196.58
1343	BoLA-DRB3_01201	APLQEFAKYDGHWIA	1196.71
1536	BoLA-DRB3_01201	AQLEMASAIESPAFQ	1196.98
2921	BoLA-DRB3_02002	RARVTAGNAPTAVQM	1197.45
642	BoLA-DRB3_01001	SKLRTYVDDNFSGRD	1198.25
483	BoLA-DRB3_01001	VLRARVTAGNAPTAV	1198.97
224	BoLA-DRB3_00101	GSDTMKQAFDRMSKL	1201.51
1305	BoLA-DRB3_01201	APTAVQMLGFDIRDW	1201.73
201	BoLA-DRB3_00101	AVVLSFGPDFYKKAF	1201.82
1651	BoLA-DRB3_01501	QEKQNVEVLHWWTSG	1202.46
2042	BoLA-DRB3_01601	AACALLAGMAPVANA	1202.7
681	BoLA-DRB3_01001	EFLKAGKKPGEDFVC	1202.83
2121	BoLA-DRB3_01601	VQMLGFDIRDWAEQG	1203.78
2397	BoLA-DRB3_01601	ANSKGTLLGSMAHGY	1204.65
2647	BoLA-DRB3_01801	YKKAFIDLDPEALGS	1205.09
952	BoLA-DRB3_01101	APVNIHSTNWMWINK	1205.97
1916	BoLA-DRB3_01501	YPGTQGAVTFNSDMF	1206.57
2902	BoLA-DRB3_02002	SWTDMPVAGGGGTEA	1206.85
1606	BoLA-DRB3_01201	KNAIYDVVTRQFNGQ	1209.27
786	BoLA-DRB3_01001	GYANPAAVKNAIYDV	1210.82
816	BoLA-DRB3_01101	LKLAAMGTAACALLA	1211.85
3626	BoLA-DRB3_02601	AHGYANPAAVKNAIY	1212.35
2827	BoLA-DRB3_01801	IYDVVTRQFNGQLSS	1212.55
1652	BoLA-DRB3_01501	EKQNVEVLHWWTSGG	1213.2
2993	BoLA-DRB3_02002	WINKAALDKAGGKEP	1216.36
3256	BoLA-DRB3_02601	AMGTAACALLAGMAP	1217.1
231	BoLA-DRB3_00101	AFDRMSKLRTYVDDN	1217.11
1895	BoLA-DRB3_01501	WAKGEFLKAGKKPGE	1217.52
1608	BoLA-DRB3_01201	AIYDVVTRQFNGQLS	1217.66
855	BoLA-DRB3_01101	EASALEVLKKDLESK	1218.98	<= WB
2643	BoLA-DRB3_01801	GPDFYKKAFIDLDPE	1219.15
1271	BoLA-DRB3_01201	DLESKGISWTDMPVA	1221.05
950	BoLA-DRB3_01101	IAAPVNIHSTNWMWI	1221.46
1847	BoLA-DRB3_01501	LGSDTMKQAFDRMSK	1222.4
3473	BoLA-DRB3_02601	SDTMKQAFDRMSKLR	1222.57
1675	BoLA-DRB3_01501	KKDLESKGISWTDMP	1223.1
1844	BoLA-DRB3_01501	PEALGSDTMKQAFDR	1223.43
812	BoLA-DRB3_01001	EDAVKELVAAVEAAK	1223.54
2311	BoLA-DRB3_01601	KKPGEDFVCMRYPGT	1223.84
3505	BoLA-DRB3_02601	MVIEGKAGVQFMGDW	1226.59
2573	BoLA-DRB3_01801	WIAAPVNIHSTNWMW	1234.32
2348	BoLA-DRB3_01601	AQLEMASAIESPAFQ	1238.94
2642	BoLA-DRB3_01801	FGPDFYKKAFIDLDP	1242.91
1590	BoLA-DRB3_01201	TLLGSMAHGYANPAA	1243.36
336	BoLA-DRB3_00101	NVVKGSAPARTDVPD	1243.53
1038	BoLA-DRB3_01101	DTMKQAFDRMSKLRT	1244.65
753	BoLA-DRB3_01001	DVPDTAFDACGKKAI	1246.54
2299	BoLA-DRB3_01601	GDWAKGEFLKAGKKP	1248.25
1664	BoLA-DRB3_01501	SGGEASALEVLKKDL	1248.49
880	BoLA-DRB3_01101	GGGGTEAMTVLRARV	1250.94
3327	BoLA-DRB3_02601	RARVTAGNAPTAVQM	1252.23
987	BoLA-DRB3_01101	LDNFKAQGITPIAHG	1253.58
556	BoLA-DRB3_01001	MWINKAALDKAGGKE	1255.47
367	BoLA-DRB3_00101	ANSKGTLLGSMAHGY	1258.75
3324	BoLA-DRB3_02601	TVLRARVTAGNAPTA	1260.19
2668	BoLA-DRB3_01801	FDRMSKLRTYVDDNF	1260.87
2283	BoLA-DRB3_01601	LASAMVIEGKAGVQF	1262.92
1552	BoLA-DRB3_01201	AFNVVKGSAPARTDV	1263.11
1592	BoLA-DRB3_01201	LGSMAHGYANPAAVK	1264.62
3326	BoLA-DRB3_02601	LRARVTAGNAPTAVQ	1264.78
2117	BoLA-DRB3_01601	APTAVQMLGFDIRDW	1264.85
1396	BoLA-DRB3_01201	FKAQGITPIAHGGQP	1266.6
571	BoLA-DRB3_01001	PTNWDELIALLDNFK	1269.69
1607	BoLA-DRB3_01201	NAIYDVVTRQFNGQL	1272.74
248	BoLA-DRB3_00101	GRDWNLASAMVIEGK	1274.26
2452	BoLA-DRB3_01801	LLAGMAPVANAQEKQ	1274.59
3514	BoLA-DRB3_02601	QFMGDWAKGEFLKAG	1275.14
1935	BoLA-DRB3_01501	VSEDKVPAQLEMASA	1276.77
2295	BoLA-DRB3_01601	VQFMGDWAKGEFLKA	1282.77
449	BoLA-DRB3_01001	EASALEVLKKDLESK	1283.35
2644	BoLA-DRB3_01801	PDFYKKAFIDLDPEA	1283.71
2571	BoLA-DRB3_01801	GHWIAAPVNIHSTNW	1285.17
1421	BoLA-DRB3_01201	VLSFGPDFYKKAFID	1286.24
3572	BoLA-DRB3_02601	SAIESPAFQSAFNVV	1287.13
2444	BoLA-DRB3_01801	AMGTAACALLAGMAP	1287.59
1837	BoLA-DRB3_01501	KAFIDLDPEALGSDT	1287.93
1591	BoLA-DRB3_01201	LLGSMAHGYANPAAV	1290.35
2243	BoLA-DRB3_01601	KAFIDLDPEALGSDT	1291.65
488	BoLA-DRB3_01001	VTAGNAPTAVQMLGF	1291.9
1183	BoLA-DRB3_01101	GTLLGSMAHGYANPA	1297.14
1432	BoLA-DRB3_01201	AFIDLDPEALGSDTM	1298.13
3491	BoLA-DRB3_02601	DDNFSGRDWNLASAM	1298.36
1550	BoLA-DRB3_01201	QSAFNVVKGSAPART	1298.45
3239	BoLA-DRB3_02002	RQFNGQLSSEDAVKE	1300.33
2939	BoLA-DRB3_02002	DIRDWAEQGALGNLD	1301.97
3030	BoLA-DRB3_02002	HGGQPWQDATIFDAV	1302.46
1845	BoLA-DRB3_01501	EALGSDTMKQAFDRM	1303.11
2949	BoLA-DRB3_02002	LGNLDTVASKEGWEK	1303.76
458	BoLA-DRB3_01001	KDLESKGISWTDMPV	1304.01
1846	BoLA-DRB3_01501	ALGSDTMKQAFDRMS	1306.57
699	BoLA-DRB3_01001	PGTQGAVTFNSDMFA	1306.69
1348	BoLA-DRB3_01201	FAKYDGHWIAAPVNI	1308.01
1609	BoLA-DRB3_01201	IYDVVTRQFNGQLSS	1310.02
2614	BoLA-DRB3_01801	FKAQGITPIAHGGQP	1313.01
2208	BoLA-DRB3_01601	FKAQGITPIAHGGQP	1319.78
3436	BoLA-DRB3_02601	HGGQPWQDATIFDAV	1326.36
1333	BoLA-DRB3_01201	SKEGWEKVIPAPLQE	1330.55
1843	BoLA-DRB3_01501	DPEALGSDTMKQAFD	1332.45
268	BoLA-DRB3_00101	MGDWAKGEFLKAGKK	1332.88
269	BoLA-DRB3_00101	GDWAKGEFLKAGKKP	1333.24
2669	BoLA-DRB3_01801	DRMSKLRTYVDDNFS	1339.1
1805	BoLA-DRB3_01501	QGITPIAHGGQPWQD	1339.88
2965	BoLA-DRB3_02002	IPAPLQEFAKYDGHW	1341.19
3533	BoLA-DRB3_02601	EDFVCMRYPGTQGAV	1341.55
2423	BoLA-DRB3_01601	DVVTRQFNGQLSSED	1345.68
664	BoLA-DRB3_01001	VIEGKAGVQFMGDWA	1346.86
1974	BoLA-DRB3_01501	DTAFDACGKKAIADV	1351.06
2044	BoLA-DRB3_01601	CALLAGMAPVANAQE	1353.37
586	BoLA-DRB3_01001	AQGITPIAHGGQPWQ	1353.74
1355	BoLA-DRB3_01201	WIAAPVNIHSTNWMW	1354.65
3472	BoLA-DRB3_02601	GSDTMKQAFDRMSKL	1357.46
325	BoLA-DRB3_00101	AIESPAFQSAFNVVK	1360.91
1423	BoLA-DRB3_01201	SFGPDFYKKAFIDLD	1362.22
1309	BoLA-DRB3_01201	VQMLGFDIRDWAEQG	1362.75
931	BoLA-DRB3_01101	WEKVIPAPLQEFAKY	1365.33
758	BoLA-DRB3_01001	AFDACGKKAIADVKE	1365.88
1409	BoLA-DRB3_01201	QPWQDATIFDAVVLS	1372.33
3164	BoLA-DRB3_02002	MASAIESPAFQSAFN	1372.87
2045	BoLA-DRB3_01601	ALLAGMAPVANAQEK	1374.49
1676	BoLA-DRB3_01501	KDLESKGISWTDMPV	1374.86
1690	BoLA-DRB3_01501	VAGGGGTEAMTVLRA	1375.96
3331	BoLA-DRB3_02601	TAGNAPTAVQMLGFD	1377.15
1589	BoLA-DRB3_01201	GTLLGSMAHGYANPA	1377.77
251	BoLA-DRB3_00101	WNLASAMVIEGKAGV	1379.36
713	BoLA-DRB3_01001	AMFKVSEDKVPAQLE	1380.6
67	BoLA-DRB3_00101	AGGGGTEAMTVLRAR	1381.44
1290	BoLA-DRB3_01201	TEAMTVLRARVTAGN	1381.57
976	BoLA-DRB3_01101	EPTNWDELIALLDNF	1382.74
3154	BoLA-DRB3_02002	SEDKVPAQLEMASAI	1385.99
1670	BoLA-DRB3_01501	ALEVLKKDLESKGIS	1389.65
2516	BoLA-DRB3_01801	ARVTAGNAPTAVQML	1391.61
3535	BoLA-DRB3_02601	FVCMRYPGTQGAVTF	1391.61
989	BoLA-DRB3_01101	NFKAQGITPIAHGGQ	1393.11
2759	BoLA-DRB3_01801	ASAIESPAFQSAFNV	1394.13
1199	BoLA-DRB3_01101	VKNAIYDVVTRQFNG	1394.65
2285	BoLA-DRB3_01601	SAMVIEGKAGVQFMG	1395.91
865	BoLA-DRB3_01101	DLESKGISWTDMPVA	1398.19
3099	BoLA-DRB3_02002	MVIEGKAGVQFMGDW	1398.91
1663	BoLA-DRB3_01501	TSGGEASALEVLKKD	1401.26
944	BoLA-DRB3_01101	KYDGHWIAAPVNIHS	1402.4
1534	BoLA-DRB3_01201	VPAQLEMASAIESPA	1402.42
3627	BoLA-DRB3_02601	HGYANPAAVKNAIYD	1403.19
1989	BoLA-DRB3_01501	KEANSKGTLLGSMAH	1403.84
3190	BoLA-DRB3_02002	VPDTAFDACGKKAIA	1404.39
1017	BoLA-DRB3_01101	SFGPDFYKKAFIDLD	1405.73
2936	BoLA-DRB3_02002	LGFDIRDWAEQGALG	1406.26
1549	BoLA-DRB3_01201	FQSAFNVVKGSAPAR	1407.26
1813	BoLA-DRB3_01501	GGQPWQDATIFDAVV	1409.98
1291	BoLA-DRB3_01201	EAMTVLRARVTAGNA	1411.26
200	BoLA-DRB3_00101	DAVVLSFGPDFYKKA	1412.97
1274	BoLA-DRB3_01201	SKGISWTDMPVAGGG	1413.11
3192	BoLA-DRB3_02002	DTAFDACGKKAIADV	1413.93
1007	BoLA-DRB3_01101	DATIFDAVVLSFGPD	1415.02
1610	BoLA-DRB3_01201	YDVVTRQFNGQLSSE	1415.37
1842	BoLA-DRB3_01501	LDPEALGSDTMKQAF	1417.1
2504	BoLA-DRB3_01801	GGGGTEAMTVLRARV	1418.76
1909	BoLA-DRB3_01501	EDFVCMRYPGTQGAV	1421.68
3534	BoLA-DRB3_02601	DFVCMRYPGTQGAVT	1422.2
2149	BoLA-DRB3_01601	WEKVIPAPLQEFAKY	1422.71
2159	BoLA-DRB3_01601	EFAKYDGHWIAAPVN	1423.96
88	BoLA-DRB3_00101	PTAVQMLGFDIRDWA	1428.39
1894	BoLA-DRB3_01501	DWAKGEFLKAGKKPG	1429.24
771	BoLA-DRB3_01001	KEANSKGTLLGSMAH	1431.95
3398	BoLA-DRB3_02601	MWINKAALDKAGGKE	1432.35
1806	BoLA-DRB3_01501	GITPIAHGGQPWQDA	1432.5
451	BoLA-DRB3_01001	SALEVLKKDLESKGI	1434.24
821	BoLA-DRB3_01101	MGTAACALLAGMAPV	1434.24
1551	BoLA-DRB3_01201	SAFNVVKGSAPARTD	1435.3
1332	BoLA-DRB3_01201	ASKEGWEKVIPAPLQ	1435.95
2265	BoLA-DRB3_01601	MSKLRTYVDDNFSGR	1436.01
448	BoLA-DRB3_01001	GEASALEVLKKDLES	1437.16
2167	BoLA-DRB3_01601	WIAAPVNIHSTNWMW	1440.01
951	BoLA-DRB3_01101	AAPVNIHSTNWMWIN	1440.12
1671	BoLA-DRB3_01501	LEVLKKDLESKGISW	1443.11
3329	BoLA-DRB3_02601	RVTAGNAPTAVQMLG	1443.55
373	BoLA-DRB3_00101	LLGSMAHGYANPAAV	1445.79
2730	BoLA-DRB3_01801	GTQGAVTFNSDMFAM	1448.78
450	BoLA-DRB3_01001	ASALEVLKKDLESKG	1451.71	<= WB
1131	BoLA-DRB3_01101	QLEMASAIESPAFQS	1453
1653	BoLA-DRB3_01501	KQNVEVLHWWTSGGE	1454.98
2297	BoLA-DRB3_01601	FMGDWAKGEFLKAGK	1456.02
2227	BoLA-DRB3_01601	TIFDAVVLSFGPDFY	1458.1
144	BoLA-DRB3_00101	IHSTNWMWINKAALD	1459.57
1999	BoLA-DRB3_01501	GSMAHGYANPAAVKN	1460.35
1108	BoLA-DRB3_01101	QGAVTFNSDMFAMFK	1461.63
1367	BoLA-DRB3_01201	WMWINKAALDKAGGK	1463
2365	BoLA-DRB3_01601	FNVVKGSAPARTDVP	1463.11
2839	BoLA-DRB3_01801	LSSEDAVKELVAAVE	1467.46
1975	BoLA-DRB3_01501	TAFDACGKKAIADVK	1467.73
648	BoLA-DRB3_01001	VDDNFSGRDWNLASA	1468.55
3200	BoLA-DRB3_02002	KKAIADVKEANSKGT	1469.89
2238	BoLA-DRB3_01601	PDFYKKAFIDLDPEA	1471.8
856	BoLA-DRB3_01101	ASALEVLKKDLESKG	1474.11	<= WB
2641	BoLA-DRB3_01801	SFGPDFYKKAFIDLD	1475.64
2749	BoLA-DRB3_01801	EDKVPAQLEMASAIE	1476.36
3511	BoLA-DRB3_02601	AGVQFMGDWAKGEFL	1476.68
1553	BoLA-DRB3_01201	FNVVKGSAPARTDVP	1476.73
1289	BoLA-DRB3_01201	GTEAMTVLRARVTAG	1478.33
319	BoLA-DRB3_00101	QLEMASAIESPAFQS	1479.72
2035	BoLA-DRB3_01601	KLAAMGTAACALLAG	1480.57
3651	BoLA-DRB3_02601	LSSEDAVKELVAAVE	1484.91
975	BoLA-DRB3_01101	KEPTNWDELIALLDN	1486.68
3512	BoLA-DRB3_02601	GVQFMGDWAKGEFLK	1486.71
2018	BoLA-DRB3_01501	VVTRQFNGQLSSEDA	1487.71
2349	BoLA-DRB3_01601	QLEMASAIESPAFQS	1488.34
1228	BoLA-DRB3_01201	GTAACALLAGMAPVA	1488.9
2748	BoLA-DRB3_01801	SEDKVPAQLEMASAI	1488.94
202	BoLA-DRB3_00101	VVLSFGPDFYKKAFI	1489.65
3178	BoLA-DRB3_02002	NVVKGSAPARTDVPD	1491.13
2941	BoLA-DRB3_02002	RDWAEQGALGNLDTV	1492.78
1896	BoLA-DRB3_01501	AKGEFLKAGKKPGED	1492.82
3515	BoLA-DRB3_02601	FMGDWAKGEFLKAGK	1492.99
116	BoLA-DRB3_00101	KEGWEKVIPAPLQEF	1496.87
1588	BoLA-DRB3_01201	KGTLLGSMAHGYANP	1497.48
1647	BoLA-DRB3_01501	VANAQEKQNVEVLHW	1500
3191	BoLA-DRB3_02002	PDTAFDACGKKAIAD	1500.29
1642	BoLA-DRB3_01501	AGMAPVANAQEKQNV	1500.89
3199	BoLA-DRB3_02002	GKKAIADVKEANSKG	1501.07
2757	BoLA-DRB3_01801	EMASAIESPAFQSAF	1501.81
3643	BoLA-DRB3_02601	VTRQFNGQLSSEDAV	1502.27
2742	BoLA-DRB3_01801	FAMFKVSEDKVPAQL	1504.42
143	BoLA-DRB3_00101	NIHSTNWMWINKAAL	1505.51
1624	BoLA-DRB3_01201	EDAVKELVAAVEAAK	1510.89
1803	BoLA-DRB3_01501	KAQGITPIAHGGQPW	1514.38
1587	BoLA-DRB3_01201	SKGTLLGSMAHGYAN	1514.92
2296	BoLA-DRB3_01601	QFMGDWAKGEFLKAG	1517.28
1525	BoLA-DRB3_01201	AMFKVSEDKVPAQLE	1520.08
1988	BoLA-DRB3_01501	VKEANSKGTLLGSMA	1520.98
1413	BoLA-DRB3_01201	DATIFDAVVLSFGPD	1526.65
456	BoLA-DRB3_01001	LKKDLESKGISWTDM	1526.95
867	BoLA-DRB3_01101	ESKGISWTDMPVAGG	1527.84	<= WB
3	BoLA-DRB3_00101	LLKLAAMGTAACALL	1528.14
2236	BoLA-DRB3_01601	FGPDFYKKAFIDLDP	1530.8
1107	BoLA-DRB3_01101	TQGAVTFNSDMFAMF	1533.79
1661	BoLA-DRB3_01501	WWTSGGEASALEVLK	1535.3
3193	BoLA-DRB3_02002	TAFDACGKKAIADVK	1535.8
629	BoLA-DRB3_01001	LGSDTMKQAFDRMSK	1536.23
316	BoLA-DRB3_00101	VPAQLEMASAIESPA	1537.11
1886	BoLA-DRB3_01501	KAGVQFMGDWAKGEF	1538.19
820	BoLA-DRB3_01101	AMGTAACALLAGMAP	1540.36
587	BoLA-DRB3_01001	QGITPIAHGGQPWQD	1542.48
3165	BoLA-DRB3_02002	ASAIESPAFQSAFNV	1543.46
2234	BoLA-DRB3_01601	LSFGPDFYKKAFIDL	1546.1
3560	BoLA-DRB3_02601	SEDKVPAQLEMASAI	1549.32
1537	BoLA-DRB3_01201	QLEMASAIESPAFQS	1550.89
275	BoLA-DRB3_00101	EFLKAGKKPGEDFVC	1553.68
440	BoLA-DRB3_01001	VLHWWTSGGEASALE	1553.98
2403	BoLA-DRB3_01601	LLGSMAHGYANPAAV	1555.5
1648	BoLA-DRB3_01501	ANAQEKQNVEVLHWW	1557.94
1599	BoLA-DRB3_01201	YANPAAVKNAIYDVV	1562.65
1911	BoLA-DRB3_01501	FVCMRYPGTQGAVTF	1564.16
1179	BoLA-DRB3_01101	ANSKGTLLGSMAHGY	1566.61
2877	BoLA-DRB3_02002	LHWWTSGGEASALEV	1566.71
2566	BoLA-DRB3_01801	FAKYDGHWIAAPVNI	1567.48
2346	BoLA-DRB3_01601	VPAQLEMASAIESPA	1569.07
3150	BoLA-DRB3_02002	MFKVSEDKVPAQLEM	1569.07
3561	BoLA-DRB3_02601	EDKVPAQLEMASAIE	1569.22
3064	BoLA-DRB3_02002	ALGSDTMKQAFDRMS	1570.36
447	BoLA-DRB3_01001	GGEASALEVLKKDLE	1570.5
250	BoLA-DRB3_00101	DWNLASAMVIEGKAG	1570.52
252	BoLA-DRB3_00101	NLASAMVIEGKAGVQ	1570.89
772	BoLA-DRB3_01001	EANSKGTLLGSMAHG	1573.73
1338	BoLA-DRB3_01201	EKVIPAPLQEFAKYD	1573.75
1593	BoLA-DRB3_01201	GSMAHGYANPAAVKN	1575.57
2772	BoLA-DRB3_01801	NVVKGSAPARTDVPD	1575.69
2155	BoLA-DRB3_01601	APLQEFAKYDGHWIA	1578.64
1908	BoLA-DRB3_01501	GEDFVCMRYPGTQGA	1581.7
927	BoLA-DRB3_01101	SKEGWEKVIPAPLQE	1582.81
253	BoLA-DRB3_00101	LASAMVIEGKAGVQF	1589.32
1980	BoLA-DRB3_01501	CGKKAIADVKEANSK	1590.81
1899	BoLA-DRB3_01501	EFLKAGKKPGEDFVC	1592.99
3280	BoLA-DRB3_02601	VEVLHWWTSGGEASA	1593.52
1024	BoLA-DRB3_01101	KKAFIDLDPEALGSD	1594.49
2670	BoLA-DRB3_01801	RMSKLRTYVDDNFSG	1598.74
1288	BoLA-DRB3_01201	GGTEAMTVLRARVTA	1602.34
489	BoLA-DRB3_01001	TAGNAPTAVQMLGFD	1605.25
3510	BoLA-DRB3_02601	KAGVQFMGDWAKGEF	1605.84
2493	BoLA-DRB3_01801	KGISWTDMPVAGGGG	1607.55
585	BoLA-DRB3_01001	KAQGITPIAHGGQPW	1609.43
3274	BoLA-DRB3_02601	AQEKQNVEVLHWWTS	1612.21
2282	BoLA-DRB3_01601	NLASAMVIEGKAGVQ	1614.2
254	BoLA-DRB3_00101	ASAMVIEGKAGVQFM	1615.5
665	BoLA-DRB3_01001	IEGKAGVQFMGDWAK	1615.52
2041	BoLA-DRB3_01601	TAACALLAGMAPVAN	1617.16
1866	BoLA-DRB3_01501	VDDNFSGRDWNLASA	1617.86
2000	BoLA-DRB3_01501	SMAHGYANPAAVKNA	1618.42
799	BoLA-DRB3_01001	DVVTRQFNGQLSSED	1619.82
2304	BoLA-DRB3_01601	GEFLKAGKKPGEDFV	1622.17
945	BoLA-DRB3_01101	YDGHWIAAPVNIHST	1622.22
3279	BoLA-DRB3_02601	NVEVLHWWTSGGEAS	1624.61
1787	BoLA-DRB3_01501	KEPTNWDELIALLDN	1625.47
1292	BoLA-DRB3_01201	AMTVLRARVTAGNAP	1627.02
926	BoLA-DRB3_01101	ASKEGWEKVIPAPLQ	1630.32
3085	BoLA-DRB3_02002	DDNFSGRDWNLASAM	1631.41
2766	BoLA-DRB3_01801	AFQSAFNVVKGSAPA	1633.41
2512	BoLA-DRB3_01801	TVLRARVTAGNAPTA	1633.67
3370	BoLA-DRB3_02601	VIPAPLQEFAKYDGH	1634.01
2324	BoLA-DRB3_01601	GTQGAVTFNSDMFAM	1634.4
3569	BoLA-DRB3_02601	EMASAIESPAFQSAF	1634.68
3435	BoLA-DRB3_02601	AHGGQPWQDATIFDA	1635.9
988	BoLA-DRB3_01101	DNFKAQGITPIAHGG	1637.1
1786	BoLA-DRB3_01501	GKEPTNWDELIALLD	1640.33
866	BoLA-DRB3_01101	LESKGISWTDMPVAG	1642.02
2143	BoLA-DRB3_01601	VASKEGWEKVIPAPL	1643.57
726	BoLA-DRB3_01001	LEMASAIESPAFQSA	1644.28
1586	BoLA-DRB3_01201	NSKGTLLGSMAHGYA	1646.41
1990	BoLA-DRB3_01501	EANSKGTLLGSMAHG	1647.59
484	BoLA-DRB3_01001	LRARVTAGNAPTAVQ	1649.39
170	BoLA-DRB3_00101	ELIALLDNFKAQGIT	1651.37
454	BoLA-DRB3_01001	EVLKKDLESKGISWT	1653.54
1807	BoLA-DRB3_01501	ITPIAHGGQPWQDAT	1653.86
3306	BoLA-DRB3_02601	GISWTDMPVAGGGGT	1654.65
431	BoLA-DRB3_01001	NAQEKQNVEVLHWWT	1655.56
453	BoLA-DRB3_01001	LEVLKKDLESKGISW	1658.3
1729	BoLA-DRB3_01501	GALGNLDTVASKEGW	1661.91
3198	BoLA-DRB3_02002	CGKKAIADVKEANSK	1662.04
1660	BoLA-DRB3_01501	HWWTSGGEASALEVL	1662.09
2758	BoLA-DRB3_01801	MASAIESPAFQSAFN	1663.1
452	BoLA-DRB3_01001	ALEVLKKDLESKGIS	1665.5
3277	BoLA-DRB3_02601	KQNVEVLHWWTSGGE	1669.34
455	BoLA-DRB3_01001	VLKKDLESKGISWTD	1671.05
141	BoLA-DRB3_00101	PVNIHSTNWMWINKA	1672.43
3584	BoLA-DRB3_02601	NVVKGSAPARTDVPD	1672.47
643	BoLA-DRB3_01001	KLRTYVDDNFSGRDW	1673.01
817	BoLA-DRB3_01101	KLAAMGTAACALLAG	1679.12
2693	BoLA-DRB3_01801	MVIEGKAGVQFMGDW	1680.01
1910	BoLA-DRB3_01501	DFVCMRYPGTQGAVT	1681.72
3571	BoLA-DRB3_02601	ASAIESPAFQSAFNV	1682.27
3078	BoLA-DRB3_02002	SKLRTYVDDNFSGRD	1682.79
800	BoLA-DRB3_01001	VVTRQFNGQLSSEDA	1683.58
2263	BoLA-DRB3_01601	DRMSKLRTYVDDNFS	1685.18
1005	BoLA-DRB3_01101	WQDATIFDAVVLSFG	1685.44
1973	BoLA-DRB3_01501	PDTAFDACGKKAIAD	1688.32
2235	BoLA-DRB3_01601	SFGPDFYKKAFIDLD	1688.43
1184	BoLA-DRB3_01101	TLLGSMAHGYANPAA	1689.29
2292	BoLA-DRB3_01601	KAGVQFMGDWAKGEF	1691.5
89	BoLA-DRB3_00101	TAVQMLGFDIRDWAE	1691.83
1728	BoLA-DRB3_01501	QGALGNLDTVASKEG	1692.2
1533	BoLA-DRB3_01201	KVPAQLEMASAIESP	1693.3
3136	BoLA-DRB3_02002	GTQGAVTFNSDMFAM	1694.19
1655	BoLA-DRB3_01501	NVEVLHWWTSGGEAS	1695.17
3516	BoLA-DRB3_02601	MGDWAKGEFLKAGKK	1697.33
1726	BoLA-DRB3_01501	AEQGALGNLDTVASK	1698.78
784	BoLA-DRB3_01001	AHGYANPAAVKNAIY	1702.02
2513	BoLA-DRB3_01801	VLRARVTAGNAPTAV	1702.98
974	BoLA-DRB3_01101	GKEPTNWDELIALLD	1703.7
2264	BoLA-DRB3_01601	RMSKLRTYVDDNFSG	1704.67
3343	BoLA-DRB3_02601	GFDIRDWAEQGALGN	1705.82
3350	BoLA-DRB3_02601	AEQGALGNLDTVASK	1706.11
172	BoLA-DRB3_00101	IALLDNFKAQGITPI	1708.02
150	BoLA-DRB3_00101	MWINKAALDKAGGKE	1708.37
1972	BoLA-DRB3_01501	VPDTAFDACGKKAIA	1710.83
2294	BoLA-DRB3_01601	GVQFMGDWAKGEFLK	1712.12
3166	BoLA-DRB3_02002	SAIESPAFQSAFNVV	1712.14
619	BoLA-DRB3_01001	KAFIDLDPEALGSDT	1713.24
3351	BoLA-DRB3_02601	EQGALGNLDTVASKE	1717.89
3625	BoLA-DRB3_02601	MAHGYANPAAVKNAI	1719.36
1656	BoLA-DRB3_01501	VEVLHWWTSGGEASA	1719.94
1718	BoLA-DRB3_01501	LGFDIRDWAEQGALG	1727.46
3281	BoLA-DRB3_02601	EVLHWWTSGGEASAL	1727.62
2671	BoLA-DRB3_01801	MSKLRTYVDDNFSGR	1728.28
943	BoLA-DRB3_01101	AKYDGHWIAAPVNIH	1730.26
2860	BoLA-DRB3_02002	AGMAPVANAQEKQNV	1730.65
3057	BoLA-DRB3_02002	FIDLDPEALGSDTMK	1733.75
1981	BoLA-DRB3_01501	GKKAIADVKEANSKG	1736.19
3240	BoLA-DRB3_02002	QFNGQLSSEDAVKEL	1738.78
2098	BoLA-DRB3_01601	GGGGTEAMTVLRARV	1741.29
1649	BoLA-DRB3_01501	NAQEKQNVEVLHWWT	1743.23
1727	BoLA-DRB3_01501	EQGALGNLDTVASKE	1744.19
781	BoLA-DRB3_01001	GSMAHGYANPAAVKN	1745.91
1200	BoLA-DRB3_01101	KNAIYDVVTRQFNGQ	1746.49
2424	BoLA-DRB3_01601	VVTRQFNGQLSSEDA	1747.31
811	BoLA-DRB3_01001	SEDAVKELVAAVEAA	1748.16
1982	BoLA-DRB3_01501	KKAIADVKEANSKGT	1749.96
2436	BoLA-DRB3_01601	EDAVKELVAAVEAAK	1755.13
169	BoLA-DRB3_00101	DELIALLDNFKAQGI	1758.71
2266	BoLA-DRB3_01601	SKLRTYVDDNFSGRD	1759.68
1006	BoLA-DRB3_01101	QDATIFDAVVLSFGP	1763.16
2404	BoLA-DRB3_01601	LGSMAHGYANPAAVK	1767.86
3506	BoLA-DRB3_02601	VIEGKAGVQFMGDWA	1768.44
3316	BoLA-DRB3_02601	GGGGTEAMTVLRARV	1769.17
2601	BoLA-DRB3_01801	PTNWDELIALLDNFK	1769.28
2237	BoLA-DRB3_01601	GPDFYKKAFIDLDPE	1770.72
1304	BoLA-DRB3_01201	NAPTAVQMLGFDIRD	1771.46
3342	BoLA-DRB3_02601	LGFDIRDWAEQGALG	1772.31
1408	BoLA-DRB3_01201	GQPWQDATIFDAVVL	1772.52
430	BoLA-DRB3_01001	ANAQEKQNVEVLHWW	1778.11
2625	BoLA-DRB3_01801	GGQPWQDATIFDAVV	1778.55
232	BoLA-DRB3_00101	FDRMSKLRTYVDDNF	1790.6
2023	BoLA-DRB3_01501	FNGQLSSEDAVKELV	1793.2
1731	BoLA-DRB3_01501	LGNLDTVASKEGWEK	1794.13
2564	BoLA-DRB3_01801	QEFAKYDGHWIAAPV	1795.74
1987	BoLA-DRB3_01501	DVKEANSKGTLLGSM	1796.46
2648	BoLA-DRB3_01801	KKAFIDLDPEALGSD	1798.95
730	BoLA-DRB3_01001	SAIESPAFQSAFNVV	1802.46
1383	BoLA-DRB3_01201	PTNWDELIALLDNFK	1803.78
245	BoLA-DRB3_00101	NFSGRDWNLASAMVI	1807.73
905	BoLA-DRB3_01101	MLGFDIRDWAEQGAL	1810.02
1209	BoLA-DRB3_01101	RQFNGQLSSEDAVKE	1812.39
2024	BoLA-DRB3_01501	NGQLSSEDAVKELVA	1812.62
1223	BoLA-DRB3_01201	KLAAMGTAACALLAG	1813.53
2665	BoLA-DRB3_01801	KQAFDRMSKLRTYVD	1814.78
41	BoLA-DRB3_00101	GGEASALEVLKKDLE	1818.81
199	BoLA-DRB3_00101	FDAVVLSFGPDFYKK	1819.42
2293	BoLA-DRB3_01601	AGVQFMGDWAKGEFL	1822.77
1132	BoLA-DRB3_01101	LEMASAIESPAFQSA	1823.58
3463	BoLA-DRB3_02601	FIDLDPEALGSDTMK	1823.72
90	BoLA-DRB3_00101	AVQMLGFDIRDWAEQ	1824.25
2664	BoLA-DRB3_01801	MKQAFDRMSKLRTYV	1825.95
1445	BoLA-DRB3_01201	TMKQAFDRMSKLRTY	1829.29
3189	BoLA-DRB3_02002	DVPDTAFDACGKKAI	1832.29
1234	BoLA-DRB3_01201	LLAGMAPVANAQEKQ	1832.56
588	BoLA-DRB3_01001	GITPIAHGGQPWQDA	1832.7
43	BoLA-DRB3_00101	EASALEVLKKDLESK	1834.49
1287	BoLA-DRB3_01201	GGGTEAMTVLRARVT	1836.39
2517	BoLA-DRB3_01801	RVTAGNAPTAVQMLG	1837.11
1657	BoLA-DRB3_01501	EVLHWWTSGGEASAL	1841.35
1594	BoLA-DRB3_01201	SMAHGYANPAAVKNA	1843.04
1331	BoLA-DRB3_01201	VASKEGWEKVIPAPL	1847.07
2286	BoLA-DRB3_01601	AMVIEGKAGVQFMGD	1851.58
486	BoLA-DRB3_01001	ARVTAGNAPTAVQML	1852.74
1037	BoLA-DRB3_01101	SDTMKQAFDRMSKLR	1853.3
1812	BoLA-DRB3_01501	HGGQPWQDATIFDAV	1853.5
1201	BoLA-DRB3_01101	NAIYDVVTRQFNGQL	1857.23
246	BoLA-DRB3_00101	FSGRDWNLASAMVIE	1858.68
868	BoLA-DRB3_01101	SKGISWTDMPVAGGG	1859.16	<= WB
1444	BoLA-DRB3_01201	DTMKQAFDRMSKLRT	1860.25
4	BoLA-DRB3_00101	LKLAAMGTAACALLA	1867.25
3352	BoLA-DRB3_02601	QGALGNLDTVASKEG	1868.28
500	BoLA-DRB3_01001	LGFDIRDWAEQGALG	1870.02
1643	BoLA-DRB3_01501	GMAPVANAQEKQNVE	1873.95
3194	BoLA-DRB3_02002	AFDACGKKAIADVKE	1879.82
2838	BoLA-DRB3_01801	QLSSEDAVKELVAAV	1882.46
3490	BoLA-DRB3_02601	VDDNFSGRDWNLASA	1883.93
647	BoLA-DRB3_01001	YVDDNFSGRDWNLAS	1886.25
3100	BoLA-DRB3_02002	VIEGKAGVQFMGDWA	1888.22
1730	BoLA-DRB3_01501	ALGNLDTVASKEGWE	1891.98
2922	BoLA-DRB3_02002	ARVTAGNAPTAVQML	1896.63
682	BoLA-DRB3_01001	FLKAGKKPGEDFVCM	1897
117	BoLA-DRB3_00101	EGWEKVIPAPLQEFA	1899.81
1865	BoLA-DRB3_01501	YVDDNFSGRDWNLAS	1900.8
841	BoLA-DRB3_01101	KQNVEVLHWWTSGGE	1901.27
1036	BoLA-DRB3_01101	GSDTMKQAFDRMSKL	1902.18
3644	BoLA-DRB3_02601	TRQFNGQLSSEDAVK	1904.13
2474	BoLA-DRB3_01801	WTSGGEASALEVLKK	1905.47
1611	BoLA-DRB3_01201	DVVTRQFNGQLSSED	1905.54
1654	BoLA-DRB3_01501	QNVEVLHWWTSGGEA	1906.01
1206	BoLA-DRB3_01101	VVTRQFNGQLSSEDA	1906.44
501	BoLA-DRB3_01001	GFDIRDWAEQGALGN	1916.64
714	BoLA-DRB3_01001	MFKVSEDKVPAQLEM	1916.99
946	BoLA-DRB3_01101	DGHWIAAPVNIHSTN	1917.66
3570	BoLA-DRB3_02601	MASAIESPAFQSAFN	1918.22
464	BoLA-DRB3_01001	GISWTDMPVAGGGGT	1919.86
3266	BoLA-DRB3_02601	AGMAPVANAQEKQNV	1922.25
3276	BoLA-DRB3_02601	EKQNVEVLHWWTSGG	1924.62
1979	BoLA-DRB3_01501	ACGKKAIADVKEANS	1924.68
3645	BoLA-DRB3_02601	RQFNGQLSSEDAVKE	1930.11
40	BoLA-DRB3_00101	SGGEASALEVLKKDL	1930.23
2767	BoLA-DRB3_01801	FQSAFNVVKGSAPAR	1930.73
473	BoLA-DRB3_01001	AGGGGTEAMTVLRAR	1930.96
2890	BoLA-DRB3_02002	EVLKKDLESKGISWT	1936.65
76	BoLA-DRB3_00101	TVLRARVTAGNAPTA	1936.84
3507	BoLA-DRB3_02601	IEGKAGVQFMGDWAK	1937.24
1207	BoLA-DRB3_01101	VTRQFNGQLSSEDAV	1938.1
3025	BoLA-DRB3_02002	ITPIAHGGQPWQDAT	1941.31
1202	BoLA-DRB3_01101	AIYDVVTRQFNGQLS	1946.88
337	BoLA-DRB3_00101	VVKGSAPARTDVPDT	1952.92
595	BoLA-DRB3_01001	GGQPWQDATIFDAVV	1955.46
140	BoLA-DRB3_00101	APVNIHSTNWMWINK	1957.93
3241	BoLA-DRB3_02002	FNGQLSSEDAVKELV	1958.14
1208	BoLA-DRB3_01101	TRQFNGQLSSEDAVK	1959.65
1310	BoLA-DRB3_01201	QMLGFDIRDWAEQGA	1960.71
742	BoLA-DRB3_01001	NVVKGSAPARTDVPD	1963.94
925	BoLA-DRB3_01101	VASKEGWEKVIPAPL	1969.06
2527	BoLA-DRB3_01801	VQMLGFDIRDWAEQG	1969.55
485	BoLA-DRB3_01001	RARVTAGNAPTAVQM	1970.47
667	BoLA-DRB3_01001	GKAGVQFMGDWAKGE	1970.83
782	BoLA-DRB3_01001	SMAHGYANPAAVKNA	1974.46
810	BoLA-DRB3_01001	SSEDAVKELVAAVEA	1974.87
1785	BoLA-DRB3_01501	GGKEPTNWDELIALL	1978.78
1303	BoLA-DRB3_01201	GNAPTAVQMLGFDIR	1980.58
2226	BoLA-DRB3_01601	ATIFDAVVLSFGPDF	1982.19
2025	BoLA-DRB3_01501	GQLSSEDAVKELVAA	1987.13
3275	BoLA-DRB3_02601	QEKQNVEVLHWWTSG	1987.3
1532	BoLA-DRB3_01201	DKVPAQLEMASAIES	1988.76
3557	BoLA-DRB3_02601	FKVSEDKVPAQLEMA	1990.25
3613	BoLA-DRB3_02601	KEANSKGTLLGSMAH	1990.83
1977	BoLA-DRB3_01501	FDACGKKAIADVKEA	1991.6
457	BoLA-DRB3_01001	KKDLESKGISWTDMP	1993.68
171	BoLA-DRB3_00101	LIALLDNFKAQGITP	1995.29
2116	BoLA-DRB3_01601	NAPTAVQMLGFDIRD	1997.22
2001	BoLA-DRB3_01501	MAHGYANPAAVKNAI	2001.85
118	BoLA-DRB3_00101	GWEKVIPAPLQEFAK	2002.21
3509	BoLA-DRB3_02601	GKAGVQFMGDWAKGE	2003.15
2640	BoLA-DRB3_01801	LSFGPDFYKKAFIDL	2005.27
1838	BoLA-DRB3_01501	AFIDLDPEALGSDTM	2008.09
896	BoLA-DRB3_01101	AGNAPTAVQMLGFDI	2009.66
818	BoLA-DRB3_01101	LAAMGTAACALLAGM	2009.94
[truncated: 1,655 more rows]

## Sheet: P39-BAS
Pos	MHC	Peptide	Affinity(nM)	BindLevel
428	BoLA-DRB3_02002	MHKLLKLAAMGTAAC	12.18
429	BoLA-DRB3_02002	HKLLKLAAMGTAACA	14.29
475	BoLA-DRB3_02002	LEVLKKILKARALAG	16.89
477	BoLA-DRB3_02002	VLKKILKARALAGPI	18.87
476	BoLA-DRB3_02002	EVLKKILKARALAGP	19.48
430	BoLA-DRB3_02002	KLLKLAAMGTAACAL	19.8
294	BoLA-DRB3_01501	VLKKILKARALAGPI	20.54
474	BoLA-DRB3_02002	ALEVLKKILKARALA	20.9
292	BoLA-DRB3_01501	LEVLKKILKARALAG	21.02
473	BoLA-DRB3_02002	SALEVLKKILKARAL	21.03
293	BoLA-DRB3_01501	EVLKKILKARALAGP	22.4
488	BoLA-DRB3_02002	AGPICRLQVAAARKP	23.5	<= WB
487	BoLA-DRB3_02002	LAGPICRLQVAAARK	25.77	<= WB
478	BoLA-DRB3_02002	LKKILKARALAGPIC	26.21
472	BoLA-DRB3_02002	ASALEVLKKILKARA	26.29
295	BoLA-DRB3_01501	LKKILKARALAGPIC	32.26
291	BoLA-DRB3_01501	ALEVLKKILKARALA	34.61
290	BoLA-DRB3_01501	SALEVLKKILKARAL	35.35
48	BoLA-DRB3_00101	LEVLKKILKARALAG	35.44
479	BoLA-DRB3_02002	KKILKARALAGPICR	36.53
47	BoLA-DRB3_00101	ALEVLKKILKARALA	37.08
471	BoLA-DRB3_02002	EASALEVLKKILKAR	37.63
109	BoLA-DRB3_01001	LEVLKKILKARALAG	38.99
46	BoLA-DRB3_00101	SALEVLKKILKARAL	40.39	<= WB
289	BoLA-DRB3_01501	ASALEVLKKILKARA	40.51
107	BoLA-DRB3_01001	SALEVLKKILKARAL	41.94
470	BoLA-DRB3_02002	GEASALEVLKKILKA	42.37
108	BoLA-DRB3_01001	ALEVLKKILKARALA	43.18
431	BoLA-DRB3_02002	LLKLAAMGTAACALL	45.41
486	BoLA-DRB3_02002	ALAGPICRLQVAAAR	45.43
296	BoLA-DRB3_01501	KKILKARALAGPICR	45.48
106	BoLA-DRB3_01001	ASALEVLKKILKARA	51.01
49	BoLA-DRB3_00101	EVLKKILKARALAGP	52.12
480	BoLA-DRB3_02002	KILKARALAGPICRL	52.52
45	BoLA-DRB3_00101	ASALEVLKKILKARA	52.59	<= SB
50	BoLA-DRB3_00101	VLKKILKARALAGPI	52.7
111	BoLA-DRB3_01001	VLKKILKARALAGPI	56.76
469	BoLA-DRB3_02002	GGEASALEVLKKILK	57.33
110	BoLA-DRB3_01001	EVLKKILKARALAGP	57.61
439	BoLA-DRB3_02002	TAACALLAGMAPVAN	61.81
297	BoLA-DRB3_01501	KILKARALAGPICRL	61.97
440	BoLA-DRB3_02002	AACALLAGMAPVANA	69.14
305	BoLA-DRB3_01501	AGPICRLQVAAARKP	70.56
245	BoLA-DRB3_01501	MHKLLKLAAMGTAAC	71.88
438	BoLA-DRB3_02002	GTAACALLAGMAPVA	75.49
105	BoLA-DRB3_01001	EASALEVLKKILKAR	78.01
44	BoLA-DRB3_00101	EASALEVLKKILKAR	80.05	<= WB
246	BoLA-DRB3_01501	HKLLKLAAMGTAACA	82.88
288	BoLA-DRB3_01501	EASALEVLKKILKAR	83.36
247	BoLA-DRB3_01501	KLLKLAAMGTAACAL	84.44
248	BoLA-DRB3_01501	LLKLAAMGTAACALL	85.04
441	BoLA-DRB3_02002	ACALLAGMAPVANAQ	86.35
353	BoLA-DRB3_01601	LEVLKKILKARALAG	87.37
51	BoLA-DRB3_00101	LKKILKARALAGPIC	93.65
481	BoLA-DRB3_02002	ILKARALAGPICRLQ	94.76
112	BoLA-DRB3_01001	LKKILKARALAGPIC	96.04
352	BoLA-DRB3_01601	ALEVLKKILKARALA	96.18
355	BoLA-DRB3_01601	VLKKILKARALAGPI	96.72
104	BoLA-DRB3_01001	GEASALEVLKKILKA	97.04
249	BoLA-DRB3_01501	LKLAAMGTAACALLA	100.86
437	BoLA-DRB3_02002	MGTAACALLAGMAPV	105.64
304	BoLA-DRB3_01501	LAGPICRLQVAAARK	107.93
485	BoLA-DRB3_02002	RALAGPICRLQVAAA	108.12
354	BoLA-DRB3_01601	EVLKKILKARALAGP	108.71
351	BoLA-DRB3_01601	SALEVLKKILKARAL	111.2
442	BoLA-DRB3_02002	CALLAGMAPVANAQE	114.58
303	BoLA-DRB3_01501	ALAGPICRLQVAAAR	115.65
103	BoLA-DRB3_01001	GGEASALEVLKKILK	116.17
298	BoLA-DRB3_01501	ILKARALAGPICRLQ	118.57
43	BoLA-DRB3_00101	GEASALEVLKKILKA	118.73	<= WB
416	BoLA-DRB3_01801	VLKKILKARALAGPI	118.89
257	BoLA-DRB3_01501	AACALLAGMAPVANA	120.67
287	BoLA-DRB3_01501	GEASALEVLKKILKA	121.25
62	BoLA-DRB3_01001	MHKLLKLAAMGTAAC	126.65
52	BoLA-DRB3_00101	KKILKARALAGPICR	128.28
256	BoLA-DRB3_01501	TAACALLAGMAPVAN	132.14
443	BoLA-DRB3_02002	ALLAGMAPVANAQEK	132.86
432	BoLA-DRB3_02002	LKLAAMGTAACALLA	133.06
436	BoLA-DRB3_02002	AMGTAACALLAGMAP	136.05
258	BoLA-DRB3_01501	ACALLAGMAPVANAQ	138.91
250	BoLA-DRB3_01501	KLAAMGTAACALLAG	139.84
251	BoLA-DRB3_01501	LAAMGTAACALLAGM	142.32
356	BoLA-DRB3_01601	LKKILKARALAGPIC	144.87
286	BoLA-DRB3_01501	GGEASALEVLKKILK	146.14
538	BoLA-DRB3_02601	VLKKILKARALAGPI	146.36
302	BoLA-DRB3_01501	RALAGPICRLQVAAA	148.33
113	BoLA-DRB3_01001	KKILKARALAGPICR	148.41
255	BoLA-DRB3_01501	GTAACALLAGMAPVA	150.11
350	BoLA-DRB3_01601	ASALEVLKKILKARA	150.99
414	BoLA-DRB3_01801	LEVLKKILKARALAG	158.33
42	BoLA-DRB3_00101	GGEASALEVLKKILK	161.38
417	BoLA-DRB3_01801	LKKILKARALAGPIC	163.32
53	BoLA-DRB3_00101	KILKARALAGPICRL	166.26
415	BoLA-DRB3_01801	EVLKKILKARALAGP	169.73
259	BoLA-DRB3_01501	CALLAGMAPVANAQE	172.17
114	BoLA-DRB3_01001	KILKARALAGPICRL	179.67
299	BoLA-DRB3_01501	LKARALAGPICRLQV	183.33
357	BoLA-DRB3_01601	KKILKARALAGPICR	187.89
252	BoLA-DRB3_01501	AAMGTAACALLAGMA	191.32
536	BoLA-DRB3_02601	LEVLKKILKARALAG	192.48
260	BoLA-DRB3_01501	ALLAGMAPVANAQEK	199.22
122	BoLA-DRB3_01001	AGPICRLQVAAARKP	200.37
539	BoLA-DRB3_02601	LKKILKARALAGPIC	202.06
418	BoLA-DRB3_01801	KKILKARALAGPICR	202.95
300	BoLA-DRB3_01501	KARALAGPICRLQVA	206.79
482	BoLA-DRB3_02002	LKARALAGPICRLQV	208.51
537	BoLA-DRB3_02601	EVLKKILKARALAGP	212.23
61	BoLA-DRB3_00101	AGPICRLQVAAARKP	215.61
63	BoLA-DRB3_01001	HKLLKLAAMGTAACA	226.75
121	BoLA-DRB3_01001	LAGPICRLQVAAARK	228.61
444	BoLA-DRB3_02002	LLAGMAPVANAQEKQ	235.85
435	BoLA-DRB3_02002	AAMGTAACALLAGMA	238.46
419	BoLA-DRB3_01801	KILKARALAGPICRL	240.74
306	BoLA-DRB3_01601	MHKLLKLAAMGTAAC	249.79
433	BoLA-DRB3_02002	KLAAMGTAACALLAG	261.37
492	BoLA-DRB3_02601	LLKLAAMGTAACALL	264.07
457	BoLA-DRB3_02002	KQNVEVLHWWTSGGE	265.61
64	BoLA-DRB3_01001	KLLKLAAMGTAACAL	266.5
349	BoLA-DRB3_01601	EASALEVLKKILKAR	266.91
540	BoLA-DRB3_02601	KKILKARALAGPICR	269.15
254	BoLA-DRB3_01501	MGTAACALLAGMAPV	271.56
489	BoLA-DRB3_02601	MHKLLKLAAMGTAAC	271.99
54	BoLA-DRB3_00101	ILKARALAGPICRLQ	274.06
491	BoLA-DRB3_02601	KLLKLAAMGTAACAL	274.29
504	BoLA-DRB3_02601	ALLAGMAPVANAQEK	276.11
120	BoLA-DRB3_01001	ALAGPICRLQVAAAR	276.12
358	BoLA-DRB3_01601	KILKARALAGPICRL	276.33
541	BoLA-DRB3_02601	KILKARALAGPICRL	277.08
366	BoLA-DRB3_01601	AGPICRLQVAAARKP	277.97
301	BoLA-DRB3_01501	ARALAGPICRLQVAA	281.95
365	BoLA-DRB3_01601	LAGPICRLQVAAARK	288.95
60	BoLA-DRB3_00101	LAGPICRLQVAAARK	289.64
503	BoLA-DRB3_02601	CALLAGMAPVANAQE	290.13
253	BoLA-DRB3_01501	AMGTAACALLAGMAP	292.54
490	BoLA-DRB3_02601	HKLLKLAAMGTAACA	294.49
493	BoLA-DRB3_02601	LKLAAMGTAACALLA	296.93
379	BoLA-DRB3_01801	AACALLAGMAPVANA	299.05
65	BoLA-DRB3_01001	LLKLAAMGTAACALL	304.46
501	BoLA-DRB3_02601	AACALLAGMAPVANA	306.43
456	BoLA-DRB3_02002	EKQNVEVLHWWTSGG	309.25
369	BoLA-DRB3_01801	KLLKLAAMGTAACAL	310.32
502	BoLA-DRB3_02601	ACALLAGMAPVANAQ	314.9
483	BoLA-DRB3_02002	KARALAGPICRLQVA	324.84
368	BoLA-DRB3_01801	HKLLKLAAMGTAACA	329.99
367	BoLA-DRB3_01801	MHKLLKLAAMGTAAC	330.44
370	BoLA-DRB3_01801	LLKLAAMGTAACALL	331.16
115	BoLA-DRB3_01001	ILKARALAGPICRLQ	332.28
549	BoLA-DRB3_02601	AGPICRLQVAAARKP	341.27
455	BoLA-DRB3_02002	QEKQNVEVLHWWTSG	343.46
500	BoLA-DRB3_02601	TAACALLAGMAPVAN	344.09
307	BoLA-DRB3_01601	HKLLKLAAMGTAACA	344.5
378	BoLA-DRB3_01801	TAACALLAGMAPVAN	351.8
348	BoLA-DRB3_01601	GEASALEVLKKILKA	356.56
119	BoLA-DRB3_01001	RALAGPICRLQVAAA	358.66
534	BoLA-DRB3_02601	SALEVLKKILKARAL	358.73
261	BoLA-DRB3_01501	LLAGMAPVANAQEKQ	361.57
380	BoLA-DRB3_01801	ACALLAGMAPVANAQ	362.83
371	BoLA-DRB3_01801	LKLAAMGTAACALLA	369.76
535	BoLA-DRB3_02601	ALEVLKKILKARALA	374.93
55	BoLA-DRB3_00101	LKARALAGPICRLQV	377.07
468	BoLA-DRB3_02002	SGGEASALEVLKKIL	381.37
377	BoLA-DRB3_01801	GTAACALLAGMAPVA	389.26
308	BoLA-DRB3_01601	KLLKLAAMGTAACAL	389.41
170	BoLA-DRB3_01101	LEVLKKILKARALAG	392.22
74	BoLA-DRB3_01001	AACALLAGMAPVANA	393.57
123	BoLA-DRB3_01101	MHKLLKLAAMGTAAC	398.82
454	BoLA-DRB3_02002	AQEKQNVEVLHWWTS	413.4
542	BoLA-DRB3_02601	ILKARALAGPICRLQ	418.14
66	BoLA-DRB3_01001	LKLAAMGTAACALLA	422.83
548	BoLA-DRB3_02601	LAGPICRLQVAAARK	425.08
73	BoLA-DRB3_01001	TAACALLAGMAPVAN	427.98
75	BoLA-DRB3_01001	ACALLAGMAPVANAQ	428.1
116	BoLA-DRB3_01001	LKARALAGPICRLQV	429.08
505	BoLA-DRB3_02601	LLAGMAPVANAQEKQ	431.3
458	BoLA-DRB3_02002	QNVEVLHWWTSGGEA	434.07
494	BoLA-DRB3_02601	KLAAMGTAACALLAG	437.33
420	BoLA-DRB3_01801	ILKARALAGPICRLQ	440.45
427	BoLA-DRB3_01801	AGPICRLQVAAARKP	455.84
434	BoLA-DRB3_02002	LAAMGTAACALLAGM	461.95
183	BoLA-DRB3_01101	AGPICRLQVAAARKP	464.17
499	BoLA-DRB3_02601	GTAACALLAGMAPVA	475.69
169	BoLA-DRB3_01101	ALEVLKKILKARALA	483.23
459	BoLA-DRB3_02002	NVEVLHWWTSGGEAS	483.78
412	BoLA-DRB3_01801	SALEVLKKILKARAL	485.84
117	BoLA-DRB3_01001	KARALAGPICRLQVA	490.85
359	BoLA-DRB3_01601	ILKARALAGPICRLQ	492.46
138	BoLA-DRB3_01101	ALLAGMAPVANAQEK	494.05	<= WB
168	BoLA-DRB3_01101	SALEVLKKILKARAL	497.12
381	BoLA-DRB3_01801	CALLAGMAPVANAQE	501.68
182	BoLA-DRB3_01101	LAGPICRLQVAAARK	503.74
372	BoLA-DRB3_01801	KLAAMGTAACALLAG	511.54
413	BoLA-DRB3_01801	ALEVLKKILKARALA	516.3
76	BoLA-DRB3_01001	CALLAGMAPVANAQE	520.16
56	BoLA-DRB3_00101	KARALAGPICRLQVA	520.36
285	BoLA-DRB3_01501	SGGEASALEVLKKIL	520.99
364	BoLA-DRB3_01601	ALAGPICRLQVAAAR	522.45
467	BoLA-DRB3_02002	TSGGEASALEVLKKI	526.52
373	BoLA-DRB3_01801	LAAMGTAACALLAGM	529.88
167	BoLA-DRB3_01101	ASALEVLKKILKARA	531.68
460	BoLA-DRB3_02002	VEVLHWWTSGGEASA	534.5
137	BoLA-DRB3_01101	CALLAGMAPVANAQE	536.32
172	BoLA-DRB3_01101	VLKKILKARALAGPI	549.83
181	BoLA-DRB3_01101	ALAGPICRLQVAAAR	555.49
547	BoLA-DRB3_02601	ALAGPICRLQVAAAR	560.1
347	BoLA-DRB3_01601	GGEASALEVLKKILK	562.44
72	BoLA-DRB3_01001	GTAACALLAGMAPVA	569.02
171	BoLA-DRB3_01101	EVLKKILKARALAGP	571.88
233	BoLA-DRB3_01201	VLKKILKARALAGPI	577.46
135	BoLA-DRB3_01101	AACALLAGMAPVANA	583
484	BoLA-DRB3_02002	ARALAGPICRLQVAA	587.7
136	BoLA-DRB3_01101	ACALLAGMAPVANAQ	595.02
495	BoLA-DRB3_02601	LAAMGTAACALLAGM	598.67
77	BoLA-DRB3_01001	ALLAGMAPVANAQEK	600.57
543	BoLA-DRB3_02601	LKARALAGPICRLQV	604.37
59	BoLA-DRB3_00101	ALAGPICRLQVAAAR	605.35
124	BoLA-DRB3_01101	HKLLKLAAMGTAACA	612.92
139	BoLA-DRB3_01101	LLAGMAPVANAQEKQ	616.07	<= WB
382	BoLA-DRB3_01801	ALLAGMAPVANAQEK	624.17
309	BoLA-DRB3_01601	LLKLAAMGTAACALL	627.4
1	BoLA-DRB3_00101	MHKLLKLAAMGTAAC	628.52
411	BoLA-DRB3_01801	ASALEVLKKILKARA	638.43
376	BoLA-DRB3_01801	MGTAACALLAGMAPV	638.7
360	BoLA-DRB3_01601	LKARALAGPICRLQV	640.8
234	BoLA-DRB3_01201	LKKILKARALAGPIC	642.02
244	BoLA-DRB3_01201	AGPICRLQVAAARKP	661.78
134	BoLA-DRB3_01101	TAACALLAGMAPVAN	665.42
67	BoLA-DRB3_01001	KLAAMGTAACALLAG	667.14
118	BoLA-DRB3_01001	ARALAGPICRLQVAA	672.18
125	BoLA-DRB3_01101	KLLKLAAMGTAACAL	676.44
533	BoLA-DRB3_02601	ASALEVLKKILKARA	690.41
546	BoLA-DRB3_02601	RALAGPICRLQVAAA	706.86
445	BoLA-DRB3_02002	LAGMAPVANAQEKQN	708.72
173	BoLA-DRB3_01101	LKKILKARALAGPIC	708.82
235	BoLA-DRB3_01201	KKILKARALAGPICR	729
180	BoLA-DRB3_01101	RALAGPICRLQVAAA	736.89
544	BoLA-DRB3_02601	KARALAGPICRLQVA	743.91
421	BoLA-DRB3_01801	LKARALAGPICRLQV	774.62
232	BoLA-DRB3_01201	EVLKKILKARALAGP	777.26
461	BoLA-DRB3_02002	EVLHWWTSGGEASAL	778.29
166	BoLA-DRB3_01101	EASALEVLKKILKAR	780.51
374	BoLA-DRB3_01801	AAMGTAACALLAGMA	792.34
165	BoLA-DRB3_01101	GEASALEVLKKILKA	796.49
185	BoLA-DRB3_01201	HKLLKLAAMGTAACA	797
88	BoLA-DRB3_01001	AQEKQNVEVLHWWTS	800.29
91	BoLA-DRB3_01001	KQNVEVLHWWTSGGE	816.41
231	BoLA-DRB3_01201	LEVLKKILKARALAG	819.21
197	BoLA-DRB3_01201	ACALLAGMAPVANAQ	822.57
164	BoLA-DRB3_01101	GGEASALEVLKKILK	828.25
196	BoLA-DRB3_01201	AACALLAGMAPVANA	838.2
361	BoLA-DRB3_01601	KARALAGPICRLQVA	852.28
68	BoLA-DRB3_01001	LAAMGTAACALLAGM	852.74
126	BoLA-DRB3_01101	LLKLAAMGTAACALL	860.35
426	BoLA-DRB3_01801	LAGPICRLQVAAARK	872.76
184	BoLA-DRB3_01201	MHKLLKLAAMGTAAC	873.08
186	BoLA-DRB3_01201	KLLKLAAMGTAACAL	876.52
243	BoLA-DRB3_01201	LAGPICRLQVAAARK	879.39
236	BoLA-DRB3_01201	KILKARALAGPICRL	889.12
310	BoLA-DRB3_01601	LKLAAMGTAACALLA	891.31
174	BoLA-DRB3_01101	KKILKARALAGPICR	893.66
2	BoLA-DRB3_00101	HKLLKLAAMGTAACA	900.86
363	BoLA-DRB3_01601	RALAGPICRLQVAAA	901.96
284	BoLA-DRB3_01501	TSGGEASALEVLKKI	907.88
93	BoLA-DRB3_01001	NVEVLHWWTSGGEAS	915.25
57	BoLA-DRB3_00101	ARALAGPICRLQVAA	917.35
466	BoLA-DRB3_02002	WTSGGEASALEVLKK	926.99
410	BoLA-DRB3_01801	EASALEVLKKILKAR	933.19
198	BoLA-DRB3_01201	CALLAGMAPVANAQE	938.51
94	BoLA-DRB3_01001	VEVLHWWTSGGEASA	950.66
133	BoLA-DRB3_01101	GTAACALLAGMAPVA	952.03
187	BoLA-DRB3_01201	LLKLAAMGTAACALL	955.3
89	BoLA-DRB3_01001	QEKQNVEVLHWWTSG	955.59
71	BoLA-DRB3_01001	MGTAACALLAGMAPV	955.93
199	BoLA-DRB3_01201	ALLAGMAPVANAQEK	964.3
78	BoLA-DRB3_01001	LLAGMAPVANAQEKQ	987.58
271	BoLA-DRB3_01501	AQEKQNVEVLHWWTS	988.2
90	BoLA-DRB3_01001	EKQNVEVLHWWTSGG	988.25
3	BoLA-DRB3_00101	KLLKLAAMGTAACAL	995.59
425	BoLA-DRB3_01801	ALAGPICRLQVAAAR	999.25
58	BoLA-DRB3_00101	RALAGPICRLQVAAA	1007.8
92	BoLA-DRB3_01001	QNVEVLHWWTSGGEA	1009.85
175	BoLA-DRB3_01101	KILKARALAGPICRL	1021.23
496	BoLA-DRB3_02601	AAMGTAACALLAGMA	1029.38
462	BoLA-DRB3_02002	VLHWWTSGGEASALE	1032.96
422	BoLA-DRB3_01801	KARALAGPICRLQVA	1043.66
140	BoLA-DRB3_01101	LAGMAPVANAQEKQN	1048.39	<= WB
195	BoLA-DRB3_01201	TAACALLAGMAPVAN	1050.04
70	BoLA-DRB3_01001	AMGTAACALLAGMAP	1050.24
69	BoLA-DRB3_01001	AAMGTAACALLAGMA	1050.85
498	BoLA-DRB3_02601	MGTAACALLAGMAPV	1060.76
532	BoLA-DRB3_02601	EASALEVLKKILKAR	1114.31
262	BoLA-DRB3_01501	LAGMAPVANAQEKQN	1116.44
319	BoLA-DRB3_01601	ACALLAGMAPVANAQ	1126.09
409	BoLA-DRB3_01801	GEASALEVLKKILKA	1140.1
188	BoLA-DRB3_01201	LKLAAMGTAACALLA	1147.15
408	BoLA-DRB3_01801	GGEASALEVLKKILK	1153.4
95	BoLA-DRB3_01001	EVLHWWTSGGEASAL	1154.79
283	BoLA-DRB3_01501	WTSGGEASALEVLKK	1160.68
506	BoLA-DRB3_02601	LAGMAPVANAQEKQN	1179.87
102	BoLA-DRB3_01001	SGGEASALEVLKKIL	1196.52
272	BoLA-DRB3_01501	QEKQNVEVLHWWTSG	1202.46
318	BoLA-DRB3_01601	AACALLAGMAPVANA	1202.7
127	BoLA-DRB3_01101	LKLAAMGTAACALLA	1211.85
273	BoLA-DRB3_01501	EKQNVEVLHWWTSGG	1213.2
497	BoLA-DRB3_02601	AMGTAACALLAGMAP	1217.1
242	BoLA-DRB3_01201	ALAGPICRLQVAAAR	1240.39
531	BoLA-DRB3_02601	GEASALEVLKKILKA	1246.1
424	BoLA-DRB3_01801	RALAGPICRLQVAAA	1247.9
383	BoLA-DRB3_01801	LLAGMAPVANAQEKQ	1274.59
375	BoLA-DRB3_01801	AMGTAACALLAGMAP	1287.59
362	BoLA-DRB3_01601	ARALAGPICRLQVAA	1332.19
320	BoLA-DRB3_01601	CALLAGMAPVANAQE	1353.37
237	BoLA-DRB3_01201	ILKARALAGPICRLQ	1372.57
321	BoLA-DRB3_01601	ALLAGMAPVANAQEK	1374.49
41	BoLA-DRB3_00101	SGGEASALEVLKKIL	1386.65
530	BoLA-DRB3_02601	GGEASALEVLKKILK	1399.49
132	BoLA-DRB3_01101	MGTAACALLAGMAPV	1434.24
545	BoLA-DRB3_02601	ARALAGPICRLQVAA	1452.8
274	BoLA-DRB3_01501	KQNVEVLHWWTSGGE	1454.98
230	BoLA-DRB3_01201	ALEVLKKILKARALA	1458.34
176	BoLA-DRB3_01101	ILKARALAGPICRLQ	1459.08
311	BoLA-DRB3_01601	KLAAMGTAACALLAG	1480.57
194	BoLA-DRB3_01201	GTAACALLAGMAPVA	1488.9
268	BoLA-DRB3_01501	VANAQEKQNVEVLHW	1500
263	BoLA-DRB3_01501	AGMAPVANAQEKQNV	1500.89
4	BoLA-DRB3_00101	LLKLAAMGTAACALL	1528.14
282	BoLA-DRB3_01501	WWTSGGEASALEVLK	1535.3
131	BoLA-DRB3_01101	AMGTAACALLAGMAP	1540.36
96	BoLA-DRB3_01001	VLHWWTSGGEASALE	1553.98
269	BoLA-DRB3_01501	ANAQEKQNVEVLHWW	1557.94
406	BoLA-DRB3_01801	TSGGEASALEVLKKI	1564.34
463	BoLA-DRB3_02002	LHWWTSGGEASALEV	1566.71
521	BoLA-DRB3_02601	VEVLHWWTSGGEASA	1593.52
229	BoLA-DRB3_01201	SALEVLKKILKARAL	1609.23
515	BoLA-DRB3_02601	AQEKQNVEVLHWWTS	1612.21
317	BoLA-DRB3_01601	TAACALLAGMAPVAN	1617.16
520	BoLA-DRB3_02601	NVEVLHWWTSGGEAS	1624.61
87	BoLA-DRB3_01001	NAQEKQNVEVLHWWT	1655.56
281	BoLA-DRB3_01501	HWWTSGGEASALEVL	1662.09
518	BoLA-DRB3_02601	KQNVEVLHWWTSGGE	1669.34
177	BoLA-DRB3_01101	LKARALAGPICRLQV	1673.19
128	BoLA-DRB3_01101	KLAAMGTAACALLAG	1679.12
276	BoLA-DRB3_01501	NVEVLHWWTSGGEAS	1695.17
277	BoLA-DRB3_01501	VEVLHWWTSGGEASA	1719.94
522	BoLA-DRB3_02601	EVLHWWTSGGEASAL	1727.62
446	BoLA-DRB3_02002	AGMAPVANAQEKQNV	1730.65
407	BoLA-DRB3_01801	SGGEASALEVLKKIL	1730.88
270	BoLA-DRB3_01501	NAQEKQNVEVLHWWT	1743.23
238	BoLA-DRB3_01201	LKARALAGPICRLQV	1749.97
86	BoLA-DRB3_01001	ANAQEKQNVEVLHWW	1778.11
189	BoLA-DRB3_01201	KLAAMGTAACALLAG	1813.53
200	BoLA-DRB3_01201	LLAGMAPVANAQEKQ	1832.56
278	BoLA-DRB3_01501	EVLHWWTSGGEASAL	1841.35
423	BoLA-DRB3_01801	ARALAGPICRLQVAA	1860.37
5	BoLA-DRB3_00101	LKLAAMGTAACALLA	1867.25
264	BoLA-DRB3_01501	GMAPVANAQEKQNVE	1873.95
152	BoLA-DRB3_01101	KQNVEVLHWWTSGGE	1901.27
405	BoLA-DRB3_01801	WTSGGEASALEVLKK	1905.47
275	BoLA-DRB3_01501	QNVEVLHWWTSGGEA	1906.01
178	BoLA-DRB3_01101	KARALAGPICRLQVA	1915.75
507	BoLA-DRB3_02601	AGMAPVANAQEKQNV	1922.25
517	BoLA-DRB3_02601	EKQNVEVLHWWTSGG	1924.62
516	BoLA-DRB3_02601	QEKQNVEVLHWWTSG	1987.3
129	BoLA-DRB3_01101	LAAMGTAACALLAGM	2009.94
130	BoLA-DRB3_01101	AAMGTAACALLAGMA	2021.28
519	BoLA-DRB3_02601	QNVEVLHWWTSGGEA	2034.14
265	BoLA-DRB3_01501	MAPVANAQEKQNVEV	2079.81
513	BoLA-DRB3_02601	ANAQEKQNVEVLHWW	2098.68
316	BoLA-DRB3_01601	GTAACALLAGMAPVA	2106.62
40	BoLA-DRB3_00101	TSGGEASALEVLKKI	2112.3
279	BoLA-DRB3_01501	VLHWWTSGGEASALE	2124.73
153	BoLA-DRB3_01101	QNVEVLHWWTSGGEA	2129.08
239	BoLA-DRB3_01201	KARALAGPICRLQVA	2141.88
155	BoLA-DRB3_01101	VEVLHWWTSGGEASA	2150.98
514	BoLA-DRB3_02601	NAQEKQNVEVLHWWT	2151.8
322	BoLA-DRB3_01601	LLAGMAPVANAQEKQ	2154.94
512	BoLA-DRB3_02601	VANAQEKQNVEVLHW	2177.7
523	BoLA-DRB3_02601	VLHWWTSGGEASALE	2184.64
241	BoLA-DRB3_01201	RALAGPICRLQVAAA	2186.39
453	BoLA-DRB3_02002	NAQEKQNVEVLHWWT	2195.78
280	BoLA-DRB3_01501	LHWWTSGGEASALEV	2226.16
154	BoLA-DRB3_01101	NVEVLHWWTSGGEAS	2254.42
85	BoLA-DRB3_01001	VANAQEKQNVEVLHW	2285.81
141	BoLA-DRB3_01101	AGMAPVANAQEKQNV	2329.63	<= WB
163	BoLA-DRB3_01101	SGGEASALEVLKKIL	2331.8
149	BoLA-DRB3_01101	AQEKQNVEVLHWWTS	2336.24
16	BoLA-DRB3_00101	ALLAGMAPVANAQEK	2386.31
404	BoLA-DRB3_01801	WWTSGGEASALEVLK	2404.56
97	BoLA-DRB3_01001	LHWWTSGGEASALEV	2407.03
228	BoLA-DRB3_01201	ASALEVLKKILKARA	2441.26
101	BoLA-DRB3_01001	TSGGEASALEVLKKI	2450.34
179	BoLA-DRB3_01101	ARALAGPICRLQVAA	2460.7
150	BoLA-DRB3_01101	QEKQNVEVLHWWTSG	2461.58
151	BoLA-DRB3_01101	EKQNVEVLHWWTSGG	2509.66
156	BoLA-DRB3_01101	EVLHWWTSGGEASAL	2542.13
266	BoLA-DRB3_01501	APVANAQEKQNVEVL	2548.46
14	BoLA-DRB3_00101	ACALLAGMAPVANAQ	2596.11
100	BoLA-DRB3_01001	WTSGGEASALEVLKK	2596.48
464	BoLA-DRB3_02002	HWWTSGGEASALEVL	2636.91
340	BoLA-DRB3_01601	VLHWWTSGGEASALE	2645.51
339	BoLA-DRB3_01601	EVLHWWTSGGEASAL	2663
524	BoLA-DRB3_02601	LHWWTSGGEASALEV	2664.12
79	BoLA-DRB3_01001	LAGMAPVANAQEKQN	2676.98
312	BoLA-DRB3_01601	LAAMGTAACALLAGM	2677.07
190	BoLA-DRB3_01201	LAAMGTAACALLAGM	2684.38
508	BoLA-DRB3_02601	GMAPVANAQEKQNVE	2685.13
447	BoLA-DRB3_02002	GMAPVANAQEKQNVE	2712.43
15	BoLA-DRB3_00101	CALLAGMAPVANAQE	2800.68
525	BoLA-DRB3_02601	HWWTSGGEASALEVL	2818.19
162	BoLA-DRB3_01101	TSGGEASALEVLKKI	2843.58
267	BoLA-DRB3_01501	PVANAQEKQNVEVLH	2892.76
346	BoLA-DRB3_01601	SGGEASALEVLKKIL	2964.08
226	BoLA-DRB3_01201	GEASALEVLKKILKA	2967.74
529	BoLA-DRB3_02601	SGGEASALEVLKKIL	3017.64
452	BoLA-DRB3_02002	ANAQEKQNVEVLHWW	3031.94
341	BoLA-DRB3_01601	LHWWTSGGEASALEV	3058.66
227	BoLA-DRB3_01201	EASALEVLKKILKAR	3059.09
13	BoLA-DRB3_00101	AACALLAGMAPVANA	3065.88
528	BoLA-DRB3_02601	TSGGEASALEVLKKI	3094.85
403	BoLA-DRB3_01801	HWWTSGGEASALEVL	3110.12
526	BoLA-DRB3_02601	WWTSGGEASALEVLK	3117.06
157	BoLA-DRB3_01101	VLHWWTSGGEASALE	3137.36
338	BoLA-DRB3_01601	VEVLHWWTSGGEASA	3235.51
142	BoLA-DRB3_01101	GMAPVANAQEKQNVE	3252.88
527	BoLA-DRB3_02601	WTSGGEASALEVLKK	3274.42
17	BoLA-DRB3_00101	LLAGMAPVANAQEKQ	3287.92
333	BoLA-DRB3_01601	QEKQNVEVLHWWTSG	3294.97
332	BoLA-DRB3_01601	AQEKQNVEVLHWWTS	3324.29
451	BoLA-DRB3_02002	VANAQEKQNVEVLHW	3324.51
6	BoLA-DRB3_00101	KLAAMGTAACALLAG	3347.36
193	BoLA-DRB3_01201	MGTAACALLAGMAPV	3381.87
465	BoLA-DRB3_02002	WWTSGGEASALEVLK	3409.83
315	BoLA-DRB3_01601	MGTAACALLAGMAPV	3469.07
98	BoLA-DRB3_01001	HWWTSGGEASALEVL	3475.99
225	BoLA-DRB3_01201	GGEASALEVLKKILK	3483.14
161	BoLA-DRB3_01101	WTSGGEASALEVLKK	3523.7
313	BoLA-DRB3_01601	AAMGTAACALLAGMA	3535.5
334	BoLA-DRB3_01601	EKQNVEVLHWWTSGG	3549.18
240	BoLA-DRB3_01201	ARALAGPICRLQVAA	3557.33
99	BoLA-DRB3_01001	WWTSGGEASALEVLK	3611.28
210	BoLA-DRB3_01201	AQEKQNVEVLHWWTS	3770.35
335	BoLA-DRB3_01601	KQNVEVLHWWTSGGE	3803.95
393	BoLA-DRB3_01801	AQEKQNVEVLHWWTS	3827.89
39	BoLA-DRB3_00101	WTSGGEASALEVLKK	3861.5
384	BoLA-DRB3_01801	LAGMAPVANAQEKQN	3872.22
314	BoLA-DRB3_01601	AMGTAACALLAGMAP	3876.54
337	BoLA-DRB3_01601	NVEVLHWWTSGGEAS	3882.87
191	BoLA-DRB3_01201	AAMGTAACALLAGMA	4071.09
12	BoLA-DRB3_00101	TAACALLAGMAPVAN	4154.35
448	BoLA-DRB3_02002	MAPVANAQEKQNVEV	4197.09
216	BoLA-DRB3_01201	VEVLHWWTSGGEASA	4229.32
509	BoLA-DRB3_02601	MAPVANAQEKQNVEV	4236.37
323	BoLA-DRB3_01601	LAGMAPVANAQEKQN	4248.72
390	BoLA-DRB3_01801	VANAQEKQNVEVLHW	4250.19
209	BoLA-DRB3_01201	NAQEKQNVEVLHWWT	4280.93
80	BoLA-DRB3_01001	AGMAPVANAQEKQNV	4327.69
217	BoLA-DRB3_01201	EVLHWWTSGGEASAL	4331.62
211	BoLA-DRB3_01201	QEKQNVEVLHWWTSG	4377.41
208	BoLA-DRB3_01201	ANAQEKQNVEVLHWW	4460.32
215	BoLA-DRB3_01201	NVEVLHWWTSGGEAS	4460.7
7	BoLA-DRB3_00101	LAAMGTAACALLAGM	4474.24
201	BoLA-DRB3_01201	LAGMAPVANAQEKQN	4519.78
391	BoLA-DRB3_01801	ANAQEKQNVEVLHWW	4550.2
345	BoLA-DRB3_01601	TSGGEASALEVLKKI	4551.09
342	BoLA-DRB3_01601	HWWTSGGEASALEVL	4649.89
394	BoLA-DRB3_01801	QEKQNVEVLHWWTSG	4837.93
336	BoLA-DRB3_01601	QNVEVLHWWTSGGEA	4912.09
147	BoLA-DRB3_01101	ANAQEKQNVEVLHWW	4929.07
385	BoLA-DRB3_01801	AGMAPVANAQEKQNV	4929.66
218	BoLA-DRB3_01201	VLHWWTSGGEASALE	4951.63
148	BoLA-DRB3_01101	NAQEKQNVEVLHWWT	5023.73
8	BoLA-DRB3_00101	AAMGTAACALLAGMA	5057.87
392	BoLA-DRB3_01801	NAQEKQNVEVLHWWT	5083.71
212	BoLA-DRB3_01201	EKQNVEVLHWWTSGG	5096.71
192	BoLA-DRB3_01201	AMGTAACALLAGMAP	5175.57
331	BoLA-DRB3_01601	NAQEKQNVEVLHWWT	5191.66
207	BoLA-DRB3_01201	VANAQEKQNVEVLHW	5200.83
214	BoLA-DRB3_01201	QNVEVLHWWTSGGEA	5268.56
143	BoLA-DRB3_01101	MAPVANAQEKQNVEV	5271.02
213	BoLA-DRB3_01201	KQNVEVLHWWTSGGE	5294.74
11	BoLA-DRB3_00101	GTAACALLAGMAPVA	5312.24
158	BoLA-DRB3_01101	LHWWTSGGEASALEV	5316.32
81	BoLA-DRB3_01001	GMAPVANAQEKQNVE	5316.61
395	BoLA-DRB3_01801	EKQNVEVLHWWTSGG	5454.53
344	BoLA-DRB3_01601	WTSGGEASALEVLKK	5534.96
18	BoLA-DRB3_00101	LAGMAPVANAQEKQN	5729.03
396	BoLA-DRB3_01801	KQNVEVLHWWTSGGE	5740.01
330	BoLA-DRB3_01601	ANAQEKQNVEVLHWW	5845.49
219	BoLA-DRB3_01201	LHWWTSGGEASALEV	5865.7
82	BoLA-DRB3_01001	MAPVANAQEKQNVEV	5914.27
224	BoLA-DRB3_01201	SGGEASALEVLKKIL	5920.09
398	BoLA-DRB3_01801	NVEVLHWWTSGGEAS	6016.04
399	BoLA-DRB3_01801	VEVLHWWTSGGEASA	6169.64
324	BoLA-DRB3_01601	AGMAPVANAQEKQNV	6291.45
9	BoLA-DRB3_00101	AMGTAACALLAGMAP	6390.79
400	BoLA-DRB3_01801	EVLHWWTSGGEASAL	6459.48
146	BoLA-DRB3_01101	VANAQEKQNVEVLHW	6473.96
223	BoLA-DRB3_01201	TSGGEASALEVLKKI	6581.95
386	BoLA-DRB3_01801	GMAPVANAQEKQNVE	6618.8
343	BoLA-DRB3_01601	WWTSGGEASALEVLK	6647.08
511	BoLA-DRB3_02601	PVANAQEKQNVEVLH	6653.92
202	BoLA-DRB3_01201	AGMAPVANAQEKQNV	6776.26
10	BoLA-DRB3_00101	MGTAACALLAGMAPV	6832.44
397	BoLA-DRB3_01801	QNVEVLHWWTSGGEA	6971.78
401	BoLA-DRB3_01801	VLHWWTSGGEASALE	6989.3
402	BoLA-DRB3_01801	LHWWTSGGEASALEV	7059.3
160	BoLA-DRB3_01101	WWTSGGEASALEVLK	7226.39
510	BoLA-DRB3_02601	APVANAQEKQNVEVL	7352.25
329	BoLA-DRB3_01601	VANAQEKQNVEVLHW	7444.31
220	BoLA-DRB3_01201	HWWTSGGEASALEVL	7452.05
388	BoLA-DRB3_01801	APVANAQEKQNVEVL	7644.37
387	BoLA-DRB3_01801	MAPVANAQEKQNVEV	7735.64
34	BoLA-DRB3_00101	EVLHWWTSGGEASAL	7756.26
83	BoLA-DRB3_01001	APVANAQEKQNVEVL	7798.25
27	BoLA-DRB3_00101	AQEKQNVEVLHWWTS	7823.35
33	BoLA-DRB3_00101	VEVLHWWTSGGEASA	7911.11
84	BoLA-DRB3_01001	PVANAQEKQNVEVLH	7995.52
159	BoLA-DRB3_01101	HWWTSGGEASALEVL	8050.21
222	BoLA-DRB3_01201	WTSGGEASALEVLKK	8061.37
28	BoLA-DRB3_00101	QEKQNVEVLHWWTSG	8077
389	BoLA-DRB3_01801	PVANAQEKQNVEVLH	8125.82
19	BoLA-DRB3_00101	AGMAPVANAQEKQNV	8146.69
29	BoLA-DRB3_00101	EKQNVEVLHWWTSGG	8224.36
221	BoLA-DRB3_01201	WWTSGGEASALEVLK	8336.44
30	BoLA-DRB3_00101	KQNVEVLHWWTSGGE	8474.76
203	BoLA-DRB3_01201	GMAPVANAQEKQNVE	8503.51
449	BoLA-DRB3_02002	APVANAQEKQNVEVL	8561.76
35	BoLA-DRB3_00101	VLHWWTSGGEASALE	8578.36
32	BoLA-DRB3_00101	NVEVLHWWTSGGEAS	8984.28
206	BoLA-DRB3_01201	PVANAQEKQNVEVLH	9046.02
450	BoLA-DRB3_02002	PVANAQEKQNVEVLH	9111.25
325	BoLA-DRB3_01601	GMAPVANAQEKQNVE	9158.68
205	BoLA-DRB3_01201	APVANAQEKQNVEVL	9616.17
36	BoLA-DRB3_00101	LHWWTSGGEASALEV	9717.41
21	BoLA-DRB3_00101	MAPVANAQEKQNVEV	9718.04
204	BoLA-DRB3_01201	MAPVANAQEKQNVEV	9782.08
20	BoLA-DRB3_00101	GMAPVANAQEKQNVE	9841.64
31	BoLA-DRB3_00101	QNVEVLHWWTSGGEA	10290.3
144	BoLA-DRB3_01101	APVANAQEKQNVEVL	10305.6
145	BoLA-DRB3_01101	PVANAQEKQNVEVLH	10482.2
26	BoLA-DRB3_00101	NAQEKQNVEVLHWWT	10618.3
38	BoLA-DRB3_00101	WWTSGGEASALEVLK	10882.2
24	BoLA-DRB3_00101	VANAQEKQNVEVLHW	11181.8
25	BoLA-DRB3_00101	ANAQEKQNVEVLHWW	11515.5
22	BoLA-DRB3_00101	APVANAQEKQNVEVL	11699.9
37	BoLA-DRB3_00101	HWWTSGGEASALEVL	11788.4
326	BoLA-DRB3_01601	MAPVANAQEKQNVEV	12723.9
23	BoLA-DRB3_00101	PVANAQEKQNVEVLH	14532.4
328	BoLA-DRB3_01601	PVANAQEKQNVEVLH	15801.5
327	BoLA-DRB3_01601	APVANAQEKQNVEVL	16844.2

## Sheet: P39-SB
Strong Binding Count
BAR					BAS						Repeat Count in Strong Binding					BAR Uniqe
Pos	HLA	Peptide	Affinity(nM)		Pos	HLA	Peptide	Affinity(nM)			BAR					Pos	HLA	Peptide	Affinity(nM)	Pos	HLA	Peptide	Affinity(nM)
2912	BoLA-DRB3_02002	GGTEAMTVLRARVTA	8.43		488	BoLA-DRB3_02002	AGPICRLQVAAARKP	23.5			Peptide	Alleles	Repeat Count			2912	BoLA-DRB3_02002	GGTEAMTVLRARVTA	8.43	428	BoLA-DRB3_02002	MHKLLKLAAMGTAAC	12.18
2913	BoLA-DRB3_02002	GTEAMTVLRARVTAG	9.23		487	BoLA-DRB3_02002	LAGPICRLQVAAARK	25.77			AACALLAGMAPVANA	BoLA-DRB3_01201, BoLA-DRB3_02601, BoLA-DRB3_00101, BoLA-DRB3_01301, BoLA-DRB3_01401, BoLA-DRB3_01501, BoLA-DRB3_01601...	9			2913	BoLA-DRB3_02002	GTEAMTVLRARVTAG	9.23	429	BoLA-DRB3_02002	HKLLKLAAMGTAACA	14.29
2914	BoLA-DRB3_02002	TEAMTVLRARVTAGN	9.7		46	BoLA-DRB3_00101	SALEVLKKILKARAL	40.39			AALDKAGGKEPTNWD	BoLA-DRB3_01201, BoLA-DRB3_02601, BoLA-DRB3_00101, BoLA-DRB3_01301, BoLA-DRB3_01401, BoLA-DRB3_01501, BoLA-DRB3_01601...	9			2914	BoLA-DRB3_02002	TEAMTVLRARVTAGN	9.7	475	BoLA-DRB3_02002	LEVLKKILKARALAG	16.89
2911	BoLA-DRB3_02002	GGGTEAMTVLRARVT	10.8		45	BoLA-DRB3_00101	ASALEVLKKILKARA	52.59			AAMGTAACALLAGMA	BoLA-DRB3_01201, BoLA-DRB3_02601, BoLA-DRB3_00101, BoLA-DRB3_01301, BoLA-DRB3_01401, BoLA-DRB3_01501, BoLA-DRB3_01601...	9			2911	BoLA-DRB3_02002	GGGTEAMTVLRARVT	10.8	477	BoLA-DRB3_02002	VLKKILKARALAGPI	18.87
3011	BoLA-DRB3_02002	DELIALLDNFKAQGI	12.08		44	BoLA-DRB3_00101	EASALEVLKKILKAR	80.05			AAPVNIHSTNWMWIN	BoLA-DRB3_01201, BoLA-DRB3_02601, BoLA-DRB3_00101, BoLA-DRB3_01301, BoLA-DRB3_01401, BoLA-DRB3_01501, BoLA-DRB3_01601...	9			3011	BoLA-DRB3_02002	DELIALLDNFKAQGI	12.08	476	BoLA-DRB3_02002	EVLKKILKARALAGP	19.48
3009	BoLA-DRB3_02002	NWDELIALLDNFKAQ	12.68		43	BoLA-DRB3_00101	GEASALEVLKKILKA	118.73			AAVKNAIYDVVTRQF	BoLA-DRB3_01201, BoLA-DRB3_02601, BoLA-DRB3_00101, BoLA-DRB3_01301, BoLA-DRB3_01401, BoLA-DRB3_01501, BoLA-DRB3_01601...	9			3009	BoLA-DRB3_02002	NWDELIALLDNFKAQ	12.68	430	BoLA-DRB3_02002	KLLKLAAMGTAACAL	19.8
2915	BoLA-DRB3_02002	EAMTVLRARVTAGNA	12.76		138	BoLA-DRB3_01101	ALLAGMAPVANAQEK	494.05			BAS					2915	BoLA-DRB3_02002	EAMTVLRARVTAGNA	12.76	474	BoLA-DRB3_02002	ALEVLKKILKARALA	20.9
3012	BoLA-DRB3_02002	ELIALLDNFKAQGIT	13.03		139	BoLA-DRB3_01101	LLAGMAPVANAQEKQ	616.07			Peptide	Alleles	Repeat Count			3012	BoLA-DRB3_02002	ELIALLDNFKAQGIT	13.03	473	BoLA-DRB3_02002	SALEVLKKILKARAL	21.03
3010	BoLA-DRB3_02002	WDELIALLDNFKAQG	13.63		140	BoLA-DRB3_01101	LAGMAPVANAQEKQN	1048.39			AACALLAGMAPVANA	BoLA-DRB3_01201, BoLA-DRB3_02601, BoLA-DRB3_00101, BoLA-DRB3_01301, BoLA-DRB3_01401, BoLA-DRB3_01501, BoLA-DRB3_01601...	9			3010	BoLA-DRB3_02002	WDELIALLDNFKAQG	13.63	488	BoLA-DRB3_02002	AGPICRLQVAAARKP	23.5
3008	BoLA-DRB3_02002	TNWDELIALLDNFKA	15.75		141	BoLA-DRB3_01101	AGMAPVANAQEKQNV	2329.63			AAMGTAACALLAGMA	BoLA-DRB3_01201, BoLA-DRB3_02601, BoLA-DRB3_00101, BoLA-DRB3_01301, BoLA-DRB3_01401, BoLA-DRB3_01501, BoLA-DRB3_01601...	9			2843	BoLA-DRB3_02002	HKLLKLAAMGTAACA	14.29	487	BoLA-DRB3_02002	LAGPICRLQVAAARK	25.77
1820	BoLA-DRB3_01501	ATIFDAVVLSFGPDF	26.81								ACALLAGMAPVANAQ	BoLA-DRB3_01201, BoLA-DRB3_02601, BoLA-DRB3_00101, BoLA-DRB3_01301, BoLA-DRB3_01401, BoLA-DRB3_01501, BoLA-DRB3_01601...	9			3008	BoLA-DRB3_02002	TNWDELIALLDNFKA	15.75	478	BoLA-DRB3_02002	LKKILKARALAGPIC	26.21
1818	BoLA-DRB3_01501	QDATIFDAVVLSFGP	30.13								AGMAPVANAQEKQNV	BoLA-DRB3_01201, BoLA-DRB3_02601, BoLA-DRB3_00101, BoLA-DRB3_01301, BoLA-DRB3_01401, BoLA-DRB3_01501, BoLA-DRB3_01601...	9			2916	BoLA-DRB3_02002	AMTVLRARVTAGNAP	17.78	472	BoLA-DRB3_02002	ASALEVLKKILKARA	26.29
1817	BoLA-DRB3_01501	WQDATIFDAVVLSFG	31.4								AGPICRLQVAAARKP	BoLA-DRB3_01201, BoLA-DRB3_02601, BoLA-DRB3_00101, BoLA-DRB3_01301, BoLA-DRB3_01401, BoLA-DRB3_01501, BoLA-DRB3_01601...	9			3013	BoLA-DRB3_02002	LIALLDNFKAQGITP	18.41	479	BoLA-DRB3_02002	KKILKARALAGPICR	36.53
1819	BoLA-DRB3_01501	DATIFDAVVLSFGPD	32.61													2844	BoLA-DRB3_02002	KLLKLAAMGTAACAL	19.8	471	BoLA-DRB3_02002	EASALEVLKKILKAR	37.63
1743	BoLA-DRB3_01501	WEKVIPAPLQEFAKY	40.08													1821	BoLA-DRB3_01501	TIFDAVVLSFGPDFY	26.51	470	BoLA-DRB3_02002	GEASALEVLKKILKA	42.37
1742	BoLA-DRB3_01501	GWEKVIPAPLQEFAK	41.26													1820	BoLA-DRB3_01501	ATIFDAVVLSFGPDF	26.81	431	BoLA-DRB3_02002	LLKLAAMGTAACALL	45.41
1740	BoLA-DRB3_01501	KEGWEKVIPAPLQEF	42.9													1816	BoLA-DRB3_01501	PWQDATIFDAVVLSF	29.64	486	BoLA-DRB3_02002	ALAGPICRLQVAAAR	45.43
1741	BoLA-DRB3_01501	EGWEKVIPAPLQEFA	43.25													1818	BoLA-DRB3_01501	QDATIFDAVVLSFGP	30.13	480	BoLA-DRB3_02002	KILKARALAGPICRL	52.52
3090	BoLA-DRB3_02002	GRDWNLASAMVIEGK	43.52													1822	BoLA-DRB3_01501	IFDAVVLSFGPDFYK	30.67	469	BoLA-DRB3_02002	GGEASALEVLKKILK	57.33
3421	BoLA-DRB3_02601	ALLDNFKAQGITPIA	51.31													1817	BoLA-DRB3_01501	WQDATIFDAVVLSFG	31.4	439	BoLA-DRB3_02002	TAACALLAGMAPVAN	61.81
3422	BoLA-DRB3_02601	LLDNFKAQGITPIAH	51.81													1819	BoLA-DRB3_01501	DATIFDAVVLSFGPD	32.61	440	BoLA-DRB3_02002	AACALLAGMAPVANA	69.14
2010	BoLA-DRB3_01501	AVKNAIYDVVTRQFN	54.74													1765	BoLA-DRB3_01501	PVNIHSTNWMWINKA	33	438	BoLA-DRB3_02002	GTAACALLAGMAPVA	75.49
1744	BoLA-DRB3_01501	EKVIPAPLQEFAKYD	54.9													3014	BoLA-DRB3_02002	IALLDNFKAQGITPI	33.35	441	BoLA-DRB3_02002	ACALLAGMAPVANAQ	86.35
3496	BoLA-DRB3_02601	GRDWNLASAMVIEGK	56.39													1764	BoLA-DRB3_01501	APVNIHSTNWMWINK	34.59	481	BoLA-DRB3_02002	ILKARALAGPICRLQ	94.76
1878	BoLA-DRB3_01501	ASAMVIEGKAGVQFM	57.89													1872	BoLA-DRB3_01501	GRDWNLASAMVIEGK	34.67	249	BoLA-DRB3_01501	LKLAAMGTAACALLA	100.86
3089	BoLA-DRB3_02002	SGRDWNLASAMVIEG	58.01													3071	BoLA-DRB3_02002	KQAFDRMSKLRTYVD	34.75	437	BoLA-DRB3_02002	MGTAACALLAGMAPV	105.64
552	BoLA-DRB3_01001	STNWMWINKAALDKA	58.26													1767	BoLA-DRB3_01501	NIHSTNWMWINKAAL	38.54	485	BoLA-DRB3_02002	RALAGPICRLQVAAA	108.12
550	BoLA-DRB3_01001	IHSTNWMWINKAALD	60.4													3070	BoLA-DRB3_02002	MKQAFDRMSKLRTYV	38.98	442	BoLA-DRB3_02002	CALLAGMAPVANAQE	114.58
551	BoLA-DRB3_01001	HSTNWMWINKAALDK	61.69													1823	BoLA-DRB3_01501	FDAVVLSFGPDFYKK	39.04	443	BoLA-DRB3_02002	ALLAGMAPVANAQEK	132.86
2684	BoLA-DRB3_01801	GRDWNLASAMVIEGK	63.94													1743	BoLA-DRB3_01501	WEKVIPAPLQEFAKY	40.08	436	BoLA-DRB3_02002	AMGTAACALLAGMAP	136.05
3423	BoLA-DRB3_02601	LDNFKAQGITPIAHG	65.54													1763	BoLA-DRB3_01501	AAPVNIHSTNWMWIN	40.43	250	BoLA-DRB3_01501	KLAAMGTAACALLAG	139.84
1770	BoLA-DRB3_01501	STNWMWINKAALDKA	65.91													1873	BoLA-DRB3_01501	RDWNLASAMVIEGKA	40.47	251	BoLA-DRB3_01501	LAAMGTAACALLAGM	142.32
553	BoLA-DRB3_01001	TNWMWINKAALDKAG	68.08													3544	BoLA-DRB3_02601	QGAVTFNSDMFAMFK	41.23	299	BoLA-DRB3_01501	LKARALAGPICRLQV	183.33
634	BoLA-DRB3_01001	MKQAFDRMSKLRTYV	68.67													1742	BoLA-DRB3_01501	GWEKVIPAPLQEFAK	41.26	252	BoLA-DRB3_01501	AAMGTAACALLAGMA	191.32
1877	BoLA-DRB3_01501	LASAMVIEGKAGVQF	69.71													3543	BoLA-DRB3_02601	TQGAVTFNSDMFAMF	41.42	300	BoLA-DRB3_01501	KARALAGPICRLQVA	206.79
3145	BoLA-DRB3_02002	SDMFAMFKVSEDKVP	71.01													1740	BoLA-DRB3_01501	KEGWEKVIPAPLQEF	42.9	444	BoLA-DRB3_02002	LLAGMAPVANAQEKQ	235.85
3549	BoLA-DRB3_02601	FNSDMFAMFKVSEDK	71.03													1741	BoLA-DRB3_01501	EGWEKVIPAPLQEFA	43.25	457	BoLA-DRB3_02002	KQNVEVLHWWTSGGE	265.61
2011	BoLA-DRB3_01501	VKNAIYDVVTRQFNG	71.16													1766	BoLA-DRB3_01501	VNIHSTNWMWINKAA	43.49	301	BoLA-DRB3_01501	ARALAGPICRLQVAA	281.95
3007	BoLA-DRB3_02002	PTNWDELIALLDNFK	71.68													1871	BoLA-DRB3_01501	SGRDWNLASAMVIEG	43.57	456	BoLA-DRB3_02002	EKQNVEVLHWWTSGG	309.25
2632	BoLA-DRB3_01801	ATIFDAVVLSFGPDF	72.97													3069	BoLA-DRB3_02002	TMKQAFDRMSKLRTY	43.98	455	BoLA-DRB3_02002	QEKQNVEVLHWWTSG	343.46
707	BoLA-DRB3_01001	FNSDMFAMFKVSEDK	73.29													3072	BoLA-DRB3_02002	QAFDRMSKLRTYVDD	44.9	468	BoLA-DRB3_02002	SGGEASALEVLKKIL	381.37
635	BoLA-DRB3_01001	KQAFDRMSKLRTYVD	75.61													3545	BoLA-DRB3_02601	GAVTFNSDMFAMFKV	45.4	454	BoLA-DRB3_02002	AQEKQNVEVLHWWTS	413.4
3052	BoLA-DRB3_02002	FYKKAFIDLDPEALG	75.97													2845	BoLA-DRB3_02002	LLKLAAMGTAACALL	45.41	458	BoLA-DRB3_02002	QNVEVLHWWTSGGEA	434.07
3248	BoLA-DRB3_02002	EDAVKELVAAVEAAK	84.13													1762	BoLA-DRB3_01501	IAAPVNIHSTNWMWI	47.21	459	BoLA-DRB3_02002	NVEVLHWWTSGGEAS	483.78
633	BoLA-DRB3_01001	TMKQAFDRMSKLRTY	84.71													2009	BoLA-DRB3_01501	AAVKNAIYDVVTRQF	47.29	467	BoLA-DRB3_02002	TSGGEASALEVLKKI	526.52
3483	BoLA-DRB3_02601	MSKLRTYVDDNFSGR	85.3													1824	BoLA-DRB3_01501	DAVVLSFGPDFYKKA	48.07	460	BoLA-DRB3_02002	VEVLHWWTSGGEASA	534.5
3053	BoLA-DRB3_02002	YKKAFIDLDPEALGS	86.77													2917	BoLA-DRB3_02002	MTVLRARVTAGNAPT	48.4	445	BoLA-DRB3_02002	LAGMAPVANAQEKQN	708.72
1114	BoLA-DRB3_01101	NSDMFAMFKVSEDKV	86.82													1994	BoLA-DRB3_01501	KGTLLGSMAHGYANP	48.5	461	BoLA-DRB3_02002	EVLHWWTSGGEASAL	778.29
3174	BoLA-DRB3_02002	QSAFNVVKGSAPART	86.94													1993	BoLA-DRB3_01501	SKGTLLGSMAHGYAN	49.37	466	BoLA-DRB3_02002	WTSGGEASALEVLKK	926.99
3482	BoLA-DRB3_02601	RMSKLRTYVDDNFSG	87.08													1992	BoLA-DRB3_01501	NSKGTLLGSMAHGYA	49.68	462	BoLA-DRB3_02002	VLHWWTSGGEASALE	1,032,96
2958	BoLA-DRB3_02002	KEGWEKVIPAPLQEF	87.26													1768	BoLA-DRB3_01501	IHSTNWMWINKAALD	50.44	268	BoLA-DRB3_01501	VANAQEKQNVEVLHW	1,500,00
580	BoLA-DRB3_01001	LLDNFKAQGITPIAH	87.28													3421	BoLA-DRB3_02601	ALLDNFKAQGITPIA	51.31	263	BoLA-DRB3_01501	AGMAPVANAQEKQNV	1,500,89
3481	BoLA-DRB3_02601	DRMSKLRTYVDDNFS	87.79													2988	BoLA-DRB3_02002	STNWMWINKAALDKA	51.55	282	BoLA-DRB3_01501	WWTSGGEASALEVLK	1,535,30
1115	BoLA-DRB3_01101	SDMFAMFKVSEDKVP	92.38													3546	BoLA-DRB3_02601	AVTFNSDMFAMFKVS	51.8	269	BoLA-DRB3_01501	ANAQEKQNVEVLHWW	1,557,94
3551	BoLA-DRB3_02601	SDMFAMFKVSEDKVP	92.68													3422	BoLA-DRB3_02601	LLDNFKAQGITPIAH	51.81	463	BoLA-DRB3_02002	LHWWTSGGEASALEV	1,566,71
2630	BoLA-DRB3_01801	QDATIFDAVVLSFGP	95.08													1870	BoLA-DRB3_01501	FSGRDWNLASAMVIE	53.03	87	BoLA-DRB3_01001	NAQEKQNVEVLHWWT	1,655,56
2552	BoLA-DRB3_01801	KEGWEKVIPAPLQEF	95.72													2010	BoLA-DRB3_01501	AVKNAIYDVVTRQFN	54.74	281	BoLA-DRB3_01501	HWWTSGGEASALEVL	1,662,09
2629	BoLA-DRB3_01801	WQDATIFDAVVLSFG	98.83													3493	BoLA-DRB3_02601	NFSGRDWNLASAMVI	54.8	264	BoLA-DRB3_01501	GMAPVANAQEKQNVE	1,873,95
1769	BoLA-DRB3_01501	HSTNWMWINKAALDK	101													1744	BoLA-DRB3_01501	EKVIPAPLQEFAKYD	54.9	265	BoLA-DRB3_01501	MAPVANAQEKQNVEV	2,079,81
1113	BoLA-DRB3_01101	FNSDMFAMFKVSEDK	101.57													3073	BoLA-DRB3_02002	AFDRMSKLRTYVDDN	54.92	266	BoLA-DRB3_01501	APVANAQEKQNVEVL	2,548,46
708	BoLA-DRB3_01001	NSDMFAMFKVSEDKV	102.92													1878	BoLA-DRB3_01501	ASAMVIEGKAGVQFM	57.89	267	BoLA-DRB3_01501	PVANAQEKQNVEVLH	2,892,76
3424	BoLA-DRB3_02601	DNFKAQGITPIAHGG	106.74													1825	BoLA-DRB3_01501	AVVLSFGPDFYKKAF	58.08
581	BoLA-DRB3_01001	LDNFKAQGITPIAHG	106.88													2987	BoLA-DRB3_02002	HSTNWMWINKAALDK	58.89
3550	BoLA-DRB3_02601	NSDMFAMFKVSEDKV	106.96													3548	BoLA-DRB3_02601	TFNSDMFAMFKVSED	61.24
1116	BoLA-DRB3_01101	DMFAMFKVSEDKVPA	107.32													2989	BoLA-DRB3_02002	TNWMWINKAALDKAG	61.55
2631	BoLA-DRB3_01801	DATIFDAVVLSFGPD	107.5													2853	BoLA-DRB3_02002	TAACALLAGMAPVAN	61.81
3552	BoLA-DRB3_02601	DMFAMFKVSEDKVPA	108.57													3068	BoLA-DRB3_02002	DTMKQAFDRMSKLRT	64.42
2012	BoLA-DRB3_01501	KNAIYDVVTRQFNGQ	111.24													1991	BoLA-DRB3_01501	ANSKGTLLGSMAHGY	64.6
709	BoLA-DRB3_01001	SDMFAMFKVSEDKVP	113.47													3423	BoLA-DRB3_02601	LDNFKAQGITPIAHG	65.54
2553	BoLA-DRB3_01801	EGWEKVIPAPLQEFA	114.29													3173	BoLA-DRB3_02002	FQSAFNVVKGSAPAR	65.93
3054	BoLA-DRB3_02002	KKAFIDLDPEALGSD	115.58													3172	BoLA-DRB3_02002	AFQSAFNVVKGSAPA	66.49
3480	BoLA-DRB3_02601	FDRMSKLRTYVDDNF	116.63													1875	BoLA-DRB3_01501	WNLASAMVIEGKAGV	66.62
3484	BoLA-DRB3_02601	SKLRTYVDDNFSGRD	119.92													3144	BoLA-DRB3_02002	NSDMFAMFKVSEDKV	66.92
2957	BoLA-DRB3_02002	SKEGWEKVIPAPLQE	120.88													1874	BoLA-DRB3_01501	DWNLASAMVIEGKAG	67.68
3126	BoLA-DRB3_02002	GEDFVCMRYPGTQGA	123.53													1879	BoLA-DRB3_01501	SAMVIEGKAGVQFMG	68.02
1876	BoLA-DRB3_01501	NLASAMVIEGKAGVQ	124.93													3547	BoLA-DRB3_02601	VTFNSDMFAMFKVSE	69.08
2554	BoLA-DRB3_01801	GWEKVIPAPLQEFAK	127.53													2854	BoLA-DRB3_02002	AACALLAGMAPVANA	69.14
2199	BoLA-DRB3_01601	DELIALLDNFKAQGI	128.08													1877	BoLA-DRB3_01501	LASAMVIEGKAGVQF	69.71
1117	BoLA-DRB3_01101	MFAMFKVSEDKVPAQ	128.39													1995	BoLA-DRB3_01501	GTLLGSMAHGYANPA	70.14
533	BoLA-DRB3_01001	LQEFAKYDGHWIAAP	128.76													3145	BoLA-DRB3_02002	SDMFAMFKVSEDKVP	71.01
1453	BoLA-DRB3_01201	MSKLRTYVDDNFSGR	141.48													3549	BoLA-DRB3_02601	FNSDMFAMFKVSEDK	71.03
2956	BoLA-DRB3_02002	ASKEGWEKVIPAPLQ	142.79													2011	BoLA-DRB3_01501	VKNAIYDVVTRQFNG	71.16
1112	BoLA-DRB3_01101	TFNSDMFAMFKVSED	143.35													3007	BoLA-DRB3_02002	PTNWDELIALLDNFK	71.68
3158	BoLA-DRB3_02002	VPAQLEMASAIESPA	145.81													1745	BoLA-DRB3_01501	KVIPAPLQEFAKYDG	72.77
2555	BoLA-DRB3_01801	WEKVIPAPLQEFAKY	147.88													3171	BoLA-DRB3_02002	PAFQSAFNVVKGSAP	73.64
2278	BoLA-DRB3_01601	GRDWNLASAMVIEGK	152.33													2930	BoLA-DRB3_02002	PTAVQMLGFDIRDWA	74.64
1417	BoLA-DRB3_01201	FDAVVLSFGPDFYKK	152.85													2852	BoLA-DRB3_02002	GTAACALLAGMAPVA	75.49
530	BoLA-DRB3_01001	PAPLQEFAKYDGHWI	153.19													3074	BoLA-DRB3_02002	FDRMSKLRTYVDDNF	75.52
1418	BoLA-DRB3_01201	DAVVLSFGPDFYKKA	153.46													3052	BoLA-DRB3_02002	FYKKAFIDLDPEALG	75.97
2198	BoLA-DRB3_01601	WDELIALLDNFKAQG	155.18													1880	BoLA-DRB3_01501	AMVIEGKAGVQFMGD	83.28
3247	BoLA-DRB3_02002	SEDAVKELVAAVEAA	156.12													2990	BoLA-DRB3_02002	NWMWINKAALDKAGG	83.32
1392	BoLA-DRB3_01201	LLDNFKAQGITPIAH	163.72													3248	BoLA-DRB3_02002	EDAVKELVAAVEAAK	84.13
3459	BoLA-DRB3_02601	YKKAFIDLDPEALGS	175.71													3483	BoLA-DRB3_02601	MSKLRTYVDDNFSGR	85.3
1391	BoLA-DRB3_01201	ALLDNFKAQGITPIA	177.21													2855	BoLA-DRB3_02002	ACALLAGMAPVANAQ	86.35
1454	BoLA-DRB3_01201	SKLRTYVDDNFSGRD	179.39													3053	BoLA-DRB3_02002	YKKAFIDLDPEALGS	86.77
1452	BoLA-DRB3_01201	RMSKLRTYVDDNFSG	181.38													3174	BoLA-DRB3_02002	QSAFNVVKGSAPART	86.94
3375	BoLA-DRB3_02601	LQEFAKYDGHWIAAP	182.53													3482	BoLA-DRB3_02601	RMSKLRTYVDDNFSG	87.08
2204	BoLA-DRB3_01601	LLDNFKAQGITPIAH	184.17													3481	BoLA-DRB3_02601	DRMSKLRTYVDDNFS	87.79
2197	BoLA-DRB3_01601	NWDELIALLDNFKAQ	190.86													2931	BoLA-DRB3_02002	TAVQMLGFDIRDWAE	87.9
2205	BoLA-DRB3_01601	LDNFKAQGITPIAHG	192.87													2929	BoLA-DRB3_02002	APTAVQMLGFDIRDW	88.19
3485	BoLA-DRB3_02601	KLRTYVDDNFSGRDW	195.78													3146	BoLA-DRB3_02002	DMFAMFKVSEDKVPA	91.78
2326	BoLA-DRB3_01601	QGAVTFNSDMFAMFK	198.7													3170	BoLA-DRB3_02002	SPAFQSAFNVVKGSA	92.86
1393	BoLA-DRB3_01201	LDNFKAQGITPIAHG	199.13													1628	BoLA-DRB3_01501	LKLAAMGTAACALLA	100.86
3006	BoLA-DRB3_02002	EPTNWDELIALLDNF	199.98													3051	BoLA-DRB3_02002	DFYKKAFIDLDPEAL	101.72
1451	BoLA-DRB3_01201	DRMSKLRTYVDDNFS	200.56													1996	BoLA-DRB3_01501	TLLGSMAHGYANPAA	103.93
611	BoLA-DRB3_01001	SFGPDFYKKAFIDLD	203.15													2851	BoLA-DRB3_02002	MGTAACALLAGMAPV	105.64
2819	BoLA-DRB3_01801	NPAAVKNAIYDVVTR	204.9													3424	BoLA-DRB3_02601	DNFKAQGITPIAHGG	106.74
3374	BoLA-DRB3_02601	PLQEFAKYDGHWIAA	208.84													3169	BoLA-DRB3_02002	ESPAFQSAFNVVKGS	107.92
2820	BoLA-DRB3_01801	PAAVKNAIYDVVTRQ	211.78													2012	BoLA-DRB3_01501	KNAIYDVVTRQFNGQ	111.24
1387	BoLA-DRB3_01201	DELIALLDNFKAQGI	218.59													2928	BoLA-DRB3_02002	NAPTAVQMLGFDIRD	111.44
2277	BoLA-DRB3_01601	SGRDWNLASAMVIEG	219.66													3159	BoLA-DRB3_02002	PAQLEMASAIESPAF	112.65
2818	BoLA-DRB3_01801	ANPAAVKNAIYDVVT	226.63													2856	BoLA-DRB3_02002	CALLAGMAPVANAQE	114.58
3055	BoLA-DRB3_02002	KAFIDLDPEALGSDT	236.33													3054	BoLA-DRB3_02002	KKAFIDLDPEALGSD	115.58
3005	BoLA-DRB3_02002	KEPTNWDELIALLDN	239.48													3175	BoLA-DRB3_02002	SAFNVVKGSAPARTD	118.55
1428	BoLA-DRB3_01201	FYKKAFIDLDPEALG	241.11													2932	BoLA-DRB3_02002	AVQMLGFDIRDWAEQ	119.34
2898	BoLA-DRB3_02002	SKGISWTDMPVAGGG	244.15													3484	BoLA-DRB3_02601	SKLRTYVDDNFSGRD	119.92
613	BoLA-DRB3_01001	GPDFYKKAFIDLDPE	245.6													2957	BoLA-DRB3_02002	SKEGWEKVIPAPLQE	120.88
2203	BoLA-DRB3_01601	ALLDNFKAQGITPIA	248.55													3126	BoLA-DRB3_02002	GEDFVCMRYPGTQGA	123.53
2556	BoLA-DRB3_01801	EKVIPAPLQEFAKYD	248.83													1826	BoLA-DRB3_01501	VVLSFGPDFYKKAFI	123.79
2899	BoLA-DRB3_02002	KGISWTDMPVAGGGG	262.75													3168	BoLA-DRB3_02002	IESPAFQSAFNVVKG	123.89
2806	BoLA-DRB3_01801	KGTLLGSMAHGYANP	264.73													532	BoLA-DRB3_01001	PLQEFAKYDGHWIAA	124.12
1429	BoLA-DRB3_01201	YKKAFIDLDPEALGS	269.9													2007	BoLA-DRB3_01501	NPAAVKNAIYDVVTR	124.13
1386	BoLA-DRB3_01201	WDELIALLDNFKAQG	273.09													3147	BoLA-DRB3_02002	MFAMFKVSEDKVPAQ	124.14
659	BoLA-DRB3_01001	LASAMVIEGKAGVQF	282.65													531	BoLA-DRB3_01001	APLQEFAKYDGHWIA	124.36
1455	BoLA-DRB3_01201	KLRTYVDDNFSGRDW	284.24													2927	BoLA-DRB3_02002	GNAPTAVQMLGFDIR	124.75
1394	BoLA-DRB3_01201	DNFKAQGITPIAHGG	285.25													1876	BoLA-DRB3_01501	NLASAMVIEGKAGVQ	124.93
3460	BoLA-DRB3_02601	KKAFIDLDPEALGSD	288.68													3113	BoLA-DRB3_02002	WAKGEFLKAGKKPGE	128.65
2206	BoLA-DRB3_01601	DNFKAQGITPIAHGG	291.79													533	BoLA-DRB3_01001	LQEFAKYDGHWIAAP	128.76
1044	BoLA-DRB3_01101	FDRMSKLRTYVDDNF	307.97													2008	BoLA-DRB3_01501	PAAVKNAIYDVVTRQ	129.55
2900	BoLA-DRB3_02002	GISWTDMPVAGGGGT	310.17													3112	BoLA-DRB3_02002	DWAKGEFLKAGKKPG	130.63
2823	BoLA-DRB3_01801	VKNAIYDVVTRQFNG	310.94													2857	BoLA-DRB3_02002	ALLAGMAPVANAQEK	132.86
3302	BoLA-DRB3_02601	LESKGISWTDMPVAG	332.8													1773	BoLA-DRB3_01501	WMWINKAALDKAGGK	134.46
3303	BoLA-DRB3_02601	ESKGISWTDMPVAGG	361.78													2006	BoLA-DRB3_01501	ANPAAVKNAIYDVVT	136.02
1430	BoLA-DRB3_01201	KKAFIDLDPEALGSD	367.32													2850	BoLA-DRB3_02002	AMGTAACALLAGMAP	136.05
1450	BoLA-DRB3_01201	FDRMSKLRTYVDDNF	399.11													2005	BoLA-DRB3_01501	YANPAAVKNAIYDVV	138.85
2335	BoLA-DRB3_01601	MFAMFKVSEDKVPAQ	400.22													3425	BoLA-DRB3_02601	NFKAQGITPIAHGGQ	139.69
2946	BoLA-DRB3_02002	QGALGNLDTVASKEG	400.69													1629	BoLA-DRB3_01501	KLAAMGTAACALLAG	139.84
981	BoLA-DRB3_01101	DELIALLDNFKAQGI	405.03													3160	BoLA-DRB3_02002	AQLEMASAIESPAFQ	141.35
980	BoLA-DRB3_01101	WDELIALLDNFKAQG	413.18													1630	BoLA-DRB3_01501	LAAMGTAACALLAGM	142.32
1043	BoLA-DRB3_01101	AFDRMSKLRTYVDDN	417.31													2956	BoLA-DRB3_02002	ASKEGWEKVIPAPLQ	142.79
1519	BoLA-DRB3_01201	FNSDMFAMFKVSEDK	443.03													3158	BoLA-DRB3_02002	VPAQLEMASAIESPA	145.81
2824	BoLA-DRB3_01801	KNAIYDVVTRQFNGQ	469.98													2013	BoLA-DRB3_01501	NAIYDVVTRQFNGQL	146.1
370	BoLA-DRB3_00101	KGTLLGSMAHGYANP	483.86													3127	BoLA-DRB3_02002	EDFVCMRYPGTQGAV	147.4
827	BoLA-DRB3_01101	ALLAGMAPVANAQEK	494.05													3125	BoLA-DRB3_02002	PGEDFVCMRYPGTQG	148.22
1522	BoLA-DRB3_01201	DMFAMFKVSEDKVPA	499.66													1881	BoLA-DRB3_01501	MVIEGKAGVQFMGDW	148.62
328	BoLA-DRB3_00101	SPAFQSAFNVVKGSA	505.62													530	BoLA-DRB3_01001	PAPLQEFAKYDGHWI	153.19
1521	BoLA-DRB3_01201	SDMFAMFKVSEDKVP	515.52													1958	BoLA-DRB3_01501	AFNVVKGSAPARTDV	154.44
2164	BoLA-DRB3_01601	DGHWIAAPVNIHSTN	517.74													3167	BoLA-DRB3_02002	AIESPAFQSAFNVVK	155.36
959	BoLA-DRB3_01101	TNWMWINKAALDKAG	560.12													3124	BoLA-DRB3_02002	KPGEDFVCMRYPGTQ	156.02
273	BoLA-DRB3_00101	KGEFLKAGKKPGEDF	563.26													3247	BoLA-DRB3_02002	SEDAVKELVAAVEAA	156.12
2163	BoLA-DRB3_01601	YDGHWIAAPVNIHST	563.29													2910	BoLA-DRB3_02002	GGGGTEAMTVLRARV	156.27
658	BoLA-DRB3_01001	NLASAMVIEGKAGVQ	564.59													534	BoLA-DRB3_01001	QEFAKYDGHWIAAPV	156.7
828	BoLA-DRB3_01101	LLAGMAPVANAQEKQ	616.07													3114	BoLA-DRB3_02002	AKGEFLKAGKKPGED	177.56
1431	BoLA-DRB3_01201	KAFIDLDPEALGSDT	624.37													1959	BoLA-DRB3_01501	FNVVKGSAPARTDVP	181.41
1520	BoLA-DRB3_01201	NSDMFAMFKVSEDKV	635.2													3215	BoLA-DRB3_02002	LLGSMAHGYANPAAV	187.06
977	BoLA-DRB3_01101	PTNWDELIALLDNFK	651.17													1708	BoLA-DRB3_01501	AGNAPTAVQMLGFDI	188.07
2241	BoLA-DRB3_01601	YKKAFIDLDPEALGS	652.37													1631	BoLA-DRB3_01501	AAMGTAACALLAGMA	191.32
678	BoLA-DRB3_01001	AKGEFLKAGKKPGED	665.9													1939	BoLA-DRB3_01501	KVPAQLEMASAIESP	192.54
1218	BoLA-DRB3_01101	EDAVKELVAAVEAAK	682.93													3542	BoLA-DRB3_02601	GTQGAVTFNSDMFAM	193.05
272	BoLA-DRB3_00101	AKGEFLKAGKKPGED	684.45													3128	BoLA-DRB3_02002	DFVCMRYPGTQGAVT	193.37
1426	BoLA-DRB3_01201	PDFYKKAFIDLDPEA	696.34													2014	BoLA-DRB3_01501	AIYDVVTRQFNGQLS	194.69
641	BoLA-DRB3_01001	MSKLRTYVDDNFSGR	702.54													3485	BoLA-DRB3_02601	KLRTYVDDNFSGRDW	195.78
528	BoLA-DRB3_01001	VIPAPLQEFAKYDGH	734.5													2933	BoLA-DRB3_02002	VQMLGFDIRDWAEQG	199.26
1345	BoLA-DRB3_01201	LQEFAKYDGHWIAAP	748.83													3006	BoLA-DRB3_02002	EPTNWDELIALLDNF	199.98
1020	BoLA-DRB3_01101	PDFYKKAFIDLDPEA	795.92													610	BoLA-DRB3_01001	LSFGPDFYKKAFIDL	203.08
2490	BoLA-DRB3_01801	LESKGISWTDMPVAG	808.94													1706	BoLA-DRB3_01501	VTAGNAPTAVQMLGF	203.1
1217	BoLA-DRB3_01101	SEDAVKELVAAVEAA	823.76													611	BoLA-DRB3_01001	SFGPDFYKKAFIDLD	203.15
1425	BoLA-DRB3_01201	GPDFYKKAFIDLDPE	850.96													3115	BoLA-DRB3_02002	KGEFLKAGKKPGEDF	208.19
1019	BoLA-DRB3_01101	GPDFYKKAFIDLDPE	853.44													1746	BoLA-DRB3_01501	VIPAPLQEFAKYDGH	209.28
2242	BoLA-DRB3_01601	KKAFIDLDPEALGSD	863.02													612	BoLA-DRB3_01001	FGPDFYKKAFIDLDP	215.85
1216	BoLA-DRB3_01101	SSEDAVKELVAAVEA	900.46													3123	BoLA-DRB3_02002	KKPGEDFVCMRYPGT	220.83
1352	BoLA-DRB3_01201	DGHWIAAPVNIHSTN	904.55													1707	BoLA-DRB3_01501	TAGNAPTAVQMLGFD	221.19
2491	BoLA-DRB3_01801	ESKGISWTDMPVAGG	930.37													3111	BoLA-DRB3_02002	GDWAKGEFLKAGKKP	221.6
829	BoLA-DRB3_01101	LAGMAPVANAQEKQN	1048.39													3161	BoLA-DRB3_02002	QLEMASAIESPAFQS	224.52
529	BoLA-DRB3_01001	IPAPLQEFAKYDGHW	1074.61													1938	BoLA-DRB3_01501	DKVPAQLEMASAIES	228.31
1273	BoLA-DRB3_01201	ESKGISWTDMPVAGG	1085													535	BoLA-DRB3_01001	EFAKYDGHWIAAPVN	229.11
2492	BoLA-DRB3_01801	SKGISWTDMPVAGGG	1172.83													2975	BoLA-DRB3_02002	YDGHWIAAPVNIHST	231.57
855	BoLA-DRB3_01101	EASALEVLKKDLESK	1218.98													2974	BoLA-DRB3_02002	KYDGHWIAAPVNIHS	235.2
450	BoLA-DRB3_01001	ASALEVLKKDLESKG	1451.71													2858	BoLA-DRB3_02002	LLAGMAPVANAQEKQ	235.85
856	BoLA-DRB3_01101	ASALEVLKKDLESKG	1474.11													3055	BoLA-DRB3_02002	KAFIDLDPEALGSDT	236.33
867	BoLA-DRB3_01101	ESKGISWTDMPVAGG	1527.84													3005	BoLA-DRB3_02002	KEPTNWDELIALLDN	239.48
868	BoLA-DRB3_01101	SKGISWTDMPVAGGG	1859.16													3554	BoLA-DRB3_02601	FAMFKVSEDKVPAQL	242.33
1025	BoLA-DRB3_01101	KAFIDLDPEALGSDT	2099.7													2898	BoLA-DRB3_02002	SKGISWTDMPVAGGG	244.15
1211	BoLA-DRB3_01101	FNGQLSSEDAVKELV	2183.27													613	BoLA-DRB3_01001	GPDFYKKAFIDLDPE	245.6
830	BoLA-DRB3_01101	AGMAPVANAQEKQNV	2329.63													3456	BoLA-DRB3_02601	PDFYKKAFIDLDPEA	249.84
1212	BoLA-DRB3_01101	NGQLSSEDAVKELVA	2694.5													2976	BoLA-DRB3_02002	DGHWIAAPVNIHSTN	250.08
1026	BoLA-DRB3_01101	AFIDLDPEALGSDTM	2818.19													3246	BoLA-DRB3_02002	SSEDAVKELVAAVEA	251.39
1027	BoLA-DRB3_01101	FIDLDPEALGSDTMK	3240.55													1760	BoLA-DRB3_01501	HWIAAPVNIHSTNWM	253.43
178	BoLA-DRB3_00101	FKAQGITPIAHGGQP	3469.07													3541	BoLA-DRB3_02601	PGTQGAVTFNSDMFA	256.41
180	BoLA-DRB3_00101	AQGITPIAHGGQPWQ	4896.12													3110	BoLA-DRB3_02002	MGDWAKGEFLKAGKK	257.1
1028	BoLA-DRB3_01101	IDLDPEALGSDTMKQ	5221.24													2909	BoLA-DRB3_02002	AGGGGTEAMTVLRAR	260.86
179	BoLA-DRB3_00101	KAQGITPIAHGGQPW	5522.34													2899	BoLA-DRB3_02002	KGISWTDMPVAGGGG	262.75
																1678	BoLA-DRB3_01501	LESKGISWTDMPVAG	262.95
																1761	BoLA-DRB3_01501	WIAAPVNIHSTNWMW	263.26
																2871	BoLA-DRB3_02002	KQNVEVLHWWTSGGE	265.61
																3020	BoLA-DRB3_02002	FKAQGITPIAHGGQP	271.53
																2977	BoLA-DRB3_02002	GHWIAAPVNIHSTNW	275.17
																2955	BoLA-DRB3_02002	VASKEGWEKVIPAPL	277.15
																1677	BoLA-DRB3_01501	DLESKGISWTDMPVA	279.17
																1700	BoLA-DRB3_01501	TVLRARVTAGNAPTA	287.94
																2973	BoLA-DRB3_02002	AKYDGHWIAAPVNIH	290.15
																671	BoLA-DRB3_01001	VQFMGDWAKGEFLKA	290.5
																2870	BoLA-DRB3_02002	EKQNVEVLHWWTSGG	309.25
																2884	BoLA-DRB3_02002	GEASALEVLKKDLES	309.59
																2900	BoLA-DRB3_02002	GISWTDMPVAGGGGT	310.17
																536	BoLA-DRB3_01001	FAKYDGHWIAAPVNI	314.1
																2885	BoLA-DRB3_02002	EASALEVLKKDLESK	316.08
																1960	BoLA-DRB3_01501	NVVKGSAPARTDVPD	318.43
																3129	BoLA-DRB3_02002	FVCMRYPGTQGAVTF	319.68
																3208	BoLA-DRB3_02002	EANSKGTLLGSMAHG	320.26
																1944	BoLA-DRB3_01501	LEMASAIESPAFQSA	321.47
																3216	BoLA-DRB3_02002	LGSMAHGYANPAAVK	321.53
																2015	BoLA-DRB3_01501	IYDVVTRQFNGQLSS	321.99
																1679	BoLA-DRB3_01501	ESKGISWTDMPVAGG	322.16
																2883	BoLA-DRB3_02002	GGEASALEVLKKDLE	335.6
																2869	BoLA-DRB3_02002	QEKQNVEVLHWWTSG	343.46
																3104	BoLA-DRB3_02002	KAGVQFMGDWAKGEF	373.92
																3207	BoLA-DRB3_02002	KEANSKGTLLGSMAH	374.31
																3439	BoLA-DRB3_02601	QPWQDATIFDAVVLS	380.41
																3438	BoLA-DRB3_02601	GQPWQDATIFDAVVL	393.12
																1882	BoLA-DRB3_01501	VIEGKAGVQFMGDWA	395.61
																609	BoLA-DRB3_01001	VLSFGPDFYKKAFID	400.07
																2946	BoLA-DRB3_02002	QGALGNLDTVASKEG	400.69
																1716	BoLA-DRB3_01501	QMLGFDIRDWAEQGA	402.71
																2868	BoLA-DRB3_02002	AQEKQNVEVLHWWTS	413.4
																3004	BoLA-DRB3_02002	GKEPTNWDELIALLD	414.71
																2255	BoLA-DRB3_01601	SDTMKQAFDRMSKLR	417.6
																1774	BoLA-DRB3_01501	MWINKAALDKAGGKE	418.68
																2945	BoLA-DRB3_02002	EQGALGNLDTVASKE	422.59
																2886	BoLA-DRB3_02002	ASALEVLKKDLESKG	425.73
																2004	BoLA-DRB3_01501	GYANPAAVKNAIYDV	427.61
																672	BoLA-DRB3_01001	QFMGDWAKGEFLKAG	427.73
																670	BoLA-DRB3_01001	GVQFMGDWAKGEFLK	431.3
																1701	BoLA-DRB3_01501	VLRARVTAGNAPTAV	432.12
																2872	BoLA-DRB3_02002	QNVEVLHWWTSGGEA	434.07
																3103	BoLA-DRB3_02002	GKAGVQFMGDWAKGE	467.29
																3105	BoLA-DRB3_02002	AGVQFMGDWAKGEFL	472.08
																3116	BoLA-DRB3_02002	GEFLKAGKKPGEDFV	481.98
																2873	BoLA-DRB3_02002	NVEVLHWWTSGGEAS	483.78
																2944	BoLA-DRB3_02002	AEQGALGNLDTVASK	493.53
																1948	BoLA-DRB3_01501	SAIESPAFQSAFNVV	518.94
																2901	BoLA-DRB3_02002	ISWTDMPVAGGGGTE	521.7
																2947	BoLA-DRB3_02002	GALGNLDTVASKEGW	529.12
																2874	BoLA-DRB3_02002	VEVLHWWTSGGEASA	534.5
																1704	BoLA-DRB3_01501	ARVTAGNAPTAVQML	538.97
																3102	BoLA-DRB3_02002	EGKAGVQFMGDWAKG	546.46
																673	BoLA-DRB3_01001	FMGDWAKGEFLKAGK	556.49
																2882	BoLA-DRB3_02002	SGGEASALEVLKKDL	574.64
																1705	BoLA-DRB3_01501	RVTAGNAPTAVQMLG	594.38
																3056	BoLA-DRB3_02002	AFIDLDPEALGSDTM	594.44
																2254	BoLA-DRB3_01601	GSDTMKQAFDRMSKL	594.64
																1945	BoLA-DRB3_01501	EMASAIESPAFQSAF	596.71
																3245	BoLA-DRB3_02002	LSSEDAVKELVAAVE	603.6
																1936	BoLA-DRB3_01501	SEDKVPAQLEMASAI	611.95
																499	BoLA-DRB3_01001	MLGFDIRDWAEQGAL	625.16
																3540	BoLA-DRB3_02601	YPGTQGAVTFNSDMF	627.48
																2887	BoLA-DRB3_02002	SALEVLKKDLESKGI	631.21
																1961	BoLA-DRB3_01501	VVKGSAPARTDVPDT	633.93
																3486	BoLA-DRB3_02601	LRTYVDDNFSGRDWN	637.01
																2337	BoLA-DRB3_01601	AMFKVSEDKVPAQLE	637.92
																3300	BoLA-DRB3_02601	KDLESKGISWTDMPV	655.36
																3101	BoLA-DRB3_02002	IEGKAGVQFMGDWAK	666.03
																3217	BoLA-DRB3_02002	GSMAHGYANPAAVKN	675.16
																3234	BoLA-DRB3_02002	YDVVTRQFNGQLSSE	676.03
																1937	BoLA-DRB3_01501	EDKVPAQLEMASAIE	703.89
																2859	BoLA-DRB3_02002	LAGMAPVANAQEKQN	708.72
																3218	BoLA-DRB3_02002	SMAHGYANPAAVKNA	711.07
																3022	BoLA-DRB3_02002	AQGITPIAHGGQPWQ	729.29
																1702	BoLA-DRB3_01501	LRARVTAGNAPTAVQ	735.43
																1946	BoLA-DRB3_01501	MASAIESPAFQSAFN	739.29
																3021	BoLA-DRB3_02002	KAQGITPIAHGGQPW	763.43
																3220	BoLA-DRB3_02002	AHGYANPAAVKNAIY	767.57
																2888	BoLA-DRB3_02002	ALEVLKKDLESKGIS	769.42
																2881	BoLA-DRB3_02002	TSGGEASALEVLKKD	773.95
																2948	BoLA-DRB3_02002	ALGNLDTVASKEGWE	776.59
																2875	BoLA-DRB3_02002	EVLHWWTSGGEASAL	778.29
																650	BoLA-DRB3_01001	DNFSGRDWNLASAMV	783.05
																1947	BoLA-DRB3_01501	ASAIESPAFQSAFNV	800.94
																1933	BoLA-DRB3_01501	FKVSEDKVPAQLEMA	860.29
																756	BoLA-DRB3_01001	DTAFDACGKKAIADV	886.24
																3065	BoLA-DRB3_02002	LGSDTMKQAFDRMSK	907.49
																3023	BoLA-DRB3_02002	QGITPIAHGGQPWQD	916.2
																2026	BoLA-DRB3_01501	QLSSEDAVKELVAAV	922.48
																3219	BoLA-DRB3_02002	MAHGYANPAAVKNAI	925.26
																2880	BoLA-DRB3_02002	WTSGGEASALEVLKK	926.99
																757	BoLA-DRB3_01001	TAFDACGKKAIADVK	929
																3221	BoLA-DRB3_02002	HGYANPAAVKNAIYD	930.87
																3236	BoLA-DRB3_02002	VVTRQFNGQLSSEDA	937.69
																3437	BoLA-DRB3_02601	GGQPWQDATIFDAVV	941.45
																2908	BoLA-DRB3_02002	VAGGGGTEAMTVLRA	945.84
																1703	BoLA-DRB3_01501	RARVTAGNAPTAVQM	949.44
																754	BoLA-DRB3_01001	VPDTAFDACGKKAIA	968.06
																1932	BoLA-DRB3_01501	MFKVSEDKVPAQLEM	1,009,03
																2943	BoLA-DRB3_02002	WAEQGALGNLDTVAS	1,017,84
																1672	BoLA-DRB3_01501	EVLKKDLESKGISWT	1,017,92
																2938	BoLA-DRB3_02002	FDIRDWAEQGALGNL	1,029,96
																2876	BoLA-DRB3_02002	VLHWWTSGGEASALE	1,032,96
																1673	BoLA-DRB3_01501	VLKKDLESKGISWTD	1,045,61
																3238	BoLA-DRB3_02002	TRQFNGQLSSEDAVK	1,048,67
																755	BoLA-DRB3_01001	PDTAFDACGKKAIAD	1,052,25
																1867	BoLA-DRB3_01501	DDNFSGRDWNLASAM	1,070,78
																529	BoLA-DRB3_01001	IPAPLQEFAKYDGHW	1,074,61
																1674	BoLA-DRB3_01501	LKKDLESKGISWTDM	1,076,91
																3235	BoLA-DRB3_02002	DVVTRQFNGQLSSED	1,081,99
																3117	BoLA-DRB3_02002	EFLKAGKKPGEDFVC	1,120,91
																2889	BoLA-DRB3_02002	LEVLKKDLESKGISW	1,124,59
																1934	BoLA-DRB3_01501	KVSEDKVPAQLEMAS	1,124,91
																3206	BoLA-DRB3_02002	VKEANSKGTLLGSMA	1,148,12
																1775	BoLA-DRB3_01501	WINKAALDKAGGKEP	1,167,79
																3237	BoLA-DRB3_02002	VTRQFNGQLSSEDAV	1,169,25
																3024	BoLA-DRB3_02002	GITPIAHGGQPWQDA	1,176,98
																2937	BoLA-DRB3_02002	GFDIRDWAEQGALGN	1,182,73
																2940	BoLA-DRB3_02002	IRDWAEQGALGNLDT	1,186,90
																2902	BoLA-DRB3_02002	SWTDMPVAGGGGTEA	1,206,85
																1675	BoLA-DRB3_01501	KKDLESKGISWTDMP	1,223,10
																1844	BoLA-DRB3_01501	PEALGSDTMKQAFDR	1,223,43
																753	BoLA-DRB3_01001	DVPDTAFDACGKKAI	1,246,54
																1935	BoLA-DRB3_01501	VSEDKVPAQLEMASA	1,276,77
																3239	BoLA-DRB3_02002	RQFNGQLSSEDAVKE	1,300,33
																2939	BoLA-DRB3_02002	DIRDWAEQGALGNLD	1,301,97
																3030	BoLA-DRB3_02002	HGGQPWQDATIFDAV	1,302,46
																1845	BoLA-DRB3_01501	EALGSDTMKQAFDRM	1,303,11
																2949	BoLA-DRB3_02002	LGNLDTVASKEGWEK	1,303,76
																1846	BoLA-DRB3_01501	ALGSDTMKQAFDRMS	1,306,57
																1843	BoLA-DRB3_01501	DPEALGSDTMKQAFD	1,332,45
																758	BoLA-DRB3_01001	AFDACGKKAIADVKE	1,365,88
																2936	BoLA-DRB3_02002	LGFDIRDWAEQGALG	1,406,26
																1842	BoLA-DRB3_01501	LDPEALGSDTMKQAF	1,417,10
																648	BoLA-DRB3_01001	VDDNFSGRDWNLASA	1,468,55
																3200	BoLA-DRB3_02002	KKAIADVKEANSKGT	1,469,89
																2941	BoLA-DRB3_02002	RDWAEQGALGNLDTV	1,492,78
																1647	BoLA-DRB3_01501	VANAQEKQNVEVLHW	1,500,00
																1642	BoLA-DRB3_01501	AGMAPVANAQEKQNV	1,500,89
																3199	BoLA-DRB3_02002	GKKAIADVKEANSKG	1,501,07
																1661	BoLA-DRB3_01501	WWTSGGEASALEVLK	1,535,30
																1648	BoLA-DRB3_01501	ANAQEKQNVEVLHWW	1,557,94
																2877	BoLA-DRB3_02002	LHWWTSGGEASALEV	1,566,71
																1980	BoLA-DRB3_01501	CGKKAIADVKEANSK	1,590,81
																3435	BoLA-DRB3_02601	AHGGQPWQDATIFDA	1,635,90
																1807	BoLA-DRB3_01501	ITPIAHGGQPWQDAT	1,653,86
																431	BoLA-DRB3_01001	NAQEKQNVEVLHWWT	1,655,56
																1660	BoLA-DRB3_01501	HWWTSGGEASALEVL	1,662,09
																3057	BoLA-DRB3_02002	FIDLDPEALGSDTMK	1,733,75
																3240	BoLA-DRB3_02002	QFNGQLSSEDAVKEL	1,738,78
																2023	BoLA-DRB3_01501	FNGQLSSEDAVKELV	1,793,20
																1987	BoLA-DRB3_01501	DVKEANSKGTLLGSM	1,796,46
																2024	BoLA-DRB3_01501	NGQLSSEDAVKELVA	1,812,62
																1643	BoLA-DRB3_01501	GMAPVANAQEKQNVE	1,873,95
																647	BoLA-DRB3_01001	YVDDNFSGRDWNLAS	1,886,25
																682	BoLA-DRB3_01001	FLKAGKKPGEDFVCM	1,897,00
																1979	BoLA-DRB3_01501	ACGKKAIADVKEANS	1,924,68
																1785	BoLA-DRB3_01501	GGKEPTNWDELIALL	1,978,78
																2025	BoLA-DRB3_01501	GQLSSEDAVKELVAA	1,987,13
																1977	BoLA-DRB3_01501	FDACGKKAIADVKEA	1,991,60
																2942	BoLA-DRB3_02002	DWAEQGALGNLDTVA	2,077,26
																1644	BoLA-DRB3_01501	MAPVANAQEKQNVEV	2,079,81
																3201	BoLA-DRB3_02002	KAIADVKEANSKGTL	2,096,16
																694	BoLA-DRB3_01001	VCMRYPGTQGAVTFN	2,126,57
																1984	BoLA-DRB3_01501	AIADVKEANSKGTLL	2,174,80
																2950	BoLA-DRB3_02002	GNLDTVASKEGWEKV	2,220,31
																1864	BoLA-DRB3_01501	TYVDDNFSGRDWNLA	2,233,83
																1733	BoLA-DRB3_01501	NLDTVASKEGWEKVI	2,243,93
																1776	BoLA-DRB3_01501	INKAALDKAGGKEPT	2,316,36
																1808	BoLA-DRB3_01501	TPIAHGGQPWQDATI	2,316,58
																1915	BoLA-DRB3_01501	RYPGTQGAVTFNSDM	2,316,76
																1734	BoLA-DRB3_01501	LDTVASKEGWEKVIP	2,391,10
																1689	BoLA-DRB3_01501	PVAGGGGTEAMTVLR	2,443,93
																1841	BoLA-DRB3_01501	DLDPEALGSDTMKQA	2,497,15
																1962	BoLA-DRB3_01501	VKGSAPARTDVPDTA	2,516,35
																1645	BoLA-DRB3_01501	APVANAQEKQNVEVL	2,548,46
																1985	BoLA-DRB3_01501	IADVKEANSKGTLLG	2,574,46
																3433	BoLA-DRB3_02601	PIAHGGQPWQDATIF	2,658,36
																1913	BoLA-DRB3_01501	CMRYPGTQGAVTFNS	2,778,22
																1914	BoLA-DRB3_01501	MRYPGTQGAVTFNSD	2,828,36
																1646	BoLA-DRB3_01501	PVANAQEKQNVEVLH	2,892,76
																1735	BoLA-DRB3_01501	DTVASKEGWEKVIPA	2,938,63
																1978	BoLA-DRB3_01501	DACGKKAIADVKEAN	2,958,35
																1784	BoLA-DRB3_01501	AGGKEPTNWDELIAL	3,141,30
																3434	BoLA-DRB3_02601	IAHGGQPWQDATIFD	3,264,66
																1986	BoLA-DRB3_01501	ADVKEANSKGTLLGS	3,277,83
																518	BoLA-DRB3_01001	TVASKEGWEKVIPAP	3,350,22
																3487	BoLA-DRB3_02601	RTYVDDNFSGRDWNL	3,627,14
																2903	BoLA-DRB3_02002	WTDMPVAGGGGTEAM	3,690,99
																3122	BoLA-DRB3_02002	GKKPGEDFVCMRYPG	3,836,60
																1840	BoLA-DRB3_01501	IDLDPEALGSDTMKQ	3,885,69
																3589	BoLA-DRB3_02601	SAPARTDVPDTAFDA	3,960,09
																3526	BoLA-DRB3_02601	KAGKKPGEDFVCMRY	4,134,62
																3527	BoLA-DRB3_02601	AGKKPGEDFVCMRYP	4,210,60
																3587	BoLA-DRB3_02601	KGSAPARTDVPDTAF	4,500,02
																1901	BoLA-DRB3_01501	LKAGKKPGEDFVCMR	4,500,11
																3590	BoLA-DRB3_02601	APARTDVPDTAFDAC	4,598,76
																2995	BoLA-DRB3_02002	NKAALDKAGGKEPTN	4,613,86
																1688	BoLA-DRB3_01501	MPVAGGGGTEAMTVL	5,151,82
																2996	BoLA-DRB3_02002	KAALDKAGGKEPTNW	5,201,39
																3588	BoLA-DRB3_02601	GSAPARTDVPDTAFD	5,373,05
																3591	BoLA-DRB3_02601	PARTDVPDTAFDACG	5,438,26
																3592	BoLA-DRB3_02601	ARTDVPDTAFDACGK	5,941,14
																1687	BoLA-DRB3_01501	DMPVAGGGGTEAMTV	6,400,97
																3188	BoLA-DRB3_02002	TDVPDTAFDACGKKA	6,783,68
																3187	BoLA-DRB3_02002	RTDVPDTAFDACGKK	7,447,61
																3407	BoLA-DRB3_02601	KAGGKEPTNWDELIA	8,138,23
																2997	BoLA-DRB3_02002	AALDKAGGKEPTNWD	9,686,86
																1686	BoLA-DRB3_01501	TDMPVAGGGGTEAMT	10,415,62
																3406	BoLA-DRB3_02601	DKAGGKEPTNWDELI	11,376,04
																1781	BoLA-DRB3_01501	LDKAGGKEPTNWDEL	12,377,52
																2998	BoLA-DRB3_02002	ALDKAGGKEPTNWDE	12,850,92

## Sheet: OMP16-BAR
Pos	MHC	Peptide	Affinity(nM)	BindLevel
617	BoLA-DRB3_01501	MRRIQSIARSPIAIA	7.36	<= SB
618	BoLA-DRB3_01501	RRIQSIARSPIAIAL	8.51	<= SB
619	BoLA-DRB3_01501	RIQSIARSPIAIALF	10.18	<= WB
620	BoLA-DRB3_01501	IQSIARSPIAIALFM	14.4
622	BoLA-DRB3_01501	SIARSPIAIALFMSL	14.91
1197	BoLA-DRB3_02002	TRDFLASRGVPTNRM	20.12
623	BoLA-DRB3_01501	IARSPIAIALFMSLA	21.22
1196	BoLA-DRB3_02002	ATRDFLASRGVPTNR	24.34	<= WB
624	BoLA-DRB3_01501	ARSPIAIALFMSLAV	24.36
1093	BoLA-DRB3_02002	ALFMSLAVAGCASKK	25.78
1198	BoLA-DRB3_02002	RDFLASRGVPTNRMR	27.69
889	BoLA-DRB3_01601	TRDFLASRGVPTNRM	27.93	<= WB
621	BoLA-DRB3_01501	QSIARSPIAIALFMS	28.22
625	BoLA-DRB3_01501	RSPIAIALFMSLAVA	28.47
930	BoLA-DRB3_01801	SIARSPIAIALFMSL	28.74
1092	BoLA-DRB3_02002	IALFMSLAVAGCASK	29.69	<= WB
1195	BoLA-DRB3_02002	AATRDFLASRGVPTN	33.57
888	BoLA-DRB3_01601	ATRDFLASRGVPTNR	34	<= WB
626	BoLA-DRB3_01501	SPIAIALFMSLAVAG	34.55
1182	BoLA-DRB3_02002	TREYNLALGQRRAAA	35.17
1094	BoLA-DRB3_02002	LFMSLAVAGCASKKN	36.84
155	BoLA-DRB3_01001	MRRIQSIARSPIAIA	38.47	<= WB
931	BoLA-DRB3_01801	IARSPIAIALFMSLA	39.55
1181	BoLA-DRB3_02002	GTREYNLALGQRRAA	40.74
890	BoLA-DRB3_01601	RDFLASRGVPTNRMR	40.87	<= WB
925	BoLA-DRB3_01801	MRRIQSIARSPIAIA	40.97	<= WB
1183	BoLA-DRB3_02002	REYNLALGQRRAAAT	41.57
927	BoLA-DRB3_01801	RIQSIARSPIAIALF	42.5	<= WB
926	BoLA-DRB3_01801	RRIQSIARSPIAIAL	43.37	<= WB
1136	BoLA-DRB3_02002	GDRIFFDLDSSLIRA	44.56	<= WB
667	BoLA-DRB3_01501	QDFTVNVGDRIFFDL	44.89
1079	BoLA-DRB3_02002	MRRIQSIARSPIAIA	45.11
156	BoLA-DRB3_01001	RRIQSIARSPIAIAL	45.18
1091	BoLA-DRB3_02002	AIALFMSLAVAGCAS	46.4
1137	BoLA-DRB3_02002	DRIFFDLDSSLIRAD	48.69	<= WB
928	BoLA-DRB3_01801	IQSIARSPIAIALFM	50.32
666	BoLA-DRB3_01501	SQDFTVNVGDRIFFD	50.87
1194	BoLA-DRB3_02002	AAATRDFLASRGVPT	51.28
1080	BoLA-DRB3_02002	RRIQSIARSPIAIAL	51.39
157	BoLA-DRB3_01001	RIQSIARSPIAIALF	51.4
1290	BoLA-DRB3_02601	GDRIFFDLDSSLIRA	51.81	<= WB
668	BoLA-DRB3_01501	DFTVNVGDRIFFDLD	52.97	<= WB
932	BoLA-DRB3_01801	ARSPIAIALFMSLAV	53.73
627	BoLA-DRB3_01501	PIAIALFMSLAVAGC	54.55
1281	BoLA-DRB3_02601	SSQDFTVNVGDRIFF	55.23
1199	BoLA-DRB3_02002	DFLASRGVPTNRMRT	55.59
665	BoLA-DRB3_01501	SSQDFTVNVGDRIFF	56.16
1135	BoLA-DRB3_02002	VGDRIFFDLDSSLIR	56.5	<= WB
887	BoLA-DRB3_01601	AATRDFLASRGVPTN	56.74	<= WB
1090	BoLA-DRB3_02002	IAIALFMSLAVAGCA	56.82
1289	BoLA-DRB3_02601	VGDRIFFDLDSSLIR	56.92
1291	BoLA-DRB3_02601	DRIFFDLDSSLIRAD	57.51	<= WB
1138	BoLA-DRB3_02002	RIFFDLDSSLIRADA	60.55
1282	BoLA-DRB3_02601	SQDFTVNVGDRIFFD	61.12	<= WB
1180	BoLA-DRB3_02002	RGTREYNLALGQRRA	61.4
1184	BoLA-DRB3_02002	EYNLALGQRRAAATR	61.86
669	BoLA-DRB3_01501	FTVNVGDRIFFDLDS	62.99
933	BoLA-DRB3_01801	RSPIAIALFMSLAVA	64.18
934	BoLA-DRB3_01801	SPIAIALFMSLAVAG	67.12
1095	BoLA-DRB3_02002	FMSLAVAGCASKKNL	67.15
1081	BoLA-DRB3_02002	RIQSIARSPIAIALF	68.42
1235	BoLA-DRB3_02601	RIQSIARSPIAIALF	69.38
1288	BoLA-DRB3_02601	NVGDRIFFDLDSSLI	71.2
273	BoLA-DRB3_01001	TRDFLASRGVPTNRM	71.33
628	BoLA-DRB3_01501	IAIALFMSLAVAGCA	72.79
158	BoLA-DRB3_01001	IQSIARSPIAIALFM	74.19
1292	BoLA-DRB3_02601	RIFFDLDSSLIRADA	75.54
1280	BoLA-DRB3_02601	GSSQDFTVNVGDRIF	75.55
1236	BoLA-DRB3_02601	IQSIARSPIAIALFM	75.57
1283	BoLA-DRB3_02601	QDFTVNVGDRIFFDL	76.53
1234	BoLA-DRB3_02601	RRIQSIARSPIAIAL	78.13
1233	BoLA-DRB3_02601	MRRIQSIARSPIAIA	78.7
629	BoLA-DRB3_01501	AIALFMSLAVAGCAS	80.37
1351	BoLA-DRB3_02601	TRDFLASRGVPTNRM	82.1
272	BoLA-DRB3_01001	ATRDFLASRGVPTNR	82.36
735	BoLA-DRB3_01501	TRDFLASRGVPTNRM	84.35
630	BoLA-DRB3_01501	IALFMSLAVAGCASK	85.97
891	BoLA-DRB3_01601	DFLASRGVPTNRMRT	86.61
1	BoLA-DRB3_00101	MRRIQSIARSPIAIA	89.17	<= WB
929	BoLA-DRB3_01801	QSIARSPIAIALFMS	90.48
274	BoLA-DRB3_01001	RDFLASRGVPTNRMR	91.83
511	BoLA-DRB3_01201	SSQDFTVNVGDRIFF	92.09	<= WB
104	BoLA-DRB3_00101	TREYNLALGQRRAAA	93.2	<= WB
1089	BoLA-DRB3_02002	PIAIALFMSLAVAGC	97.27
512	BoLA-DRB3_01201	SQDFTVNVGDRIFFD	98.86	<= WB
736	BoLA-DRB3_01501	RDFLASRGVPTNRMR	99.67
828	BoLA-DRB3_01601	GDRIFFDLDSSLIRA	101.76	<= WB
874	BoLA-DRB3_01601	TREYNLALGQRRAAA	102.4
631	BoLA-DRB3_01501	ALFMSLAVAGCASKK	105.51
105	BoLA-DRB3_00101	REYNLALGQRRAAAT	105.66
1082	BoLA-DRB3_02002	IQSIARSPIAIALFM	105.75
271	BoLA-DRB3_01001	AATRDFLASRGVPTN	106.35
1350	BoLA-DRB3_02601	ATRDFLASRGVPTNR	106.57
1352	BoLA-DRB3_02601	RDFLASRGVPTNRMR	109.36
722	BoLA-DRB3_01501	EYNLALGQRRAAATR	110.42
1284	BoLA-DRB3_02601	DFTVNVGDRIFFDLD	112.12
1279	BoLA-DRB3_02601	PGSSQDFTVNVGDRI	114.24
935	BoLA-DRB3_01801	PIAIALFMSLAVAGC	116.67
1200	BoLA-DRB3_02002	FLASRGVPTNRMRTI	116.83
734	BoLA-DRB3_01501	ATRDFLASRGVPTNR	117.17
160	BoLA-DRB3_01001	SIARSPIAIALFMSL	117.43
1237	BoLA-DRB3_02601	QSIARSPIAIALFMS	118.03
1185	BoLA-DRB3_02002	YNLALGQRRAAATRD	118.51
875	BoLA-DRB3_01601	REYNLALGQRRAAAT	120.63
1349	BoLA-DRB3_02601	AATRDFLASRGVPTN	120.99
721	BoLA-DRB3_01501	REYNLALGQRRAAAT	121.21
829	BoLA-DRB3_01601	DRIFFDLDSSLIRAD	122.13	<= WB
936	BoLA-DRB3_01801	IAIALFMSLAVAGCA	125.37
235	BoLA-DRB3_01001	QAQWLQRYPQYSITI	126.02
270	BoLA-DRB3_01001	AAATRDFLASRGVPT	127.07
103	BoLA-DRB3_00101	GTREYNLALGQRRAA	127.36	<= WB
106	BoLA-DRB3_00101	EYNLALGQRRAAATR	128.47
513	BoLA-DRB3_01201	QDFTVNVGDRIFFDL	128.47
520	BoLA-DRB3_01201	GDRIFFDLDSSLIRA	129.59	<= WB
203	BoLA-DRB3_01001	SSQDFTVNVGDRIFF	129.6
159	BoLA-DRB3_01001	QSIARSPIAIALFMS	129.85
886	BoLA-DRB3_01601	AAATRDFLASRGVPT	130.16
873	BoLA-DRB3_01601	GTREYNLALGQRRAA	131.85
510	BoLA-DRB3_01201	GSSQDFTVNVGDRIF	132.07	<= WB
720	BoLA-DRB3_01501	TREYNLALGQRRAAA	132.2
830	BoLA-DRB3_01601	RIFFDLDSSLIRADA	133.5
1139	BoLA-DRB3_02002	IFFDLDSSLIRADAQ	134.37
162	BoLA-DRB3_01001	ARSPIAIALFMSLAV	136.09
205	BoLA-DRB3_01001	QDFTVNVGDRIFFDL	137.48
1238	BoLA-DRB3_02601	SIARSPIAIALFMSL	137.88
1348	BoLA-DRB3_02601	AAATRDFLASRGVPT	137.93
2	BoLA-DRB3_00101	RRIQSIARSPIAIAL	139.44	<= WB
723	BoLA-DRB3_01501	YNLALGQRRAAATRD	139.95
670	BoLA-DRB3_01501	TVNVGDRIFFDLDSS	140.85
1179	BoLA-DRB3_02002	ERGTREYNLALGQRR	141.92
1134	BoLA-DRB3_02002	NVGDRIFFDLDSSLI	142.05
204	BoLA-DRB3_01001	SQDFTVNVGDRIFFD	143.26
236	BoLA-DRB3_01001	AQWLQRYPQYSITIE	145.24
632	BoLA-DRB3_01501	LFMSLAVAGCASKKN	147.25
1240	BoLA-DRB3_02601	ARSPIAIALFMSLAV	148.89
234	BoLA-DRB3_01001	KQAQWLQRYPQYSIT	148.93
1313	BoLA-DRB3_02601	QAQWLQRYPQYSITI	150.02
771	BoLA-DRB3_01601	MRRIQSIARSPIAIA	151.21
521	BoLA-DRB3_01201	DRIFFDLDSSLIRAD	151.58	<= WB
737	BoLA-DRB3_01501	DFLASRGVPTNRMRT	152.11
3	BoLA-DRB3_00101	RIQSIARSPIAIALF	153.38
519	BoLA-DRB3_01201	VGDRIFFDLDSSLIR	153.56
1232	BoLA-DRB3_02002	SQNRRAVTVLNGAGR	153.94
1314	BoLA-DRB3_02601	AQWLQRYPQYSITIE	155.27
724	BoLA-DRB3_01501	NLALGQRRAAATRDF	156.42
733	BoLA-DRB3_01501	AATRDFLASRGVPTN	156.52
827	BoLA-DRB3_01601	VGDRIFFDLDSSLIR	157.57	<= WB
772	BoLA-DRB3_01601	RRIQSIARSPIAIAL	159.05
1285	BoLA-DRB3_02601	FTVNVGDRIFFDLDS	159.1
1083	BoLA-DRB3_02002	QSIARSPIAIALFMS	159.52
1293	BoLA-DRB3_02601	IFFDLDSSLIRADAQ	160.82
773	BoLA-DRB3_01601	RIQSIARSPIAIALF	161.96
163	BoLA-DRB3_01001	RSPIAIALFMSLAVA	164.07
275	BoLA-DRB3_01001	DFLASRGVPTNRMRT	165.85
161	BoLA-DRB3_01001	IARSPIAIALFMSLA	168.08
1085	BoLA-DRB3_02002	IARSPIAIALFMSLA	169.28
233	BoLA-DRB3_01001	SKQAQWLQRYPQYSI	171.23
738	BoLA-DRB3_01501	FLASRGVPTNRMRTI	174.48
682	BoLA-DRB3_01501	DSSLIRADAQQTLSK	176.03
719	BoLA-DRB3_01501	GTREYNLALGQRRAA	176.71
876	BoLA-DRB3_01601	EYNLALGQRRAAATR	177.79
107	BoLA-DRB3_00101	YNLALGQRRAAATRD	181.52
206	BoLA-DRB3_01001	DFTVNVGDRIFFDLD	183.8
872	BoLA-DRB3_01601	RGTREYNLALGQRRA	184.7
774	BoLA-DRB3_01601	IQSIARSPIAIALFM	185.48
1166	BoLA-DRB3_02002	YPQYSITIEGHADER	185.57
1353	BoLA-DRB3_02601	DFLASRGVPTNRMRT	186.43
819	BoLA-DRB3_01601	SSQDFTVNVGDRIFF	187.27	<= WB
973	BoLA-DRB3_01801	SSQDFTVNVGDRIFF	192.07
937	BoLA-DRB3_01801	AIALFMSLAVAGCAS	192.18
974	BoLA-DRB3_01801	SQDFTVNVGDRIFFD	192.52
681	BoLA-DRB3_01501	LDSSLIRADAQQTLS	193.44
522	BoLA-DRB3_01201	RIFFDLDSSLIRADA	193.45
820	BoLA-DRB3_01601	SQDFTVNVGDRIFFD	193.63	<= WB
975	BoLA-DRB3_01801	QDFTVNVGDRIFFDL	194.32
4	BoLA-DRB3_00101	IQSIARSPIAIALFM	194.95
1086	BoLA-DRB3_02002	ARSPIAIALFMSLAV	195.48
683	BoLA-DRB3_01501	SSLIRADAQQTLSKQ	196.38
673	BoLA-DRB3_01501	VGDRIFFDLDSSLIR	197.12
1241	BoLA-DRB3_02601	RSPIAIALFMSLAVA	199.97
675	BoLA-DRB3_01501	DRIFFDLDSSLIRAD	200.74
938	BoLA-DRB3_01801	IALFMSLAVAGCASK	200.91
664	BoLA-DRB3_01501	GSSQDFTVNVGDRIF	201.35
674	BoLA-DRB3_01501	GDRIFFDLDSSLIRA	203.51
1084	BoLA-DRB3_02002	SIARSPIAIALFMSL	204.52
514	BoLA-DRB3_01201	DFTVNVGDRIFFDLD	206.9
259	BoLA-DRB3_01001	REYNLALGQRRAAAT	207.02
237	BoLA-DRB3_01001	QWLQRYPQYSITIEG	207.29
725	BoLA-DRB3_01501	LALGQRRAAATRDFL	207.9
1315	BoLA-DRB3_02601	QWLQRYPQYSITIEG	208.36
260	BoLA-DRB3_01001	EYNLALGQRRAAATR	209.35
258	BoLA-DRB3_01001	TREYNLALGQRRAAA	211.01
732	BoLA-DRB3_01501	AAATRDFLASRGVPT	212.76
1087	BoLA-DRB3_02002	RSPIAIALFMSLAVA	214.22
676	BoLA-DRB3_01501	RIFFDLDSSLIRADA	214.71
671	BoLA-DRB3_01501	VNVGDRIFFDLDSSL	214.72
1239	BoLA-DRB3_02601	IARSPIAIALFMSLA	215.33
680	BoLA-DRB3_01501	DLDSSLIRADAQQTL	215.49
1096	BoLA-DRB3_02002	MSLAVAGCASKKNLP	216.25
1312	BoLA-DRB3_02601	KQAQWLQRYPQYSIT	221.52
1088	BoLA-DRB3_02002	SPIAIALFMSLAVAG	224.75
207	BoLA-DRB3_01001	FTVNVGDRIFFDLDS	225.03
633	BoLA-DRB3_01501	FMSLAVAGCASKKNL	227.39
212	BoLA-DRB3_01001	GDRIFFDLDSSLIRA	231.13
892	BoLA-DRB3_01601	FLASRGVPTNRMRTI	232.14
1165	BoLA-DRB3_02002	RYPQYSITIEGHADE	236.08
213	BoLA-DRB3_01001	DRIFFDLDSSLIRAD	237.25
167	BoLA-DRB3_01001	AIALFMSLAVAGCAS	238.76
276	BoLA-DRB3_01001	FLASRGVPTNRMRTI	239.59
164	BoLA-DRB3_01001	SPIAIALFMSLAVAG	240.52
202	BoLA-DRB3_01001	GSSQDFTVNVGDRIF	242.98
939	BoLA-DRB3_01801	ALFMSLAVAGCASKK	243.81
168	BoLA-DRB3_01001	IALFMSLAVAGCASK	245.51
17	BoLA-DRB3_00101	FMSLAVAGCASKKNL	246.79
509	BoLA-DRB3_01201	PGSSQDFTVNVGDRI	247.39
672	BoLA-DRB3_01501	NVGDRIFFDLDSSLI	248.02
214	BoLA-DRB3_01001	RIFFDLDSSLIRADA	248.44
257	BoLA-DRB3_01001	GTREYNLALGQRRAA	253.65
102	BoLA-DRB3_00101	RGTREYNLALGQRRA	254.61
821	BoLA-DRB3_01601	QDFTVNVGDRIFFDL	256.95
211	BoLA-DRB3_01001	VGDRIFFDLDSSLIR	257.25
1242	BoLA-DRB3_02601	SPIAIALFMSLAVAG	263.89
166	BoLA-DRB3_01001	IAIALFMSLAVAGCA	264.56
976	BoLA-DRB3_01801	DFTVNVGDRIFFDLD	265.11
1287	BoLA-DRB3_02601	VNVGDRIFFDLDSSL	266.3
518	BoLA-DRB3_01201	NVGDRIFFDLDSSLI	268.2
1167	BoLA-DRB3_02002	PQYSITIEGHADERG	268.76
1164	BoLA-DRB3_02002	QRYPQYSITIEGHAD	270.66
261	BoLA-DRB3_01001	YNLALGQRRAAATRD	272.54
165	BoLA-DRB3_01001	PIAIALFMSLAVAGC	272.71
1244	BoLA-DRB3_02601	IAIALFMSLAVAGCA	273.65
16	BoLA-DRB3_00101	LFMSLAVAGCASKKN	274.64
581	BoLA-DRB3_01201	TRDFLASRGVPTNRM	275.24
1354	BoLA-DRB3_02601	FLASRGVPTNRMRTI	276.18
1243	BoLA-DRB3_02601	PIAIALFMSLAVAGC	278.57
169	BoLA-DRB3_01001	ALFMSLAVAGCASKK	282.3
972	BoLA-DRB3_01801	GSSQDFTVNVGDRIF	284.41
684	BoLA-DRB3_01501	SLIRADAQQTLSKQA	289.18
466	BoLA-DRB3_01201	IQSIARSPIAIALFM	291.58
1316	BoLA-DRB3_02601	WLQRYPQYSITIEGH	297.3
1245	BoLA-DRB3_02601	AIALFMSLAVAGCAS	297.38
1163	BoLA-DRB3_02002	LQRYPQYSITIEGHA	297.59
1043	BoLA-DRB3_01801	TRDFLASRGVPTNRM	297.77
15	BoLA-DRB3_00101	ALFMSLAVAGCASKK	299.28
831	BoLA-DRB3_01601	IFFDLDSSLIRADAQ	301.63
663	BoLA-DRB3_01501	PGSSQDFTVNVGDRI	304.49
465	BoLA-DRB3_01201	RIQSIARSPIAIALF	305.25
1311	BoLA-DRB3_02601	SKQAQWLQRYPQYSI	306.28
18	BoLA-DRB3_00101	MSLAVAGCASKKNLP	309.98
775	BoLA-DRB3_01601	QSIARSPIAIALFMS	311.36
309	BoLA-DRB3_01101	MRRIQSIARSPIAIA	313.14
767	BoLA-DRB3_01501	TCWSQNRRAVTVLNG	314.13
238	BoLA-DRB3_01001	WLQRYPQYSITIEGH	315.22
1158	BoLA-DRB3_02002	KQAQWLQRYPQYSIT	315.45
785	BoLA-DRB3_01601	ALFMSLAVAGCASKK	317.93
1246	BoLA-DRB3_02601	IALFMSLAVAGCASK	318.62
305	BoLA-DRB3_01001	TCWSQNRRAVTVLNG	321.04
877	BoLA-DRB3_01601	YNLALGQRRAAATRD	321.43
1159	BoLA-DRB3_02002	QAQWLQRYPQYSITI	321.78
1157	BoLA-DRB3_02002	SKQAQWLQRYPQYSI	322.99
580	BoLA-DRB3_01201	ATRDFLASRGVPTNR	329.6
818	BoLA-DRB3_01601	GSSQDFTVNVGDRIF	329.74	<= WB
697	BoLA-DRB3_01501	QAQWLQRYPQYSITI	332.98
871	BoLA-DRB3_01601	ERGTREYNLALGQRR	338.4
768	BoLA-DRB3_01501	CWSQNRRAVTVLNGA	342.6
1044	BoLA-DRB3_01801	RDFLASRGVPTNRMR	343.86
1186	BoLA-DRB3_02002	NLALGQRRAAATRDF	345.76
726	BoLA-DRB3_01501	ALGQRRAAATRDFLA	347.21
464	BoLA-DRB3_01201	RRIQSIARSPIAIAL	348.76
582	BoLA-DRB3_01201	RDFLASRGVPTNRMR	351.68
201	BoLA-DRB3_01001	PGSSQDFTVNVGDRI	351.92
740	BoLA-DRB3_01501	ASRGVPTNRMRTISY	352.9
1230	BoLA-DRB3_02002	CWSQNRRAVTVLNGA	352.91
239	BoLA-DRB3_01001	LQRYPQYSITIEGHA	354.94
677	BoLA-DRB3_01501	IFFDLDSSLIRADAQ	355.74
170	BoLA-DRB3_01001	LFMSLAVAGCASKKN	359.03
262	BoLA-DRB3_01001	NLALGQRRAAATRDF	365.97
698	BoLA-DRB3_01501	AQWLQRYPQYSITIE	367.76
940	BoLA-DRB3_01801	LFMSLAVAGCASKKN	369.01
1140	BoLA-DRB3_02002	FFDLDSSLIRADAQQ	369.52
727	BoLA-DRB3_01501	LGQRRAAATRDFLAS	372.68
739	BoLA-DRB3_01501	LASRGVPTNRMRTIS	374.78
515	BoLA-DRB3_01201	FTVNVGDRIFFDLDS	376.59
1364	BoLA-DRB3_02601	RMRTISYGNERPVAV	377.24
467	BoLA-DRB3_01201	QSIARSPIAIALFMS	378.46
1206	BoLA-DRB3_02002	VPTNRMRTISYGNER	383.78
5	BoLA-DRB3_00101	QSIARSPIAIALFMS	383.89
1127	BoLA-DRB3_02002	SSQDFTVNVGDRIFF	386.58
1231	BoLA-DRB3_02002	WSQNRRAVTVLNGAG	389
304	BoLA-DRB3_01001	DTCWSQNRRAVTVLN	390.25
210	BoLA-DRB3_01001	NVGDRIFFDLDSSLI	391.09
634	BoLA-DRB3_01501	MSLAVAGCASKKNLP	391.34
826	BoLA-DRB3_01601	NVGDRIFFDLDSSLI	392.81	<= WB
766	BoLA-DRB3_01501	DTCWSQNRRAVTVLN	394.92
1160	BoLA-DRB3_02002	AQWLQRYPQYSITIE	396.78
108	BoLA-DRB3_00101	NLALGQRRAAATRDF	404.71
306	BoLA-DRB3_01001	CWSQNRRAVTVLNGA	404.75
311	BoLA-DRB3_01101	RIQSIARSPIAIALF	405.07
1168	BoLA-DRB3_02002	QYSITIEGHADERGT	405.16
696	BoLA-DRB3_01501	KQAQWLQRYPQYSIT	405.19
1205	BoLA-DRB3_02002	GVPTNRMRTISYGNE	412.92
1128	BoLA-DRB3_02002	SQDFTVNVGDRIFFD	414.39
310	BoLA-DRB3_01101	RRIQSIARSPIAIAL	415.67
1042	BoLA-DRB3_01801	ATRDFLASRGVPTNR	420.54
579	BoLA-DRB3_01201	AATRDFLASRGVPTN	420.88
1229	BoLA-DRB3_02002	TCWSQNRRAVTVLNG	421.27
1208	BoLA-DRB3_02002	TNRMRTISYGNERPV	426.15
971	BoLA-DRB3_01801	PGSSQDFTVNVGDRI	427.3
786	BoLA-DRB3_01601	LFMSLAVAGCASKKN	427.49
1210	BoLA-DRB3_02002	RMRTISYGNERPVAV	427.96
784	BoLA-DRB3_01601	IALFMSLAVAGCASK	429.04
699	BoLA-DRB3_01501	QWLQRYPQYSITIEG	429.21
463	BoLA-DRB3_01201	MRRIQSIARSPIAIA	430.42
748	BoLA-DRB3_01501	RMRTISYGNERPVAV	435.28
303	BoLA-DRB3_01001	ADTCWSQNRRAVTVL	435.84
119	BoLA-DRB3_00101	TRDFLASRGVPTNRM	440.8
1317	BoLA-DRB3_02601	LQRYPQYSITIEGHA	446.15
822	BoLA-DRB3_01601	DFTVNVGDRIFFDLD	448.37
1247	BoLA-DRB3_02601	ALFMSLAVAGCASKK	450.44
765	BoLA-DRB3_01501	ADTCWSQNRRAVTVL	451.09
215	BoLA-DRB3_01001	IFFDLDSSLIRADAQ	452.37
728	BoLA-DRB3_01501	GQRRAAATRDFLASR	452.98
988	BoLA-DRB3_01801	DLDSSLIRADAQQTL	459.09
695	BoLA-DRB3_01501	SKQAQWLQRYPQYSI	460.4
1207	BoLA-DRB3_02002	PTNRMRTISYGNERP	460.49
1097	BoLA-DRB3_02002	SLAVAGCASKKNLPN	461.81
1041	BoLA-DRB3_01801	AATRDFLASRGVPTN	468.57
977	BoLA-DRB3_01801	FTVNVGDRIFFDLDS	472.54
770	BoLA-DRB3_01501	SQNRRAVTVLNGAGR	476.45
468	BoLA-DRB3_01201	SIARSPIAIALFMSL	477.93
1204	BoLA-DRB3_02002	RGVPTNRMRTISYGN	478.12
769	BoLA-DRB3_01501	WSQNRRAVTVLNGAG	478.92
858	BoLA-DRB3_01601	YPQYSITIEGHADER	480.33	<= SB
983	BoLA-DRB3_01801	DRIFFDLDSSLIRAD	481.1
523	BoLA-DRB3_01201	IFFDLDSSLIRADAQ	482.16
1154	BoLA-DRB3_02002	QTLSKQAQWLQRYPQ	482.23
1040	BoLA-DRB3_01801	AAATRDFLASRGVPT	482.92
312	BoLA-DRB3_01101	IQSIARSPIAIALFM	483.24
1155	BoLA-DRB3_02002	TLSKQAQWLQRYPQY	483.34
1129	BoLA-DRB3_02002	QDFTVNVGDRIFFDL	485.05
989	BoLA-DRB3_01801	LDSSLIRADAQQTLS	488.41
776	BoLA-DRB3_01601	SIARSPIAIALFMSL	488.56
1045	BoLA-DRB3_01801	DFLASRGVPTNRMRT	489.09
120	BoLA-DRB3_00101	RDFLASRGVPTNRMR	492.01
1156	BoLA-DRB3_02002	LSKQAQWLQRYPQYS	492.17
990	BoLA-DRB3_01801	DSSLIRADAQQTLSK	493.42
984	BoLA-DRB3_01801	RIFFDLDSSLIRADA	501.46
1203	BoLA-DRB3_02002	SRGVPTNRMRTISYG	503.38
685	BoLA-DRB3_01501	LIRADAQQTLSKQAQ	506.33
741	BoLA-DRB3_01501	SRGVPTNRMRTISYG	507.43
171	BoLA-DRB3_01001	FMSLAVAGCASKKNL	508.2
1192	BoLA-DRB3_02002	RRAAATRDFLASRGV	508.69
1193	BoLA-DRB3_02002	RAAATRDFLASRGVP	508.94
313	BoLA-DRB3_01101	QSIARSPIAIALFMS	509.98
679	BoLA-DRB3_01501	FDLDSSLIRADAQQT	513.99
747	BoLA-DRB3_01501	NRMRTISYGNERPVA	516.31
101	BoLA-DRB3_00101	ERGTREYNLALGQRR	516.39
286	BoLA-DRB3_01001	RMRTISYGNERPVAV	517.34
1209	BoLA-DRB3_02002	NRMRTISYGNERPVA	518.17
1365	BoLA-DRB3_02601	MRTISYGNERPVAVC	520.85
1202	BoLA-DRB3_02002	ASRGVPTNRMRTISY	523.07
256	BoLA-DRB3_01001	RGTREYNLALGQRRA	523.56
6	BoLA-DRB3_00101	SIARSPIAIALFMSL	532.06
263	BoLA-DRB3_01001	LALGQRRAAATRDFL	532.85
982	BoLA-DRB3_01801	GDRIFFDLDSSLIRA	534.81
729	BoLA-DRB3_01501	QRRAAATRDFLASRG	535.67
746	BoLA-DRB3_01501	TNRMRTISYGNERPV	544.08
278	BoLA-DRB3_01001	ASRGVPTNRMRTISY	544.89
991	BoLA-DRB3_01801	SSLIRADAQQTLSKQ	553.33
1126	BoLA-DRB3_02002	GSSQDFTVNVGDRIF	570.09
700	BoLA-DRB3_01501	WLQRYPQYSITIEGH	573.25
981	BoLA-DRB3_01801	VGDRIFFDLDSSLIR	574.16
1294	BoLA-DRB3_02601	FFDLDSSLIRADAQQ	579.12
307	BoLA-DRB3_01001	WSQNRRAVTVLNGAG	579.24
302	BoLA-DRB3_01001	DADTCWSQNRRAVTV	583.59
578	BoLA-DRB3_01201	AAATRDFLASRGVPT	587.8
787	BoLA-DRB3_01601	FMSLAVAGCASKKNL	589.63
314	BoLA-DRB3_01101	SIARSPIAIALFMSL	591.78
921	BoLA-DRB3_01601	TCWSQNRRAVTVLNG	593.97
19	BoLA-DRB3_00101	SLAVAGCASKKNLPN	595.49
857	BoLA-DRB3_01601	RYPQYSITIEGHADE	598.62	<= WB
118	BoLA-DRB3_00101	ATRDFLASRGVPTNR	602.28
109	BoLA-DRB3_00101	LALGQRRAAATRDFL	613.36
919	BoLA-DRB3_01601	ADTCWSQNRRAVTVL	615.98
920	BoLA-DRB3_01601	DTCWSQNRRAVTVLN	616.5
284	BoLA-DRB3_01001	TNRMRTISYGNERPV	618.71
701	BoLA-DRB3_01501	LQRYPQYSITIEGHA	626.71
764	BoLA-DRB3_01501	DADTCWSQNRRAVTV	630.99
1046	BoLA-DRB3_01801	FLASRGVPTNRMRTI	635.57
730	BoLA-DRB3_01501	RRAAATRDFLASRGV	638.72
583	BoLA-DRB3_01201	DFLASRGVPTNRMRT	639.37
232	BoLA-DRB3_01001	LSKQAQWLQRYPQYS	641.07
255	BoLA-DRB3_01001	ERGTREYNLALGQRR	642
856	BoLA-DRB3_01601	QRYPQYSITIEGHAD	642.34	<= WB
1248	BoLA-DRB3_02601	LFMSLAVAGCASKKN	642.84
14	BoLA-DRB3_00101	IALFMSLAVAGCASK	644.3
1130	BoLA-DRB3_02002	DFTVNVGDRIFFDLD	647.41
315	BoLA-DRB3_01101	IARSPIAIALFMSLA	649.45
1211	BoLA-DRB3_02002	MRTISYGNERPVAVC	649.73
1298	BoLA-DRB3_02601	DSSLIRADAQQTLSK	652.15
749	BoLA-DRB3_01501	MRTISYGNERPVAVC	659.65
122	BoLA-DRB3_00101	FLASRGVPTNRMRTI	662.54
859	BoLA-DRB3_01601	PQYSITIEGHADERG	664.22	<= WB
279	BoLA-DRB3_01001	SRGVPTNRMRTISYG	668.33
208	BoLA-DRB3_01001	TVNVGDRIFFDLDSS	677.51
690	BoLA-DRB3_01501	AQQTLSKQAQWLQRY	677.88
922	BoLA-DRB3_01601	CWSQNRRAVTVLNGA	680.54
121	BoLA-DRB3_00101	DFLASRGVPTNRMRT	682.2
941	BoLA-DRB3_01801	FMSLAVAGCASKKNL	684.9
1152	BoLA-DRB3_02002	AQQTLSKQAQWLQRY	688.04
1187	BoLA-DRB3_02002	LALGQRRAAATRDFL	688.9
544	BoLA-DRB3_01201	AQWLQRYPQYSITIE	703.27
1153	BoLA-DRB3_02002	QQTLSKQAQWLQRYP	707.72
1299	BoLA-DRB3_02601	SSLIRADAQQTLSKQ	710.99
1356	BoLA-DRB3_02601	ASRGVPTNRMRTISY	711.98
281	BoLA-DRB3_01001	GVPTNRMRTISYGNE	712.6
1131	BoLA-DRB3_02002	FTVNVGDRIFFDLDS	714.95
783	BoLA-DRB3_01601	AIALFMSLAVAGCAS	716.01
742	BoLA-DRB3_01501	RGVPTNRMRTISYGN	731.51
832	BoLA-DRB3_01601	FFDLDSSLIRADAQQ	733.71
231	BoLA-DRB3_01001	TLSKQAQWLQRYPQY	738.04
1161	BoLA-DRB3_02002	QWLQRYPQYSITIEG	744.24
1144	BoLA-DRB3_02002	DSSLIRADAQQTLSK	749.43
543	BoLA-DRB3_01201	QAQWLQRYPQYSITI	749.75
469	BoLA-DRB3_01201	IARSPIAIALFMSLA	753.48
1098	BoLA-DRB3_02002	LAVAGCASKKNLPNN	753.86
528	BoLA-DRB3_01201	DSSLIRADAQQTLSK	754.39
689	BoLA-DRB3_01501	DAQQTLSKQAQWLQR	761.4
1362	BoLA-DRB3_02601	TNRMRTISYGNERPV	761.69
1297	BoLA-DRB3_02601	LDSSLIRADAQQTLS	765.81
277	BoLA-DRB3_01001	LASRGVPTNRMRTIS	767.97
282	BoLA-DRB3_01001	VPTNRMRTISYGNER	767.97
529	BoLA-DRB3_01201	SSLIRADAQQTLSKQ	769.29
980	BoLA-DRB3_01801	NVGDRIFFDLDSSLI	774.88
985	BoLA-DRB3_01801	IFFDLDSSLIRADAQ	776.24
280	BoLA-DRB3_01001	RGVPTNRMRTISYGN	776.96
287	BoLA-DRB3_01001	MRTISYGNERPVAVC	778.55
987	BoLA-DRB3_01801	FDLDSSLIRADAQQT	785.57
1363	BoLA-DRB3_02601	NRMRTISYGNERPVA	794.5
743	BoLA-DRB3_01501	GVPTNRMRTISYGNE	796.52
1145	BoLA-DRB3_02002	SSLIRADAQQTLSKQ	807.94
918	BoLA-DRB3_01601	DADTCWSQNRRAVTV	808.14
992	BoLA-DRB3_01801	SLIRADAQQTLSKQA	811.8
1228	BoLA-DRB3_02002	DTCWSQNRRAVTVLN	813.72
240	BoLA-DRB3_01001	QRYPQYSITIEGHAD	816.75
517	BoLA-DRB3_01201	VNVGDRIFFDLDSSL	817.95
678	BoLA-DRB3_01501	FFDLDSSLIRADAQQ	826.54
1366	BoLA-DRB3_02601	RTISYGNERPVAVCD	831.91
635	BoLA-DRB3_01501	SLAVAGCASKKNLPN	834.51
209	BoLA-DRB3_01001	VNVGDRIFFDLDSSL	836.72
285	BoLA-DRB3_01001	NRMRTISYGNERPVA	837.55
1336	BoLA-DRB3_02601	TREYNLALGQRRAAA	843.9
744	BoLA-DRB3_01501	VPTNRMRTISYGNER	849
216	BoLA-DRB3_01001	FFDLDSSLIRADAQQ	855.89
1335	BoLA-DRB3_02601	GTREYNLALGQRRAA	858.87
823	BoLA-DRB3_01601	FTVNVGDRIFFDLDS	859.9
228	BoLA-DRB3_01001	AQQTLSKQAQWLQRY	866.24
117	BoLA-DRB3_00101	AATRDFLASRGVPTN	867.87
1296	BoLA-DRB3_02601	DLDSSLIRADAQQTL	869.49
855	BoLA-DRB3_01601	LQRYPQYSITIEGHA	873.93
308	BoLA-DRB3_01001	SQNRRAVTVLNGAGR	877.57
368	BoLA-DRB3_01101	RIFFDLDSSLIRADA	879.48
316	BoLA-DRB3_01101	ARSPIAIALFMSLAV	884.29
1249	BoLA-DRB3_02601	FMSLAVAGCASKKNL	887.26
1334	BoLA-DRB3_02601	RGTREYNLALGQRRA	888.39
367	BoLA-DRB3_01101	DRIFFDLDSSLIRAD	893.1
365	BoLA-DRB3_01101	VGDRIFFDLDSSLIR	896.85
817	BoLA-DRB3_01601	PGSSQDFTVNVGDRI	906.65
1337	BoLA-DRB3_02601	REYNLALGQRRAAAT	907.47
878	BoLA-DRB3_01601	NLALGQRRAAATRDF	913.06
1143	BoLA-DRB3_02002	LDSSLIRADAQQTLS	915.76
1333	BoLA-DRB3_02601	ERGTREYNLALGQRR	917.38
750	BoLA-DRB3_01501	RTISYGNERPVAVCD	918.12
691	BoLA-DRB3_01501	QQTLSKQAQWLQRYP	918.63
268	BoLA-DRB3_01001	RRAAATRDFLASRGV	923.98
860	BoLA-DRB3_01601	QYSITIEGHADERGT	925.95
230	BoLA-DRB3_01001	QTLSKQAQWLQRYPQ	926.99
545	BoLA-DRB3_01201	QWLQRYPQYSITIEG	935.48
923	BoLA-DRB3_01601	WSQNRRAVTVLNGAG	938.41
777	BoLA-DRB3_01601	IARSPIAIALFMSLA	940.95
718	BoLA-DRB3_01501	RGTREYNLALGQRRA	942.77
527	BoLA-DRB3_01201	LDSSLIRADAQQTLS	952.37
1318	BoLA-DRB3_02601	QRYPQYSITIEGHAD	956.6
1162	BoLA-DRB3_02002	WLQRYPQYSITIEGH	965.29
7	BoLA-DRB3_00101	IARSPIAIALFMSLA	969.54
688	BoLA-DRB3_01501	ADAQQTLSKQAQWLQ	972.05
241	BoLA-DRB3_01001	RYPQYSITIEGHADE	979
470	BoLA-DRB3_01201	ARSPIAIALFMSLAV	983.24
1286	BoLA-DRB3_02601	TVNVGDRIFFDLDSS	991.24
471	BoLA-DRB3_01201	RSPIAIALFMSLAVA	995.34
979	BoLA-DRB3_01801	VNVGDRIFFDLDSSL	997.07
584	BoLA-DRB3_01201	FLASRGVPTNRMRTI	997.5
229	BoLA-DRB3_01001	QQTLSKQAQWLQRYP	1005.79
427	BoLA-DRB3_01101	TRDFLASRGVPTNRM	1006.74
366	BoLA-DRB3_01101	GDRIFFDLDSSLIRA	1008.9
594	BoLA-DRB3_01201	RMRTISYGNERPVAV	1012.42
1056	BoLA-DRB3_01801	RMRTISYGNERPVAV	1013.96
1227	BoLA-DRB3_02002	ADTCWSQNRRAVTVL	1017.44
1201	BoLA-DRB3_02002	LASRGVPTNRMRTIS	1019.67
283	BoLA-DRB3_01001	PTNRMRTISYGNERP	1020.24
1384	BoLA-DRB3_02601	CWSQNRRAVTVLNGA	1022.85
1355	BoLA-DRB3_02601	LASRGVPTNRMRTIS	1023.76
1212	BoLA-DRB3_02002	RTISYGNERPVAVCD	1025.27
369	BoLA-DRB3_01101	IFFDLDSSLIRADAQ	1025.91
301	BoLA-DRB3_01001	CDADTCWSQNRRAVT	1026.37
1189	BoLA-DRB3_02002	LGQRRAAATRDFLAS	1027.99
902	BoLA-DRB3_01601	RMRTISYGNERPVAV	1038.24
364	BoLA-DRB3_01101	NVGDRIFFDLDSSLI	1038.91
1319	BoLA-DRB3_02601	RYPQYSITIEGHADE	1041.7
1188	BoLA-DRB3_02002	ALGQRRAAATRDFLA	1043.26
1151	BoLA-DRB3_02002	DAQQTLSKQAQWLQR	1046.06
1141	BoLA-DRB3_02002	FDLDSSLIRADAQQT	1046.89
1357	BoLA-DRB3_02601	SRGVPTNRMRTISYG	1049.62
763	BoLA-DRB3_01501	CDADTCWSQNRRAVT	1058.78
1190	BoLA-DRB3_02002	GQRRAAATRDFLASR	1060.54
542	BoLA-DRB3_01201	KQAQWLQRYPQYSIT	1065.67
476	BoLA-DRB3_01201	IALFMSLAVAGCASK	1069.2
717	BoLA-DRB3_01501	ERGTREYNLALGQRR	1071.18
686	BoLA-DRB3_01501	IRADAQQTLSKQAQW	1071.88
1383	BoLA-DRB3_02601	TCWSQNRRAVTVLNG	1072.5
903	BoLA-DRB3_01601	MRTISYGNERPVAVC	1075.76
428	BoLA-DRB3_01101	RDFLASRGVPTNRMR	1077.94
1300	BoLA-DRB3_02601	SLIRADAQQTLSKQA	1078.87
264	BoLA-DRB3_01001	ALGQRRAAATRDFLA	1079.45
703	BoLA-DRB3_01501	RYPQYSITIEGHADE	1080.48
265	BoLA-DRB3_01001	LGQRRAAATRDFLAS	1087.21
1125	BoLA-DRB3_02002	PGSSQDFTVNVGDRI	1089.5
172	BoLA-DRB3_01001	MSLAVAGCASKKNLP	1102.52
477	BoLA-DRB3_01201	ALFMSLAVAGCASKK	1107
323	BoLA-DRB3_01101	ALFMSLAVAGCASKK	1108.72
1169	BoLA-DRB3_02002	YSITIEGHADERGTR	1109.1
1191	BoLA-DRB3_02002	QRRAAATRDFLASRG	1109.33
745	BoLA-DRB3_01501	PTNRMRTISYGNERP	1109.45
1367	BoLA-DRB3_02601	TISYGNERPVAVCDA	1110.37
837	BoLA-DRB3_01601	SSLIRADAQQTLSKQ	1112.39	<= WB
1142	BoLA-DRB3_02002	DLDSSLIRADAQQTL	1115.03
472	BoLA-DRB3_01201	SPIAIALFMSLAVAG	1116.15
782	BoLA-DRB3_01601	IAIALFMSLAVAGCA	1122.16
1146	BoLA-DRB3_02002	SLIRADAQQTLSKQA	1125.8
704	BoLA-DRB3_01501	YPQYSITIEGHADER	1128.45
731	BoLA-DRB3_01501	RAAATRDFLASRGVP	1135.12
1343	BoLA-DRB3_02601	LGQRRAAATRDFLAS	1139.3
836	BoLA-DRB3_01601	DSSLIRADAQQTLSK	1142.1
20	BoLA-DRB3_00101	LAVAGCASKKNLPNN	1145.02
692	BoLA-DRB3_01501	QTLSKQAQWLQRYPQ	1152.04
1346	BoLA-DRB3_02601	RRAAATRDFLASRGV	1154.14
475	BoLA-DRB3_01201	AIALFMSLAVAGCAS	1167.41
636	BoLA-DRB3_01501	LAVAGCASKKNLPNN	1169.47
412	BoLA-DRB3_01101	TREYNLALGQRRAAA	1172.32
1344	BoLA-DRB3_02601	GQRRAAATRDFLASR	1179.09
242	BoLA-DRB3_01001	YPQYSITIEGHADER	1179.77
530	BoLA-DRB3_01201	SLIRADAQQTLSKQA	1180.13
387	BoLA-DRB3_01101	SKQAQWLQRYPQYSI	1185.36
320	BoLA-DRB3_01101	IAIALFMSLAVAGCA	1185.69
227	BoLA-DRB3_01001	DAQQTLSKQAQWLQR	1191.07
322	BoLA-DRB3_01101	IALFMSLAVAGCASK	1199.86
438	BoLA-DRB3_01101	TNRMRTISYGNERPV	1201.81
288	BoLA-DRB3_01001	RTISYGNERPVAVCD	1210.22
825	BoLA-DRB3_01601	VNVGDRIFFDLDSSL	1219.1
566	BoLA-DRB3_01201	TREYNLALGQRRAAA	1221.67
411	BoLA-DRB3_01101	GTREYNLALGQRRAA	1221.86
1178	BoLA-DRB3_02002	DERGTREYNLALGQR	1228.81
1342	BoLA-DRB3_02601	ALGQRRAAATRDFLA	1229.56
693	BoLA-DRB3_01501	TLSKQAQWLQRYPQY	1238.4
1338	BoLA-DRB3_02601	EYNLALGQRRAAATR	1240.91
1029	BoLA-DRB3_01801	REYNLALGQRRAAAT	1242.73
370	BoLA-DRB3_01101	FFDLDSSLIRADAQQ	1244.72
426	BoLA-DRB3_01101	ATRDFLASRGVPTNR	1246.43
385	BoLA-DRB3_01101	TLSKQAQWLQRYPQY	1247.55
546	BoLA-DRB3_01201	WLQRYPQYSITIEGH	1249.82
266	BoLA-DRB3_01001	GQRRAAATRDFLASR	1250.64
1005	BoLA-DRB3_01801	QAQWLQRYPQYSITI	1250.74
526	BoLA-DRB3_01201	DLDSSLIRADAQQTL	1256.2
1359	BoLA-DRB3_02601	GVPTNRMRTISYGNE	1257.14
904	BoLA-DRB3_01601	RTISYGNERPVAVCD	1260.14
474	BoLA-DRB3_01201	IAIALFMSLAVAGCA	1261.56
1385	BoLA-DRB3_02601	WSQNRRAVTVLNGAG	1262.85
788	BoLA-DRB3_01601	MSLAVAGCASKKNLP	1263.67
1028	BoLA-DRB3_01801	TREYNLALGQRRAAA	1264.3
317	BoLA-DRB3_01101	RSPIAIALFMSLAVA	1264.41
1226	BoLA-DRB3_02002	DADTCWSQNRRAVTV	1271.7
1345	BoLA-DRB3_02601	QRRAAATRDFLASRG	1278.04
705	BoLA-DRB3_01501	PQYSITIEGHADERG	1280.87
1360	BoLA-DRB3_02601	VPTNRMRTISYGNER	1285.84
116	BoLA-DRB3_00101	AAATRDFLASRGVPT	1289.7
384	BoLA-DRB3_01101	QTLSKQAQWLQRYPQ	1289.99
269	BoLA-DRB3_01001	RAAATRDFLASRGVP	1294.59
702	BoLA-DRB3_01501	QRYPQYSITIEGHAD	1296.65
413	BoLA-DRB3_01101	REYNLALGQRRAAAT	1300.53
942	BoLA-DRB3_01801	MSLAVAGCASKKNLP	1303.26
149	BoLA-DRB3_00101	ADTCWSQNRRAVTVL	1310.33
321	BoLA-DRB3_01101	AIALFMSLAVAGCAS	1311.35
361	BoLA-DRB3_01101	FTVNVGDRIFFDLDS	1311.48
595	BoLA-DRB3_01201	MRTISYGNERPVAVC	1311.82
986	BoLA-DRB3_01801	FFDLDSSLIRADAQQ	1313.68
694	BoLA-DRB3_01501	LSKQAQWLQRYPQYS	1314.01
151	BoLA-DRB3_00101	TCWSQNRRAVTVLNG	1316.29
1361	BoLA-DRB3_02601	PTNRMRTISYGNERP	1320.45
363	BoLA-DRB3_01101	VNVGDRIFFDLDSSL	1331.24
1006	BoLA-DRB3_01801	AQWLQRYPQYSITIE	1343.25
751	BoLA-DRB3_01501	TISYGNERPVAVCDA	1344.02
267	BoLA-DRB3_01001	QRRAAATRDFLASRG	1349.29
1386	BoLA-DRB3_02601	SQNRRAVTVLNGAGR	1354.09
1320	BoLA-DRB3_02601	YPQYSITIEGHADER	1354.34
388	BoLA-DRB3_01101	KQAQWLQRYPQYSIT	1360.27
425	BoLA-DRB3_01101	AATRDFLASRGVPTN	1365.48
324	BoLA-DRB3_01101	LFMSLAVAGCASKKN	1373.54
1055	BoLA-DRB3_01801	NRMRTISYGNERPVA	1374.49
1213	BoLA-DRB3_02002	TISYGNERPVAVCDA	1377.03
905	BoLA-DRB3_01601	TISYGNERPVAVCDA	1377.26
1358	BoLA-DRB3_02601	RGVPTNRMRTISYGN	1377.78
993	BoLA-DRB3_01801	LIRADAQQTLSKQAQ	1379.5
1132	BoLA-DRB3_02002	TVNVGDRIFFDLDSS	1382.09
917	BoLA-DRB3_01601	CDADTCWSQNRRAVT	1382.98
565	BoLA-DRB3_01201	GTREYNLALGQRRAA	1389.38
360	BoLA-DRB3_01101	DFTVNVGDRIFFDLD	1396.71
1054	BoLA-DRB3_01801	TNRMRTISYGNERPV	1401.19
1382	BoLA-DRB3_02601	DTCWSQNRRAVTVLN	1408.06
386	BoLA-DRB3_01101	LSKQAQWLQRYPQYS	1409.73
1030	BoLA-DRB3_01801	EYNLALGQRRAAATR	1415.6
882	BoLA-DRB3_01601	GQRRAAATRDFLASR	1420.73
150	BoLA-DRB3_00101	DTCWSQNRRAVTVLN	1424.61
359	BoLA-DRB3_01101	QDFTVNVGDRIFFDL	1425.01
1306	BoLA-DRB3_02601	AQQTLSKQAQWLQRY	1428.57
1133	BoLA-DRB3_02002	VNVGDRIFFDLDSSL	1442.13
436	BoLA-DRB3_01101	VPTNRMRTISYGNER	1443.57
226	BoLA-DRB3_01001	ADAQQTLSKQAQWLQ	1445.43
289	BoLA-DRB3_01001	TISYGNERPVAVCDA	1454.81
541	BoLA-DRB3_01201	SKQAQWLQRYPQYSI	1471.14
1007	BoLA-DRB3_01801	QWLQRYPQYSITIEG	1479.37
473	BoLA-DRB3_01201	PIAIALFMSLAVAGC	1486.55
851	BoLA-DRB3_01601	QAQWLQRYPQYSITI	1486.84
1295	BoLA-DRB3_02601	FDLDSSLIRADAQQT	1487.78
410	BoLA-DRB3_01101	RGTREYNLALGQRRA	1492.13
424	BoLA-DRB3_01101	AAATRDFLASRGVPT	1494.75
439	BoLA-DRB3_01101	NRMRTISYGNERPVA	1504.35
389	BoLA-DRB3_01101	QAQWLQRYPQYSITI	1510.24
429	BoLA-DRB3_01101	DFLASRGVPTNRMRT	1515.45
437	BoLA-DRB3_01101	PTNRMRTISYGNERP	1519.32
318	BoLA-DRB3_01101	SPIAIALFMSLAVAG	1521.74
687	BoLA-DRB3_01501	RADAQQTLSKQAQWL	1526.3
879	BoLA-DRB3_01601	LALGQRRAAATRDFL	1529.48
567	BoLA-DRB3_01201	REYNLALGQRRAAAT	1529.78
414	BoLA-DRB3_01101	EYNLALGQRRAAATR	1537.66
243	BoLA-DRB3_01001	PQYSITIEGHADERG	1549.27
884	BoLA-DRB3_01601	RRAAATRDFLASRGV	1549.87
524	BoLA-DRB3_01201	FFDLDSSLIRADAQQ	1552.99
1321	BoLA-DRB3_02601	PQYSITIEGHADERG	1556.46
319	BoLA-DRB3_01101	PIAIALFMSLAVAGC	1561.25
478	BoLA-DRB3_01201	LFMSLAVAGCASKKN	1561.72
152	BoLA-DRB3_00101	CWSQNRRAVTVLNGA	1566.81
894	BoLA-DRB3_01601	ASRGVPTNRMRTISY	1572.32
883	BoLA-DRB3_01601	QRRAAATRDFLASRG	1574.29
852	BoLA-DRB3_01601	AQWLQRYPQYSITIE	1575.57
1027	BoLA-DRB3_01801	GTREYNLALGQRRAA	1583.48
1347	BoLA-DRB3_02601	RAAATRDFLASRGVP	1586.6
220	BoLA-DRB3_01001	DSSLIRADAQQTLSK	1598.53
706	BoLA-DRB3_01501	QYSITIEGHADERGT	1603.03
547	BoLA-DRB3_01201	LQRYPQYSITIEGHA	1612.76
564	BoLA-DRB3_01201	RGTREYNLALGQRRA	1616.72
1322	BoLA-DRB3_02601	QYSITIEGHADERGT	1626.93
1150	BoLA-DRB3_02002	ADAQQTLSKQAQWLQ	1632.91
358	BoLA-DRB3_01101	SQDFTVNVGDRIFFD	1644.94
850	BoLA-DRB3_01601	KQAQWLQRYPQYSIT	1649.28
1307	BoLA-DRB3_02601	QQTLSKQAQWLQRYP	1652
893	BoLA-DRB3_01601	LASRGVPTNRMRTIS	1661.5
1057	BoLA-DRB3_01801	MRTISYGNERPVAVC	1662.65
838	BoLA-DRB3_01601	SLIRADAQQTLSKQA	1672.05
1004	BoLA-DRB3_01801	KQAQWLQRYPQYSIT	1674.26
924	BoLA-DRB3_01601	SQNRRAVTVLNGAGR	1676.12
440	BoLA-DRB3_01101	RMRTISYGNERPVAV	1676.45
1147	BoLA-DRB3_02002	LIRADAQQTLSKQAQ	1678.3
1003	BoLA-DRB3_01801	SKQAQWLQRYPQYSI	1682.18
844	BoLA-DRB3_01601	AQQTLSKQAQWLQRY	1686.75
415	BoLA-DRB3_01101	YNLALGQRRAAATRD	1693.3
835	BoLA-DRB3_01601	LDSSLIRADAQQTLS	1693.88
390	BoLA-DRB3_01101	AQWLQRYPQYSITIE	1699.9
371	BoLA-DRB3_01101	FDLDSSLIRADAQQT	1703.44
1099	BoLA-DRB3_02002	AVAGCASKKNLPNNA	1717.1
219	BoLA-DRB3_01001	LDSSLIRADAQQTLS	1718.04
430	BoLA-DRB3_01101	FLASRGVPTNRMRTI	1721.15
593	BoLA-DRB3_01201	NRMRTISYGNERPVA	1721.45
563	BoLA-DRB3_01201	ERGTREYNLALGQRR	1721.88
1341	BoLA-DRB3_02601	LALGQRRAAATRDFL	1728.65
362	BoLA-DRB3_01101	TVNVGDRIFFDLDSS	1733.3
221	BoLA-DRB3_01001	SSLIRADAQQTLSKQ	1733.62
132	BoLA-DRB3_00101	RMRTISYGNERPVAV	1736.92
148	BoLA-DRB3_00101	DADTCWSQNRRAVTV	1737.62
1250	BoLA-DRB3_02601	MSLAVAGCASKKNLP	1739.38
1112	BoLA-DRB3_02002	NAGDLGLGAGAATPG	1743.66
1368	BoLA-DRB3_02601	ISYGNERPVAVCDAD	1748.93
382	BoLA-DRB3_01101	AQQTLSKQAQWLQRY	1758.82
218	BoLA-DRB3_01001	DLDSSLIRADAQQTL	1758.97
435	BoLA-DRB3_01101	GVPTNRMRTISYGNE	1759.71
895	BoLA-DRB3_01601	SRGVPTNRMRTISYG	1763.13
1113	BoLA-DRB3_02002	AGDLGLGAGAATPGS	1768.44
1008	BoLA-DRB3_01801	WLQRYPQYSITIEGH	1772.44
325	BoLA-DRB3_01101	FMSLAVAGCASKKNL	1774.26
845	BoLA-DRB3_01601	QQTLSKQAQWLQRYP	1775.69
123	BoLA-DRB3_00101	LASRGVPTNRMRTIS	1776.51
383	BoLA-DRB3_01101	QQTLSKQAQWLQRYP	1782.52
154	BoLA-DRB3_00101	SQNRRAVTVLNGAGR	1782.98
1381	BoLA-DRB3_02601	ADTCWSQNRRAVTVL	1793.76
1111	BoLA-DRB3_02002	NNAGDLGLGAGAATP	1797.55
13	BoLA-DRB3_00101	AIALFMSLAVAGCAS	1799.73
596	BoLA-DRB3_01201	RTISYGNERPVAVCD	1811.61
131	BoLA-DRB3_00101	NRMRTISYGNERPVA	1831.71
396	BoLA-DRB3_01101	YPQYSITIEGHADER	1832.7	<= WB
896	BoLA-DRB3_01601	RGVPTNRMRTISYGN	1841.01
1340	BoLA-DRB3_02601	NLALGQRRAAATRDF	1841.31
1225	BoLA-DRB3_02002	CDADTCWSQNRRAVT	1842.14
1339	BoLA-DRB3_02601	YNLALGQRRAAATRD	1846.99
395	BoLA-DRB3_01101	RYPQYSITIEGHADE	1857.76
244	BoLA-DRB3_01001	QYSITIEGHADERGT	1865.45
254	BoLA-DRB3_01001	DERGTREYNLALGQR	1879.02
1009	BoLA-DRB3_01801	LQRYPQYSITIEGHA	1889.87
849	BoLA-DRB3_01601	SKQAQWLQRYPQYSI	1891.06
372	BoLA-DRB3_01101	DLDSSLIRADAQQTL	1892.9
1031	BoLA-DRB3_01801	YNLALGQRRAAATRD	1896.08
881	BoLA-DRB3_01601	LGQRRAAATRDFLAS	1899.34
1301	BoLA-DRB3_02601	LIRADAQQTLSKQAQ	1949.98
846	BoLA-DRB3_01601	QTLSKQAQWLQRYPQ	1982.15
409	BoLA-DRB3_01101	ERGTREYNLALGQRR	1984.51
217	BoLA-DRB3_01001	FDLDSSLIRADAQQT	2001.54
173	BoLA-DRB3_01001	SLAVAGCASKKNLPN	2008.12
110	BoLA-DRB3_00101	ALGQRRAAATRDFLA	2021.24
60	BoLA-DRB3_00101	RIFFDLDSSLIRADA	2024.74
124	BoLA-DRB3_00101	ASRGVPTNRMRTISY	2027.02
779	BoLA-DRB3_01601	RSPIAIALFMSLAVA	2038.63
901	BoLA-DRB3_01601	NRMRTISYGNERPVA	2061.01
885	BoLA-DRB3_01601	RAAATRDFLASRGVP	2091.81
130	BoLA-DRB3_00101	TNRMRTISYGNERPV	2095.25
789	BoLA-DRB3_01601	SLAVAGCASKKNLPN	2097.82
998	BoLA-DRB3_01801	AQQTLSKQAQWLQRY	2111.02
153	BoLA-DRB3_00101	WSQNRRAVTVLNGAG	2120.82
1305	BoLA-DRB3_02601	DAQQTLSKQAQWLQR	2123.51
397	BoLA-DRB3_01101	PQYSITIEGHADERG	2128.75	<= WB
978	BoLA-DRB3_01801	TVNVGDRIFFDLDSS	2128.89
1323	BoLA-DRB3_02601	YSITIEGHADERGTR	2135.07
778	BoLA-DRB3_01601	ARSPIAIALFMSLAV	2155.24
1308	BoLA-DRB3_02601	QTLSKQAQWLQRYPQ	2173.91
592	BoLA-DRB3_01201	TNRMRTISYGNERPV	2175.02
416	BoLA-DRB3_01101	NLALGQRRAAATRDF	2180.2
58	BoLA-DRB3_00101	GDRIFFDLDSSLIRA	2186.06
897	BoLA-DRB3_01601	GVPTNRMRTISYGNE	2186.46
762	BoLA-DRB3_01501	VCDADTCWSQNRRAV	2196.13
479	BoLA-DRB3_01201	FMSLAVAGCASKKNL	2197.63
357	BoLA-DRB3_01101	SSQDFTVNVGDRIFF	2206.99
422	BoLA-DRB3_01101	RRAAATRDFLASRGV	2210.36
861	BoLA-DRB3_01601	YSITIEGHADERGTR	2235.76
1035	BoLA-DRB3_01801	LGQRRAAATRDFLAS	2239.42
1110	BoLA-DRB3_02002	PNNAGDLGLGAGAAT	2255.59
59	BoLA-DRB3_00101	DRIFFDLDSSLIRAD	2257.18
1114	BoLA-DRB3_02002	GDLGLGAGAATPGSS	2268.27
1149	BoLA-DRB3_02002	RADAQQTLSKQAQWL	2268.88
531	BoLA-DRB3_01201	LIRADAQQTLSKQAQ	2269
1034	BoLA-DRB3_01801	ALGQRRAAATRDFLA	2278.16
707	BoLA-DRB3_01501	YSITIEGHADERGTR	2280.55
393	BoLA-DRB3_01101	LQRYPQYSITIEGHA	2285.81
222	BoLA-DRB3_01001	SLIRADAQQTLSKQA	2293.34
1036	BoLA-DRB3_01801	GQRRAAATRDFLASR	2294.98
392	BoLA-DRB3_01101	WLQRYPQYSITIEGH	2297.74
112	BoLA-DRB3_00101	GQRRAAATRDFLASR	2303.19
1033	BoLA-DRB3_01801	LALGQRRAAATRDFL	2306.9
1032	BoLA-DRB3_01801	NLALGQRRAAATRDF	2310.15
1380	BoLA-DRB3_02601	DADTCWSQNRRAVTV	2312.98
568	BoLA-DRB3_01201	EYNLALGQRRAAATR	2316.98
906	BoLA-DRB3_01601	ISYGNERPVAVCDAD	2324.01
391	BoLA-DRB3_01101	QWLQRYPQYSITIEG	2325.04
1148	BoLA-DRB3_02002	IRADAQQTLSKQAQW	2342.17
853	BoLA-DRB3_01601	QWLQRYPQYSITIEG	2344.83
870	BoLA-DRB3_01601	DERGTREYNLALGQR	2352.86
253	BoLA-DRB3_01001	ADERGTREYNLALGQ	2355.76
1026	BoLA-DRB3_01801	RGTREYNLALGQRRA	2357.44
781	BoLA-DRB3_01601	PIAIALFMSLAVAGC	2358.11
898	BoLA-DRB3_01601	VPTNRMRTISYGNER	2363.93
290	BoLA-DRB3_01001	ISYGNERPVAVCDAD	2365.67
900	BoLA-DRB3_01601	TNRMRTISYGNERPV	2367.93
1310	BoLA-DRB3_02601	LSKQAQWLQRYPQYS	2368.82
1214	BoLA-DRB3_02002	ISYGNERPVAVCDAD	2377.4
847	BoLA-DRB3_01601	TLSKQAQWLQRYPQY	2382.26
1309	BoLA-DRB3_02601	TLSKQAQWLQRYPQY	2384.25
398	BoLA-DRB3_01101	QYSITIEGHADERGT	2419.39	<= WB
460	BoLA-DRB3_01101	CWSQNRRAVTVLNGA	2422.27
597	BoLA-DRB3_01201	TISYGNERPVAVCDA	2425.57
880	BoLA-DRB3_01601	ALGQRRAAATRDFLA	2426.44
1047	BoLA-DRB3_01801	LASRGVPTNRMRTIS	2434.93
1100	BoLA-DRB3_02002	VAGCASKKNLPNNAG	2445.86
50	BoLA-DRB3_00101	SQDFTVNVGDRIFFD	2446.36
1011	BoLA-DRB3_01801	RYPQYSITIEGHADE	2458.15
49	BoLA-DRB3_00101	SSQDFTVNVGDRIFF	2461.63
1076	BoLA-DRB3_01801	CWSQNRRAVTVLNGA	2475.71
848	BoLA-DRB3_01601	LSKQAQWLQRYPQYS	2476.75
1304	BoLA-DRB3_02601	ADAQQTLSKQAQWLQ	2483.76
1058	BoLA-DRB3_01801	RTISYGNERPVAVCD	2484.46
373	BoLA-DRB3_01101	LDSSLIRADAQQTLS	2486.34
12	BoLA-DRB3_00101	IAIALFMSLAVAGCA	2489.78
125	BoLA-DRB3_00101	SRGVPTNRMRTISYG	2492.78
780	BoLA-DRB3_01601	SPIAIALFMSLAVAG	2512.63
76	BoLA-DRB3_00101	QTLSKQAQWLQRYPQ	2512.76
752	BoLA-DRB3_01501	ISYGNERPVAVCDAD	2517.28
833	BoLA-DRB3_01601	FDLDSSLIRADAQQT	2521.53
1332	BoLA-DRB3_02601	DERGTREYNLALGQR	2525.63
74	BoLA-DRB3_00101	AQQTLSKQAQWLQRY	2526.99
462	BoLA-DRB3_01101	SQNRRAVTVLNGAGR	2529.78
459	BoLA-DRB3_01101	TCWSQNRRAVTVLNG	2534.58
1025	BoLA-DRB3_01801	ERGTREYNLALGQRR	2539.9
51	BoLA-DRB3_00101	QDFTVNVGDRIFFDL	2548.41
225	BoLA-DRB3_01001	RADAQQTLSKQAQWL	2549.54
548	BoLA-DRB3_01201	QRYPQYSITIEGHAD	2551.22
525	BoLA-DRB3_01201	FDLDSSLIRADAQQT	2556.45
300	BoLA-DRB3_01001	VCDADTCWSQNRRAV	2569.12
1048	BoLA-DRB3_01801	ASRGVPTNRMRTISY	2570.48
111	BoLA-DRB3_00101	LGQRRAAATRDFLAS	2571.2
637	BoLA-DRB3_01501	AVAGCASKKNLPNNA	2578.53
75	BoLA-DRB3_00101	QQTLSKQAQWLQRYP	2610.33
1078	BoLA-DRB3_01801	SQNRRAVTVLNGAGR	2621.74
999	BoLA-DRB3_01801	QQTLSKQAQWLQRYP	2639.93
133	BoLA-DRB3_00101	MRTISYGNERPVAVC	2640.56
113	BoLA-DRB3_00101	QRRAAATRDFLASRG	2644.99
1177	BoLA-DRB3_02002	ADERGTREYNLALGQ	2666.4
420	BoLA-DRB3_01101	GQRRAAATRDFLASR	2674.17
421	BoLA-DRB3_01101	QRRAAATRDFLASRG	2675.36
147	BoLA-DRB3_00101	CDADTCWSQNRRAVT	2690.19
423	BoLA-DRB3_01101	RAAATRDFLASRGVP	2698.88
843	BoLA-DRB3_01601	DAQQTLSKQAQWLQR	2718.75
174	BoLA-DRB3_01001	LAVAGCASKKNLPNN	2718.81
417	BoLA-DRB3_01101	LALGQRRAAATRDFL	2725.08
418	BoLA-DRB3_01101	ALGQRRAAATRDFLA	2732.88
536	BoLA-DRB3_01201	AQQTLSKQAQWLQRY	2752.67
461	BoLA-DRB3_01101	WSQNRRAVTVLNGAG	2753.38
394	BoLA-DRB3_01101	QRYPQYSITIEGHAD	2767.9
88	BoLA-DRB3_00101	YPQYSITIEGHADER	2769.91
223	BoLA-DRB3_01001	LIRADAQQTLSKQAQ	2779.91
757	BoLA-DRB3_01501	ERPVAVCDADTCWSQ	2796.56
245	BoLA-DRB3_01001	YSITIEGHADERGTR	2798.25
77	BoLA-DRB3_00101	TLSKQAQWLQRYPQY	2809.72
114	BoLA-DRB3_00101	RRAAATRDFLASRGV	2832.06
1010	BoLA-DRB3_01801	QRYPQYSITIEGHAD	2832.61
61	BoLA-DRB3_00101	IFFDLDSSLIRADAQ	2832.77
1077	BoLA-DRB3_01801	WSQNRRAVTVLNGAG	2852.67
651	BoLA-DRB3_01501	AGDLGLGAGAATPGS	2854.71
854	BoLA-DRB3_01601	WLQRYPQYSITIEGH	2856.87
419	BoLA-DRB3_01101	LGQRRAAATRDFLAS	2862.75
1037	BoLA-DRB3_01801	QRRAAATRDFLASRG	2866.13
1012	BoLA-DRB3_01801	YPQYSITIEGHADER	2867.27
128	BoLA-DRB3_00101	VPTNRMRTISYGNER	2872.3
834	BoLA-DRB3_01601	DLDSSLIRADAQQTL	2883.48
79	BoLA-DRB3_00101	SKQAQWLQRYPQYSI	2895.14
381	BoLA-DRB3_01101	DAQQTLSKQAQWLQR	2909.43
997	BoLA-DRB3_01801	DAQQTLSKQAQWLQR	2911.01
537	BoLA-DRB3_01201	QQTLSKQAQWLQRYP	2917.82
1115	BoLA-DRB3_02002	DLGLGAGAATPGSSQ	2929.68
549	BoLA-DRB3_01201	RYPQYSITIEGHADE	2942.2
650	BoLA-DRB3_01501	NAGDLGLGAGAATPG	2945.06
1369	BoLA-DRB3_02601	SYGNERPVAVCDADT	2951.35
224	BoLA-DRB3_01001	IRADAQQTLSKQAQW	2970.28
756	BoLA-DRB3_01501	NERPVAVCDADTCWS	2971.95
126	BoLA-DRB3_00101	RGVPTNRMRTISYGN	2988.27
441	BoLA-DRB3_01101	MRTISYGNERPVAVC	2988.88
758	BoLA-DRB3_01501	RPVAVCDADTCWSQN	2994.32
1373	BoLA-DRB3_02601	ERPVAVCDADTCWSQ	3007.47
52	BoLA-DRB3_00101	DFTVNVGDRIFFDLD	3007.57
1052	BoLA-DRB3_01801	VPTNRMRTISYGNER	3008.32
716	BoLA-DRB3_01501	DERGTREYNLALGQR	3016.59
839	BoLA-DRB3_01601	LIRADAQQTLSKQAQ	3024.54
1258	BoLA-DRB3_02601	ASKKNLPNNAGDLGL	3028.76
1331	BoLA-DRB3_02601	ADERGTREYNLALGQ	3039.66
78	BoLA-DRB3_00101	LSKQAQWLQRYPQYS	3052.38
943	BoLA-DRB3_01801	SLAVAGCASKKNLPN	3075.15
399	BoLA-DRB3_01101	YSITIEGHADERGTR	3105.42
616	BoLA-DRB3_01201	SQNRRAVTVLNGAGR	3118.48
380	BoLA-DRB3_01101	ADAQQTLSKQAQWLQ	3120.74
899	BoLA-DRB3_01601	PTNRMRTISYGNERP	3124.18
1038	BoLA-DRB3_01801	RRAAATRDFLASRGV	3132.75
550	BoLA-DRB3_01201	YPQYSITIEGHADER	3137.29
552	BoLA-DRB3_01201	QYSITIEGHADERGT	3139.23
708	BoLA-DRB3_01501	SITIEGHADERGTRE	3142.66
67	BoLA-DRB3_00101	SSLIRADAQQTLSKQ	3159.26
57	BoLA-DRB3_00101	VGDRIFFDLDSSLIR	3170.16
652	BoLA-DRB3_01501	GDLGLGAGAATPGSS	3182.04
790	BoLA-DRB3_01601	LAVAGCASKKNLPNN	3191.32
996	BoLA-DRB3_01801	ADAQQTLSKQAQWLQ	3217.91
1372	BoLA-DRB3_02601	NERPVAVCDADTCWS	3219.52
614	BoLA-DRB3_01201	CWSQNRRAVTVLNGA	3221.81
356	BoLA-DRB3_01101	GSSQDFTVNVGDRIF	3223.24
994	BoLA-DRB3_01801	IRADAQQTLSKQAQW	3231.69
551	BoLA-DRB3_01201	PQYSITIEGHADERG	3241.47
432	BoLA-DRB3_01101	ASRGVPTNRMRTISY	3252.96
1053	BoLA-DRB3_01801	PTNRMRTISYGNERP	3256.94
375	BoLA-DRB3_01101	SSLIRADAQQTLSKQ	3266.43
458	BoLA-DRB3_01101	DTCWSQNRRAVTVLN	3268.3
1075	BoLA-DRB3_01801	TCWSQNRRAVTVLNG	3270.28
129	BoLA-DRB3_00101	PTNRMRTISYGNERP	3270.46
715	BoLA-DRB3_01501	ADERGTREYNLALGQ	3270.81
649	BoLA-DRB3_01501	NNAGDLGLGAGAATP	3301.96
87	BoLA-DRB3_00101	RYPQYSITIEGHADE	3323.72
1302	BoLA-DRB3_02601	IRADAQQTLSKQAQW	3328.65
66	BoLA-DRB3_00101	DSSLIRADAQQTLSK	3348.81
1251	BoLA-DRB3_02601	SLAVAGCASKKNLPN	3357.51
1374	BoLA-DRB3_02601	RPVAVCDADTCWSQN	3363.37
569	BoLA-DRB3_01201	YNLALGQRRAAATRD	3389.01
995	BoLA-DRB3_01801	RADAQQTLSKQAQWL	3392.13
326	BoLA-DRB3_01101	MSLAVAGCASKKNLP	3394.3
1013	BoLA-DRB3_01801	PQYSITIEGHADERG	3410.75
759	BoLA-DRB3_01501	PVAVCDADTCWSQNR	3424.8
1051	BoLA-DRB3_01801	GVPTNRMRTISYGNE	3430.18
653	BoLA-DRB3_01501	DLGLGAGAATPGSSQ	3436.98
53	BoLA-DRB3_00101	FTVNVGDRIFFDLDS	3445.47
1324	BoLA-DRB3_02601	SITIEGHADERGTRE	3451.1
538	BoLA-DRB3_01201	QTLSKQAQWLQRYPQ	3471.25
457	BoLA-DRB3_01101	ADTCWSQNRRAVTVL	3476.55
80	BoLA-DRB3_00101	KQAQWLQRYPQYSIT	3482.91
1000	BoLA-DRB3_01801	QTLSKQAQWLQRYPQ	3495.22
574	BoLA-DRB3_01201	GQRRAAATRDFLASR	3500.37
824	BoLA-DRB3_01601	TVNVGDRIFFDLDSS	3510.15
1049	BoLA-DRB3_01801	SRGVPTNRMRTISYG	3520.65
585	BoLA-DRB3_01201	LASRGVPTNRMRTIS	3523.89
573	BoLA-DRB3_01201	LGQRRAAATRDFLAS	3537.99
374	BoLA-DRB3_01101	DSSLIRADAQQTLSK	3541.2
1224	BoLA-DRB3_02002	VCDADTCWSQNRRAV	3549.76
21	BoLA-DRB3_00101	AVAGCASKKNLPNNA	3575.08
1059	BoLA-DRB3_01801	TISYGNERPVAVCDA	3583.76
68	BoLA-DRB3_00101	SLIRADAQQTLSKQA	3585.62
1259	BoLA-DRB3_02601	SKKNLPNNAGDLGLG	3603.82
1370	BoLA-DRB3_02601	YGNERPVAVCDADTC	3613.15
553	BoLA-DRB3_01201	YSITIEGHADERGTR	3616.2	<= WB
516	BoLA-DRB3_01201	TVNVGDRIFFDLDSS	3627.1
1379	BoLA-DRB3_02601	CDADTCWSQNRRAVT	3627.49
431	BoLA-DRB3_01101	LASRGVPTNRMRTIS	3629.37
575	BoLA-DRB3_01201	QRRAAATRDFLASRG	3633.81
648	BoLA-DRB3_01501	PNNAGDLGLGAGAAT	3653.8
89	BoLA-DRB3_00101	PQYSITIEGHADERG	3657.88
615	BoLA-DRB3_01201	WSQNRRAVTVLNGAG	3667.74
613	BoLA-DRB3_01201	TCWSQNRRAVTVLNG	3690.07
1303	BoLA-DRB3_02601	RADAQQTLSKQAQWL	3691.59
175	BoLA-DRB3_01001	AVAGCASKKNLPNNA	3703.83
433	BoLA-DRB3_01101	SRGVPTNRMRTISYG	3711.18
1215	BoLA-DRB3_02002	SYGNERPVAVCDADT	3723.52
576	BoLA-DRB3_01201	RRAAATRDFLASRGV	3742.34
754	BoLA-DRB3_01501	YGNERPVAVCDADTC	3755.61
86	BoLA-DRB3_00101	QRYPQYSITIEGHAD	3765.82
73	BoLA-DRB3_00101	DAQQTLSKQAQWLQR	3774.55
81	BoLA-DRB3_00101	QAQWLQRYPQYSITI	3788.42
755	BoLA-DRB3_01501	GNERPVAVCDADTCW	3795.11
869	BoLA-DRB3_01601	ADERGTREYNLALGQ	3813.59
1074	BoLA-DRB3_01801	DTCWSQNRRAVTVLN	3820.86
916	BoLA-DRB3_01601	VCDADTCWSQNRRAV	3831.13
376	BoLA-DRB3_01101	SLIRADAQQTLSKQA	3847.87
115	BoLA-DRB3_00101	RAAATRDFLASRGVP	3858.83
598	BoLA-DRB3_01201	ISYGNERPVAVCDAD	3860.75
539	BoLA-DRB3_01201	TLSKQAQWLQRYPQY	3863.14
586	BoLA-DRB3_01201	ASRGVPTNRMRTISY	3870.79
1002	BoLA-DRB3_01801	LSKQAQWLQRYPQYS	3899.21
572	BoLA-DRB3_01201	ALGQRRAAATRDFLA	3902.54
1260	BoLA-DRB3_02601	KKNLPNNAGDLGLGA	3961.76
1102	BoLA-DRB3_02002	GCASKKNLPNNAGDL	3972.32
1116	BoLA-DRB3_02002	LGLGAGAATPGSSQD	3982.87
127	BoLA-DRB3_00101	GVPTNRMRTISYGNE	3999.53
562	BoLA-DRB3_01201	DERGTREYNLALGQR	4000.79
85	BoLA-DRB3_00101	LQRYPQYSITIEGHA	4040.42
62	BoLA-DRB3_00101	FFDLDSSLIRADAQQ	4044.88
760	BoLA-DRB3_01501	VAVCDADTCWSQNRR	4047.68
408	BoLA-DRB3_01101	DERGTREYNLALGQR	4053.82
291	BoLA-DRB3_01001	SYGNERPVAVCDADT	4055.44
1050	BoLA-DRB3_01801	RGVPTNRMRTISYGN	4075.77
355	BoLA-DRB3_01101	PGSSQDFTVNVGDRI	4099.29
1375	BoLA-DRB3_02601	PVAVCDADTCWSQNR	4107.95
434	BoLA-DRB3_01101	RGVPTNRMRTISYGN	4113.78
252	BoLA-DRB3_01001	HADERGTREYNLALG	4116.5
591	BoLA-DRB3_01201	PTNRMRTISYGNERP	4124.52
1073	BoLA-DRB3_01801	ADTCWSQNRRAVTVL	4131.85
1371	BoLA-DRB3_02601	GNERPVAVCDADTCW	4136.76
456	BoLA-DRB3_01101	DADTCWSQNRRAVTV	4152.19
1101	BoLA-DRB3_02002	AGCASKKNLPNNAGD	4155.52
134	BoLA-DRB3_00101	RTISYGNERPVAVCD	4163.71
65	BoLA-DRB3_00101	LDSSLIRADAQQTLS	4170.88
654	BoLA-DRB3_01501	LGLGAGAATPGSSQD	4196.77
944	BoLA-DRB3_01801	LAVAGCASKKNLPNN	4200.18
480	BoLA-DRB3_01201	MSLAVAGCASKKNLP	4252.35
1014	BoLA-DRB3_01801	QYSITIEGHADERGT	4259.35
535	BoLA-DRB3_01201	DAQQTLSKQAQWLQR	4291.87
612	BoLA-DRB3_01201	DTCWSQNRRAVTVLN	4300.19
189	BoLA-DRB3_01001	AGDLGLGAGAATPGS	4308.06
1170	BoLA-DRB3_02002	SITIEGHADERGTRE	4318.98
69	BoLA-DRB3_00101	LIRADAQQTLSKQAQ	4345.66
638	BoLA-DRB3_01501	VAGCASKKNLPNNAG	4346.69
1001	BoLA-DRB3_01801	TLSKQAQWLQRYPQY	4363.61
709	BoLA-DRB3_01501	ITIEGHADERGTREY	4366.82
842	BoLA-DRB3_01601	ADAQQTLSKQAQWLQ	4397.12
540	BoLA-DRB3_01201	LSKQAQWLQRYPQYS	4418.96
660	BoLA-DRB3_01501	AATPGSSQDFTVNVG	4457.13
907	BoLA-DRB3_01601	SYGNERPVAVCDADT	4462.25
82	BoLA-DRB3_00101	AQWLQRYPQYSITIE	4484.9
659	BoLA-DRB3_01501	GAATPGSSQDFTVNV	4492.04
90	BoLA-DRB3_00101	QYSITIEGHADERGT	4498.46
1256	BoLA-DRB3_02601	GCASKKNLPNNAGDL	4514.11
577	BoLA-DRB3_01201	RAAATRDFLASRGVP	4533.98
1257	BoLA-DRB3_02601	CASKKNLPNNAGDLG	4612.51
1219	BoLA-DRB3_02002	ERPVAVCDADTCWSQ	4632.42
714	BoLA-DRB3_01501	HADERGTREYNLALG	4645.67
327	BoLA-DRB3_01101	SLAVAGCASKKNLPN	4678.96
561	BoLA-DRB3_01201	ADERGTREYNLALGQ	4685.44
188	BoLA-DRB3_01001	NAGDLGLGAGAATPG	4698.8
1252	BoLA-DRB3_02601	LAVAGCASKKNLPNN	4700.27
1109	BoLA-DRB3_02002	LPNNAGDLGLGAGAA	4722.96
190	BoLA-DRB3_01001	GDLGLGAGAATPGSS	4742.31
400	BoLA-DRB3_01101	SITIEGHADERGTRE	4744.57
571	BoLA-DRB3_01201	LALGQRRAAATRDFL	4753.05
587	BoLA-DRB3_01201	SRGVPTNRMRTISYG	4753.97
658	BoLA-DRB3_01501	AGAATPGSSQDFTVN	4796.81
590	BoLA-DRB3_01201	VPTNRMRTISYGNER	4804.6
377	BoLA-DRB3_01101	LIRADAQQTLSKQAQ	4834.9
1276	BoLA-DRB3_02601	AATPGSSQDFTVNVG	4839.24
176	BoLA-DRB3_01001	VAGCASKKNLPNNAG	4847.94
1072	BoLA-DRB3_01801	DADTCWSQNRRAVTV	4878.78
1103	BoLA-DRB3_02002	CASKKNLPNNAGDLG	4892.94
589	BoLA-DRB3_01201	GVPTNRMRTISYGNE	4894.74
292	BoLA-DRB3_01001	YGNERPVAVCDADTC	4899.09
657	BoLA-DRB3_01501	GAGAATPGSSQDFTV	4909.22
1267	BoLA-DRB3_02601	AGDLGLGAGAATPGS	4931.8
761	BoLA-DRB3_01501	AVCDADTCWSQNRRA	4955.39
554	BoLA-DRB3_01201	SITIEGHADERGTRE	4968.59	<= WB
753	BoLA-DRB3_01501	SYGNERPVAVCDADT	4971.93
63	BoLA-DRB3_00101	FDLDSSLIRADAQQT	4982.32
187	BoLA-DRB3_01001	NNAGDLGLGAGAATP	5030.09
191	BoLA-DRB3_01001	DLGLGAGAATPGSSQ	5061.21
48	BoLA-DRB3_00101	GSSQDFTVNVGDRIF	5090.92
1266	BoLA-DRB3_02601	NAGDLGLGAGAATPG	5106.59
1275	BoLA-DRB3_02601	GAATPGSSQDFTVNV	5133.35
455	BoLA-DRB3_01101	CDADTCWSQNRRAVT	5135.12
1325	BoLA-DRB3_02601	ITIEGHADERGTREY	5148.26
570	BoLA-DRB3_01201	NLALGQRRAAATRDF	5152.21
64	BoLA-DRB3_00101	DLDSSLIRADAQQTL	5195.65
1278	BoLA-DRB3_02601	TPGSSQDFTVNVGDR	5196.72
611	BoLA-DRB3_01201	ADTCWSQNRRAVTVL	5225.13
1039	BoLA-DRB3_01801	RAAATRDFLASRGVP	5226.21
407	BoLA-DRB3_01101	ADERGTREYNLALGQ	5255.81
1216	BoLA-DRB3_02002	YGNERPVAVCDADTC	5292.28
8	BoLA-DRB3_00101	ARSPIAIALFMSLAV	5300.3
588	BoLA-DRB3_01201	RGVPTNRMRTISYGN	5300.64
1218	BoLA-DRB3_02002	NERPVAVCDADTCWS	5313.1
1015	BoLA-DRB3_01801	YSITIEGHADERGTR	5320.12
532	BoLA-DRB3_01201	IRADAQQTLSKQAQW	5323.69
791	BoLA-DRB3_01601	AVAGCASKKNLPNNA	5325.53
251	BoLA-DRB3_01001	GHADERGTREYNLAL	5326.28
1220	BoLA-DRB3_02002	RPVAVCDADTCWSQN	5326.28
840	BoLA-DRB3_01601	IRADAQQTLSKQAQW	5333.43
100	BoLA-DRB3_00101	DERGTREYNLALGQR	5338.75
1330	BoLA-DRB3_02601	HADERGTREYNLALG	5347.07
534	BoLA-DRB3_01201	ADAQQTLSKQAQWLQ	5390
186	BoLA-DRB3_01001	PNNAGDLGLGAGAAT	5422.87
713	BoLA-DRB3_01501	GHADERGTREYNLAL	5427.98
1268	BoLA-DRB3_02601	GDLGLGAGAATPGSS	5471.79
1277	BoLA-DRB3_02601	ATPGSSQDFTVNVGD	5491.36
661	BoLA-DRB3_01501	ATPGSSQDFTVNVGD	5518.4
1378	BoLA-DRB3_02601	VCDADTCWSQNRRAV	5568.42
1261	BoLA-DRB3_02601	KNLPNNAGDLGLGAG	5598.57
1060	BoLA-DRB3_01801	ISYGNERPVAVCDAD	5618.9
1269	BoLA-DRB3_02601	DLGLGAGAATPGSSQ	5622.85
655	BoLA-DRB3_01501	GLGAGAATPGSSQDF	5643.57
1265	BoLA-DRB3_02601	NNAGDLGLGAGAATP	5644.37
599	BoLA-DRB3_01201	SYGNERPVAVCDADT	5650.35
1376	BoLA-DRB3_02601	VAVCDADTCWSQNRR	5653.35
1223	BoLA-DRB3_02002	AVCDADTCWSQNRRA	5658.49
192	BoLA-DRB3_01001	LGLGAGAATPGSSQD	5660.94
442	BoLA-DRB3_01101	RTISYGNERPVAVCD	5699.54
180	BoLA-DRB3_01001	ASKKNLPNNAGDLGL	5707.62
22	BoLA-DRB3_00101	VAGCASKKNLPNNAG	5749.9
1104	BoLA-DRB3_02002	ASKKNLPNNAGDLGL	5751.45
603	BoLA-DRB3_01201	ERPVAVCDADTCWSQ	5760.17
443	BoLA-DRB3_01101	TISYGNERPVAVCDA	5802.14
1221	BoLA-DRB3_02002	PVAVCDADTCWSQNR	5807.04
83	BoLA-DRB3_00101	QWLQRYPQYSITIEG	5828.13
656	BoLA-DRB3_01501	LGAGAATPGSSQDFT	5847.46
1176	BoLA-DRB3_02002	HADERGTREYNLALG	5928.81
1329	BoLA-DRB3_02601	GHADERGTREYNLAL	5939.02
610	BoLA-DRB3_01201	DADTCWSQNRRAVTV	5944.16
72	BoLA-DRB3_00101	ADAQQTLSKQAQWLQ	5962.33
841	BoLA-DRB3_01601	RADAQQTLSKQAQWL	6002.33
146	BoLA-DRB3_00101	VCDADTCWSQNRRAV	6020.93
328	BoLA-DRB3_01101	LAVAGCASKKNLPNN	6049.53
297	BoLA-DRB3_01001	PVAVCDADTCWSQNR	6052.54
70	BoLA-DRB3_00101	IRADAQQTLSKQAQW	6053.66
1264	BoLA-DRB3_02601	PNNAGDLGLGAGAAT	6081.62
1270	BoLA-DRB3_02601	LGLGAGAATPGSSQD	6087.74
9	BoLA-DRB3_00101	RSPIAIALFMSLAVA	6099.75
662	BoLA-DRB3_01501	TPGSSQDFTVNVGDR	6116
602	BoLA-DRB3_01201	NERPVAVCDADTCWS	6137.48
296	BoLA-DRB3_01001	RPVAVCDADTCWSQN	6137.75
295	BoLA-DRB3_01001	ERPVAVCDADTCWSQ	6174.78
178	BoLA-DRB3_01001	GCASKKNLPNNAGDL	6223.07
1171	BoLA-DRB3_02002	ITIEGHADERGTREY	6269.71
91	BoLA-DRB3_00101	YSITIEGHADERGTR	6305.15
84	BoLA-DRB3_00101	WLQRYPQYSITIEGH	6328.32
1024	BoLA-DRB3_01801	DERGTREYNLALGQR	6354.94
294	BoLA-DRB3_01001	NERPVAVCDADTCWS	6364.98
179	BoLA-DRB3_01001	CASKKNLPNNAGDLG	6386.65
71	BoLA-DRB3_00101	RADAQQTLSKQAQWL	6400
642	BoLA-DRB3_01501	ASKKNLPNNAGDLGL	6428.73
643	BoLA-DRB3_01501	SKKNLPNNAGDLGLG	6444.05
604	BoLA-DRB3_01201	RPVAVCDADTCWSQN	6450.61
181	BoLA-DRB3_01001	SKKNLPNNAGDLGLG	6459.69
1065	BoLA-DRB3_01801	ERPVAVCDADTCWSQ	6460.74
600	BoLA-DRB3_01201	YGNERPVAVCDADTC	6507.95
488	BoLA-DRB3_01201	ASKKNLPNNAGDLGL	6536.67
299	BoLA-DRB3_01001	AVCDADTCWSQNRRA	6546.79
644	BoLA-DRB3_01501	KKNLPNNAGDLGLGA	6565.67
555	BoLA-DRB3_01201	ITIEGHADERGTREY	6579.11
246	BoLA-DRB3_01001	SITIEGHADERGTRE	6596.64
378	BoLA-DRB3_01101	IRADAQQTLSKQAQW	6601.35
10	BoLA-DRB3_00101	SPIAIALFMSLAVAG	6638.96
135	BoLA-DRB3_00101	TISYGNERPVAVCDA	6655
1217	BoLA-DRB3_02002	GNERPVAVCDADTCW	6685.81
1071	BoLA-DRB3_01801	CDADTCWSQNRRAVT	6717.79
379	BoLA-DRB3_01101	RADAQQTLSKQAQWL	6746.27
1105	BoLA-DRB3_02002	SKKNLPNNAGDLGLG	6802.56
293	BoLA-DRB3_01001	GNERPVAVCDADTCW	6821.8
55	BoLA-DRB3_00101	VNVGDRIFFDLDSSL	6852.72
481	BoLA-DRB3_01201	SLAVAGCASKKNLPN	6872.55
298	BoLA-DRB3_01001	VAVCDADTCWSQNRR	6873.81
1117	BoLA-DRB3_02002	GLGAGAATPGSSQDF	6895.19
1064	BoLA-DRB3_01801	NERPVAVCDADTCWS	6906.46
1222	BoLA-DRB3_02002	VAVCDADTCWSQNRR	6907.73
1023	BoLA-DRB3_01801	ADERGTREYNLALGQ	6958.59
1274	BoLA-DRB3_02601	AGAATPGSSQDFTVN	6991.88
1066	BoLA-DRB3_01801	RPVAVCDADTCWSQN	7028.74
1377	BoLA-DRB3_02601	AVCDADTCWSQNRRA	7048.31
1016	BoLA-DRB3_01801	SITIEGHADERGTRE	7058.92
444	BoLA-DRB3_01101	ISYGNERPVAVCDAD	7110.82
601	BoLA-DRB3_01201	GNERPVAVCDADTCW	7145.21
200	BoLA-DRB3_01001	TPGSSQDFTVNVGDR	7162.86
1273	BoLA-DRB3_02601	GAGAATPGSSQDFTV	7173.64
1253	BoLA-DRB3_02601	AVAGCASKKNLPNNA	7197.04
182	BoLA-DRB3_01001	KKNLPNNAGDLGLGA	7212.87
198	BoLA-DRB3_01001	AATPGSSQDFTVNVG	7256.55
446	BoLA-DRB3_01101	YGNERPVAVCDADTC	7311.16
1254	BoLA-DRB3_02601	VAGCASKKNLPNNAG	7377.68
445	BoLA-DRB3_01101	SYGNERPVAVCDADT	7395.98
489	BoLA-DRB3_01201	SKKNLPNNAGDLGLG	7401.74
54	BoLA-DRB3_00101	TVNVGDRIFFDLDSS	7409.76
177	BoLA-DRB3_01001	AGCASKKNLPNNAGD	7421.87
533	BoLA-DRB3_01201	RADAQQTLSKQAQWL	7483.24
47	BoLA-DRB3_00101	PGSSQDFTVNVGDRI	7512.93
645	BoLA-DRB3_01501	KNLPNNAGDLGLGAG	7533.44
401	BoLA-DRB3_01101	ITIEGHADERGTREY	7584.22
199	BoLA-DRB3_01001	ATPGSSQDFTVNVGD	7638.42
639	BoLA-DRB3_01501	AGCASKKNLPNNAGD	7682.01
868	BoLA-DRB3_01601	HADERGTREYNLALG	7685.75
197	BoLA-DRB3_01001	GAATPGSSQDFTVNV	7688.42
1262	BoLA-DRB3_02601	NLPNNAGDLGLGAGA	7746.11
1175	BoLA-DRB3_02002	GHADERGTREYNLAL	7758.36
1106	BoLA-DRB3_02002	KKNLPNNAGDLGLGA	7830.97
640	BoLA-DRB3_01501	GCASKKNLPNNAGDL	7848.61
1124	BoLA-DRB3_02002	TPGSSQDFTVNVGDR	7855.58
487	BoLA-DRB3_01201	CASKKNLPNNAGDLG	7895.29
454	BoLA-DRB3_01101	VCDADTCWSQNRRAV	7914.7
792	BoLA-DRB3_01601	VAGCASKKNLPNNAG	7934.08
1063	BoLA-DRB3_01801	GNERPVAVCDADTCW	7959.27
490	BoLA-DRB3_01201	KKNLPNNAGDLGLGA	8033.68
247	BoLA-DRB3_01001	ITIEGHADERGTREY	8076.04
609	BoLA-DRB3_01201	CDADTCWSQNRRAVT	8105.8
1067	BoLA-DRB3_01801	PVAVCDADTCWSQNR	8162.74
915	BoLA-DRB3_01601	AVCDADTCWSQNRRA	8210.04
11	BoLA-DRB3_00101	PIAIALFMSLAVAGC	8213.78
605	BoLA-DRB3_01201	PVAVCDADTCWSQNR	8224.36
945	BoLA-DRB3_01801	AVAGCASKKNLPNNA	8227.65
193	BoLA-DRB3_01001	GLGAGAATPGSSQDF	8242.8
99	BoLA-DRB3_00101	ADERGTREYNLALGQ	8254.04
560	BoLA-DRB3_01201	HADERGTREYNLALG	8268.7
805	BoLA-DRB3_01601	AGDLGLGAGAATPGS	8292.35
911	BoLA-DRB3_01601	ERPVAVCDADTCWSQ	8317.51
56	BoLA-DRB3_00101	NVGDRIFFDLDSSLI	8330.93
711	BoLA-DRB3_01501	IEGHADERGTREYNL	8382.11
1271	BoLA-DRB3_02601	GLGAGAATPGSSQDF	8558.33
862	BoLA-DRB3_01601	SITIEGHADERGTRE	8605.04
329	BoLA-DRB3_01101	AVAGCASKKNLPNNA	8653.6
1062	BoLA-DRB3_01801	YGNERPVAVCDADTC	8682.57
506	BoLA-DRB3_01201	AATPGSSQDFTVNVG	8710.62
486	BoLA-DRB3_01201	GCASKKNLPNNAGDL	8716.74
950	BoLA-DRB3_01801	ASKKNLPNNAGDLGL	8747.54
712	BoLA-DRB3_01501	EGHADERGTREYNLA	8776.93
912	BoLA-DRB3_01601	RPVAVCDADTCWSQN	8786.34
508	BoLA-DRB3_01201	TPGSSQDFTVNVGDR	8796.04
497	BoLA-DRB3_01201	AGDLGLGAGAATPGS	8799.85
482	BoLA-DRB3_01201	LAVAGCASKKNLPNN	8808.33
1326	BoLA-DRB3_02601	TIEGHADERGTREYN	8826.64
806	BoLA-DRB3_01601	GDLGLGAGAATPGSS	8839.35
196	BoLA-DRB3_01001	AGAATPGSSQDFTVN	8849.79
447	BoLA-DRB3_01101	GNERPVAVCDADTCW	8928.46
646	BoLA-DRB3_01501	NLPNNAGDLGLGAGA	8972.13
194	BoLA-DRB3_01001	LGAGAATPGSSQDFT	9035.16
641	BoLA-DRB3_01501	CASKKNLPNNAGDLG	9130.39
183	BoLA-DRB3_01001	KNLPNNAGDLGLGAG	9135.43
967	BoLA-DRB3_01801	GAATPGSSQDFTVNV	9223.03
1255	BoLA-DRB3_02601	AGCASKKNLPNNAGD	9232.01
498	BoLA-DRB3_01201	GDLGLGAGAATPGSS	9235.91
448	BoLA-DRB3_01101	NERPVAVCDADTCWS	9268.04
959	BoLA-DRB3_01801	AGDLGLGAGAATPGS	9280.38
1272	BoLA-DRB3_02601	LGAGAATPGSSQDFT	9285.2
505	BoLA-DRB3_01201	GAATPGSSQDFTVNV	9312.47
804	BoLA-DRB3_01601	NAGDLGLGAGAATPG	9337.89
951	BoLA-DRB3_01801	SKKNLPNNAGDLGLG	9345.17
908	BoLA-DRB3_01601	YGNERPVAVCDADTC	9389.16
803	BoLA-DRB3_01601	NNAGDLGLGAGAATP	9395.25
710	BoLA-DRB3_01501	TIEGHADERGTREYN	9411.13
1263	BoLA-DRB3_02601	LPNNAGDLGLGAGAA	9415.1
1118	BoLA-DRB3_02002	LGAGAATPGSSQDFT	9453.48
961	BoLA-DRB3_01801	DLGLGAGAATPGSSQ	9501.78
195	BoLA-DRB3_01001	GAGAATPGSSQDFTV	9506.1
496	BoLA-DRB3_01201	NAGDLGLGAGAATPG	9534.84
1070	BoLA-DRB3_01801	VCDADTCWSQNRRAV	9551.46
495	BoLA-DRB3_01201	NNAGDLGLGAGAATP	9576.4
499	BoLA-DRB3_01201	DLGLGAGAATPGSSQ	9590.4
185	BoLA-DRB3_01001	LPNNAGDLGLGAGAA	9590.5
807	BoLA-DRB3_01601	DLGLGAGAATPGSSQ	9615.86
1068	BoLA-DRB3_01801	VAVCDADTCWSQNRR	9638.46
507	BoLA-DRB3_01201	ATPGSSQDFTVNVGD	9645.35
250	BoLA-DRB3_01001	EGHADERGTREYNLA	9668.43
1327	BoLA-DRB3_02601	IEGHADERGTREYNL	9693.26
910	BoLA-DRB3_01601	NERPVAVCDADTCWS	9744.89
406	BoLA-DRB3_01101	HADERGTREYNLALG	9765.26
647	BoLA-DRB3_01501	LPNNAGDLGLGAGAA	9785.68
37	BoLA-DRB3_00101	DLGLGAGAATPGSSQ	9842.06
1108	BoLA-DRB3_02002	NLPNNAGDLGLGAGA	9845.15
958	BoLA-DRB3_01801	NAGDLGLGAGAATPG	9846
913	BoLA-DRB3_01601	PVAVCDADTCWSQNR	9849.83
1017	BoLA-DRB3_01801	ITIEGHADERGTREY	9888.6
794	BoLA-DRB3_01601	GCASKKNLPNNAGDL	9901.66
960	BoLA-DRB3_01801	GDLGLGAGAATPGSS	9931.81
968	BoLA-DRB3_01801	AATPGSSQDFTVNVG	10011.2
330	BoLA-DRB3_01101	VAGCASKKNLPNNAG	10063.7
556	BoLA-DRB3_01201	TIEGHADERGTREYN	10074.5
606	BoLA-DRB3_01201	VAVCDADTCWSQNRR	10150.3
867	BoLA-DRB3_01601	GHADERGTREYNLAL	10188.2
962	BoLA-DRB3_01801	LGLGAGAATPGSSQD	10188.6
354	BoLA-DRB3_01101	TPGSSQDFTVNVGDR	10234.2
608	BoLA-DRB3_01201	VCDADTCWSQNRRAV	10240.1
36	BoLA-DRB3_00101	GDLGLGAGAATPGSS	10258.3
35	BoLA-DRB3_00101	AGDLGLGAGAATPGS	10295.5
491	BoLA-DRB3_01201	KNLPNNAGDLGLGAG	10416.9
494	BoLA-DRB3_01201	PNNAGDLGLGAGAAT	10453.1
1061	BoLA-DRB3_01801	SYGNERPVAVCDADT	10467.4
1174	BoLA-DRB3_02002	EGHADERGTREYNLA	10470.6
145	BoLA-DRB3_00101	AVCDADTCWSQNRRA	10470.9
483	BoLA-DRB3_01201	AVAGCASKKNLPNNA	10476.9
952	BoLA-DRB3_01801	KKNLPNNAGDLGLGA	10487.7
136	BoLA-DRB3_00101	ISYGNERPVAVCDAD	10495.5
23	BoLA-DRB3_00101	AGCASKKNLPNNAGD	10514.5
1107	BoLA-DRB3_02002	KNLPNNAGDLGLGAG	10634.1
802	BoLA-DRB3_01601	PNNAGDLGLGAGAAT	10639
796	BoLA-DRB3_01601	ASKKNLPNNAGDLGL	10645.9
966	BoLA-DRB3_01801	AGAATPGSSQDFTVN	10685.9
949	BoLA-DRB3_01801	CASKKNLPNNAGDLG	10766
184	BoLA-DRB3_01001	NLPNNAGDLGLGAGA	10779
449	BoLA-DRB3_01101	ERPVAVCDADTCWSQ	10808.5
1173	BoLA-DRB3_02002	IEGHADERGTREYNL	10823.1
559	BoLA-DRB3_01201	GHADERGTREYNLAL	10882.9
948	BoLA-DRB3_01801	GCASKKNLPNNAGDL	10957.7
795	BoLA-DRB3_01601	CASKKNLPNNAGDLG	10979.6
38	BoLA-DRB3_00101	LGLGAGAATPGSSQD	10984.5
1123	BoLA-DRB3_02002	ATPGSSQDFTVNVGD	11024.6
353	BoLA-DRB3_01101	ATPGSSQDFTVNVGD	11087.9
914	BoLA-DRB3_01601	VAVCDADTCWSQNRR	11092.2
249	BoLA-DRB3_01001	IEGHADERGTREYNL	11114.8
500	BoLA-DRB3_01201	LGLGAGAATPGSSQD	11272.8
957	BoLA-DRB3_01801	NNAGDLGLGAGAATP	11323.2
1172	BoLA-DRB3_02002	TIEGHADERGTREYN	11361.4
793	BoLA-DRB3_01601	AGCASKKNLPNNAGD	11383.3
863	BoLA-DRB3_01601	ITIEGHADERGTREY	11420.7
92	BoLA-DRB3_00101	SITIEGHADERGTRE	11449.3
808	BoLA-DRB3_01601	LGLGAGAATPGSSQD	11512.5
484	BoLA-DRB3_01201	VAGCASKKNLPNNAG	11585.3
1122	BoLA-DRB3_02002	AATPGSSQDFTVNVG	11751
969	BoLA-DRB3_01801	ATPGSSQDFTVNVGD	11808
34	BoLA-DRB3_00101	NAGDLGLGAGAATPG	11861.6
965	BoLA-DRB3_01801	GAGAATPGSSQDFTV	11893.5
450	BoLA-DRB3_01101	RPVAVCDADTCWSQN	12078
1119	BoLA-DRB3_02002	GAGAATPGSSQDFTV	12092
963	BoLA-DRB3_01801	GLGAGAATPGSSQDF	12150.9
970	BoLA-DRB3_01801	TPGSSQDFTVNVGDR	12178.4
352	BoLA-DRB3_01101	AATPGSSQDFTVNVG	12222.4
1022	BoLA-DRB3_01801	HADERGTREYNLALG	12277.8
451	BoLA-DRB3_01101	PVAVCDADTCWSQNR	12313.1
946	BoLA-DRB3_01801	VAGCASKKNLPNNAG	12377.8
144	BoLA-DRB3_00101	VAVCDADTCWSQNRR	12381.3
492	BoLA-DRB3_01201	NLPNNAGDLGLGAGA	12392.8
956	BoLA-DRB3_01801	PNNAGDLGLGAGAAT	12400.2
453	BoLA-DRB3_01101	AVCDADTCWSQNRRA	12452.5
797	BoLA-DRB3_01601	SKKNLPNNAGDLGLG	12456.6
909	BoLA-DRB3_01601	GNERPVAVCDADTCW	12464.3
143	BoLA-DRB3_00101	PVAVCDADTCWSQNR	12499.3
405	BoLA-DRB3_01101	GHADERGTREYNLAL	12680.4
485	BoLA-DRB3_01201	AGCASKKNLPNNAGD	12700.1
1021	BoLA-DRB3_01801	GHADERGTREYNLAL	12728.7
331	BoLA-DRB3_01101	AGCASKKNLPNNAGD	12879.2
1069	BoLA-DRB3_01801	AVCDADTCWSQNRRA	12959.8
93	BoLA-DRB3_00101	ITIEGHADERGTREY	12972.5
607	BoLA-DRB3_01201	AVCDADTCWSQNRRA	13064.9
248	BoLA-DRB3_01001	TIEGHADERGTREYN	13237.5
953	BoLA-DRB3_01801	KNLPNNAGDLGLGAG	13254.8
1120	BoLA-DRB3_02002	AGAATPGSSQDFTVN	13311.4
343	BoLA-DRB3_01101	AGDLGLGAGAATPGS	13325.3
452	BoLA-DRB3_01101	VAVCDADTCWSQNRR	13329
141	BoLA-DRB3_00101	ERPVAVCDADTCWSQ	13330.5
493	BoLA-DRB3_01201	LPNNAGDLGLGAGAA	13369.9
24	BoLA-DRB3_00101	GCASKKNLPNNAGDL	13382.6
1328	BoLA-DRB3_02601	EGHADERGTREYNLA	13425.7
340	BoLA-DRB3_01101	PNNAGDLGLGAGAAT	13427.7
1121	BoLA-DRB3_02002	GAATPGSSQDFTVNV	13434.6
142	BoLA-DRB3_00101	RPVAVCDADTCWSQN	13547.3
341	BoLA-DRB3_01101	NNAGDLGLGAGAATP	13563.5
332	BoLA-DRB3_01101	GCASKKNLPNNAGDL	13700.1
344	BoLA-DRB3_01101	GDLGLGAGAATPGSS	13703.1
342	BoLA-DRB3_01101	NAGDLGLGAGAATPG	13736.9
39	BoLA-DRB3_00101	GLGAGAATPGSSQDF	13764.6
964	BoLA-DRB3_01801	LGAGAATPGSSQDFT	13779.6
798	BoLA-DRB3_01601	KKNLPNNAGDLGLGA	13806.2
345	BoLA-DRB3_01101	DLGLGAGAATPGSSQ	13938.7
557	BoLA-DRB3_01201	IEGHADERGTREYNL	14012.7
346	BoLA-DRB3_01101	LGLGAGAATPGSSQD	14013.9
801	BoLA-DRB3_01601	LPNNAGDLGLGAGAA	14050.2
504	BoLA-DRB3_01201	AGAATPGSSQDFTVN	14121.8
33	BoLA-DRB3_00101	NNAGDLGLGAGAATP	14218.2
351	BoLA-DRB3_01101	GAATPGSSQDFTVNV	14567.2
32	BoLA-DRB3_00101	PNNAGDLGLGAGAAT	15009.8
501	BoLA-DRB3_01201	GLGAGAATPGSSQDF	15083.9
816	BoLA-DRB3_01601	TPGSSQDFTVNVGDR	15465.3
333	BoLA-DRB3_01101	CASKKNLPNNAGDLG	15575.4
864	BoLA-DRB3_01601	TIEGHADERGTREYN	15621
502	BoLA-DRB3_01201	LGAGAATPGSSQDFT	15666.9
503	BoLA-DRB3_01201	GAGAATPGSSQDFTV	15729
800	BoLA-DRB3_01601	NLPNNAGDLGLGAGA	15875.5
40	BoLA-DRB3_00101	LGAGAATPGSSQDFT	15893.6
809	BoLA-DRB3_01601	GLGAGAATPGSSQDF	15950.3
140	BoLA-DRB3_00101	NERPVAVCDADTCWS	16028
98	BoLA-DRB3_00101	HADERGTREYNLALG	16100.3
799	BoLA-DRB3_01601	KNLPNNAGDLGLGAG	16170.1
94	BoLA-DRB3_00101	TIEGHADERGTREYN	16179.9
350	BoLA-DRB3_01101	AGAATPGSSQDFTVN	16689.8
865	BoLA-DRB3_01601	IEGHADERGTREYNL	16704.1
1019	BoLA-DRB3_01801	IEGHADERGTREYNL	16729.6
403	BoLA-DRB3_01101	IEGHADERGTREYNL	16930.3
866	BoLA-DRB3_01601	EGHADERGTREYNLA	17059.2
814	BoLA-DRB3_01601	AATPGSSQDFTVNVG	17130.2
97	BoLA-DRB3_00101	GHADERGTREYNLAL	17355
347	BoLA-DRB3_01101	GLGAGAATPGSSQDF	17365.9
25	BoLA-DRB3_00101	CASKKNLPNNAGDLG	17397.7
404	BoLA-DRB3_01101	EGHADERGTREYNLA	17424.6
95	BoLA-DRB3_00101	IEGHADERGTREYNL	17428.6
815	BoLA-DRB3_01601	ATPGSSQDFTVNVGD	17494.5
947	BoLA-DRB3_01801	AGCASKKNLPNNAGD	17573.6
334	BoLA-DRB3_01101	ASKKNLPNNAGDLGL	17635
339	BoLA-DRB3_01101	LPNNAGDLGLGAGAA	17637.8
954	BoLA-DRB3_01801	NLPNNAGDLGLGAGA	18093.2
810	BoLA-DRB3_01601	LGAGAATPGSSQDFT	18219.5
348	BoLA-DRB3_01101	LGAGAATPGSSQDFT	18374.3
1018	BoLA-DRB3_01801	TIEGHADERGTREYN	18528.7
336	BoLA-DRB3_01101	KKNLPNNAGDLGLGA	18658.2
813	BoLA-DRB3_01601	GAATPGSSQDFTVNV	18690.5
96	BoLA-DRB3_00101	EGHADERGTREYNLA	18785
138	BoLA-DRB3_00101	YGNERPVAVCDADTC	18844.1
335	BoLA-DRB3_01101	SKKNLPNNAGDLGLG	18991.8
1020	BoLA-DRB3_01801	EGHADERGTREYNLA	18999
402	BoLA-DRB3_01101	TIEGHADERGTREYN	19096.5
558	BoLA-DRB3_01201	EGHADERGTREYNLA	19476.9
349	BoLA-DRB3_01101	GAGAATPGSSQDFTV	19757.3
137	BoLA-DRB3_00101	SYGNERPVAVCDADT	19853.8
338	BoLA-DRB3_01101	NLPNNAGDLGLGAGA	19881.2
139	BoLA-DRB3_00101	GNERPVAVCDADTCW	20013.6
337	BoLA-DRB3_01101	KNLPNNAGDLGLGAG	20204.2
955	BoLA-DRB3_01801	LPNNAGDLGLGAGAA	20544.7
26	BoLA-DRB3_00101	ASKKNLPNNAGDLGL	20759.2
811	BoLA-DRB3_01601	GAGAATPGSSQDFTV	21011.4
41	BoLA-DRB3_00101	GAGAATPGSSQDFTV	21195.9
27	BoLA-DRB3_00101	SKKNLPNNAGDLGLG	21679.1
812	BoLA-DRB3_01601	AGAATPGSSQDFTVN	22015.7
28	BoLA-DRB3_00101	KKNLPNNAGDLGLGA	23242.8
30	BoLA-DRB3_00101	NLPNNAGDLGLGAGA	23759.9
29	BoLA-DRB3_00101	KNLPNNAGDLGLGAG	23982
31	BoLA-DRB3_00101	LPNNAGDLGLGAGAA	24035.6
42	BoLA-DRB3_00101	AGAATPGSSQDFTVN	24505.3
46	BoLA-DRB3_00101	TPGSSQDFTVNVGDR	25029.2
44	BoLA-DRB3_00101	AATPGSSQDFTVNVG	25124.2
43	BoLA-DRB3_00101	GAATPGSSQDFTVNV	25762.6
45	BoLA-DRB3_00101	ATPGSSQDFTVNVGD	26834.9

## Sheet: OMP16-BAS
Pos	MHC	Peptide	Affinity(nM)	BindLevel
699	BoLA-DRB3_02002	SSSISILSLIRADAQ	8.74	<= SB
700	BoLA-DRB3_02002	SSISILSLIRADAQQ	9.92	<= WB
698	BoLA-DRB3_02002	ASSSISILSLIRADA	10.62	<= WB
701	BoLA-DRB3_02002	SISILSLIRADAQQT	12.65
697	BoLA-DRB3_02002	TASSSISILSLIRAD	16.12	<= WB
696	BoLA-DRB3_02002	ATASSSISILSLIRA	19.63
757	BoLA-DRB3_02002	TRDFLASRGVPTNRM	20.12
702	BoLA-DRB3_02002	ISILSLIRADAQQTL	22.49
756	BoLA-DRB3_02002	ATRDFLASRGVPTNR	24.34	<= WB
758	BoLA-DRB3_02002	RDFLASRGVPTNRMR	27.69
559	BoLA-DRB3_01601	TRDFLASRGVPTNRM	27.93	<= WB
755	BoLA-DRB3_02002	AATRDFLASRGVPTN	33.57
558	BoLA-DRB3_01601	ATRDFLASRGVPTNR	34	<= WB
742	BoLA-DRB3_02002	TREYNLALGQRRAAA	35.17
402	BoLA-DRB3_01501	SSSISILSLIRADAQ	37.75
401	BoLA-DRB3_01501	ASSSISILSLIRADA	38.58
741	BoLA-DRB3_02002	GTREYNLALGQRRAA	40.74
560	BoLA-DRB3_01601	RDFLASRGVPTNRMR	40.87	<= WB
743	BoLA-DRB3_02002	REYNLALGQRRAAAT	41.57
403	BoLA-DRB3_01501	SSISILSLIRADAQQ	46.48
404	BoLA-DRB3_01501	SISILSLIRADAQQT	47.56
405	BoLA-DRB3_01501	ISILSLIRADAQQTL	48.98
754	BoLA-DRB3_02002	AAATRDFLASRGVPT	51.28
703	BoLA-DRB3_02002	SILSLIRADAQQTLS	52.75
759	BoLA-DRB3_02002	DFLASRGVPTNRMRT	55.59
557	BoLA-DRB3_01601	AATRDFLASRGVPTN	56.74	<= WB
399	BoLA-DRB3_01501	ATASSSISILSLIRA	57.07
400	BoLA-DRB3_01501	TASSSISILSLIRAD	57.82
740	BoLA-DRB3_02002	RGTREYNLALGQRRA	61.4
744	BoLA-DRB3_02002	EYNLALGQRRAAATR	61.86
163	BoLA-DRB3_01001	TRDFLASRGVPTNRM	71.33
406	BoLA-DRB3_01501	SILSLIRADAQQTLS	71.62
397	BoLA-DRB3_01501	MSATASSSISILSLI	77.48
407	BoLA-DRB3_01501	ILSLIRADAQQTLSK	82.08
856	BoLA-DRB3_02601	TRDFLASRGVPTNRM	82.1
162	BoLA-DRB3_01001	ATRDFLASRGVPTNR	82.36
460	BoLA-DRB3_01501	TRDFLASRGVPTNRM	84.35
105	BoLA-DRB3_01001	SSSISILSLIRADAQ	85.86
561	BoLA-DRB3_01601	DFLASRGVPTNRMRT	86.61
164	BoLA-DRB3_01001	RDFLASRGVPTNRMR	91.83
398	BoLA-DRB3_01501	SATASSSISILSLIR	91.84
49	BoLA-DRB3_00101	TREYNLALGQRRAAA	93.2	<= WB
104	BoLA-DRB3_01001	ASSSISILSLIRADA	93.27
461	BoLA-DRB3_01501	RDFLASRGVPTNRMR	99.67
106	BoLA-DRB3_01001	SSISILSLIRADAQQ	100.73
704	BoLA-DRB3_02002	ILSLIRADAQQTLSK	101.05
544	BoLA-DRB3_01601	TREYNLALGQRRAAA	102.4
50	BoLA-DRB3_00101	REYNLALGQRRAAAT	105.66
161	BoLA-DRB3_01001	AATRDFLASRGVPTN	106.35
855	BoLA-DRB3_02601	ATRDFLASRGVPTNR	106.57
857	BoLA-DRB3_02601	RDFLASRGVPTNRMR	109.36
447	BoLA-DRB3_01501	EYNLALGQRRAAATR	110.42
760	BoLA-DRB3_02002	FLASRGVPTNRMRTI	116.83
459	BoLA-DRB3_01501	ATRDFLASRGVPTNR	117.17
745	BoLA-DRB3_02002	YNLALGQRRAAATRD	118.51
107	BoLA-DRB3_01001	SISILSLIRADAQQT	119.99
545	BoLA-DRB3_01601	REYNLALGQRRAAAT	120.63
854	BoLA-DRB3_02601	AATRDFLASRGVPTN	120.99
446	BoLA-DRB3_01501	REYNLALGQRRAAAT	121.21
125	BoLA-DRB3_01001	QAQWLQRYPQYSITI	126.02
160	BoLA-DRB3_01001	AAATRDFLASRGVPT	127.07
48	BoLA-DRB3_00101	GTREYNLALGQRRAA	127.36	<= WB
51	BoLA-DRB3_00101	EYNLALGQRRAAATR	128.47
597	BoLA-DRB3_01801	ATASSSISILSLIRA	129.09
556	BoLA-DRB3_01601	AAATRDFLASRGVPT	130.16
543	BoLA-DRB3_01601	GTREYNLALGQRRAA	131.85
445	BoLA-DRB3_01501	TREYNLALGQRRAAA	132.2
853	BoLA-DRB3_02601	AAATRDFLASRGVPT	137.93
448	BoLA-DRB3_01501	YNLALGQRRAAATRD	139.95
102	BoLA-DRB3_01001	ATASSSISILSLIRA	140.02
739	BoLA-DRB3_02002	ERGTREYNLALGQRR	141.92
126	BoLA-DRB3_01001	AQWLQRYPQYSITIE	145.24
204	BoLA-DRB3_01101	SSSISILSLIRADAQ	147.8	<= WB
124	BoLA-DRB3_01001	KQAQWLQRYPQYSIT	148.93
818	BoLA-DRB3_02601	QAQWLQRYPQYSITI	150.02
462	BoLA-DRB3_01501	DFLASRGVPTNRMRT	152.11
792	BoLA-DRB3_02002	SQNRRAVTVLNGAGR	153.94
819	BoLA-DRB3_02601	AQWLQRYPQYSITIE	155.27
595	BoLA-DRB3_01801	MSATASSSISILSLI	155.51
449	BoLA-DRB3_01501	NLALGQRRAAATRDF	156.42
103	BoLA-DRB3_01001	TASSSISILSLIRAD	156.46
458	BoLA-DRB3_01501	AATRDFLASRGVPTN	156.52
598	BoLA-DRB3_01801	TASSSISILSLIRAD	158.71
600	BoLA-DRB3_01801	SSSISILSLIRADAQ	158.94
108	BoLA-DRB3_01001	ISILSLIRADAQQTL	161.81
599	BoLA-DRB3_01801	ASSSISILSLIRADA	165.06
165	BoLA-DRB3_01001	DFLASRGVPTNRMRT	165.85
205	BoLA-DRB3_01101	SSISILSLIRADAQQ	167.45
408	BoLA-DRB3_01501	LSLIRADAQQTLSKQ	168.65
596	BoLA-DRB3_01801	SATASSSISILSLIR	170.68
123	BoLA-DRB3_01001	SKQAQWLQRYPQYSI	171.23
463	BoLA-DRB3_01501	FLASRGVPTNRMRTI	174.48
603	BoLA-DRB3_01801	ISILSLIRADAQQTL	176.39
444	BoLA-DRB3_01501	GTREYNLALGQRRAA	176.71
546	BoLA-DRB3_01601	EYNLALGQRRAAATR	177.79
52	BoLA-DRB3_00101	YNLALGQRRAAATRD	181.52
542	BoLA-DRB3_01601	RGTREYNLALGQRRA	184.7
726	BoLA-DRB3_02002	YPQYSITIEGHADER	185.57
858	BoLA-DRB3_02601	DFLASRGVPTNRMRT	186.43
795	BoLA-DRB3_02601	ATASSSISILSLIRA	195.69
798	BoLA-DRB3_02601	SSSISILSLIRADAQ	196.63
206	BoLA-DRB3_01101	SISILSLIRADAQQT	201.52
149	BoLA-DRB3_01001	REYNLALGQRRAAAT	207.02
127	BoLA-DRB3_01001	QWLQRYPQYSITIEG	207.29
450	BoLA-DRB3_01501	LALGQRRAAATRDFL	207.9
820	BoLA-DRB3_02601	QWLQRYPQYSITIEG	208.36
150	BoLA-DRB3_01001	EYNLALGQRRAAATR	209.35
148	BoLA-DRB3_01001	TREYNLALGQRRAAA	211.01
457	BoLA-DRB3_01501	AAATRDFLASRGVPT	212.76
602	BoLA-DRB3_01801	SISILSLIRADAQQT	215.26
203	BoLA-DRB3_01101	ASSSISILSLIRADA	218.23	<= WB
817	BoLA-DRB3_02601	KQAQWLQRYPQYSIT	221.52
797	BoLA-DRB3_02601	ASSSISILSLIRADA	224.64
601	BoLA-DRB3_01801	SSISILSLIRADAQQ	227.59
562	BoLA-DRB3_01601	FLASRGVPTNRMRTI	232.14
725	BoLA-DRB3_02002	RYPQYSITIEGHADE	236.08
166	BoLA-DRB3_01001	FLASRGVPTNRMRTI	239.59
799	BoLA-DRB3_02601	SSISILSLIRADAQQ	239.73
796	BoLA-DRB3_02601	TASSSISILSLIRAD	242.57
207	BoLA-DRB3_01101	ISILSLIRADAQQTL	244.96
147	BoLA-DRB3_01001	GTREYNLALGQRRAA	253.65
47	BoLA-DRB3_00101	RGTREYNLALGQRRA	254.61
605	BoLA-DRB3_01801	ILSLIRADAQQTLSK	255.73
604	BoLA-DRB3_01801	SILSLIRADAQQTLS	263.39
727	BoLA-DRB3_02002	PQYSITIEGHADERG	268.76
724	BoLA-DRB3_02002	QRYPQYSITIEGHAD	270.66
800	BoLA-DRB3_02601	SISILSLIRADAQQT	272.3
151	BoLA-DRB3_01001	YNLALGQRRAAATRD	272.54
361	BoLA-DRB3_01201	TRDFLASRGVPTNRM	275.24
201	BoLA-DRB3_01101	ATASSSISILSLIRA	276.16
859	BoLA-DRB3_02601	FLASRGVPTNRMRTI	276.18
109	BoLA-DRB3_01001	SILSLIRADAQQTLS	278.3
202	BoLA-DRB3_01101	TASSSISILSLIRAD	278.3	<= WB
801	BoLA-DRB3_02601	ISILSLIRADAQQTL	285.54
409	BoLA-DRB3_01501	SLIRADAQQTLSKQA	289.18
821	BoLA-DRB3_02601	WLQRYPQYSITIEGH	297.3
723	BoLA-DRB3_02002	LQRYPQYSITIEGHA	297.59
658	BoLA-DRB3_01801	TRDFLASRGVPTNRM	297.77
816	BoLA-DRB3_02601	SKQAQWLQRYPQYSI	306.28
501	BoLA-DRB3_01601	SSSISILSLIRADAQ	311.01
492	BoLA-DRB3_01501	TCWSQNRRAVTVLNG	314.13
128	BoLA-DRB3_01001	WLQRYPQYSITIEGH	315.22
718	BoLA-DRB3_02002	KQAQWLQRYPQYSIT	315.45
195	BoLA-DRB3_01001	TCWSQNRRAVTVLNG	321.04
547	BoLA-DRB3_01601	YNLALGQRRAAATRD	321.43
719	BoLA-DRB3_02002	QAQWLQRYPQYSITI	321.78
717	BoLA-DRB3_02002	SKQAQWLQRYPQYSI	322.99
360	BoLA-DRB3_01201	ATRDFLASRGVPTNR	329.6
422	BoLA-DRB3_01501	QAQWLQRYPQYSITI	332.98
541	BoLA-DRB3_01601	ERGTREYNLALGQRR	338.4
493	BoLA-DRB3_01501	CWSQNRRAVTVLNGA	342.6
659	BoLA-DRB3_01801	RDFLASRGVPTNRMR	343.86
746	BoLA-DRB3_02002	NLALGQRRAAATRDF	345.76
502	BoLA-DRB3_01601	SSISILSLIRADAQQ	346.88
451	BoLA-DRB3_01501	ALGQRRAAATRDFLA	347.21
362	BoLA-DRB3_01201	RDFLASRGVPTNRMR	351.68
465	BoLA-DRB3_01501	ASRGVPTNRMRTISY	352.9
790	BoLA-DRB3_02002	CWSQNRRAVTVLNGA	352.91
129	BoLA-DRB3_01001	LQRYPQYSITIEGHA	354.94
152	BoLA-DRB3_01001	NLALGQRRAAATRDF	365.97
423	BoLA-DRB3_01501	AQWLQRYPQYSITIE	367.76
802	BoLA-DRB3_02601	SILSLIRADAQQTLS	371.25
803	BoLA-DRB3_02601	ILSLIRADAQQTLSK	372.67
452	BoLA-DRB3_01501	LGQRRAAATRDFLAS	372.68
464	BoLA-DRB3_01501	LASRGVPTNRMRTIS	374.78
869	BoLA-DRB3_02601	RMRTISYGNERPVAV	377.24
766	BoLA-DRB3_02002	VPTNRMRTISYGNER	383.78
791	BoLA-DRB3_02002	WSQNRRAVTVLNGAG	389
194	BoLA-DRB3_01001	DTCWSQNRRAVTVLN	390.25
491	BoLA-DRB3_01501	DTCWSQNRRAVTVLN	394.92
720	BoLA-DRB3_02002	AQWLQRYPQYSITIE	396.78
53	BoLA-DRB3_00101	NLALGQRRAAATRDF	404.71
196	BoLA-DRB3_01001	CWSQNRRAVTVLNGA	404.75
728	BoLA-DRB3_02002	QYSITIEGHADERGT	405.16
421	BoLA-DRB3_01501	KQAQWLQRYPQYSIT	405.19
765	BoLA-DRB3_02002	GVPTNRMRTISYGNE	412.92
503	BoLA-DRB3_01601	SISILSLIRADAQQT	414.34
606	BoLA-DRB3_01801	LSLIRADAQQTLSKQ	417.48
657	BoLA-DRB3_01801	ATRDFLASRGVPTNR	420.54
359	BoLA-DRB3_01201	AATRDFLASRGVPTN	420.88
789	BoLA-DRB3_02002	TCWSQNRRAVTVLNG	421.27
500	BoLA-DRB3_01601	ASSSISILSLIRADA	421.35
794	BoLA-DRB3_02601	SATASSSISILSLIR	421.55
768	BoLA-DRB3_02002	TNRMRTISYGNERPV	426.15
793	BoLA-DRB3_02601	MSATASSSISILSLI	426.96
770	BoLA-DRB3_02002	RMRTISYGNERPVAV	427.96
424	BoLA-DRB3_01501	QWLQRYPQYSITIEG	429.21
473	BoLA-DRB3_01501	RMRTISYGNERPVAV	435.28
193	BoLA-DRB3_01001	ADTCWSQNRRAVTVL	435.84
101	BoLA-DRB3_01001	SATASSSISILSLIR	440.52
64	BoLA-DRB3_00101	TRDFLASRGVPTNRM	440.8
822	BoLA-DRB3_02601	LQRYPQYSITIEGHA	446.15
490	BoLA-DRB3_01501	ADTCWSQNRRAVTVL	451.09
453	BoLA-DRB3_01501	GQRRAAATRDFLASR	452.98
420	BoLA-DRB3_01501	SKQAQWLQRYPQYSI	460.4
767	BoLA-DRB3_02002	PTNRMRTISYGNERP	460.49
208	BoLA-DRB3_01101	SILSLIRADAQQTLS	460.89
656	BoLA-DRB3_01801	AATRDFLASRGVPTN	468.57
495	BoLA-DRB3_01501	SQNRRAVTVLNGAGR	476.45
764	BoLA-DRB3_02002	RGVPTNRMRTISYGN	478.12
494	BoLA-DRB3_01501	WSQNRRAVTVLNGAG	478.92
528	BoLA-DRB3_01601	YPQYSITIEGHADER	480.33	<= SB
714	BoLA-DRB3_02002	QTLSKQAQWLQRYPQ	482.23
655	BoLA-DRB3_01801	AAATRDFLASRGVPT	482.92
715	BoLA-DRB3_02002	TLSKQAQWLQRYPQY	483.34
308	BoLA-DRB3_01201	ILSLIRADAQQTLSK	485.62
660	BoLA-DRB3_01801	DFLASRGVPTNRMRT	489.09
100	BoLA-DRB3_01001	MSATASSSISILSLI	491.38
65	BoLA-DRB3_00101	RDFLASRGVPTNRMR	492.01
716	BoLA-DRB3_02002	LSKQAQWLQRYPQYS	492.17
110	BoLA-DRB3_01001	ILSLIRADAQQTLSK	492.32
763	BoLA-DRB3_02002	SRGVPTNRMRTISYG	503.38
410	BoLA-DRB3_01501	LIRADAQQTLSKQAQ	506.33
466	BoLA-DRB3_01501	SRGVPTNRMRTISYG	507.43
752	BoLA-DRB3_02002	RRAAATRDFLASRGV	508.69
753	BoLA-DRB3_02002	RAAATRDFLASRGVP	508.94
504	BoLA-DRB3_01601	ISILSLIRADAQQTL	514.16
472	BoLA-DRB3_01501	NRMRTISYGNERPVA	516.31
46	BoLA-DRB3_00101	ERGTREYNLALGQRR	516.39
306	BoLA-DRB3_01201	ISILSLIRADAQQTL	516.47
176	BoLA-DRB3_01001	RMRTISYGNERPVAV	517.34
769	BoLA-DRB3_02002	NRMRTISYGNERPVA	518.17
870	BoLA-DRB3_02601	MRTISYGNERPVAVC	520.85
307	BoLA-DRB3_01201	SILSLIRADAQQTLS	522.1
762	BoLA-DRB3_02002	ASRGVPTNRMRTISY	523.07
146	BoLA-DRB3_01001	RGTREYNLALGQRRA	523.56
153	BoLA-DRB3_01001	LALGQRRAAATRDFL	532.85
454	BoLA-DRB3_01501	QRRAAATRDFLASRG	535.67
695	BoLA-DRB3_02002	SATASSSISILSLIR	543.27
471	BoLA-DRB3_01501	TNRMRTISYGNERPV	544.08
168	BoLA-DRB3_01001	ASRGVPTNRMRTISY	544.89
705	BoLA-DRB3_02002	LSLIRADAQQTLSKQ	552.81
425	BoLA-DRB3_01501	WLQRYPQYSITIEGH	573.25
197	BoLA-DRB3_01001	WSQNRRAVTVLNGAG	579.24
192	BoLA-DRB3_01001	DADTCWSQNRRAVTV	583.59
804	BoLA-DRB3_02601	LSLIRADAQQTLSKQ	584.89
358	BoLA-DRB3_01201	AAATRDFLASRGVPT	587.8
591	BoLA-DRB3_01601	TCWSQNRRAVTVLNG	593.97
527	BoLA-DRB3_01601	RYPQYSITIEGHADE	598.62	<= WB
63	BoLA-DRB3_00101	ATRDFLASRGVPTNR	602.28
54	BoLA-DRB3_00101	LALGQRRAAATRDFL	613.36
589	BoLA-DRB3_01601	ADTCWSQNRRAVTVL	615.98
590	BoLA-DRB3_01601	DTCWSQNRRAVTVLN	616.5
174	BoLA-DRB3_01001	TNRMRTISYGNERPV	618.71
426	BoLA-DRB3_01501	LQRYPQYSITIEGHA	626.71
489	BoLA-DRB3_01501	DADTCWSQNRRAVTV	630.99
309	BoLA-DRB3_01201	LSLIRADAQQTLSKQ	633.52
661	BoLA-DRB3_01801	FLASRGVPTNRMRTI	635.57
455	BoLA-DRB3_01501	RRAAATRDFLASRGV	638.72
363	BoLA-DRB3_01201	DFLASRGVPTNRMRT	639.37
122	BoLA-DRB3_01001	LSKQAQWLQRYPQYS	641.07
145	BoLA-DRB3_01001	ERGTREYNLALGQRR	642
526	BoLA-DRB3_01601	QRYPQYSITIEGHAD	642.34	<= WB
209	BoLA-DRB3_01101	ILSLIRADAQQTLSK	644.17
771	BoLA-DRB3_02002	MRTISYGNERPVAVC	649.73
474	BoLA-DRB3_01501	MRTISYGNERPVAVC	659.65
67	BoLA-DRB3_00101	FLASRGVPTNRMRTI	662.54
529	BoLA-DRB3_01601	PQYSITIEGHADERG	664.22	<= WB
169	BoLA-DRB3_01001	SRGVPTNRMRTISYG	668.33
506	BoLA-DRB3_01601	ILSLIRADAQQTLSK	677.4
415	BoLA-DRB3_01501	AQQTLSKQAQWLQRY	677.88
592	BoLA-DRB3_01601	CWSQNRRAVTVLNGA	680.54
66	BoLA-DRB3_00101	DFLASRGVPTNRMRT	682.2
499	BoLA-DRB3_01601	TASSSISILSLIRAD	686.72
712	BoLA-DRB3_02002	AQQTLSKQAQWLQRY	688.04
747	BoLA-DRB3_02002	LALGQRRAAATRDFL	688.9
505	BoLA-DRB3_01601	SILSLIRADAQQTLS	697.05
305	BoLA-DRB3_01201	SISILSLIRADAQQT	699.6
324	BoLA-DRB3_01201	AQWLQRYPQYSITIE	703.27
713	BoLA-DRB3_02002	QQTLSKQAQWLQRYP	707.72
861	BoLA-DRB3_02601	ASRGVPTNRMRTISY	711.98
171	BoLA-DRB3_01001	GVPTNRMRTISYGNE	712.6
498	BoLA-DRB3_01601	ATASSSISILSLIRA	713.78
467	BoLA-DRB3_01501	RGVPTNRMRTISYGN	731.51
121	BoLA-DRB3_01001	TLSKQAQWLQRYPQY	738.04
304	BoLA-DRB3_01201	SSISILSLIRADAQQ	743.36
721	BoLA-DRB3_02002	QWLQRYPQYSITIEG	744.24
323	BoLA-DRB3_01201	QAQWLQRYPQYSITI	749.75
414	BoLA-DRB3_01501	DAQQTLSKQAQWLQR	761.4
867	BoLA-DRB3_02601	TNRMRTISYGNERPV	761.69
167	BoLA-DRB3_01001	LASRGVPTNRMRTIS	767.97
172	BoLA-DRB3_01001	VPTNRMRTISYGNER	767.97
303	BoLA-DRB3_01201	SSSISILSLIRADAQ	774.68
170	BoLA-DRB3_01001	RGVPTNRMRTISYGN	776.96
177	BoLA-DRB3_01001	MRTISYGNERPVAVC	778.55
868	BoLA-DRB3_02601	NRMRTISYGNERPVA	794.5
468	BoLA-DRB3_01501	GVPTNRMRTISYGNE	796.52
588	BoLA-DRB3_01601	DADTCWSQNRRAVTV	808.14
607	BoLA-DRB3_01801	SLIRADAQQTLSKQA	811.8
788	BoLA-DRB3_02002	DTCWSQNRRAVTVLN	813.72
130	BoLA-DRB3_01001	QRYPQYSITIEGHAD	816.75
871	BoLA-DRB3_02601	RTISYGNERPVAVCD	831.91
175	BoLA-DRB3_01001	NRMRTISYGNERPVA	837.55
841	BoLA-DRB3_02601	TREYNLALGQRRAAA	843.9
469	BoLA-DRB3_01501	VPTNRMRTISYGNER	849
840	BoLA-DRB3_02601	GTREYNLALGQRRAA	858.87
118	BoLA-DRB3_01001	AQQTLSKQAQWLQRY	866.24
62	BoLA-DRB3_00101	AATRDFLASRGVPTN	867.87
525	BoLA-DRB3_01601	LQRYPQYSITIEGHA	873.93
198	BoLA-DRB3_01001	SQNRRAVTVLNGAGR	877.57
839	BoLA-DRB3_02601	RGTREYNLALGQRRA	888.39
842	BoLA-DRB3_02601	REYNLALGQRRAAAT	907.47
548	BoLA-DRB3_01601	NLALGQRRAAATRDF	913.06
838	BoLA-DRB3_02601	ERGTREYNLALGQRR	917.38
475	BoLA-DRB3_01501	RTISYGNERPVAVCD	918.12
416	BoLA-DRB3_01501	QQTLSKQAQWLQRYP	918.63
158	BoLA-DRB3_01001	RRAAATRDFLASRGV	923.98
530	BoLA-DRB3_01601	QYSITIEGHADERGT	925.95
120	BoLA-DRB3_01001	QTLSKQAQWLQRYPQ	926.99
325	BoLA-DRB3_01201	QWLQRYPQYSITIEG	935.48
593	BoLA-DRB3_01601	WSQNRRAVTVLNGAG	938.41
443	BoLA-DRB3_01501	RGTREYNLALGQRRA	942.77
823	BoLA-DRB3_02601	QRYPQYSITIEGHAD	956.6
722	BoLA-DRB3_02002	WLQRYPQYSITIEGH	965.29
413	BoLA-DRB3_01501	ADAQQTLSKQAQWLQ	972.05
131	BoLA-DRB3_01001	RYPQYSITIEGHADE	979
364	BoLA-DRB3_01201	FLASRGVPTNRMRTI	997.5
119	BoLA-DRB3_01001	QQTLSKQAQWLQRYP	1005.79
262	BoLA-DRB3_01101	TRDFLASRGVPTNRM	1006.74
374	BoLA-DRB3_01201	RMRTISYGNERPVAV	1012.42
671	BoLA-DRB3_01801	RMRTISYGNERPVAV	1013.96
787	BoLA-DRB3_02002	ADTCWSQNRRAVTVL	1017.44
761	BoLA-DRB3_02002	LASRGVPTNRMRTIS	1019.67
173	BoLA-DRB3_01001	PTNRMRTISYGNERP	1020.24
889	BoLA-DRB3_02601	CWSQNRRAVTVLNGA	1022.85
860	BoLA-DRB3_02601	LASRGVPTNRMRTIS	1023.76
772	BoLA-DRB3_02002	RTISYGNERPVAVCD	1025.27
191	BoLA-DRB3_01001	CDADTCWSQNRRAVT	1026.37
749	BoLA-DRB3_02002	LGQRRAAATRDFLAS	1027.99
572	BoLA-DRB3_01601	RMRTISYGNERPVAV	1038.24
824	BoLA-DRB3_02601	RYPQYSITIEGHADE	1041.7
748	BoLA-DRB3_02002	ALGQRRAAATRDFLA	1043.26
711	BoLA-DRB3_02002	DAQQTLSKQAQWLQR	1046.06
507	BoLA-DRB3_01601	LSLIRADAQQTLSKQ	1048.64
862	BoLA-DRB3_02601	SRGVPTNRMRTISYG	1049.62
488	BoLA-DRB3_01501	CDADTCWSQNRRAVT	1058.78
750	BoLA-DRB3_02002	GQRRAAATRDFLASR	1060.54
322	BoLA-DRB3_01201	KQAQWLQRYPQYSIT	1065.67
442	BoLA-DRB3_01501	ERGTREYNLALGQRR	1071.18
411	BoLA-DRB3_01501	IRADAQQTLSKQAQW	1071.88
888	BoLA-DRB3_02601	TCWSQNRRAVTVLNG	1072.5
573	BoLA-DRB3_01601	MRTISYGNERPVAVC	1075.76
263	BoLA-DRB3_01101	RDFLASRGVPTNRMR	1077.94
805	BoLA-DRB3_02601	SLIRADAQQTLSKQA	1078.87
154	BoLA-DRB3_01001	ALGQRRAAATRDFLA	1079.45
428	BoLA-DRB3_01501	RYPQYSITIEGHADE	1080.48
155	BoLA-DRB3_01001	LGQRRAAATRDFLAS	1087.21
729	BoLA-DRB3_02002	YSITIEGHADERGTR	1109.1
751	BoLA-DRB3_02002	QRRAAATRDFLASRG	1109.33
470	BoLA-DRB3_01501	PTNRMRTISYGNERP	1109.45
872	BoLA-DRB3_02601	TISYGNERPVAVCDA	1110.37
706	BoLA-DRB3_02002	SLIRADAQQTLSKQA	1125.8
429	BoLA-DRB3_01501	YPQYSITIEGHADER	1128.45
456	BoLA-DRB3_01501	RAAATRDFLASRGVP	1135.12
848	BoLA-DRB3_02601	LGQRRAAATRDFLAS	1139.3
417	BoLA-DRB3_01501	QTLSKQAQWLQRYPQ	1152.04
851	BoLA-DRB3_02601	RRAAATRDFLASRGV	1154.14
247	BoLA-DRB3_01101	TREYNLALGQRRAAA	1172.32
849	BoLA-DRB3_02601	GQRRAAATRDFLASR	1179.09
132	BoLA-DRB3_01001	YPQYSITIEGHADER	1179.77
310	BoLA-DRB3_01201	SLIRADAQQTLSKQA	1180.13
222	BoLA-DRB3_01101	SKQAQWLQRYPQYSI	1185.36
117	BoLA-DRB3_01001	DAQQTLSKQAQWLQR	1191.07
302	BoLA-DRB3_01201	ASSSISILSLIRADA	1198.22
273	BoLA-DRB3_01101	TNRMRTISYGNERPV	1201.81
178	BoLA-DRB3_01001	RTISYGNERPVAVCD	1210.22
300	BoLA-DRB3_01201	ATASSSISILSLIRA	1218.44
346	BoLA-DRB3_01201	TREYNLALGQRRAAA	1221.67
246	BoLA-DRB3_01101	GTREYNLALGQRRAA	1221.86
738	BoLA-DRB3_02002	DERGTREYNLALGQR	1228.81
847	BoLA-DRB3_02601	ALGQRRAAATRDFLA	1229.56
418	BoLA-DRB3_01501	TLSKQAQWLQRYPQY	1238.4
843	BoLA-DRB3_02601	EYNLALGQRRAAATR	1240.91
644	BoLA-DRB3_01801	REYNLALGQRRAAAT	1242.73
261	BoLA-DRB3_01101	ATRDFLASRGVPTNR	1246.43
220	BoLA-DRB3_01101	TLSKQAQWLQRYPQY	1247.55
326	BoLA-DRB3_01201	WLQRYPQYSITIEGH	1249.82
156	BoLA-DRB3_01001	GQRRAAATRDFLASR	1250.64
620	BoLA-DRB3_01801	QAQWLQRYPQYSITI	1250.74
864	BoLA-DRB3_02601	GVPTNRMRTISYGNE	1257.14
574	BoLA-DRB3_01601	RTISYGNERPVAVCD	1260.14
890	BoLA-DRB3_02601	WSQNRRAVTVLNGAG	1262.85
643	BoLA-DRB3_01801	TREYNLALGQRRAAA	1264.3
7	BoLA-DRB3_00101	SSISILSLIRADAQQ	1265.21
786	BoLA-DRB3_02002	DADTCWSQNRRAVTV	1271.7
850	BoLA-DRB3_02601	QRRAAATRDFLASRG	1278.04
430	BoLA-DRB3_01501	PQYSITIEGHADERG	1280.87
865	BoLA-DRB3_02601	VPTNRMRTISYGNER	1285.84
61	BoLA-DRB3_00101	AAATRDFLASRGVPT	1289.7
219	BoLA-DRB3_01101	QTLSKQAQWLQRYPQ	1289.99
159	BoLA-DRB3_01001	RAAATRDFLASRGVP	1294.59
427	BoLA-DRB3_01501	QRYPQYSITIEGHAD	1296.65
301	BoLA-DRB3_01201	TASSSISILSLIRAD	1299.29
248	BoLA-DRB3_01101	REYNLALGQRRAAAT	1300.53
94	BoLA-DRB3_00101	ADTCWSQNRRAVTVL	1310.33
375	BoLA-DRB3_01201	MRTISYGNERPVAVC	1311.82
419	BoLA-DRB3_01501	LSKQAQWLQRYPQYS	1314.01
96	BoLA-DRB3_00101	TCWSQNRRAVTVLNG	1316.29
866	BoLA-DRB3_02601	PTNRMRTISYGNERP	1320.45
621	BoLA-DRB3_01801	AQWLQRYPQYSITIE	1343.25
476	BoLA-DRB3_01501	TISYGNERPVAVCDA	1344.02
157	BoLA-DRB3_01001	QRRAAATRDFLASRG	1349.29
891	BoLA-DRB3_02601	SQNRRAVTVLNGAGR	1354.09
825	BoLA-DRB3_02601	YPQYSITIEGHADER	1354.34
6	BoLA-DRB3_00101	SSSISILSLIRADAQ	1357.74
223	BoLA-DRB3_01101	KQAQWLQRYPQYSIT	1360.27
260	BoLA-DRB3_01101	AATRDFLASRGVPTN	1365.48
670	BoLA-DRB3_01801	NRMRTISYGNERPVA	1374.49
773	BoLA-DRB3_02002	TISYGNERPVAVCDA	1377.03
575	BoLA-DRB3_01601	TISYGNERPVAVCDA	1377.26
863	BoLA-DRB3_02601	RGVPTNRMRTISYGN	1377.78
608	BoLA-DRB3_01801	LIRADAQQTLSKQAQ	1379.5
9	BoLA-DRB3_00101	ISILSLIRADAQQTL	1382.78
587	BoLA-DRB3_01601	CDADTCWSQNRRAVT	1382.98
8	BoLA-DRB3_00101	SISILSLIRADAQQT	1383.17
345	BoLA-DRB3_01201	GTREYNLALGQRRAA	1389.38
11	BoLA-DRB3_00101	ILSLIRADAQQTLSK	1391.23
669	BoLA-DRB3_01801	TNRMRTISYGNERPV	1401.19
887	BoLA-DRB3_02601	DTCWSQNRRAVTVLN	1408.06
221	BoLA-DRB3_01101	LSKQAQWLQRYPQYS	1409.73
645	BoLA-DRB3_01801	EYNLALGQRRAAATR	1415.6
552	BoLA-DRB3_01601	GQRRAAATRDFLASR	1420.73
95	BoLA-DRB3_00101	DTCWSQNRRAVTVLN	1424.61
111	BoLA-DRB3_01001	LSLIRADAQQTLSKQ	1428.09
811	BoLA-DRB3_02601	AQQTLSKQAQWLQRY	1428.57
271	BoLA-DRB3_01101	VPTNRMRTISYGNER	1443.57
116	BoLA-DRB3_01001	ADAQQTLSKQAQWLQ	1445.43
179	BoLA-DRB3_01001	TISYGNERPVAVCDA	1454.81
321	BoLA-DRB3_01201	SKQAQWLQRYPQYSI	1471.14
622	BoLA-DRB3_01801	QWLQRYPQYSITIEG	1479.37
521	BoLA-DRB3_01601	QAQWLQRYPQYSITI	1486.84
245	BoLA-DRB3_01101	RGTREYNLALGQRRA	1492.13
259	BoLA-DRB3_01101	AAATRDFLASRGVPT	1494.75
274	BoLA-DRB3_01101	NRMRTISYGNERPVA	1504.35
224	BoLA-DRB3_01101	QAQWLQRYPQYSITI	1510.24
264	BoLA-DRB3_01101	DFLASRGVPTNRMRT	1515.45
272	BoLA-DRB3_01101	PTNRMRTISYGNERP	1519.32
694	BoLA-DRB3_02002	MSATASSSISILSLI	1520.68
412	BoLA-DRB3_01501	RADAQQTLSKQAQWL	1526.3
549	BoLA-DRB3_01601	LALGQRRAAATRDFL	1529.48
347	BoLA-DRB3_01201	REYNLALGQRRAAAT	1529.78
249	BoLA-DRB3_01101	EYNLALGQRRAAATR	1537.66
133	BoLA-DRB3_01001	PQYSITIEGHADERG	1549.27
554	BoLA-DRB3_01601	RRAAATRDFLASRGV	1549.87
826	BoLA-DRB3_02601	PQYSITIEGHADERG	1556.46
97	BoLA-DRB3_00101	CWSQNRRAVTVLNGA	1566.81
564	BoLA-DRB3_01601	ASRGVPTNRMRTISY	1572.32
553	BoLA-DRB3_01601	QRRAAATRDFLASRG	1574.29
522	BoLA-DRB3_01601	AQWLQRYPQYSITIE	1575.57
642	BoLA-DRB3_01801	GTREYNLALGQRRAA	1583.48
852	BoLA-DRB3_02601	RAAATRDFLASRGVP	1586.6
431	BoLA-DRB3_01501	QYSITIEGHADERGT	1603.03
327	BoLA-DRB3_01201	LQRYPQYSITIEGHA	1612.76
344	BoLA-DRB3_01201	RGTREYNLALGQRRA	1616.72
827	BoLA-DRB3_02601	QYSITIEGHADERGT	1626.93
710	BoLA-DRB3_02002	ADAQQTLSKQAQWLQ	1632.91
10	BoLA-DRB3_00101	SILSLIRADAQQTLS	1642.07
520	BoLA-DRB3_01601	KQAQWLQRYPQYSIT	1649.28
812	BoLA-DRB3_02601	QQTLSKQAQWLQRYP	1652
563	BoLA-DRB3_01601	LASRGVPTNRMRTIS	1661.5
672	BoLA-DRB3_01801	MRTISYGNERPVAVC	1662.65
508	BoLA-DRB3_01601	SLIRADAQQTLSKQA	1672.05
619	BoLA-DRB3_01801	KQAQWLQRYPQYSIT	1674.26
594	BoLA-DRB3_01601	SQNRRAVTVLNGAGR	1676.12
275	BoLA-DRB3_01101	RMRTISYGNERPVAV	1676.45
707	BoLA-DRB3_02002	LIRADAQQTLSKQAQ	1678.3
618	BoLA-DRB3_01801	SKQAQWLQRYPQYSI	1682.18
514	BoLA-DRB3_01601	AQQTLSKQAQWLQRY	1686.75
250	BoLA-DRB3_01101	YNLALGQRRAAATRD	1693.3
210	BoLA-DRB3_01101	LSLIRADAQQTLSKQ	1693.68
225	BoLA-DRB3_01101	AQWLQRYPQYSITIE	1699.9
265	BoLA-DRB3_01101	FLASRGVPTNRMRTI	1721.15
373	BoLA-DRB3_01201	NRMRTISYGNERPVA	1721.45
343	BoLA-DRB3_01201	ERGTREYNLALGQRR	1721.88
846	BoLA-DRB3_02601	LALGQRRAAATRDFL	1728.65
77	BoLA-DRB3_00101	RMRTISYGNERPVAV	1736.92
93	BoLA-DRB3_00101	DADTCWSQNRRAVTV	1737.62
873	BoLA-DRB3_02601	ISYGNERPVAVCDAD	1748.93
217	BoLA-DRB3_01101	AQQTLSKQAQWLQRY	1758.82
270	BoLA-DRB3_01101	GVPTNRMRTISYGNE	1759.71
565	BoLA-DRB3_01601	SRGVPTNRMRTISYG	1763.13
623	BoLA-DRB3_01801	WLQRYPQYSITIEGH	1772.44
515	BoLA-DRB3_01601	QQTLSKQAQWLQRYP	1775.69
68	BoLA-DRB3_00101	LASRGVPTNRMRTIS	1776.51
218	BoLA-DRB3_01101	QQTLSKQAQWLQRYP	1782.52
99	BoLA-DRB3_00101	SQNRRAVTVLNGAGR	1782.98
886	BoLA-DRB3_02601	ADTCWSQNRRAVTVL	1793.76
376	BoLA-DRB3_01201	RTISYGNERPVAVCD	1811.61
76	BoLA-DRB3_00101	NRMRTISYGNERPVA	1831.71
231	BoLA-DRB3_01101	YPQYSITIEGHADER	1832.7	<= WB
566	BoLA-DRB3_01601	RGVPTNRMRTISYGN	1841.01
845	BoLA-DRB3_02601	NLALGQRRAAATRDF	1841.31
785	BoLA-DRB3_02002	CDADTCWSQNRRAVT	1842.14
844	BoLA-DRB3_02601	YNLALGQRRAAATRD	1846.99
230	BoLA-DRB3_01101	RYPQYSITIEGHADE	1857.76
134	BoLA-DRB3_01001	QYSITIEGHADERGT	1865.45
5	BoLA-DRB3_00101	ASSSISILSLIRADA	1877.66
144	BoLA-DRB3_01001	DERGTREYNLALGQR	1879.02
624	BoLA-DRB3_01801	LQRYPQYSITIEGHA	1889.87
519	BoLA-DRB3_01601	SKQAQWLQRYPQYSI	1891.06
646	BoLA-DRB3_01801	YNLALGQRRAAATRD	1896.08
551	BoLA-DRB3_01601	LGQRRAAATRDFLAS	1899.34
806	BoLA-DRB3_02601	LIRADAQQTLSKQAQ	1949.98
516	BoLA-DRB3_01601	QTLSKQAQWLQRYPQ	1982.15
244	BoLA-DRB3_01101	ERGTREYNLALGQRR	1984.51
55	BoLA-DRB3_00101	ALGQRRAAATRDFLA	2021.24
497	BoLA-DRB3_01601	SATASSSISILSLIR	2025.57
69	BoLA-DRB3_00101	ASRGVPTNRMRTISY	2027.02
571	BoLA-DRB3_01601	NRMRTISYGNERPVA	2061.01
299	BoLA-DRB3_01201	SATASSSISILSLIR	2064.45
298	BoLA-DRB3_01201	MSATASSSISILSLI	2086
555	BoLA-DRB3_01601	RAAATRDFLASRGVP	2091.81
75	BoLA-DRB3_00101	TNRMRTISYGNERPV	2095.25
613	BoLA-DRB3_01801	AQQTLSKQAQWLQRY	2111.02
98	BoLA-DRB3_00101	WSQNRRAVTVLNGAG	2120.82
810	BoLA-DRB3_02601	DAQQTLSKQAQWLQR	2123.51
232	BoLA-DRB3_01101	PQYSITIEGHADERG	2128.75	<= WB
828	BoLA-DRB3_02601	YSITIEGHADERGTR	2135.07
813	BoLA-DRB3_02601	QTLSKQAQWLQRYPQ	2173.91
372	BoLA-DRB3_01201	TNRMRTISYGNERPV	2175.02
251	BoLA-DRB3_01101	NLALGQRRAAATRDF	2180.2
567	BoLA-DRB3_01601	GVPTNRMRTISYGNE	2186.46
487	BoLA-DRB3_01501	VCDADTCWSQNRRAV	2196.13
257	BoLA-DRB3_01101	RRAAATRDFLASRGV	2210.36
531	BoLA-DRB3_01601	YSITIEGHADERGTR	2235.76
650	BoLA-DRB3_01801	LGQRRAAATRDFLAS	2239.42
709	BoLA-DRB3_02002	RADAQQTLSKQAQWL	2268.88
311	BoLA-DRB3_01201	LIRADAQQTLSKQAQ	2269
649	BoLA-DRB3_01801	ALGQRRAAATRDFLA	2278.16
432	BoLA-DRB3_01501	YSITIEGHADERGTR	2280.55
228	BoLA-DRB3_01101	LQRYPQYSITIEGHA	2285.81
112	BoLA-DRB3_01001	SLIRADAQQTLSKQA	2293.34
651	BoLA-DRB3_01801	GQRRAAATRDFLASR	2294.98
227	BoLA-DRB3_01101	WLQRYPQYSITIEGH	2297.74
57	BoLA-DRB3_00101	GQRRAAATRDFLASR	2303.19
648	BoLA-DRB3_01801	LALGQRRAAATRDFL	2306.9
647	BoLA-DRB3_01801	NLALGQRRAAATRDF	2310.15
885	BoLA-DRB3_02601	DADTCWSQNRRAVTV	2312.98
348	BoLA-DRB3_01201	EYNLALGQRRAAATR	2316.98
576	BoLA-DRB3_01601	ISYGNERPVAVCDAD	2324.01
226	BoLA-DRB3_01101	QWLQRYPQYSITIEG	2325.04
708	BoLA-DRB3_02002	IRADAQQTLSKQAQW	2342.17
523	BoLA-DRB3_01601	QWLQRYPQYSITIEG	2344.83
540	BoLA-DRB3_01601	DERGTREYNLALGQR	2352.86
143	BoLA-DRB3_01001	ADERGTREYNLALGQ	2355.76
641	BoLA-DRB3_01801	RGTREYNLALGQRRA	2357.44
568	BoLA-DRB3_01601	VPTNRMRTISYGNER	2363.93
180	BoLA-DRB3_01001	ISYGNERPVAVCDAD	2365.67
570	BoLA-DRB3_01601	TNRMRTISYGNERPV	2367.93
815	BoLA-DRB3_02601	LSKQAQWLQRYPQYS	2368.82
774	BoLA-DRB3_02002	ISYGNERPVAVCDAD	2377.4
517	BoLA-DRB3_01601	TLSKQAQWLQRYPQY	2382.26
200	BoLA-DRB3_01101	SATASSSISILSLIR	2383.68
814	BoLA-DRB3_02601	TLSKQAQWLQRYPQY	2384.25
233	BoLA-DRB3_01101	QYSITIEGHADERGT	2419.39	<= WB
295	BoLA-DRB3_01101	CWSQNRRAVTVLNGA	2422.27
377	BoLA-DRB3_01201	TISYGNERPVAVCDA	2425.57
550	BoLA-DRB3_01601	ALGQRRAAATRDFLA	2426.44
662	BoLA-DRB3_01801	LASRGVPTNRMRTIS	2434.93
3	BoLA-DRB3_00101	ATASSSISILSLIRA	2448.03
626	BoLA-DRB3_01801	RYPQYSITIEGHADE	2458.15
12	BoLA-DRB3_00101	LSLIRADAQQTLSKQ	2459.24
691	BoLA-DRB3_01801	CWSQNRRAVTVLNGA	2475.71
518	BoLA-DRB3_01601	LSKQAQWLQRYPQYS	2476.75
809	BoLA-DRB3_02601	ADAQQTLSKQAQWLQ	2483.76
673	BoLA-DRB3_01801	RTISYGNERPVAVCD	2484.46
4	BoLA-DRB3_00101	TASSSISILSLIRAD	2492.05
70	BoLA-DRB3_00101	SRGVPTNRMRTISYG	2492.78
21	BoLA-DRB3_00101	QTLSKQAQWLQRYPQ	2512.76
477	BoLA-DRB3_01501	ISYGNERPVAVCDAD	2517.28
837	BoLA-DRB3_02601	DERGTREYNLALGQR	2525.63
19	BoLA-DRB3_00101	AQQTLSKQAQWLQRY	2526.99
297	BoLA-DRB3_01101	SQNRRAVTVLNGAGR	2529.78
294	BoLA-DRB3_01101	TCWSQNRRAVTVLNG	2534.58
640	BoLA-DRB3_01801	ERGTREYNLALGQRR	2539.9
115	BoLA-DRB3_01001	RADAQQTLSKQAQWL	2549.54
328	BoLA-DRB3_01201	QRYPQYSITIEGHAD	2551.22
190	BoLA-DRB3_01001	VCDADTCWSQNRRAV	2569.12
663	BoLA-DRB3_01801	ASRGVPTNRMRTISY	2570.48
56	BoLA-DRB3_00101	LGQRRAAATRDFLAS	2571.2
20	BoLA-DRB3_00101	QQTLSKQAQWLQRYP	2610.33
693	BoLA-DRB3_01801	SQNRRAVTVLNGAGR	2621.74
614	BoLA-DRB3_01801	QQTLSKQAQWLQRYP	2639.93
78	BoLA-DRB3_00101	MRTISYGNERPVAVC	2640.56
58	BoLA-DRB3_00101	QRRAAATRDFLASRG	2644.99
737	BoLA-DRB3_02002	ADERGTREYNLALGQ	2666.4
255	BoLA-DRB3_01101	GQRRAAATRDFLASR	2674.17
256	BoLA-DRB3_01101	QRRAAATRDFLASRG	2675.36
92	BoLA-DRB3_00101	CDADTCWSQNRRAVT	2690.19
258	BoLA-DRB3_01101	RAAATRDFLASRGVP	2698.88
513	BoLA-DRB3_01601	DAQQTLSKQAQWLQR	2718.75
252	BoLA-DRB3_01101	LALGQRRAAATRDFL	2725.08
253	BoLA-DRB3_01101	ALGQRRAAATRDFLA	2732.88
316	BoLA-DRB3_01201	AQQTLSKQAQWLQRY	2752.67
296	BoLA-DRB3_01101	WSQNRRAVTVLNGAG	2753.38
229	BoLA-DRB3_01101	QRYPQYSITIEGHAD	2767.9
33	BoLA-DRB3_00101	YPQYSITIEGHADER	2769.91
113	BoLA-DRB3_01001	LIRADAQQTLSKQAQ	2779.91
482	BoLA-DRB3_01501	ERPVAVCDADTCWSQ	2796.56
135	BoLA-DRB3_01001	YSITIEGHADERGTR	2798.25
22	BoLA-DRB3_00101	TLSKQAQWLQRYPQY	2809.72
59	BoLA-DRB3_00101	RRAAATRDFLASRGV	2832.06
625	BoLA-DRB3_01801	QRYPQYSITIEGHAD	2832.61
692	BoLA-DRB3_01801	WSQNRRAVTVLNGAG	2852.67
524	BoLA-DRB3_01601	WLQRYPQYSITIEGH	2856.87
254	BoLA-DRB3_01101	LGQRRAAATRDFLAS	2862.75
652	BoLA-DRB3_01801	QRRAAATRDFLASRG	2866.13
627	BoLA-DRB3_01801	YPQYSITIEGHADER	2867.27
73	BoLA-DRB3_00101	VPTNRMRTISYGNER	2872.3
24	BoLA-DRB3_00101	SKQAQWLQRYPQYSI	2895.14
216	BoLA-DRB3_01101	DAQQTLSKQAQWLQR	2909.43
612	BoLA-DRB3_01801	DAQQTLSKQAQWLQR	2911.01
317	BoLA-DRB3_01201	QQTLSKQAQWLQRYP	2917.82
329	BoLA-DRB3_01201	RYPQYSITIEGHADE	2942.2
874	BoLA-DRB3_02601	SYGNERPVAVCDADT	2951.35
114	BoLA-DRB3_01001	IRADAQQTLSKQAQW	2970.28
481	BoLA-DRB3_01501	NERPVAVCDADTCWS	2971.95
71	BoLA-DRB3_00101	RGVPTNRMRTISYGN	2988.27
276	BoLA-DRB3_01101	MRTISYGNERPVAVC	2988.88
483	BoLA-DRB3_01501	RPVAVCDADTCWSQN	2994.32
878	BoLA-DRB3_02601	ERPVAVCDADTCWSQ	3007.47
667	BoLA-DRB3_01801	VPTNRMRTISYGNER	3008.32
441	BoLA-DRB3_01501	DERGTREYNLALGQR	3016.59
509	BoLA-DRB3_01601	LIRADAQQTLSKQAQ	3024.54
836	BoLA-DRB3_02601	ADERGTREYNLALGQ	3039.66
23	BoLA-DRB3_00101	LSKQAQWLQRYPQYS	3052.38
199	BoLA-DRB3_01101	MSATASSSISILSLI	3052.91
234	BoLA-DRB3_01101	YSITIEGHADERGTR	3105.42
396	BoLA-DRB3_01201	SQNRRAVTVLNGAGR	3118.48
215	BoLA-DRB3_01101	ADAQQTLSKQAQWLQ	3120.74
569	BoLA-DRB3_01601	PTNRMRTISYGNERP	3124.18
653	BoLA-DRB3_01801	RRAAATRDFLASRGV	3132.75
330	BoLA-DRB3_01201	YPQYSITIEGHADER	3137.29
332	BoLA-DRB3_01201	QYSITIEGHADERGT	3139.23
433	BoLA-DRB3_01501	SITIEGHADERGTRE	3142.66
611	BoLA-DRB3_01801	ADAQQTLSKQAQWLQ	3217.91
877	BoLA-DRB3_02601	NERPVAVCDADTCWS	3219.52
394	BoLA-DRB3_01201	CWSQNRRAVTVLNGA	3221.81
609	BoLA-DRB3_01801	IRADAQQTLSKQAQW	3231.69
331	BoLA-DRB3_01201	PQYSITIEGHADERG	3241.47
267	BoLA-DRB3_01101	ASRGVPTNRMRTISY	3252.96
668	BoLA-DRB3_01801	PTNRMRTISYGNERP	3256.94
293	BoLA-DRB3_01101	DTCWSQNRRAVTVLN	3268.3
690	BoLA-DRB3_01801	TCWSQNRRAVTVLNG	3270.28
74	BoLA-DRB3_00101	PTNRMRTISYGNERP	3270.46
440	BoLA-DRB3_01501	ADERGTREYNLALGQ	3270.81
32	BoLA-DRB3_00101	RYPQYSITIEGHADE	3323.72
807	BoLA-DRB3_02601	IRADAQQTLSKQAQW	3328.65
879	BoLA-DRB3_02601	RPVAVCDADTCWSQN	3363.37
349	BoLA-DRB3_01201	YNLALGQRRAAATRD	3389.01
610	BoLA-DRB3_01801	RADAQQTLSKQAQWL	3392.13
628	BoLA-DRB3_01801	PQYSITIEGHADERG	3410.75
484	BoLA-DRB3_01501	PVAVCDADTCWSQNR	3424.8
666	BoLA-DRB3_01801	GVPTNRMRTISYGNE	3430.18
829	BoLA-DRB3_02601	SITIEGHADERGTRE	3451.1
2	BoLA-DRB3_00101	SATASSSISILSLIR	3458.35
318	BoLA-DRB3_01201	QTLSKQAQWLQRYPQ	3471.25
292	BoLA-DRB3_01101	ADTCWSQNRRAVTVL	3476.55
25	BoLA-DRB3_00101	KQAQWLQRYPQYSIT	3482.91
615	BoLA-DRB3_01801	QTLSKQAQWLQRYPQ	3495.22
354	BoLA-DRB3_01201	GQRRAAATRDFLASR	3500.37
664	BoLA-DRB3_01801	SRGVPTNRMRTISYG	3520.65
365	BoLA-DRB3_01201	LASRGVPTNRMRTIS	3523.89
353	BoLA-DRB3_01201	LGQRRAAATRDFLAS	3537.99
784	BoLA-DRB3_02002	VCDADTCWSQNRRAV	3549.76
674	BoLA-DRB3_01801	TISYGNERPVAVCDA	3583.76
13	BoLA-DRB3_00101	SLIRADAQQTLSKQA	3585.62
875	BoLA-DRB3_02601	YGNERPVAVCDADTC	3613.15
333	BoLA-DRB3_01201	YSITIEGHADERGTR	3616.2	<= WB
884	BoLA-DRB3_02601	CDADTCWSQNRRAVT	3627.49
266	BoLA-DRB3_01101	LASRGVPTNRMRTIS	3629.37
355	BoLA-DRB3_01201	QRRAAATRDFLASRG	3633.81
34	BoLA-DRB3_00101	PQYSITIEGHADERG	3657.88
395	BoLA-DRB3_01201	WSQNRRAVTVLNGAG	3667.74
393	BoLA-DRB3_01201	TCWSQNRRAVTVLNG	3690.07
808	BoLA-DRB3_02601	RADAQQTLSKQAQWL	3691.59
268	BoLA-DRB3_01101	SRGVPTNRMRTISYG	3711.18
775	BoLA-DRB3_02002	SYGNERPVAVCDADT	3723.52
356	BoLA-DRB3_01201	RRAAATRDFLASRGV	3742.34
479	BoLA-DRB3_01501	YGNERPVAVCDADTC	3755.61
31	BoLA-DRB3_00101	QRYPQYSITIEGHAD	3765.82
18	BoLA-DRB3_00101	DAQQTLSKQAQWLQR	3774.55
26	BoLA-DRB3_00101	QAQWLQRYPQYSITI	3788.42
480	BoLA-DRB3_01501	GNERPVAVCDADTCW	3795.11
496	BoLA-DRB3_01601	MSATASSSISILSLI	3799.83
539	BoLA-DRB3_01601	ADERGTREYNLALGQ	3813.59
689	BoLA-DRB3_01801	DTCWSQNRRAVTVLN	3820.86
586	BoLA-DRB3_01601	VCDADTCWSQNRRAV	3831.13
211	BoLA-DRB3_01101	SLIRADAQQTLSKQA	3847.87
60	BoLA-DRB3_00101	RAAATRDFLASRGVP	3858.83
378	BoLA-DRB3_01201	ISYGNERPVAVCDAD	3860.75
319	BoLA-DRB3_01201	TLSKQAQWLQRYPQY	3863.14
366	BoLA-DRB3_01201	ASRGVPTNRMRTISY	3870.79
617	BoLA-DRB3_01801	LSKQAQWLQRYPQYS	3899.21
352	BoLA-DRB3_01201	ALGQRRAAATRDFLA	3902.54
72	BoLA-DRB3_00101	GVPTNRMRTISYGNE	3999.53
342	BoLA-DRB3_01201	DERGTREYNLALGQR	4000.79
30	BoLA-DRB3_00101	LQRYPQYSITIEGHA	4040.42
485	BoLA-DRB3_01501	VAVCDADTCWSQNRR	4047.68
243	BoLA-DRB3_01101	DERGTREYNLALGQR	4053.82
181	BoLA-DRB3_01001	SYGNERPVAVCDADT	4055.44
665	BoLA-DRB3_01801	RGVPTNRMRTISYGN	4075.77
880	BoLA-DRB3_02601	PVAVCDADTCWSQNR	4107.95
269	BoLA-DRB3_01101	RGVPTNRMRTISYGN	4113.78
142	BoLA-DRB3_01001	HADERGTREYNLALG	4116.5
371	BoLA-DRB3_01201	PTNRMRTISYGNERP	4124.52
688	BoLA-DRB3_01801	ADTCWSQNRRAVTVL	4131.85
876	BoLA-DRB3_02601	GNERPVAVCDADTCW	4136.76
291	BoLA-DRB3_01101	DADTCWSQNRRAVTV	4152.19
79	BoLA-DRB3_00101	RTISYGNERPVAVCD	4163.71
629	BoLA-DRB3_01801	QYSITIEGHADERGT	4259.35
315	BoLA-DRB3_01201	DAQQTLSKQAQWLQR	4291.87
392	BoLA-DRB3_01201	DTCWSQNRRAVTVLN	4300.19
730	BoLA-DRB3_02002	SITIEGHADERGTRE	4318.98
14	BoLA-DRB3_00101	LIRADAQQTLSKQAQ	4345.66
616	BoLA-DRB3_01801	TLSKQAQWLQRYPQY	4363.61
434	BoLA-DRB3_01501	ITIEGHADERGTREY	4366.82
512	BoLA-DRB3_01601	ADAQQTLSKQAQWLQ	4397.12
320	BoLA-DRB3_01201	LSKQAQWLQRYPQYS	4418.96
577	BoLA-DRB3_01601	SYGNERPVAVCDADT	4462.25
27	BoLA-DRB3_00101	AQWLQRYPQYSITIE	4484.9
35	BoLA-DRB3_00101	QYSITIEGHADERGT	4498.46
357	BoLA-DRB3_01201	RAAATRDFLASRGVP	4533.98
779	BoLA-DRB3_02002	ERPVAVCDADTCWSQ	4632.42
439	BoLA-DRB3_01501	HADERGTREYNLALG	4645.67
341	BoLA-DRB3_01201	ADERGTREYNLALGQ	4685.44
235	BoLA-DRB3_01101	SITIEGHADERGTRE	4744.57
1	BoLA-DRB3_00101	MSATASSSISILSLI	4746.06
351	BoLA-DRB3_01201	LALGQRRAAATRDFL	4753.05
367	BoLA-DRB3_01201	SRGVPTNRMRTISYG	4753.97
370	BoLA-DRB3_01201	VPTNRMRTISYGNER	4804.6
212	BoLA-DRB3_01101	LIRADAQQTLSKQAQ	4834.9
687	BoLA-DRB3_01801	DADTCWSQNRRAVTV	4878.78
369	BoLA-DRB3_01201	GVPTNRMRTISYGNE	4894.74
182	BoLA-DRB3_01001	YGNERPVAVCDADTC	4899.09
486	BoLA-DRB3_01501	AVCDADTCWSQNRRA	4955.39
334	BoLA-DRB3_01201	SITIEGHADERGTRE	4968.59	<= WB
478	BoLA-DRB3_01501	SYGNERPVAVCDADT	4971.93
290	BoLA-DRB3_01101	CDADTCWSQNRRAVT	5135.12
830	BoLA-DRB3_02601	ITIEGHADERGTREY	5148.26
350	BoLA-DRB3_01201	NLALGQRRAAATRDF	5152.21
391	BoLA-DRB3_01201	ADTCWSQNRRAVTVL	5225.13
654	BoLA-DRB3_01801	RAAATRDFLASRGVP	5226.21
242	BoLA-DRB3_01101	ADERGTREYNLALGQ	5255.81
776	BoLA-DRB3_02002	YGNERPVAVCDADTC	5292.28
368	BoLA-DRB3_01201	RGVPTNRMRTISYGN	5300.64
778	BoLA-DRB3_02002	NERPVAVCDADTCWS	5313.1
630	BoLA-DRB3_01801	YSITIEGHADERGTR	5320.12
312	BoLA-DRB3_01201	IRADAQQTLSKQAQW	5323.69
141	BoLA-DRB3_01001	GHADERGTREYNLAL	5326.28
780	BoLA-DRB3_02002	RPVAVCDADTCWSQN	5326.28
510	BoLA-DRB3_01601	IRADAQQTLSKQAQW	5333.43
45	BoLA-DRB3_00101	DERGTREYNLALGQR	5338.75
835	BoLA-DRB3_02601	HADERGTREYNLALG	5347.07
314	BoLA-DRB3_01201	ADAQQTLSKQAQWLQ	5390
438	BoLA-DRB3_01501	GHADERGTREYNLAL	5427.98
883	BoLA-DRB3_02601	VCDADTCWSQNRRAV	5568.42
675	BoLA-DRB3_01801	ISYGNERPVAVCDAD	5618.9
379	BoLA-DRB3_01201	SYGNERPVAVCDADT	5650.35
881	BoLA-DRB3_02601	VAVCDADTCWSQNRR	5653.35
783	BoLA-DRB3_02002	AVCDADTCWSQNRRA	5658.49
277	BoLA-DRB3_01101	RTISYGNERPVAVCD	5699.54
383	BoLA-DRB3_01201	ERPVAVCDADTCWSQ	5760.17
278	BoLA-DRB3_01101	TISYGNERPVAVCDA	5802.14
781	BoLA-DRB3_02002	PVAVCDADTCWSQNR	5807.04
28	BoLA-DRB3_00101	QWLQRYPQYSITIEG	5828.13
736	BoLA-DRB3_02002	HADERGTREYNLALG	5928.81
834	BoLA-DRB3_02601	GHADERGTREYNLAL	5939.02
390	BoLA-DRB3_01201	DADTCWSQNRRAVTV	5944.16
17	BoLA-DRB3_00101	ADAQQTLSKQAQWLQ	5962.33
511	BoLA-DRB3_01601	RADAQQTLSKQAQWL	6002.33
91	BoLA-DRB3_00101	VCDADTCWSQNRRAV	6020.93
187	BoLA-DRB3_01001	PVAVCDADTCWSQNR	6052.54
15	BoLA-DRB3_00101	IRADAQQTLSKQAQW	6053.66
382	BoLA-DRB3_01201	NERPVAVCDADTCWS	6137.48
186	BoLA-DRB3_01001	RPVAVCDADTCWSQN	6137.75
185	BoLA-DRB3_01001	ERPVAVCDADTCWSQ	6174.78
731	BoLA-DRB3_02002	ITIEGHADERGTREY	6269.71
36	BoLA-DRB3_00101	YSITIEGHADERGTR	6305.15
29	BoLA-DRB3_00101	WLQRYPQYSITIEGH	6328.32
639	BoLA-DRB3_01801	DERGTREYNLALGQR	6354.94
184	BoLA-DRB3_01001	NERPVAVCDADTCWS	6364.98
16	BoLA-DRB3_00101	RADAQQTLSKQAQWL	6400
384	BoLA-DRB3_01201	RPVAVCDADTCWSQN	6450.61
680	BoLA-DRB3_01801	ERPVAVCDADTCWSQ	6460.74
380	BoLA-DRB3_01201	YGNERPVAVCDADTC	6507.95
189	BoLA-DRB3_01001	AVCDADTCWSQNRRA	6546.79
335	BoLA-DRB3_01201	ITIEGHADERGTREY	6579.11
136	BoLA-DRB3_01001	SITIEGHADERGTRE	6596.64
213	BoLA-DRB3_01101	IRADAQQTLSKQAQW	6601.35
80	BoLA-DRB3_00101	TISYGNERPVAVCDA	6655
777	BoLA-DRB3_02002	GNERPVAVCDADTCW	6685.81
686	BoLA-DRB3_01801	CDADTCWSQNRRAVT	6717.79
214	BoLA-DRB3_01101	RADAQQTLSKQAQWL	6746.27
183	BoLA-DRB3_01001	GNERPVAVCDADTCW	6821.8
188	BoLA-DRB3_01001	VAVCDADTCWSQNRR	6873.81
679	BoLA-DRB3_01801	NERPVAVCDADTCWS	6906.46
782	BoLA-DRB3_02002	VAVCDADTCWSQNRR	6907.73
638	BoLA-DRB3_01801	ADERGTREYNLALGQ	6958.59
681	BoLA-DRB3_01801	RPVAVCDADTCWSQN	7028.74
882	BoLA-DRB3_02601	AVCDADTCWSQNRRA	7048.31
631	BoLA-DRB3_01801	SITIEGHADERGTRE	7058.92
279	BoLA-DRB3_01101	ISYGNERPVAVCDAD	7110.82
381	BoLA-DRB3_01201	GNERPVAVCDADTCW	7145.21
281	BoLA-DRB3_01101	YGNERPVAVCDADTC	7311.16
280	BoLA-DRB3_01101	SYGNERPVAVCDADT	7395.98
313	BoLA-DRB3_01201	RADAQQTLSKQAQWL	7483.24
236	BoLA-DRB3_01101	ITIEGHADERGTREY	7584.22
538	BoLA-DRB3_01601	HADERGTREYNLALG	7685.75
735	BoLA-DRB3_02002	GHADERGTREYNLAL	7758.36
289	BoLA-DRB3_01101	VCDADTCWSQNRRAV	7914.7
678	BoLA-DRB3_01801	GNERPVAVCDADTCW	7959.27
137	BoLA-DRB3_01001	ITIEGHADERGTREY	8076.04
389	BoLA-DRB3_01201	CDADTCWSQNRRAVT	8105.8
682	BoLA-DRB3_01801	PVAVCDADTCWSQNR	8162.74
585	BoLA-DRB3_01601	AVCDADTCWSQNRRA	8210.04
385	BoLA-DRB3_01201	PVAVCDADTCWSQNR	8224.36
44	BoLA-DRB3_00101	ADERGTREYNLALGQ	8254.04
340	BoLA-DRB3_01201	HADERGTREYNLALG	8268.7
581	BoLA-DRB3_01601	ERPVAVCDADTCWSQ	8317.51
436	BoLA-DRB3_01501	IEGHADERGTREYNL	8382.11
532	BoLA-DRB3_01601	SITIEGHADERGTRE	8605.04
677	BoLA-DRB3_01801	YGNERPVAVCDADTC	8682.57
437	BoLA-DRB3_01501	EGHADERGTREYNLA	8776.93
582	BoLA-DRB3_01601	RPVAVCDADTCWSQN	8786.34
831	BoLA-DRB3_02601	TIEGHADERGTREYN	8826.64
282	BoLA-DRB3_01101	GNERPVAVCDADTCW	8928.46
283	BoLA-DRB3_01101	NERPVAVCDADTCWS	9268.04
578	BoLA-DRB3_01601	YGNERPVAVCDADTC	9389.16
435	BoLA-DRB3_01501	TIEGHADERGTREYN	9411.13
685	BoLA-DRB3_01801	VCDADTCWSQNRRAV	9551.46
683	BoLA-DRB3_01801	VAVCDADTCWSQNRR	9638.46
140	BoLA-DRB3_01001	EGHADERGTREYNLA	9668.43
832	BoLA-DRB3_02601	IEGHADERGTREYNL	9693.26
580	BoLA-DRB3_01601	NERPVAVCDADTCWS	9744.89
241	BoLA-DRB3_01101	HADERGTREYNLALG	9765.26
583	BoLA-DRB3_01601	PVAVCDADTCWSQNR	9849.83
632	BoLA-DRB3_01801	ITIEGHADERGTREY	9888.6
336	BoLA-DRB3_01201	TIEGHADERGTREYN	10074.5
386	BoLA-DRB3_01201	VAVCDADTCWSQNRR	10150.3
537	BoLA-DRB3_01601	GHADERGTREYNLAL	10188.2
388	BoLA-DRB3_01201	VCDADTCWSQNRRAV	10240.1
676	BoLA-DRB3_01801	SYGNERPVAVCDADT	10467.4
734	BoLA-DRB3_02002	EGHADERGTREYNLA	10470.6
90	BoLA-DRB3_00101	AVCDADTCWSQNRRA	10470.9
81	BoLA-DRB3_00101	ISYGNERPVAVCDAD	10495.5
284	BoLA-DRB3_01101	ERPVAVCDADTCWSQ	10808.5
733	BoLA-DRB3_02002	IEGHADERGTREYNL	10823.1
339	BoLA-DRB3_01201	GHADERGTREYNLAL	10882.9
584	BoLA-DRB3_01601	VAVCDADTCWSQNRR	11092.2
139	BoLA-DRB3_01001	IEGHADERGTREYNL	11114.8
732	BoLA-DRB3_02002	TIEGHADERGTREYN	11361.4
533	BoLA-DRB3_01601	ITIEGHADERGTREY	11420.7
37	BoLA-DRB3_00101	SITIEGHADERGTRE	11449.3
285	BoLA-DRB3_01101	RPVAVCDADTCWSQN	12078
637	BoLA-DRB3_01801	HADERGTREYNLALG	12277.8
286	BoLA-DRB3_01101	PVAVCDADTCWSQNR	12313.1
89	BoLA-DRB3_00101	VAVCDADTCWSQNRR	12381.3
288	BoLA-DRB3_01101	AVCDADTCWSQNRRA	12452.5
579	BoLA-DRB3_01601	GNERPVAVCDADTCW	12464.3
88	BoLA-DRB3_00101	PVAVCDADTCWSQNR	12499.3
240	BoLA-DRB3_01101	GHADERGTREYNLAL	12680.4
636	BoLA-DRB3_01801	GHADERGTREYNLAL	12728.7
684	BoLA-DRB3_01801	AVCDADTCWSQNRRA	12959.8
38	BoLA-DRB3_00101	ITIEGHADERGTREY	12972.5
387	BoLA-DRB3_01201	AVCDADTCWSQNRRA	13064.9
138	BoLA-DRB3_01001	TIEGHADERGTREYN	13237.5
287	BoLA-DRB3_01101	VAVCDADTCWSQNRR	13329
86	BoLA-DRB3_00101	ERPVAVCDADTCWSQ	13330.5
833	BoLA-DRB3_02601	EGHADERGTREYNLA	13425.7
87	BoLA-DRB3_00101	RPVAVCDADTCWSQN	13547.3
337	BoLA-DRB3_01201	IEGHADERGTREYNL	14012.7
534	BoLA-DRB3_01601	TIEGHADERGTREYN	15621
85	BoLA-DRB3_00101	NERPVAVCDADTCWS	16028
43	BoLA-DRB3_00101	HADERGTREYNLALG	16100.3
39	BoLA-DRB3_00101	TIEGHADERGTREYN	16179.9
535	BoLA-DRB3_01601	IEGHADERGTREYNL	16704.1
634	BoLA-DRB3_01801	IEGHADERGTREYNL	16729.6
238	BoLA-DRB3_01101	IEGHADERGTREYNL	16930.3
536	BoLA-DRB3_01601	EGHADERGTREYNLA	17059.2
42	BoLA-DRB3_00101	GHADERGTREYNLAL	17355
239	BoLA-DRB3_01101	EGHADERGTREYNLA	17424.6
40	BoLA-DRB3_00101	IEGHADERGTREYNL	17428.6
633	BoLA-DRB3_01801	TIEGHADERGTREYN	18528.7
41	BoLA-DRB3_00101	EGHADERGTREYNLA	18785
83	BoLA-DRB3_00101	YGNERPVAVCDADTC	18844.1
635	BoLA-DRB3_01801	EGHADERGTREYNLA	18999
237	BoLA-DRB3_01101	TIEGHADERGTREYN	19096.5
338	BoLA-DRB3_01201	EGHADERGTREYNLA	19476.9
82	BoLA-DRB3_00101	SYGNERPVAVCDADT	19853.8
84	BoLA-DRB3_00101	GNERPVAVCDADTCW	20013.6

## Sheet: OMP16 -SB
Strong Binding Count												Repeat Count in Strong Binding					BAR Uniqe				BAS Uniqe
BAR					BAS							BAR					Pos	HLA	Peptide	Affinity(nM)	Pos	HLA	Peptide	Affinity(nM)
Pos	HLA	Peptide	Affinity(nM)		Pos	HLA	Peptide	Affinity(nM)				Peptide	Alleles	Repeat Count			617	BoLA-DRB3_01501	MRRIQSIARSPIAIA	7.36	699	BoLA-DRB3_02002	SSSISILSLIRADAQ	8.74
617	BoLA-DRB3_01501	MRRIQSIARSPIAIA	7.36		699	BoLA-DRB3_02002	SSSISILSLIRADAQ	8.74				AAATRDFLASRGVPT	BoLA-DRB3_01201, BoLA-DRB3_02601, BoLA-DRB3_00101, BoLA-DRB3_02002, BoLA-DRB3_01001, BoLA-DRB3_01101, BoLA-DRB3_01601, BoLA-DRB3_01501, BoLA-DRB3_01801	9			618	BoLA-DRB3_01501	RRIQSIARSPIAIAL	8.51	700	BoLA-DRB3_02002	SSISILSLIRADAQQ	9.92
618	BoLA-DRB3_01501	RRIQSIARSPIAIAL	8.51		700	BoLA-DRB3_02002	SSISILSLIRADAQQ	9.92				AATPGSSQDFTVNVG	BoLA-DRB3_01201, BoLA-DRB3_02601, BoLA-DRB3_00101, BoLA-DRB3_02002, BoLA-DRB3_01001, BoLA-DRB3_01101, BoLA-DRB3_01601, BoLA-DRB3_01501, BoLA-DRB3_01801	9			619	BoLA-DRB3_01501	RIQSIARSPIAIALF	10.18	698	BoLA-DRB3_02002	ASSSISILSLIRADA	10.62
619	BoLA-DRB3_01501	RIQSIARSPIAIALF	10.18		698	BoLA-DRB3_02002	ASSSISILSLIRADA	10.62				AATRDFLASRGVPTN	BoLA-DRB3_01201, BoLA-DRB3_02601, BoLA-DRB3_00101, BoLA-DRB3_02002, BoLA-DRB3_01001, BoLA-DRB3_01101, BoLA-DRB3_01601, BoLA-DRB3_01501, BoLA-DRB3_01801	9			620	BoLA-DRB3_01501	IQSIARSPIAIALFM	14.4	701	BoLA-DRB3_02002	SISILSLIRADAQQT	12.65
1196	BoLA-DRB3_02002	ATRDFLASRGVPTNR	24.34		697	BoLA-DRB3_02002	TASSSISILSLIRAD	16.12				ADAQQTLSKQAQWLQ	BoLA-DRB3_01201, BoLA-DRB3_02601, BoLA-DRB3_00101, BoLA-DRB3_02002, BoLA-DRB3_01001, BoLA-DRB3_01101, BoLA-DRB3_01601, BoLA-DRB3_01501, BoLA-DRB3_01801	9			622	BoLA-DRB3_01501	SIARSPIAIALFMSL	14.91	697	BoLA-DRB3_02002	TASSSISILSLIRAD	16.12
889	BoLA-DRB3_01601	TRDFLASRGVPTNRM	27.93		756	BoLA-DRB3_02002	ATRDFLASRGVPTNR	24.34				ADERGTREYNLALGQ	BoLA-DRB3_01201, BoLA-DRB3_02601, BoLA-DRB3_00101, BoLA-DRB3_02002, BoLA-DRB3_01001, BoLA-DRB3_01101, BoLA-DRB3_01601, BoLA-DRB3_01501, BoLA-DRB3_01801	9			1197	BoLA-DRB3_02002	TRDFLASRGVPTNRM	20.12	696	BoLA-DRB3_02002	ATASSSISILSLIRA	19.63
1092	BoLA-DRB3_02002	IALFMSLAVAGCASK	29.69		559	BoLA-DRB3_01601	TRDFLASRGVPTNRM	27.93				BAS					623	BoLA-DRB3_01501	IARSPIAIALFMSLA	21.22	757	BoLA-DRB3_02002	TRDFLASRGVPTNRM	20.12
888	BoLA-DRB3_01601	ATRDFLASRGVPTNR	34		558	BoLA-DRB3_01601	ATRDFLASRGVPTNR	34				Peptide	Alleles	Repeat Count			1196	BoLA-DRB3_02002	ATRDFLASRGVPTNR	24.34	702	BoLA-DRB3_02002	ISILSLIRADAQQTL	22.49
155	BoLA-DRB3_01001	MRRIQSIARSPIAIA	38.47		560	BoLA-DRB3_01601	RDFLASRGVPTNRMR	40.87				AAATRDFLASRGVPT	BoLA-DRB3_01201, BoLA-DRB3_02601, BoLA-DRB3_00101, BoLA-DRB3_02002, BoLA-DRB3_01001, BoLA-DRB3_01101, BoLA-DRB3_01601, BoLA-DRB3_01501, BoLA-DRB3_01801	9			624	BoLA-DRB3_01501	ARSPIAIALFMSLAV	24.36	756	BoLA-DRB3_02002	ATRDFLASRGVPTNR	24.34
890	BoLA-DRB3_01601	RDFLASRGVPTNRMR	40.87		557	BoLA-DRB3_01601	AATRDFLASRGVPTN	56.74				AATRDFLASRGVPTN	BoLA-DRB3_01201, BoLA-DRB3_02601, BoLA-DRB3_00101, BoLA-DRB3_02002, BoLA-DRB3_01001, BoLA-DRB3_01101, BoLA-DRB3_01601, BoLA-DRB3_01501, BoLA-DRB3_01801	9			1093	BoLA-DRB3_02002	ALFMSLAVAGCASKK	25.78	758	BoLA-DRB3_02002	RDFLASRGVPTNRMR	27.69
925	BoLA-DRB3_01801	MRRIQSIARSPIAIA	40.97		49	BoLA-DRB3_00101	TREYNLALGQRRAAA	93.2				ADAQQTLSKQAQWLQ	BoLA-DRB3_01201, BoLA-DRB3_02601, BoLA-DRB3_00101, BoLA-DRB3_02002, BoLA-DRB3_01001, BoLA-DRB3_01101, BoLA-DRB3_01601, BoLA-DRB3_01501, BoLA-DRB3_01801	9			1198	BoLA-DRB3_02002	RDFLASRGVPTNRMR	27.69	755	BoLA-DRB3_02002	AATRDFLASRGVPTN	33.57
927	BoLA-DRB3_01801	RIQSIARSPIAIALF	42.5		48	BoLA-DRB3_00101	GTREYNLALGQRRAA	127.36				ADERGTREYNLALGQ	BoLA-DRB3_01201, BoLA-DRB3_02601, BoLA-DRB3_00101, BoLA-DRB3_02002, BoLA-DRB3_01001, BoLA-DRB3_01101, BoLA-DRB3_01601, BoLA-DRB3_01501, BoLA-DRB3_01801	9			621	BoLA-DRB3_01501	QSIARSPIAIALFMS	28.22	742	BoLA-DRB3_02002	TREYNLALGQRRAAA	35.17
926	BoLA-DRB3_01801	RRIQSIARSPIAIAL	43.37		204	BoLA-DRB3_01101	SSSISILSLIRADAQ	147.8				ADTCWSQNRRAVTVL	BoLA-DRB3_01201, BoLA-DRB3_02601, BoLA-DRB3_00101, BoLA-DRB3_02002, BoLA-DRB3_01001, BoLA-DRB3_01101, BoLA-DRB3_01601, BoLA-DRB3_01501, BoLA-DRB3_01801	9			625	BoLA-DRB3_01501	RSPIAIALFMSLAVA	28.47	741	BoLA-DRB3_02002	GTREYNLALGQRRAA	40.74
1136	BoLA-DRB3_02002	GDRIFFDLDSSLIRA	44.56		203	BoLA-DRB3_01101	ASSSISILSLIRADA	218.23									1092	BoLA-DRB3_02002	IALFMSLAVAGCASK	29.69	743	BoLA-DRB3_02002	REYNLALGQRRAAAT	41.57
1137	BoLA-DRB3_02002	DRIFFDLDSSLIRAD	48.69		202	BoLA-DRB3_01101	TASSSISILSLIRAD	278.3									1195	BoLA-DRB3_02002	AATRDFLASRGVPTN	33.57	754	BoLA-DRB3_02002	AAATRDFLASRGVPT	51.28
1290	BoLA-DRB3_02601	GDRIFFDLDSSLIRA	51.81		528	BoLA-DRB3_01601	YPQYSITIEGHADER	480.33									626	BoLA-DRB3_01501	SPIAIALFMSLAVAG	34.55	703	BoLA-DRB3_02002	SILSLIRADAQQTLS	52.75
668	BoLA-DRB3_01501	DFTVNVGDRIFFDLD	52.97		527	BoLA-DRB3_01601	RYPQYSITIEGHADE	598.62									1182	BoLA-DRB3_02002	TREYNLALGQRRAAA	35.17	759	BoLA-DRB3_02002	DFLASRGVPTNRMRT	55.59
1135	BoLA-DRB3_02002	VGDRIFFDLDSSLIR	56.5		526	BoLA-DRB3_01601	QRYPQYSITIEGHAD	642.34									1094	BoLA-DRB3_02002	LFMSLAVAGCASKKN	36.84	740	BoLA-DRB3_02002	RGTREYNLALGQRRA	61.4
887	BoLA-DRB3_01601	AATRDFLASRGVPTN	56.74		529	BoLA-DRB3_01601	PQYSITIEGHADERG	664.22									1181	BoLA-DRB3_02002	GTREYNLALGQRRAA	40.74	744	BoLA-DRB3_02002	EYNLALGQRRAAATR	61.86
1291	BoLA-DRB3_02601	DRIFFDLDSSLIRAD	57.51		231	BoLA-DRB3_01101	YPQYSITIEGHADER	1832.7									1183	BoLA-DRB3_02002	REYNLALGQRRAAAT	41.57	397	BoLA-DRB3_01501	MSATASSSISILSLI	77.48
1282	BoLA-DRB3_02601	SQDFTVNVGDRIFFD	61.12		232	BoLA-DRB3_01101	PQYSITIEGHADERG	2128.75									1136	BoLA-DRB3_02002	GDRIFFDLDSSLIRA	44.56	407	BoLA-DRB3_01501	ILSLIRADAQQTLSK	82.08
1	BoLA-DRB3_00101	MRRIQSIARSPIAIA	89.17		233	BoLA-DRB3_01101	QYSITIEGHADERGT	2419.39									667	BoLA-DRB3_01501	QDFTVNVGDRIFFDL	44.89	398	BoLA-DRB3_01501	SATASSSISILSLIR	91.84
511	BoLA-DRB3_01201	SSQDFTVNVGDRIFF	92.09		333	BoLA-DRB3_01201	YSITIEGHADERGTR	3616.2									1091	BoLA-DRB3_02002	AIALFMSLAVAGCAS	46.4	760	BoLA-DRB3_02002	FLASRGVPTNRMRTI	116.83
104	BoLA-DRB3_00101	TREYNLALGQRRAAA	93.2		334	BoLA-DRB3_01201	SITIEGHADERGTRE	4968.59									1137	BoLA-DRB3_02002	DRIFFDLDSSLIRAD	48.69	745	BoLA-DRB3_02002	YNLALGQRRAAATRD	118.51
512	BoLA-DRB3_01201	SQDFTVNVGDRIFFD	98.86														666	BoLA-DRB3_01501	SQDFTVNVGDRIFFD	50.87	125	BoLA-DRB3_01001	QAQWLQRYPQYSITI	126.02
828	BoLA-DRB3_01601	GDRIFFDLDSSLIRA	101.76														1194	BoLA-DRB3_02002	AAATRDFLASRGVPT	51.28	739	BoLA-DRB3_02002	ERGTREYNLALGQRR	141.92
829	BoLA-DRB3_01601	DRIFFDLDSSLIRAD	122.13														668	BoLA-DRB3_01501	DFTVNVGDRIFFDLD	52.97	126	BoLA-DRB3_01001	AQWLQRYPQYSITIE	145.24
103	BoLA-DRB3_00101	GTREYNLALGQRRAA	127.36														627	BoLA-DRB3_01501	PIAIALFMSLAVAGC	54.55	124	BoLA-DRB3_01001	KQAQWLQRYPQYSIT	148.93
520	BoLA-DRB3_01201	GDRIFFDLDSSLIRA	129.59														1281	BoLA-DRB3_02601	SSQDFTVNVGDRIFF	55.23	792	BoLA-DRB3_02002	SQNRRAVTVLNGAGR	153.94
510	BoLA-DRB3_01201	GSSQDFTVNVGDRIF	132.07														1199	BoLA-DRB3_02002	DFLASRGVPTNRMRT	55.59	449	BoLA-DRB3_01501	NLALGQRRAAATRDF	156.42
2	BoLA-DRB3_00101	RRIQSIARSPIAIAL	139.44														1135	BoLA-DRB3_02002	VGDRIFFDLDSSLIR	56.5	408	BoLA-DRB3_01501	LSLIRADAQQTLSKQ	168.65
521	BoLA-DRB3_01201	DRIFFDLDSSLIRAD	151.58														1090	BoLA-DRB3_02002	IAIALFMSLAVAGCA	56.82	123	BoLA-DRB3_01001	SKQAQWLQRYPQYSI	171.23
827	BoLA-DRB3_01601	VGDRIFFDLDSSLIR	157.57														1138	BoLA-DRB3_02002	RIFFDLDSSLIRADA	60.55	726	BoLA-DRB3_02002	YPQYSITIEGHADER	185.57
819	BoLA-DRB3_01601	SSQDFTVNVGDRIFF	187.27														1180	BoLA-DRB3_02002	RGTREYNLALGQRRA	61.4	127	BoLA-DRB3_01001	QWLQRYPQYSITIEG	207.29
820	BoLA-DRB3_01601	SQDFTVNVGDRIFFD	193.63														1184	BoLA-DRB3_02002	EYNLALGQRRAAATR	61.86	450	BoLA-DRB3_01501	LALGQRRAAATRDFL	207.9
818	BoLA-DRB3_01601	GSSQDFTVNVGDRIF	329.74														669	BoLA-DRB3_01501	FTVNVGDRIFFDLDS	62.99	725	BoLA-DRB3_02002	RYPQYSITIEGHADE	236.08
826	BoLA-DRB3_01601	NVGDRIFFDLDSSLI	392.81														1095	BoLA-DRB3_02002	FMSLAVAGCASKKNL	67.15	727	BoLA-DRB3_02002	PQYSITIEGHADERG	268.76
858	BoLA-DRB3_01601	YPQYSITIEGHADER	480.33														1288	BoLA-DRB3_02601	NVGDRIFFDLDSSLI	71.2	724	BoLA-DRB3_02002	QRYPQYSITIEGHAD	270.66
857	BoLA-DRB3_01601	RYPQYSITIEGHADE	598.62														1280	BoLA-DRB3_02601	GSSQDFTVNVGDRIF	75.55	409	BoLA-DRB3_01501	SLIRADAQQTLSKQA	289.18
856	BoLA-DRB3_01601	QRYPQYSITIEGHAD	642.34														1279	BoLA-DRB3_02601	PGSSQDFTVNVGDRI	114.24	821	BoLA-DRB3_02601	WLQRYPQYSITIEGH	297.3
859	BoLA-DRB3_01601	PQYSITIEGHADERG	664.22														1200	BoLA-DRB3_02002	FLASRGVPTNRMRTI	116.83	723	BoLA-DRB3_02002	LQRYPQYSITIEGHA	297.59
837	BoLA-DRB3_01601	SSLIRADAQQTLSKQ	1112.39														1185	BoLA-DRB3_02002	YNLALGQRRAAATRD	118.51	492	BoLA-DRB3_01501	TCWSQNRRAVTVLNG	314.13
396	BoLA-DRB3_01101	YPQYSITIEGHADER	1832.7														235	BoLA-DRB3_01001	QAQWLQRYPQYSITI	126.02	493	BoLA-DRB3_01501	CWSQNRRAVTVLNGA	342.6
397	BoLA-DRB3_01101	PQYSITIEGHADERG	2128.75														1139	BoLA-DRB3_02002	IFFDLDSSLIRADAQ	134.37	451	BoLA-DRB3_01501	ALGQRRAAATRDFLA	347.21
398	BoLA-DRB3_01101	QYSITIEGHADERGT	2419.39														670	BoLA-DRB3_01501	TVNVGDRIFFDLDSS	140.85	465	BoLA-DRB3_01501	ASRGVPTNRMRTISY	352.9
553	BoLA-DRB3_01201	YSITIEGHADERGTR	3616.2														1179	BoLA-DRB3_02002	ERGTREYNLALGQRR	141.92	452	BoLA-DRB3_01501	LGQRRAAATRDFLAS	372.68
554	BoLA-DRB3_01201	SITIEGHADERGTRE	4968.59														236	BoLA-DRB3_01001	AQWLQRYPQYSITIE	145.24	464	BoLA-DRB3_01501	LASRGVPTNRMRTIS	374.78
																	234	BoLA-DRB3_01001	KQAQWLQRYPQYSIT	148.93	869	BoLA-DRB3_02601	RMRTISYGNERPVAV	377.24
																	1232	BoLA-DRB3_02002	SQNRRAVTVLNGAGR	153.94	766	BoLA-DRB3_02002	VPTNRMRTISYGNER	383.78
																	724	BoLA-DRB3_01501	NLALGQRRAAATRDF	156.42	791	BoLA-DRB3_02002	WSQNRRAVTVLNGAG	389
																	233	BoLA-DRB3_01001	SKQAQWLQRYPQYSI	171.23	194	BoLA-DRB3_01001	DTCWSQNRRAVTVLN	390.25
																	682	BoLA-DRB3_01501	DSSLIRADAQQTLSK	176.03	728	BoLA-DRB3_02002	QYSITIEGHADERGT	405.16
																	1166	BoLA-DRB3_02002	YPQYSITIEGHADER	185.57	765	BoLA-DRB3_02002	GVPTNRMRTISYGNE	412.92
																	681	BoLA-DRB3_01501	LDSSLIRADAQQTLS	193.44	768	BoLA-DRB3_02002	TNRMRTISYGNERPV	426.15
																	683	BoLA-DRB3_01501	SSLIRADAQQTLSKQ	196.38	193	BoLA-DRB3_01001	ADTCWSQNRRAVTVL	435.84
																	237	BoLA-DRB3_01001	QWLQRYPQYSITIEG	207.29	453	BoLA-DRB3_01501	GQRRAAATRDFLASR	452.98
																	725	BoLA-DRB3_01501	LALGQRRAAATRDFL	207.9	767	BoLA-DRB3_02002	PTNRMRTISYGNERP	460.49
																	671	BoLA-DRB3_01501	VNVGDRIFFDLDSSL	214.72	764	BoLA-DRB3_02002	RGVPTNRMRTISYGN	478.12
																	680	BoLA-DRB3_01501	DLDSSLIRADAQQTL	215.49	714	BoLA-DRB3_02002	QTLSKQAQWLQRYPQ	482.23
																	1096	BoLA-DRB3_02002	MSLAVAGCASKKNLP	216.25	715	BoLA-DRB3_02002	TLSKQAQWLQRYPQY	483.34
																	1165	BoLA-DRB3_02002	RYPQYSITIEGHADE	236.08	716	BoLA-DRB3_02002	LSKQAQWLQRYPQYS	492.17
																	1167	BoLA-DRB3_02002	PQYSITIEGHADERG	268.76	763	BoLA-DRB3_02002	SRGVPTNRMRTISYG	503.38
																	1164	BoLA-DRB3_02002	QRYPQYSITIEGHAD	270.66	410	BoLA-DRB3_01501	LIRADAQQTLSKQAQ	506.33
																	684	BoLA-DRB3_01501	SLIRADAQQTLSKQA	289.18	752	BoLA-DRB3_02002	RRAAATRDFLASRGV	508.69
																	1316	BoLA-DRB3_02601	WLQRYPQYSITIEGH	297.3	753	BoLA-DRB3_02002	RAAATRDFLASRGVP	508.94
																	1163	BoLA-DRB3_02002	LQRYPQYSITIEGHA	297.59	472	BoLA-DRB3_01501	NRMRTISYGNERPVA	516.31
																	767	BoLA-DRB3_01501	TCWSQNRRAVTVLNG	314.13	870	BoLA-DRB3_02601	MRTISYGNERPVAVC	520.85
																	768	BoLA-DRB3_01501	CWSQNRRAVTVLNGA	342.6	454	BoLA-DRB3_01501	QRRAAATRDFLASRG	535.67
																	726	BoLA-DRB3_01501	ALGQRRAAATRDFLA	347.21	192	BoLA-DRB3_01001	DADTCWSQNRRAVTV	583.59
																	740	BoLA-DRB3_01501	ASRGVPTNRMRTISY	352.9	415	BoLA-DRB3_01501	AQQTLSKQAQWLQRY	677.88
																	1140	BoLA-DRB3_02002	FFDLDSSLIRADAQQ	369.52	713	BoLA-DRB3_02002	QQTLSKQAQWLQRYP	707.72
																	727	BoLA-DRB3_01501	LGQRRAAATRDFLAS	372.68	414	BoLA-DRB3_01501	DAQQTLSKQAQWLQR	761.4
																	739	BoLA-DRB3_01501	LASRGVPTNRMRTIS	374.78	871	BoLA-DRB3_02601	RTISYGNERPVAVCD	831.91
																	1364	BoLA-DRB3_02601	RMRTISYGNERPVAV	377.24	413	BoLA-DRB3_01501	ADAQQTLSKQAQWLQ	972.05
																	1206	BoLA-DRB3_02002	VPTNRMRTISYGNER	383.78	191	BoLA-DRB3_01001	CDADTCWSQNRRAVT	1,026,37
																	1231	BoLA-DRB3_02002	WSQNRRAVTVLNGAG	389	411	BoLA-DRB3_01501	IRADAQQTLSKQAQW	1,071,88
																	304	BoLA-DRB3_01001	DTCWSQNRRAVTVLN	390.25	729	BoLA-DRB3_02002	YSITIEGHADERGTR	1,109,10
																	1168	BoLA-DRB3_02002	QYSITIEGHADERGT	405.16	872	BoLA-DRB3_02601	TISYGNERPVAVCDA	1,110,37
																	1205	BoLA-DRB3_02002	GVPTNRMRTISYGNE	412.92	738	BoLA-DRB3_02002	DERGTREYNLALGQR	1,228,81
																	1208	BoLA-DRB3_02002	TNRMRTISYGNERPV	426.15	412	BoLA-DRB3_01501	RADAQQTLSKQAQWL	1,526,30
																	303	BoLA-DRB3_01001	ADTCWSQNRRAVTVL	435.84	873	BoLA-DRB3_02601	ISYGNERPVAVCDAD	1,748,93
																	728	BoLA-DRB3_01501	GQRRAAATRDFLASR	452.98	487	BoLA-DRB3_01501	VCDADTCWSQNRRAV	2,196,13
																	1207	BoLA-DRB3_02002	PTNRMRTISYGNERP	460.49	143	BoLA-DRB3_01001	ADERGTREYNLALGQ	2,355,76
																	1097	BoLA-DRB3_02002	SLAVAGCASKKNLPN	461.81	482	BoLA-DRB3_01501	ERPVAVCDADTCWSQ	2,796,56
																	1204	BoLA-DRB3_02002	RGVPTNRMRTISYGN	478.12	874	BoLA-DRB3_02601	SYGNERPVAVCDADT	2,951,35
																	1154	BoLA-DRB3_02002	QTLSKQAQWLQRYPQ	482.23	481	BoLA-DRB3_01501	NERPVAVCDADTCWS	2,971,95
																	1155	BoLA-DRB3_02002	TLSKQAQWLQRYPQY	483.34	483	BoLA-DRB3_01501	RPVAVCDADTCWSQN	2,994,32
																	1156	BoLA-DRB3_02002	LSKQAQWLQRYPQYS	492.17	433	BoLA-DRB3_01501	SITIEGHADERGTRE	3,142,66
																	1203	BoLA-DRB3_02002	SRGVPTNRMRTISYG	503.38	484	BoLA-DRB3_01501	PVAVCDADTCWSQNR	3,424,80
																	685	BoLA-DRB3_01501	LIRADAQQTLSKQAQ	506.33	875	BoLA-DRB3_02601	YGNERPVAVCDADTC	3,613,15
																	1192	BoLA-DRB3_02002	RRAAATRDFLASRGV	508.69	480	BoLA-DRB3_01501	GNERPVAVCDADTCW	3,795,11
																	1193	BoLA-DRB3_02002	RAAATRDFLASRGVP	508.94	485	BoLA-DRB3_01501	VAVCDADTCWSQNRR	4,047,68
																	679	BoLA-DRB3_01501	FDLDSSLIRADAQQT	513.99	142	BoLA-DRB3_01001	HADERGTREYNLALG	4,116,50
																	747	BoLA-DRB3_01501	NRMRTISYGNERPVA	516.31	434	BoLA-DRB3_01501	ITIEGHADERGTREY	4,366,82
																	1365	BoLA-DRB3_02601	MRTISYGNERPVAVC	520.85	486	BoLA-DRB3_01501	AVCDADTCWSQNRRA	4,955,39
																	729	BoLA-DRB3_01501	QRRAAATRDFLASRG	535.67	141	BoLA-DRB3_01001	GHADERGTREYNLAL	5,326,28
																	302	BoLA-DRB3_01001	DADTCWSQNRRAVTV	583.59	436	BoLA-DRB3_01501	IEGHADERGTREYNL	8,382,11
																	690	BoLA-DRB3_01501	AQQTLSKQAQWLQRY	677.88	437	BoLA-DRB3_01501	EGHADERGTREYNLA	8,776,93
																	1153	BoLA-DRB3_02002	QQTLSKQAQWLQRYP	707.72	831	BoLA-DRB3_02601	TIEGHADERGTREYN	8,826,64
																	1098	BoLA-DRB3_02002	LAVAGCASKKNLPNN	753.86
																	689	BoLA-DRB3_01501	DAQQTLSKQAQWLQR	761.4
																	1366	BoLA-DRB3_02601	RTISYGNERPVAVCD	831.91
																	688	BoLA-DRB3_01501	ADAQQTLSKQAQWLQ	972.05
																	301	BoLA-DRB3_01001	CDADTCWSQNRRAVT	1,026,37
																	686	BoLA-DRB3_01501	IRADAQQTLSKQAQW	1,071,88
																	1169	BoLA-DRB3_02002	YSITIEGHADERGTR	1,109,10
																	1367	BoLA-DRB3_02601	TISYGNERPVAVCDA	1,110,37
																	1178	BoLA-DRB3_02002	DERGTREYNLALGQR	1,228,81
																	687	BoLA-DRB3_01501	RADAQQTLSKQAQWL	1,526,30
																	1099	BoLA-DRB3_02002	AVAGCASKKNLPNNA	1,717,10
																	1112	BoLA-DRB3_02002	NAGDLGLGAGAATPG	1,743,66
																	1368	BoLA-DRB3_02601	ISYGNERPVAVCDAD	1,748,93
																	1113	BoLA-DRB3_02002	AGDLGLGAGAATPGS	1,768,44
																	1111	BoLA-DRB3_02002	NNAGDLGLGAGAATP	1,797,55
																	762	BoLA-DRB3_01501	VCDADTCWSQNRRAV	2,196,13
																	1110	BoLA-DRB3_02002	PNNAGDLGLGAGAAT	2,255,59
																	1114	BoLA-DRB3_02002	GDLGLGAGAATPGSS	2,268,27
																	253	BoLA-DRB3_01001	ADERGTREYNLALGQ	2,355,76
																	1100	BoLA-DRB3_02002	VAGCASKKNLPNNAG	2,445,86
																	757	BoLA-DRB3_01501	ERPVAVCDADTCWSQ	2,796,56
																	1115	BoLA-DRB3_02002	DLGLGAGAATPGSSQ	2,929,68
																	1369	BoLA-DRB3_02601	SYGNERPVAVCDADT	2,951,35
																	756	BoLA-DRB3_01501	NERPVAVCDADTCWS	2,971,95
																	758	BoLA-DRB3_01501	RPVAVCDADTCWSQN	2,994,32
																	1258	BoLA-DRB3_02601	ASKKNLPNNAGDLGL	3,028,76
																	708	BoLA-DRB3_01501	SITIEGHADERGTRE	3,142,66
																	759	BoLA-DRB3_01501	PVAVCDADTCWSQNR	3,424,80
																	1259	BoLA-DRB3_02601	SKKNLPNNAGDLGLG	3,603,82
																	1370	BoLA-DRB3_02601	YGNERPVAVCDADTC	3,613,15
																	755	BoLA-DRB3_01501	GNERPVAVCDADTCW	3,795,11
																	1260	BoLA-DRB3_02601	KKNLPNNAGDLGLGA	3,961,76
																	1102	BoLA-DRB3_02002	GCASKKNLPNNAGDL	3,972,32
																	1116	BoLA-DRB3_02002	LGLGAGAATPGSSQD	3,982,87
																	760	BoLA-DRB3_01501	VAVCDADTCWSQNRR	4,047,68
																	252	BoLA-DRB3_01001	HADERGTREYNLALG	4,116,50
																	1101	BoLA-DRB3_02002	AGCASKKNLPNNAGD	4,155,52
																	709	BoLA-DRB3_01501	ITIEGHADERGTREY	4,366,82
																	660	BoLA-DRB3_01501	AATPGSSQDFTVNVG	4,457,13
																	659	BoLA-DRB3_01501	GAATPGSSQDFTVNV	4,492,04
																	1257	BoLA-DRB3_02601	CASKKNLPNNAGDLG	4,612,51
																	1109	BoLA-DRB3_02002	LPNNAGDLGLGAGAA	4,722,96
																	658	BoLA-DRB3_01501	AGAATPGSSQDFTVN	4,796,81
																	657	BoLA-DRB3_01501	GAGAATPGSSQDFTV	4,909,22
																	761	BoLA-DRB3_01501	AVCDADTCWSQNRRA	4,955,39
																	1278	BoLA-DRB3_02601	TPGSSQDFTVNVGDR	5,196,72
																	251	BoLA-DRB3_01001	GHADERGTREYNLAL	5,326,28
																	1277	BoLA-DRB3_02601	ATPGSSQDFTVNVGD	5,491,36
																	1261	BoLA-DRB3_02601	KNLPNNAGDLGLGAG	5,598,57
																	655	BoLA-DRB3_01501	GLGAGAATPGSSQDF	5,643,57
																	656	BoLA-DRB3_01501	LGAGAATPGSSQDFT	5,847,46
																	1262	BoLA-DRB3_02601	NLPNNAGDLGLGAGA	7,746,11
																	711	BoLA-DRB3_01501	IEGHADERGTREYNL	8,382,11
																	712	BoLA-DRB3_01501	EGHADERGTREYNLA	8,776,93
																	1326	BoLA-DRB3_02601	TIEGHADERGTREYN	8,826,64

## Sheet: OMP19-BAR
Pos	MHC	Peptide	Affinity(nM)	BindLevel
657	BoLA-DRB3_01501	KASLLSLAAAGIVLA	14.73
653	BoLA-DRB3_01501	MGISKASLLSLAAAG	15.95
658	BoLA-DRB3_01501	ASLLSLAAAGIVLAG	17.32
1144	BoLA-DRB3_02002	ISKASLLSLAAAGIV	18.97	<= WB
1146	BoLA-DRB3_02002	KASLLSLAAAGIVLA	19.54	<= WB
1145	BoLA-DRB3_02002	SKASLLSLAAAGIVL	20.06	<= WB
654	BoLA-DRB3_01501	GISKASLLSLAAAGI	21.14
659	BoLA-DRB3_01501	SLLSLAAAGIVLAGC	23.94
655	BoLA-DRB3_01501	ISKASLLSLAAAGIV	24.05
1143	BoLA-DRB3_02002	GISKASLLSLAAAGI	24.97
656	BoLA-DRB3_01501	SKASLLSLAAAGIVL	26.81
660	BoLA-DRB3_01501	LLSLAAAGIVLAGCQ	30.31
983	BoLA-DRB3_01801	KASLLSLAAAGIVLA	30.6
1147	BoLA-DRB3_02002	ASLLSLAAAGIVLAG	33.24
979	BoLA-DRB3_01801	MGISKASLLSLAAAG	39.36	<= WB
981	BoLA-DRB3_01801	ISKASLLSLAAAGIV	40.63
984	BoLA-DRB3_01801	ASLLSLAAAGIVLAG	40.95	<= WB
1267	BoLA-DRB3_02002	PGELANLASWAVNGK	42.02	<= WB
980	BoLA-DRB3_01801	GISKASLLSLAAAGI	44.61
982	BoLA-DRB3_01801	SKASLLSLAAAGIVL	47.06
1148	BoLA-DRB3_02002	SLLSLAAAGIVLAGC	53.95
661	BoLA-DRB3_01501	LSLAAAGIVLAGCQS	54.79
783	BoLA-DRB3_01501	NLASWAVNGKQLVLY	55.79
1309	BoLA-DRB3_02601	KASLLSLAAAGIVLA	55.79
1268	BoLA-DRB3_02002	GELANLASWAVNGKQ	56.72	<= WB
784	BoLA-DRB3_01501	LASWAVNGKQLVLYD	62.2
985	BoLA-DRB3_01801	SLLSLAAAGIVLAGC	62.33
294	BoLA-DRB3_01001	NLASWAVNGKQLVLY	66.08	<= WB
1266	BoLA-DRB3_02002	CPGELANLASWAVNG	66.52	<= WB
667	BoLA-DRB3_01501	GIVLAGCQSSRLGNL	69.61
785	BoLA-DRB3_01501	ASWAVNGKQLVLYDA	72.64
1265	BoLA-DRB3_02002	RCPGELANLASWAVN	74.76	<= WB
1214	BoLA-DRB3_02002	GTQVASLPPASAPDL	78.83	<= WB
1307	BoLA-DRB3_02601	ISKASLLSLAAAGIV	79.33
168	BoLA-DRB3_01001	KASLLSLAAAGIVLA	79.84
293	BoLA-DRB3_01001	ANLASWAVNGKQLVL	79.95
295	BoLA-DRB3_01001	LASWAVNGKQLVLYD	80.54	<= WB
1308	BoLA-DRB3_02601	SKASLLSLAAAGIVL	81.39
292	BoLA-DRB3_01001	LANLASWAVNGKQLV	84.31
1310	BoLA-DRB3_02601	ASLLSLAAAGIVLAG	85.05
1269	BoLA-DRB3_02002	ELANLASWAVNGKQL	86.86
668	BoLA-DRB3_01501	IVLAGCQSSRLGNLD	92.84
786	BoLA-DRB3_01501	SWAVNGKQLVLYDAN	92.94
166	BoLA-DRB3_01001	ISKASLLSLAAAGIV	94.18
664	BoLA-DRB3_01501	AAAGIVLAGCQSSRL	94.2
662	BoLA-DRB3_01501	SLAAAGIVLAGCQSS	94.5
986	BoLA-DRB3_01801	LLSLAAAGIVLAGCQ	96.28
665	BoLA-DRB3_01501	AAGIVLAGCQSSRLG	96.76
1306	BoLA-DRB3_02601	GISKASLLSLAAAGI	101.28
1142	BoLA-DRB3_02002	MGISKASLLSLAAAG	102.73
781	BoLA-DRB3_01501	LANLASWAVNGKQLV	103.93
666	BoLA-DRB3_01501	AGIVLAGCQSSRLGN	103.95
1212	BoLA-DRB3_02002	QSGTQVASLPPASAP	104.19	<= WB
1213	BoLA-DRB3_02002	SGTQVASLPPASAPD	104.7	<= WB
1215	BoLA-DRB3_02002	TQVASLPPASAPDLT	108.17
296	BoLA-DRB3_01001	ASWAVNGKQLVLYDA	110.74
1149	BoLA-DRB3_02002	LLSLAAAGIVLAGCQ	111.69
782	BoLA-DRB3_01501	ANLASWAVNGKQLVL	114.6
167	BoLA-DRB3_01001	SKASLLSLAAAGIVL	114.75
169	BoLA-DRB3_01001	ASLLSLAAAGIVLAG	124.15
165	BoLA-DRB3_01001	GISKASLLSLAAAGI	125.71
1311	BoLA-DRB3_02601	SLLSLAAAGIVLAGC	136.04
663	BoLA-DRB3_01501	LAAAGIVLAGCQSSR	142.31
802	BoLA-DRB3_01501	GTVASLYSSGQGRFD	144.3
1264	BoLA-DRB3_02002	LRCPGELANLASWAV	145.53
803	BoLA-DRB3_01501	TVASLYSSGQGRFDG	152.51	<= WB
297	BoLA-DRB3_01001	SWAVNGKQLVLYDAN	152.99
164	BoLA-DRB3_01001	MGISKASLLSLAAAG	157.3
804	BoLA-DRB3_01501	VASLYSSGQGRFDGQ	157.49	<= WB
1153	BoLA-DRB3_02002	AAAGIVLAGCQSSRL	159.34
1154	BoLA-DRB3_02002	AAGIVLAGCQSSRLG	161.33
1270	BoLA-DRB3_02002	LANLASWAVNGKQLV	162.17
787	BoLA-DRB3_01501	WAVNGKQLVLYDANG	164.41
1433	BoLA-DRB3_02601	LANLASWAVNGKQLV	167.89
669	BoLA-DRB3_01501	VLAGCQSSRLGNLDN	169.36
1430	BoLA-DRB3_02601	PGELANLASWAVNGK	170.15
1211	BoLA-DRB3_02002	AQSGTQVASLPPASA	171.07
801	BoLA-DRB3_01501	GGTVASLYSSGQGRF	178.48
1152	BoLA-DRB3_02002	LAAAGIVLAGCQSSR	180.96
170	BoLA-DRB3_01001	SLLSLAAAGIVLAGC	185.43
1305	BoLA-DRB3_02601	MGISKASLLSLAAAG	187.09
778	BoLA-DRB3_01501	PGELANLASWAVNGK	191.49
1431	BoLA-DRB3_02601	GELANLASWAVNGKQ	200.46
1150	BoLA-DRB3_02002	LSLAAAGIVLAGCQS	208.07
1435	BoLA-DRB3_02601	NLASWAVNGKQLVLY	209.7
1312	BoLA-DRB3_02601	LLSLAAAGIVLAGCQ	210.01
1155	BoLA-DRB3_02002	AGIVLAGCQSSRLGN	214.04
1151	BoLA-DRB3_02002	SLAAAGIVLAGCQSS	215.61
1216	BoLA-DRB3_02002	QVASLPPASAPDLTP	216.9
993	BoLA-DRB3_01801	GIVLAGCQSSRLGNL	217
1434	BoLA-DRB3_02601	ANLASWAVNGKQLVL	217.35
987	BoLA-DRB3_01801	LSLAAAGIVLAGCQS	223.09
779	BoLA-DRB3_01501	GELANLASWAVNGKQ	227.19
171	BoLA-DRB3_01001	LLSLAAAGIVLAGCQ	236.89
289	BoLA-DRB3_01001	PGELANLASWAVNGK	236.93
1428	BoLA-DRB3_02601	RCPGELANLASWAVN	240.39
780	BoLA-DRB3_01501	ELANLASWAVNGKQL	250.39
1429	BoLA-DRB3_02601	CPGELANLASWAVNG	255.84
1432	BoLA-DRB3_02601	ELANLASWAVNGKQL	256.12
290	BoLA-DRB3_01001	GELANLASWAVNGKQ	256.19
776	BoLA-DRB3_01501	RCPGELANLASWAVN	257.18
1290	BoLA-DRB3_02002	GGTVASLYSSGQGRF	265.78
1443	BoLA-DRB3_02601	GKQLVLYDANGGTVA	266.04	<= WB
994	BoLA-DRB3_01801	IVLAGCQSSRLGNLD	274.38
946	BoLA-DRB3_01601	NLASWAVNGKQLVLY	274.63
990	BoLA-DRB3_01801	AAAGIVLAGCQSSRL	277.98
777	BoLA-DRB3_01501	CPGELANLASWAVNG	279.76
1271	BoLA-DRB3_02002	ANLASWAVNGKQLVL	280.53
1427	BoLA-DRB3_02601	LRCPGELANLASWAV	285.09
291	BoLA-DRB3_01001	ELANLASWAVNGKQL	285.2
775	BoLA-DRB3_01501	LRCPGELANLASWAV	287.24
1436	BoLA-DRB3_02601	LASWAVNGKQLVLYD	287.24
1272	BoLA-DRB3_02002	NLASWAVNGKQLVLY	287.39
670	BoLA-DRB3_01501	LAGCQSSRLGNLDNV	296.21
1291	BoLA-DRB3_02002	GTVASLYSSGQGRFD	298.03
945	BoLA-DRB3_01601	ANLASWAVNGKQLVL	303.07
805	BoLA-DRB3_01501	ASLYSSGQGRFDGQT	305.73
1444	BoLA-DRB3_02601	KQLVLYDANGGTVAS	313.63
991	BoLA-DRB3_01801	AAGIVLAGCQSSRLG	322.41
298	BoLA-DRB3_01001	WAVNGKQLVLYDANG	330
738	BoLA-DRB3_01501	DLTPGAVAGVWNASL	330.59
1179	BoLA-DRB3_02002	PAPVNAVPAGTVQKG	337.26	<= WB
1178	BoLA-DRB3_02002	PPAPVNAVPAGTVQK	341.95	<= WB
1156	BoLA-DRB3_02002	GIVLAGCQSSRLGNL	342.18
947	BoLA-DRB3_01601	LASWAVNGKQLVLYD	345.33
1233	BoLA-DRB3_02002	VAGVWNASLGGQSCK	356.07
494	BoLA-DRB3_01201	KASLLSLAAAGIVLA	364.01
992	BoLA-DRB3_01801	AGIVLAGCQSSRLGN	366.63
1442	BoLA-DRB3_02601	NGKQLVLYDANGGTV	375.14	<= WB
1234	BoLA-DRB3_02002	AGVWNASLGGQSCKI	377.33
1313	BoLA-DRB3_02601	LSLAAAGIVLAGCQS	379.33
1289	BoLA-DRB3_02002	NGGTVASLYSSGQGR	388.39
689	BoLA-DRB3_01501	PPAPVNAVPAGTVQK	389.78
1437	BoLA-DRB3_02601	ASWAVNGKQLVLYDA	392.37
1319	BoLA-DRB3_02601	GIVLAGCQSSRLGNL	394.04
788	BoLA-DRB3_01501	AVNGKQLVLYDANGG	394.55
1292	BoLA-DRB3_02002	TVASLYSSGQGRFDG	399.01
944	BoLA-DRB3_01601	LANLASWAVNGKQLV	400.27
172	BoLA-DRB3_01001	LSLAAAGIVLAGCQS	402.45
988	BoLA-DRB3_01801	SLAAAGIVLAGCQSS	408.04
1281	BoLA-DRB3_02002	KQLVLYDANGGTVAS	417.22
1273	BoLA-DRB3_02002	LASWAVNGKQLVLYD	418.45
739	BoLA-DRB3_01501	LTPGAVAGVWNASLG	419.02
1280	BoLA-DRB3_02002	GKQLVLYDANGGTVA	420.74
1445	BoLA-DRB3_02601	QLVLYDANGGTVASL	422.8
1316	BoLA-DRB3_02601	AAAGIVLAGCQSSRL	429.82
690	BoLA-DRB3_01501	PAPVNAVPAGTVQKG	430.32
820	BoLA-DRB3_01601	KASLLSLAAAGIVLA	431.99
1232	BoLA-DRB3_02002	AVAGVWNASLGGQSC	437.52
1317	BoLA-DRB3_02601	AAGIVLAGCQSSRLG	443.34
493	BoLA-DRB3_01201	SKASLLSLAAAGIVL	444.5
287	BoLA-DRB3_01001	RCPGELANLASWAVN	445.86
1231	BoLA-DRB3_02002	GAVAGVWNASLGGQS	456.15
1318	BoLA-DRB3_02601	AGIVLAGCQSSRLGN	458.16
288	BoLA-DRB3_01001	CPGELANLASWAVNG	471.92
995	BoLA-DRB3_01801	VLAGCQSSRLGNLDN	473.06
628	BoLA-DRB3_01201	GKQLVLYDANGGTVA	474.83	<= WB
131	BoLA-DRB3_00101	NLASWAVNGKQLVLY	477.72
955	BoLA-DRB3_01601	KQLVLYDANGGTVAS	479.59	<= WB
175	BoLA-DRB3_01001	AAAGIVLAGCQSSRL	482.79
816	BoLA-DRB3_01601	MGISKASLLSLAAAG	484.81
495	BoLA-DRB3_01201	ASLLSLAAAGIVLAG	487.79
286	BoLA-DRB3_01001	LRCPGELANLASWAV	489.37
130	BoLA-DRB3_00101	ANLASWAVNGKQLVL	494.43
331	BoLA-DRB3_01101	KASLLSLAAAGIVLA	494.45
492	BoLA-DRB3_01201	ISKASLLSLAAAGIV	494.86
629	BoLA-DRB3_01201	KQLVLYDANGGTVAS	496.54
1180	BoLA-DRB3_02002	APVNAVPAGTVQKGN	497.27
691	BoLA-DRB3_01501	APVNAVPAGTVQKGN	500.02
1279	BoLA-DRB3_02002	NGKQLVLYDANGGTV	506.92
948	BoLA-DRB3_01601	ASWAVNGKQLVLYDA	507.49
1390	BoLA-DRB3_02601	DLTPGAVAGVWNASL	510.5
178	BoLA-DRB3_01001	GIVLAGCQSSRLGNL	519.29
312	BoLA-DRB3_01001	GGTVASLYSSGQGRF	522.01
1438	BoLA-DRB3_02601	SWAVNGKQLVLYDAN	522.09
176	BoLA-DRB3_01001	AAGIVLAGCQSSRLG	523.41
1446	BoLA-DRB3_02601	LVLYDANGGTVASLY	528.43
742	BoLA-DRB3_01501	GAVAGVWNASLGGQS	529.72
1288	BoLA-DRB3_02002	ANGGTVASLYSSGQG	533.2
1235	BoLA-DRB3_02002	GVWNASLGGQSCKIA	533.28
741	BoLA-DRB3_01501	PGAVAGVWNASLGGQ	543.78
1277	BoLA-DRB3_02002	AVNGKQLVLYDANGG	547.45
821	BoLA-DRB3_01601	ASLLSLAAAGIVLAG	547.92
1278	BoLA-DRB3_02002	VNGKQLVLYDANGGT	550.91
1314	BoLA-DRB3_02601	SLAAAGIVLAGCQSS	551.48
313	BoLA-DRB3_01001	GTVASLYSSGQGRFD	553.9
818	BoLA-DRB3_01601	ISKASLLSLAAAGIV	554.6
1177	BoLA-DRB3_02002	PPPAPVNAVPAGTVQ	557.64
1109	BoLA-DRB3_01801	NLASWAVNGKQLVLY	562.42
1282	BoLA-DRB3_02002	QLVLYDANGGTVASL	562.64
1274	BoLA-DRB3_02002	ASWAVNGKQLVLYDA	563.01
1391	BoLA-DRB3_02601	LTPGAVAGVWNASLG	564.34
688	BoLA-DRB3_01501	PPPAPVNAVPAGTVQ	564.87
1320	BoLA-DRB3_02601	IVLAGCQSSRLGNLD	569.87
329	BoLA-DRB3_01101	ISKASLLSLAAAGIV	569.91
817	BoLA-DRB3_01601	GISKASLLSLAAAGI	575.29
819	BoLA-DRB3_01601	SKASLLSLAAAGIVL	576.54
328	BoLA-DRB3_01101	GISKASLLSLAAAGI	593.73
954	BoLA-DRB3_01601	GKQLVLYDANGGTVA	597.64	<= WB
1275	BoLA-DRB3_02002	SWAVNGKQLVLYDAN	598.58
177	BoLA-DRB3_01001	AGIVLAGCQSSRLGN	605.25
996	BoLA-DRB3_01801	LAGCQSSRLGNLDNV	607.16
314	BoLA-DRB3_01001	TVASLYSSGQGRFDG	607.98
1441	BoLA-DRB3_02601	VNGKQLVLYDANGGT	615.28
1107	BoLA-DRB3_01801	LANLASWAVNGKQLV	617.02
173	BoLA-DRB3_01001	SLAAAGIVLAGCQSS	618.53
740	BoLA-DRB3_01501	TPGAVAGVWNASLGG	618.91
129	BoLA-DRB3_00101	LANLASWAVNGKQLV	624.58
806	BoLA-DRB3_01501	SLYSSGQGRFDGQTT	627.12
302	BoLA-DRB3_01001	GKQLVLYDANGGTVA	627.84
692	BoLA-DRB3_01501	PVNAVPAGTVQKGNL	631.05
1276	BoLA-DRB3_02002	WAVNGKQLVLYDANG	635.22
615	BoLA-DRB3_01201	PGELANLASWAVNGK	636.34
687	BoLA-DRB3_01501	PPPPAPVNAVPAGTV	636.58
989	BoLA-DRB3_01801	LAAAGIVLAGCQSSR	637.29
618	BoLA-DRB3_01201	LANLASWAVNGKQLV	647.59
616	BoLA-DRB3_01201	GELANLASWAVNGKQ	647.92
789	BoLA-DRB3_01501	VNGKQLVLYDANGGT	649.46
1293	BoLA-DRB3_02002	VASLYSSGQGRFDGQ	654.96
315	BoLA-DRB3_01001	VASLYSSGQGRFDGQ	655.18
1394	BoLA-DRB3_02601	GAVAGVWNASLGGQS	662.8
627	BoLA-DRB3_01201	NGKQLVLYDANGGTV	664.15	<= WB
630	BoLA-DRB3_01201	QLVLYDANGGTVASL	664.95
736	BoLA-DRB3_01501	APDLTPGAVAGVWNA	666.4
1393	BoLA-DRB3_02601	PGAVAGVWNASLGGQ	667.2
941	BoLA-DRB3_01601	PGELANLASWAVNGK	677.23
303	BoLA-DRB3_01001	KQLVLYDANGGTVAS	681.79
1453	BoLA-DRB3_02601	GGTVASLYSSGQGRF	682.98
717	BoLA-DRB3_01501	STDMSAQSGTQVASL	683.6
956	BoLA-DRB3_01601	QLVLYDANGGTVASL	687.82
1392	BoLA-DRB3_02601	TPGAVAGVWNASLGG	690.42
132	BoLA-DRB3_00101	LASWAVNGKQLVLYD	694.82
1015	BoLA-DRB3_01801	PPAPVNAVPAGTVQK	698.38	<= WB
791	BoLA-DRB3_01501	GKQLVLYDANGGTVA	698.59
1454	BoLA-DRB3_02601	GTVASLYSSGQGRFD	700.95
793	BoLA-DRB3_01501	QLVLYDANGGTVASL	702.92
496	BoLA-DRB3_01201	SLLSLAAAGIVLAGC	703.26
794	BoLA-DRB3_01501	LVLYDANGGTVASLY	706.79
1108	BoLA-DRB3_01801	ANLASWAVNGKQLVL	711.39
1110	BoLA-DRB3_01801	LASWAVNGKQLVLYD	712.6
330	BoLA-DRB3_01101	SKASLLSLAAAGIVL	725.99
617	BoLA-DRB3_01201	ELANLASWAVNGKQL	728.66
792	BoLA-DRB3_01501	KQLVLYDANGGTVAS	736.31
619	BoLA-DRB3_01201	ANLASWAVNGKQLVL	743.69
743	BoLA-DRB3_01501	AVAGVWNASLGGQSC	745.38
1104	BoLA-DRB3_01801	PGELANLASWAVNGK	746.81
949	BoLA-DRB3_01601	SWAVNGKQLVLYDAN	751.3
1	BoLA-DRB3_00101	MGISKASLLSLAAAG	753.89
304	BoLA-DRB3_01001	QLVLYDANGGTVASL	757.38
1287	BoLA-DRB3_02002	DANGGTVASLYSSGQ	782.17
1283	BoLA-DRB3_02002	LVLYDANGGTVASLY	784.49
718	BoLA-DRB3_01501	TDMSAQSGTQVASLP	785.57
737	BoLA-DRB3_01501	PDLTPGAVAGVWNAS	789.83
1455	BoLA-DRB3_02601	TVASLYSSGQGRFDG	798.67
179	BoLA-DRB3_01001	IVLAGCQSSRLGNLD	799.64
671	BoLA-DRB3_01501	AGCQSSRLGNLDNVS	802.18
822	BoLA-DRB3_01601	SLLSLAAAGIVLAGC	813.78
942	BoLA-DRB3_01601	GELANLASWAVNGKQ	816.77
491	BoLA-DRB3_01201	GISKASLLSLAAAGI	820.18
1157	BoLA-DRB3_02002	IVLAGCQSSRLGNLD	827.14
735	BoLA-DRB3_01501	SAPDLTPGAVAGVWN	828.58
1236	BoLA-DRB3_02002	VWNASLGGQSCKIAT	836.93
332	BoLA-DRB3_01101	ASLLSLAAAGIVLAG	837.13
1016	BoLA-DRB3_01801	PAPVNAVPAGTVQKG	847.04	<= WB
174	BoLA-DRB3_01001	LAAAGIVLAGCQSSR	849.78
1447	BoLA-DRB3_02601	VLYDANGGTVASLYS	851.78
1315	BoLA-DRB3_02601	LAAAGIVLAGCQSSR	855.68
1440	BoLA-DRB3_02601	AVNGKQLVLYDANGG	856.22
620	BoLA-DRB3_01201	NLASWAVNGKQLVLY	861.95
1105	BoLA-DRB3_01801	GELANLASWAVNGKQ	863.63
305	BoLA-DRB3_01001	LVLYDANGGTVASLY	865.55
795	BoLA-DRB3_01501	VLYDANGGTVASLYS	866.38
828	BoLA-DRB3_01601	AAGIVLAGCQSSRLG	869.96
734	BoLA-DRB3_01501	ASAPDLTPGAVAGVW	872.63
490	BoLA-DRB3_01201	MGISKASLLSLAAAG	876.5
1456	BoLA-DRB3_02601	VASLYSSGQGRFDGQ	882.63
275	BoLA-DRB3_01001	TKYGQGYRAGPLRCP	882.72
1254	BoLA-DRB3_02002	KYGQGYRAGPLRCPG	885.34
102	BoLA-DRB3_00101	GQSCKIATPQTKYGQ	887.53
1217	BoLA-DRB3_02002	VASLPPASAPDLTPG	901.8
722	BoLA-DRB3_01501	AQSGTQVASLPPASA	907.89
1106	BoLA-DRB3_01801	ELANLASWAVNGKQL	908.85
1253	BoLA-DRB3_02002	TKYGQGYRAGPLRCP	914.69
1064	BoLA-DRB3_01801	DLTPGAVAGVWNASL	917.97
1181	BoLA-DRB3_02002	PVNAVPAGTVQKGNL	918.47
957	BoLA-DRB3_01601	LVLYDANGGTVASLY	920.26
1256	BoLA-DRB3_02002	GQGYRAGPLRCPGEL	921.25
301	BoLA-DRB3_01001	NGKQLVLYDANGGTV	921.39
1255	BoLA-DRB3_02002	YGQGYRAGPLRCPGE	926.06
327	BoLA-DRB3_01101	MGISKASLLSLAAAG	928.25
1395	BoLA-DRB3_02601	AVAGVWNASLGGQSC	933.2
790	BoLA-DRB3_01501	NGKQLVLYDANGGTV	934.92
719	BoLA-DRB3_01501	DMSAQSGTQVASLPP	945.69
1341	BoLA-DRB3_02601	PPAPVNAVPAGTVQK	947.27
723	BoLA-DRB3_01501	QSGTQVASLPPASAP	948.45
1014	BoLA-DRB3_01801	PPPAPVNAVPAGTVQ	948.54	<= WB
829	BoLA-DRB3_01601	AGIVLAGCQSSRLGN	949.26
1439	BoLA-DRB3_02601	WAVNGKQLVLYDANG	956.11
953	BoLA-DRB3_01601	NGKQLVLYDANGGTV	956.37
943	BoLA-DRB3_01601	ELANLASWAVNGKQL	957.27
1111	BoLA-DRB3_01801	ASWAVNGKQLVLYDA	962.72
752	BoLA-DRB3_01501	LGGQSCKIATPQTKY	967.84
497	BoLA-DRB3_01201	LLSLAAAGIVLAGCQ	977.66
614	BoLA-DRB3_01201	CPGELANLASWAVNG	980.48
613	BoLA-DRB3_01201	RCPGELANLASWAVN	989.83
754	BoLA-DRB3_01501	GQSCKIATPQTKYGQ	993.82
1230	BoLA-DRB3_02002	PGAVAGVWNASLGGQ	996.65
253	BoLA-DRB3_01001	GAVAGVWNASLGGQS	999.53
753	BoLA-DRB3_01501	GGQSCKIATPQTKYG	1005.02
1065	BoLA-DRB3_01801	LTPGAVAGVWNASLG	1006.77
720	BoLA-DRB3_01501	MSAQSGTQVASLPPA	1007.93
830	BoLA-DRB3_01601	GIVLAGCQSSRLGNL	1014.72
101	BoLA-DRB3_00101	GGQSCKIATPQTKYG	1021.3
827	BoLA-DRB3_01601	AAAGIVLAGCQSSRL	1032.99
276	BoLA-DRB3_01001	KYGQGYRAGPLRCPG	1055.4
796	BoLA-DRB3_01501	LYDANGGTVASLYSS	1057.49
1176	BoLA-DRB3_02002	PPPPAPVNAVPAGTV	1060.25
1102	BoLA-DRB3_01801	RCPGELANLASWAVN	1062.21
1342	BoLA-DRB3_02601	PAPVNAVPAGTVQKG	1064.55
316	BoLA-DRB3_01001	ASLYSSGQGRFDGQT	1065.29
1257	BoLA-DRB3_02002	QGYRAGPLRCPGELA	1066.34
798	BoLA-DRB3_01501	DANGGTVASLYSSGQ	1069.11
626	BoLA-DRB3_01201	VNGKQLVLYDANGGT	1078.6	<= WB
1321	BoLA-DRB3_02601	VLAGCQSSRLGNLDN	1082.35
744	BoLA-DRB3_01501	VAGVWNASLGGQSCK	1083.53
300	BoLA-DRB3_01001	VNGKQLVLYDANGGT	1083.57
299	BoLA-DRB3_01001	AVNGKQLVLYDANGG	1083.77
103	BoLA-DRB3_00101	QSCKIATPQTKYGQG	1087.88
725	BoLA-DRB3_01501	GTQVASLPPASAPDL	1096.78
823	BoLA-DRB3_01601	LLSLAAAGIVLAGCQ	1104.52
672	BoLA-DRB3_01501	GCQSSRLGNLDNVSP	1104.87
1340	BoLA-DRB3_02601	PPPAPVNAVPAGTVQ	1106.28
908	BoLA-DRB3_01601	AGVWNASLGGQSCKI	1115.91
273	BoLA-DRB3_01001	PQTKYGQGYRAGPLR	1116.88
799	BoLA-DRB3_01501	ANGGTVASLYSSGQG	1118.1
733	BoLA-DRB3_01501	PASAPDLTPGAVAGV	1127.51
693	BoLA-DRB3_01501	VNAVPAGTVQKGNLD	1128.3
1103	BoLA-DRB3_01801	CPGELANLASWAVNG	1138.28
1017	BoLA-DRB3_01801	APVNAVPAGTVQKGN	1141.47	<= WB
940	BoLA-DRB3_01601	CPGELANLASWAVNG	1147.74
631	BoLA-DRB3_01201	LVLYDANGGTVASLY	1150.91
1294	BoLA-DRB3_02002	ASLYSSGQGRFDGQT	1151.53
1112	BoLA-DRB3_01801	SWAVNGKQLVLYDAN	1154.71
455	BoLA-DRB3_01101	LANLASWAVNGKQLV	1155.55
180	BoLA-DRB3_01001	VLAGCQSSRLGNLDN	1166.59
1067	BoLA-DRB3_01801	PGAVAGVWNASLGGQ	1167.51
1013	BoLA-DRB3_01801	PPPPAPVNAVPAGTV	1167.62
1128	BoLA-DRB3_01801	GTVASLYSSGQGRFD	1170.88
1339	BoLA-DRB3_02601	PPPPAPVNAVPAGTV	1171.32
797	BoLA-DRB3_01501	YDANGGTVASLYSSG	1178.73
306	BoLA-DRB3_01001	VLYDANGGTVASLYS	1182.4
274	BoLA-DRB3_01001	QTKYGQGYRAGPLRC	1205.12
1068	BoLA-DRB3_01801	GAVAGVWNASLGGQS	1213.35
621	BoLA-DRB3_01201	LASWAVNGKQLVLYD	1221.21
100	BoLA-DRB3_00101	LGGQSCKIATPQTKY	1226
249	BoLA-DRB3_01001	DLTPGAVAGVWNASL	1231.89
724	BoLA-DRB3_01501	SGTQVASLPPASAPD	1233.04
457	BoLA-DRB3_01101	NLASWAVNGKQLVLY	1233.35
1229	BoLA-DRB3_02002	TPGAVAGVWNASLGG	1233.9
1101	BoLA-DRB3_01801	LRCPGELANLASWAV	1235.94
128	BoLA-DRB3_00101	ELANLASWAVNGKQL	1251.56
716	BoLA-DRB3_01501	PSTDMSAQSGTQVAS	1251.86
333	BoLA-DRB3_01101	SLLSLAAAGIVLAGC	1263.4
15	BoLA-DRB3_00101	GIVLAGCQSSRLGNL	1268.26
1284	BoLA-DRB3_02002	VLYDANGGTVASLYS	1269.87
460	BoLA-DRB3_01101	SWAVNGKQLVLYDAN	1269.88
755	BoLA-DRB3_01501	QSCKIATPQTKYGQG	1274.91
334	BoLA-DRB3_01101	LLSLAAAGIVLAGCQ	1275.83
1343	BoLA-DRB3_02601	APVNAVPAGTVQKGN	1285.89
939	BoLA-DRB3_01601	RCPGELANLASWAVN	1287.05
254	BoLA-DRB3_01001	AVAGVWNASLGGQSC	1287.3
1369	BoLA-DRB3_02601	STDMSAQSGTQVASL	1290.34
1251	BoLA-DRB3_02002	PQTKYGQGYRAGPLR	1297.47
1228	BoLA-DRB3_02002	LTPGAVAGVWNASLG	1297.96
459	BoLA-DRB3_01101	ASWAVNGKQLVLYDA	1313.98
14	BoLA-DRB3_00101	AGIVLAGCQSSRLGN	1315.47
1258	BoLA-DRB3_02002	GYRAGPLRCPGELAN	1324.3
13	BoLA-DRB3_00101	AAGIVLAGCQSSRLG	1330.82
726	BoLA-DRB3_01501	TQVASLPPASAPDLT	1333.96
1127	BoLA-DRB3_01801	GGTVASLYSSGQGRF	1336.72
907	BoLA-DRB3_01601	VAGVWNASLGGQSCK	1339.33
2	BoLA-DRB3_00101	GISKASLLSLAAAGI	1344.56
250	BoLA-DRB3_01001	LTPGAVAGVWNASLG	1349.88
336	BoLA-DRB3_01101	SLAAAGIVLAGCQSS	1363.1
335	BoLA-DRB3_01101	LSLAAAGIVLAGCQS	1371.27
277	BoLA-DRB3_01001	YGQGYRAGPLRCPGE	1380.97
454	BoLA-DRB3_01101	ELANLASWAVNGKQL	1381.81
458	BoLA-DRB3_01101	LASWAVNGKQLVLYD	1386.38
1066	BoLA-DRB3_01801	TPGAVAGVWNASLGG	1389.08
252	BoLA-DRB3_01001	PGAVAGVWNASLGGQ	1394.58
1129	BoLA-DRB3_01801	TVASLYSSGQGRFDG	1406.98
3	BoLA-DRB3_00101	ISKASLLSLAAAGIV	1408.53
133	BoLA-DRB3_00101	ASWAVNGKQLVLYDA	1415.97
1448	BoLA-DRB3_02601	LYDANGGTVASLYSS	1429.86
337	BoLA-DRB3_01101	LAAAGIVLAGCQSSR	1440.71
824	BoLA-DRB3_01601	LSLAAAGIVLAGCQS	1443.02
1130	BoLA-DRB3_01801	VASLYSSGQGRFDGQ	1449.11
16	BoLA-DRB3_00101	IVLAGCQSSRLGNLD	1468.82
453	BoLA-DRB3_01101	GELANLASWAVNGKQ	1471.26
800	BoLA-DRB3_01501	NGGTVASLYSSGQGR	1473.07
715	BoLA-DRB3_01501	APSTDMSAQSGTQVA	1474.81
255	BoLA-DRB3_01001	VAGVWNASLGGQSCK	1482.09
826	BoLA-DRB3_01601	LAAAGIVLAGCQSSR	1495.05
452	BoLA-DRB3_01101	PGELANLASWAVNGK	1508.56
456	BoLA-DRB3_01101	ANLASWAVNGKQLVL	1508.64
1377	BoLA-DRB3_02601	GTQVASLPPASAPDL	1527.25
906	BoLA-DRB3_01601	AVAGVWNASLGGQSC	1531.1
825	BoLA-DRB3_01601	SLAAAGIVLAGCQSS	1531.27
181	BoLA-DRB3_01001	LAGCQSSRLGNLDNV	1534.1
1243	BoLA-DRB3_02002	GQSCKIATPQTKYGQ	1543.85
1163	BoLA-DRB3_02002	QSSRLGNLDNVSPPP	1545.82
909	BoLA-DRB3_01601	GVWNASLGGQSCKIA	1551.78
997	BoLA-DRB3_01801	AGCQSSRLGNLDNVS	1558.78
307	BoLA-DRB3_01001	LYDANGGTVASLYSS	1559.64
498	BoLA-DRB3_01201	LSLAAAGIVLAGCQS	1562.29
905	BoLA-DRB3_01601	GAVAGVWNASLGGQS	1566.88
104	BoLA-DRB3_00101	SCKIATPQTKYGQGY	1571.01
1396	BoLA-DRB3_02601	VAGVWNASLGGQSCK	1575.23
745	BoLA-DRB3_01501	AGVWNASLGGQSCKI	1580.11
1252	BoLA-DRB3_02002	QTKYGQGYRAGPLRC	1582.69
1227	BoLA-DRB3_02002	DLTPGAVAGVWNASL	1585.28
278	BoLA-DRB3_01001	GQGYRAGPLRCPGEL	1587.32
12	BoLA-DRB3_00101	AAAGIVLAGCQSSRL	1588.32
612	BoLA-DRB3_01201	LRCPGELANLASWAV	1589.58
1242	BoLA-DRB3_02002	GGQSCKIATPQTKYG	1590.08
263	BoLA-DRB3_01001	LGGQSCKIATPQTKY	1596.78
461	BoLA-DRB3_01101	WAVNGKQLVLYDANG	1602.65
1043	BoLA-DRB3_01801	STDMSAQSGTQVASL	1614.19
272	BoLA-DRB3_01001	TPQTKYGQGYRAGPL	1616.63
256	BoLA-DRB3_01001	AGVWNASLGGQSCKI	1620.91
1241	BoLA-DRB3_02002	LGGQSCKIATPQTKY	1622.56
1374	BoLA-DRB3_02601	AQSGTQVASLPPASA	1623.45
251	BoLA-DRB3_01001	TPGAVAGVWNASLGG	1631.8
317	BoLA-DRB3_01001	SLYSSGQGRFDGQTT	1634.98
1457	BoLA-DRB3_02601	ASLYSSGQGRFDGQT	1639.43
756	BoLA-DRB3_01501	SCKIATPQTKYGQGY	1641.97
1375	BoLA-DRB3_02601	QSGTQVASLPPASAP	1647.86
966	BoLA-DRB3_01601	TVASLYSSGQGRFDG	1652.36
950	BoLA-DRB3_01601	WAVNGKQLVLYDANG	1652.61
462	BoLA-DRB3_01101	AVNGKQLVLYDANGG	1655.56
264	BoLA-DRB3_01001	GGQSCKIATPQTKYG	1660.06
831	BoLA-DRB3_01601	IVLAGCQSSRLGNLD	1665.42
502	BoLA-DRB3_01201	AAGIVLAGCQSSRLG	1665.93
721	BoLA-DRB3_01501	SAQSGTQVASLPPAS	1666.02
746	BoLA-DRB3_01501	GVWNASLGGQSCKIA	1667.28
265	BoLA-DRB3_01001	GQSCKIATPQTKYGQ	1672.07
1259	BoLA-DRB3_02002	YRAGPLRCPGELANL	1672.7
1113	BoLA-DRB3_01801	WAVNGKQLVLYDANG	1677.45
967	BoLA-DRB3_01601	VASLYSSGQGRFDGQ	1682.03
1158	BoLA-DRB3_02002	VLAGCQSSRLGNLDN	1688.59
1164	BoLA-DRB3_02002	SSRLGNLDNVSPPPP	1689.58
1370	BoLA-DRB3_02601	TDMSAQSGTQVASLP	1696.17
504	BoLA-DRB3_01201	GIVLAGCQSSRLGNL	1702.76
127	BoLA-DRB3_00101	GELANLASWAVNGKQ	1706.71
1250	BoLA-DRB3_02002	TPQTKYGQGYRAGPL	1714.81
622	BoLA-DRB3_01201	ASWAVNGKQLVLYDA	1731.35
747	BoLA-DRB3_01501	VWNASLGGQSCKIAT	1732.72
1162	BoLA-DRB3_02002	CQSSRLGNLDNVSPP	1734.5
1344	BoLA-DRB3_02601	PVNAVPAGTVQKGNL	1750.98
200	BoLA-DRB3_01001	PPAPVNAVPAGTVQK	1758.53
501	BoLA-DRB3_01201	AAAGIVLAGCQSSRL	1763.68
499	BoLA-DRB3_01201	SLAAAGIVLAGCQSS	1770.77
503	BoLA-DRB3_01201	AGIVLAGCQSSRLGN	1776.3
228	BoLA-DRB3_01001	STDMSAQSGTQVASL	1778.59
1018	BoLA-DRB3_01801	PVNAVPAGTVQKGNL	1785.45
965	BoLA-DRB3_01601	GTVASLYSSGQGRFD	1785.92
311	BoLA-DRB3_01001	NGGTVASLYSSGQGR	1793.99
1285	BoLA-DRB3_02002	LYDANGGTVASLYSS	1809.08
1044	BoLA-DRB3_01801	TDMSAQSGTQVASLP	1822.06
1069	BoLA-DRB3_01801	AVAGVWNASLGGQSC	1824.83
1117	BoLA-DRB3_01801	GKQLVLYDANGGTVA	1833.89
1244	BoLA-DRB3_02002	QSCKIATPQTKYGQG	1843.5
236	BoLA-DRB3_01001	GTQVASLPPASAPDL	1846.32
397	BoLA-DRB3_01101	QSGTQVASLPPASAP	1849.51
396	BoLA-DRB3_01101	AQSGTQVASLPPASA	1856.15
1376	BoLA-DRB3_02601	SGTQVASLPPASAPD	1857.09
1368	BoLA-DRB3_02601	PSTDMSAQSGTQVAS	1858.08
399	BoLA-DRB3_01101	GTQVASLPPASAPDL	1858.3
233	BoLA-DRB3_01001	AQSGTQVASLPPASA	1861.1
727	BoLA-DRB3_01501	QVASLPPASAPDLTP	1861.42
234	BoLA-DRB3_01001	QSGTQVASLPPASAP	1861.8
1378	BoLA-DRB3_02601	TQVASLPPASAPDLT	1863.41
1295	BoLA-DRB3_02002	SLYSSGQGRFDGQTT	1864.68
257	BoLA-DRB3_01001	GVWNASLGGQSCKIA	1867.39
1119	BoLA-DRB3_01801	QLVLYDANGGTVASL	1870.08
279	BoLA-DRB3_01001	QGYRAGPLRCPGELA	1873.42
134	BoLA-DRB3_00101	SWAVNGKQLVLYDAN	1879.9
1237	BoLA-DRB3_02002	WNASLGGQSCKIATP	1883.93
1322	BoLA-DRB3_02601	LAGCQSSRLGNLDNV	1899.69
958	BoLA-DRB3_01601	VLYDANGGTVASLYS	1906.61
1388	BoLA-DRB3_02601	APDLTPGAVAGVWNA	1910.45
310	BoLA-DRB3_01001	ANGGTVASLYSSGQG	1917.7
1118	BoLA-DRB3_01801	KQLVLYDANGGTVAS	1933.53
1416	BoLA-DRB3_02601	TKYGQGYRAGPLRCP	1940.26
463	BoLA-DRB3_01101	VNGKQLVLYDANGGT	1955.24
1263	BoLA-DRB3_02002	PLRCPGELANLASWA	1972.95
764	BoLA-DRB3_01501	TKYGQGYRAGPLRCP	1989.06
201	BoLA-DRB3_01001	PAPVNAVPAGTVQKG	1994.34
266	BoLA-DRB3_01001	QSCKIATPQTKYGQG	1998.6
1046	BoLA-DRB3_01801	MSAQSGTQVASLPPA	2006.68
258	BoLA-DRB3_01001	VWNASLGGQSCKIAT	2017.17
1262	BoLA-DRB3_02002	GPLRCPGELANLASW	2047.56
807	BoLA-DRB3_01501	LYSSGQGRFDGQTTG	2076.16
1286	BoLA-DRB3_02002	YDANGGTVASLYSSG	2077.31
309	BoLA-DRB3_01001	DANGGTVASLYSSGQ	2078.12
308	BoLA-DRB3_01001	YDANGGTVASLYSSG	2079.04
578	BoLA-DRB3_01201	PGAVAGVWNASLGGQ	2080.21
751	BoLA-DRB3_01501	SLGGQSCKIATPQTK	2090.57
398	BoLA-DRB3_01101	SGTQVASLPPASAPD	2096.41
714	BoLA-DRB3_01501	NAPSTDMSAQSGTQV	2098.2
774	BoLA-DRB3_01501	PLRCPGELANLASWA	2098.75
625	BoLA-DRB3_01201	AVNGKQLVLYDANGG	2105.05
1261	BoLA-DRB3_02002	AGPLRCPGELANLAS	2105.87
17	BoLA-DRB3_00101	VLAGCQSSRLGNLDN	2112.42
1114	BoLA-DRB3_01801	AVNGKQLVLYDANGG	2117.02
1367	BoLA-DRB3_02601	APSTDMSAQSGTQVA	2117.09
1325	BoLA-DRB3_02601	CQSSRLGNLDNVSPP	2120.73
235	BoLA-DRB3_01001	SGTQVASLPPASAPD	2138.4
673	BoLA-DRB3_01501	CQSSRLGNLDNVSPP	2148.07
938	BoLA-DRB3_01601	LRCPGELANLASWAV	2151.51
1240	BoLA-DRB3_02002	SLGGQSCKIATPQTK	2165.22
449	BoLA-DRB3_01101	LRCPGELANLASWAV	2168.86
40	BoLA-DRB3_00101	PVNAVPAGTVQKGNL	2175.74	<= WB
1389	BoLA-DRB3_02601	PDLTPGAVAGVWNAS	2196.06
1120	BoLA-DRB3_01801	LVLYDANGGTVASLY	2205.06
815	BoLA-DRB3_01501	FDGQTTGGQAVTLSR	2215.13
267	BoLA-DRB3_01001	SCKIATPQTKYGQGY	2217.62
579	BoLA-DRB3_01201	GAVAGVWNASLGGQS	2218.05
500	BoLA-DRB3_01201	LAAAGIVLAGCQSSR	2219.33
237	BoLA-DRB3_01001	TQVASLPPASAPDLT	2224.64
1371	BoLA-DRB3_02601	DMSAQSGTQVASLPP	2230.5
199	BoLA-DRB3_01001	PPPAPVNAVPAGTVQ	2232.21
554	BoLA-DRB3_01201	STDMSAQSGTQVASL	2242.74
1260	BoLA-DRB3_02002	RAGPLRCPGELANLA	2245.14
964	BoLA-DRB3_01601	GGTVASLYSSGQGRF	2255.2
229	BoLA-DRB3_01001	TDMSAQSGTQVASLP	2255.81
762	BoLA-DRB3_01501	PQTKYGQGYRAGPLR	2265.3
400	BoLA-DRB3_01101	TQVASLPPASAPDLT	2273.62
202	BoLA-DRB3_01001	APVNAVPAGTVQKGN	2275.72
5	BoLA-DRB3_00101	KASLLSLAAAGIVLA	2276.26
927	BoLA-DRB3_01601	TKYGQGYRAGPLRCP	2276.73
1159	BoLA-DRB3_02002	LAGCQSSRLGNLDNV	2281.11
1387	BoLA-DRB3_02601	SAPDLTPGAVAGVWN	2286.72
928	BoLA-DRB3_01601	KYGQGYRAGPLRCPG	2290.96
952	BoLA-DRB3_01601	VNGKQLVLYDANGGT	2291.13
1045	BoLA-DRB3_01801	DMSAQSGTQVASLPP	2291.18
1182	BoLA-DRB3_02002	VNAVPAGTVQKGNLD	2295.75
1379	BoLA-DRB3_02601	QVASLPPASAPDLTP	2316.21
1048	BoLA-DRB3_01801	AQSGTQVASLPPASA	2318.26
1161	BoLA-DRB3_02002	GCQSSRLGNLDNVSP	2320.52
1414	BoLA-DRB3_02601	PQTKYGQGYRAGPLR	2321.2
773	BoLA-DRB3_01501	GPLRCPGELANLASW	2322.98
577	BoLA-DRB3_01201	TPGAVAGVWNASLGG	2324.12
1324	BoLA-DRB3_02601	GCQSSRLGNLDNVSP	2327.74
748	BoLA-DRB3_01501	WNASLGGQSCKIATP	2330.96
280	BoLA-DRB3_01001	GYRAGPLRCPGELAN	2334.85
1206	BoLA-DRB3_02002	STDMSAQSGTQVASL	2339.83
450	BoLA-DRB3_01101	RCPGELANLASWAVN	2343
1386	BoLA-DRB3_02601	ASAPDLTPGAVAGVW	2348.91
910	BoLA-DRB3_01601	VWNASLGGQSCKIAT	2349.91
576	BoLA-DRB3_01201	LTPGAVAGVWNASLG	2357.57
562	BoLA-DRB3_01201	GTQVASLPPASAPDL	2366.16
623	BoLA-DRB3_01201	SWAVNGKQLVLYDAN	2369.67
1116	BoLA-DRB3_01801	NGKQLVLYDANGGTV	2374.7
765	BoLA-DRB3_01501	KYGQGYRAGPLRCPG	2375.85
763	BoLA-DRB3_01501	QTKYGQGYRAGPLRC	2391.61
338	BoLA-DRB3_01101	AAAGIVLAGCQSSRL	2393.74
39	BoLA-DRB3_00101	APVNAVPAGTVQKGN	2394.33	<= WB
632	BoLA-DRB3_01201	VLYDANGGTVASLYS	2410.92
1245	BoLA-DRB3_02002	SCKIATPQTKYGQGY	2415.93
1131	BoLA-DRB3_01801	ASLYSSGQGRFDGQT	2419.93
198	BoLA-DRB3_01001	PPPPAPVNAVPAGTV	2424.76
203	BoLA-DRB3_01001	PVNAVPAGTVQKGNL	2426.52
1451	BoLA-DRB3_02601	ANGGTVASLYSSGQG	2427.22
505	BoLA-DRB3_01201	IVLAGCQSSRLGNLD	2438.91
757	BoLA-DRB3_01501	CKIATPQTKYGQGYR	2441.08
464	BoLA-DRB3_01101	NGKQLVLYDANGGTV	2450.92
126	BoLA-DRB3_00101	PGELANLASWAVNGK	2464.62
1397	BoLA-DRB3_02601	AGVWNASLGGQSCKI	2467.34
285	BoLA-DRB3_01001	PLRCPGELANLASWA	2468.62
904	BoLA-DRB3_01601	PGAVAGVWNASLGGQ	2478.28
1326	BoLA-DRB3_02601	QSSRLGNLDNVSPPP	2505.22
1165	BoLA-DRB3_02002	SRLGNLDNVSPPPPP	2535.73
416	BoLA-DRB3_01101	GAVAGVWNASLGGQS	2536.28
1449	BoLA-DRB3_02601	YDANGGTVASLYSSG	2536.39
1417	BoLA-DRB3_02601	KYGQGYRAGPLRCPG	2558.88
227	BoLA-DRB3_01001	PSTDMSAQSGTQVAS	2560.35
1450	BoLA-DRB3_02601	DANGGTVASLYSSGQ	2564.53
1452	BoLA-DRB3_02601	NGGTVASLYSSGQGR	2565.09
1415	BoLA-DRB3_02601	QTKYGQGYRAGPLRC	2565.12
38	BoLA-DRB3_00101	PAPVNAVPAGTVQKG	2565.15
728	BoLA-DRB3_01501	VASLPPASAPDLTPG	2566.98
1372	BoLA-DRB3_02601	MSAQSGTQVASLPPA	2568.7
11	BoLA-DRB3_00101	LAAAGIVLAGCQSSR	2573.85
1458	BoLA-DRB3_02601	SLYSSGQGRFDGQTT	2585.52
475	BoLA-DRB3_01101	GGTVASLYSSGQGRF	2605.96
451	BoLA-DRB3_01101	CPGELANLASWAVNG	2611.98
1327	BoLA-DRB3_02601	SSRLGNLDNVSPPPP	2613.81
1062	BoLA-DRB3_01801	APDLTPGAVAGVWNA	2614.91
281	BoLA-DRB3_01001	YRAGPLRCPGELANL	2627.05
1404	BoLA-DRB3_02601	LGGQSCKIATPQTKY	2628.33
575	BoLA-DRB3_01201	DLTPGAVAGVWNASL	2629.55
247	BoLA-DRB3_01001	APDLTPGAVAGVWNA	2638.19
99	BoLA-DRB3_00101	SLGGQSCKIATPQTK	2638.33
998	BoLA-DRB3_01801	GCQSSRLGNLDNVSP	2640.9
183	BoLA-DRB3_01001	GCQSSRLGNLDNVSP	2645.68
561	BoLA-DRB3_01201	SGTQVASLPPASAPD	2647.65
560	BoLA-DRB3_01201	QSGTQVASLPPASAP	2657.73
639	BoLA-DRB3_01201	GTVASLYSSGQGRFD	2658.56
1426	BoLA-DRB3_02601	PLRCPGELANLASWA	2727.2
1115	BoLA-DRB3_01801	VNGKQLVLYDANGGT	2728.35
1385	BoLA-DRB3_02601	PASAPDLTPGAVAGV	2736.31
929	BoLA-DRB3_01601	YGQGYRAGPLRCPGE	2738.41
814	BoLA-DRB3_01501	RFDGQTTGGQAVTLS	2755.11
968	BoLA-DRB3_01601	ASLYSSGQGRFDGQT	2755.65
284	BoLA-DRB3_01001	GPLRCPGELANLASW	2757.65
832	BoLA-DRB3_01601	VLAGCQSSRLGNLDN	2759.59
1405	BoLA-DRB3_02601	GGQSCKIATPQTKYG	2760.6
888	BoLA-DRB3_01601	GTQVASLPPASAPDL	2773
6	BoLA-DRB3_00101	ASLLSLAAAGIVLAG	2775.52
1406	BoLA-DRB3_02601	GQSCKIATPQTKYGQ	2794.44
553	BoLA-DRB3_01201	PSTDMSAQSGTQVAS	2824.2
259	BoLA-DRB3_01001	WNASLGGQSCKIATP	2824.63
476	BoLA-DRB3_01101	GTVASLYSSGQGRFD	2831.97
150	BoLA-DRB3_00101	GTVASLYSSGQGRFD	2840.96
555	BoLA-DRB3_01201	TDMSAQSGTQVASLP	2841.12
1042	BoLA-DRB3_01801	PSTDMSAQSGTQVAS	2844.69
761	BoLA-DRB3_01501	TPQTKYGQGYRAGPL	2844.75
1360	BoLA-DRB3_02601	SPTQFPNAPSTDMSA	2860.67
1205	BoLA-DRB3_02002	PSTDMSAQSGTQVAS	2875.23
1047	BoLA-DRB3_01801	SAQSGTQVASLPPAS	2875.91
226	BoLA-DRB3_01001	APSTDMSAQSGTQVA	2883.8
248	BoLA-DRB3_01001	PDLTPGAVAGVWNAS	2900.35
230	BoLA-DRB3_01001	DMSAQSGTQVASLPP	2900.88
580	BoLA-DRB3_01201	AVAGVWNASLGGQSC	2902.2
749	BoLA-DRB3_01501	NASLGGQSCKIATPQ	2910.63
339	BoLA-DRB3_01101	AAGIVLAGCQSSRLG	2917.69
640	BoLA-DRB3_01201	TVASLYSSGQGRFDG	2918.23
638	BoLA-DRB3_01201	GGTVASLYSSGQGRF	2919.33
694	BoLA-DRB3_01501	NAVPAGTVQKGNLDS	2933.8
182	BoLA-DRB3_01001	AGCQSSRLGNLDNVS	2934.06
1413	BoLA-DRB3_02601	TPQTKYGQGYRAGPL	2934.79
930	BoLA-DRB3_01601	GQGYRAGPLRCPGEL	2936.66
41	BoLA-DRB3_00101	VNAVPAGTVQKGNLD	2939.21
1398	BoLA-DRB3_02601	GVWNASLGGQSCKIA	2939.87
93	BoLA-DRB3_00101	AGVWNASLGGQSCKI	2945.51
268	BoLA-DRB3_01001	CKIATPQTKYGQGYR	2953.71
465	BoLA-DRB3_01101	GKQLVLYDANGGTVA	2967.52
151	BoLA-DRB3_00101	TVASLYSSGQGRFDG	2969.64
262	BoLA-DRB3_01001	SLGGQSCKIATPQTK	2973.49
903	BoLA-DRB3_01601	TPGAVAGVWNASLGG	2975.07
1049	BoLA-DRB3_01801	QSGTQVASLPPASAP	2982.1
1051	BoLA-DRB3_01801	GTQVASLPPASAPDL	2986.26
925	BoLA-DRB3_01601	PQTKYGQGYRAGPLR	3001.13
1345	BoLA-DRB3_02601	VNAVPAGTVQKGNLD	3001.55
341	BoLA-DRB3_01101	GIVLAGCQSSRLGNL	3002.69
1070	BoLA-DRB3_01801	VAGVWNASLGGQSCK	3018.75
813	BoLA-DRB3_01501	GRFDGQTTGGQAVTL	3022.05
1209	BoLA-DRB3_02002	MSAQSGTQVASLPPA	3024.8
152	BoLA-DRB3_00101	VASLYSSGQGRFDGQ	3028.01
563	BoLA-DRB3_01201	TQVASLPPASAPDLT	3041.96
135	BoLA-DRB3_00101	WAVNGKQLVLYDANG	3046.18
1121	BoLA-DRB3_01801	VLYDANGGTVASLYS	3053.11
417	BoLA-DRB3_01101	AVAGVWNASLGGQSC	3054.07
1425	BoLA-DRB3_02601	GPLRCPGELANLASW	3060.85
4	BoLA-DRB3_00101	SKASLLSLAAAGIVL	3072.43
149	BoLA-DRB3_00101	GGTVASLYSSGQGRF	3083.25
1061	BoLA-DRB3_01801	SAPDLTPGAVAGVWN	3086.22
401	BoLA-DRB3_01101	QVASLPPASAPDLTP	3122.33
926	BoLA-DRB3_01601	QTKYGQGYRAGPLRC	3133.29
695	BoLA-DRB3_01501	AVPAGTVQKGNLDSP	3138.11
105	BoLA-DRB3_00101	CKIATPQTKYGQGYR	3151.76
184	BoLA-DRB3_01001	CQSSRLGNLDNVSPP	3161.21
750	BoLA-DRB3_01501	ASLGGQSCKIATPQT	3164.53
1358	BoLA-DRB3_02601	LDSPTQFPNAPSTDM	3168.44
1207	BoLA-DRB3_02002	TDMSAQSGTQVASLP	3171.35
766	BoLA-DRB3_01501	YGQGYRAGPLRCPGE	3184.46
318	BoLA-DRB3_01001	LYSSGQGRFDGQTTG	3192.6
1323	BoLA-DRB3_02601	AGCQSSRLGNLDNVS	3193.77
1210	BoLA-DRB3_02002	SAQSGTQVASLPPAS	3194.08
758	BoLA-DRB3_01501	KIATPQTKYGQGYRA	3197.16
1361	BoLA-DRB3_02601	PTQFPNAPSTDMSAQ	3204.81
238	BoLA-DRB3_01001	QVASLPPASAPDLTP	3208.53
204	BoLA-DRB3_01001	VNAVPAGTVQKGNLD	3223
641	BoLA-DRB3_01201	VASLYSSGQGRFDGQ	3232.64
902	BoLA-DRB3_01601	LTPGAVAGVWNASLG	3250.84
1060	BoLA-DRB3_01801	ASAPDLTPGAVAGVW	3255.98
1328	BoLA-DRB3_02601	SRLGNLDNVSPPPPP	3257.68
1359	BoLA-DRB3_02601	DSPTQFPNAPSTDMS	3260.21
1063	BoLA-DRB3_01801	PDLTPGAVAGVWNAS	3265.79
886	BoLA-DRB3_01601	QSGTQVASLPPASAP	3270.53
94	BoLA-DRB3_00101	GVWNASLGGQSCKIA	3298.89
917	BoLA-DRB3_01601	GQSCKIATPQTKYGQ	3304.11
887	BoLA-DRB3_01601	SGTQVASLPPASAPD	3304.57
1041	BoLA-DRB3_01801	APSTDMSAQSGTQVA	3307.15
246	BoLA-DRB3_01001	SAPDLTPGAVAGVWN	3308.69
1052	BoLA-DRB3_01801	TQVASLPPASAPDLT	3316.57
1166	BoLA-DRB3_02002	RLGNLDNVSPPPPPA	3328.86
7	BoLA-DRB3_00101	SLLSLAAAGIVLAGC	3337.7
92	BoLA-DRB3_00101	VAGVWNASLGGQSCK	3338.89
1247	BoLA-DRB3_02002	KIATPQTKYGQGYRA	3360.6
231	BoLA-DRB3_01001	MSAQSGTQVASLPPA	3365.81
37	BoLA-DRB3_00101	PPAPVNAVPAGTVQK	3373.14
340	BoLA-DRB3_01101	AGIVLAGCQSSRLGN	3374.34
1366	BoLA-DRB3_02601	NAPSTDMSAQSGTQV	3384.47
1407	BoLA-DRB3_02601	QSCKIATPQTKYGQG	3406.1
18	BoLA-DRB3_00101	LAGCQSSRLGNLDNV	3449.5
526	BoLA-DRB3_01201	PPAPVNAVPAGTVQK	3451.81
772	BoLA-DRB3_01501	AGPLRCPGELANLAS	3471.81
771	BoLA-DRB3_01501	RAGPLRCPGELANLA	3472.75
1246	BoLA-DRB3_02002	CKIATPQTKYGQGYR	3476.51
9	BoLA-DRB3_00101	LSLAAAGIVLAGCQS	3479.56
8	BoLA-DRB3_00101	LLSLAAAGIVLAGCQ	3482.69
477	BoLA-DRB3_01101	TVASLYSSGQGRFDG	3488.34
931	BoLA-DRB3_01601	QGYRAGPLRCPGELA	3490.34
559	BoLA-DRB3_01201	AQSGTQVASLPPASA	3492.27
245	BoLA-DRB3_01001	ASAPDLTPGAVAGVW	3492.42
1160	BoLA-DRB3_02002	AGCQSSRLGNLDNVS	3499.42
10	BoLA-DRB3_00101	SLAAAGIVLAGCQSS	3505.52
552	BoLA-DRB3_01201	APSTDMSAQSGTQVA	3513.8
1296	BoLA-DRB3_02002	LYSSGQGRFDGQTTG	3522.21
889	BoLA-DRB3_01601	TQVASLPPASAPDLT	3523.28
1249	BoLA-DRB3_02002	ATPQTKYGQGYRAGP	3523.58
959	BoLA-DRB3_01601	LYDANGGTVASLYSS	3525.91
1204	BoLA-DRB3_02002	APSTDMSAQSGTQVA	3554.22
1226	BoLA-DRB3_02002	PDLTPGAVAGVWNAS	3566.66
95	BoLA-DRB3_00101	VWNASLGGQSCKIAT	3575.2
1424	BoLA-DRB3_02601	AGPLRCPGELANLAS	3592.18
412	BoLA-DRB3_01101	DLTPGAVAGVWNASL	3595.14
1380	BoLA-DRB3_02601	VASLPPASAPDLTPG	3608.5
770	BoLA-DRB3_01501	YRAGPLRCPGELANL	3614.99
1373	BoLA-DRB3_02601	SAQSGTQVASLPPAS	3633.22
472	BoLA-DRB3_01101	DANGGTVASLYSSGQ	3644.33
1050	BoLA-DRB3_01801	SGTQVASLPPASAPD	3645.31
269	BoLA-DRB3_01001	KIATPQTKYGQGYRA	3650.32
413	BoLA-DRB3_01101	LTPGAVAGVWNASLG	3674.69
1195	BoLA-DRB3_02002	LDSPTQFPNAPSTDM	3681.14
1122	BoLA-DRB3_01801	LYDANGGTVASLYSS	3691.27
1399	BoLA-DRB3_02601	VWNASLGGQSCKIAT	3719.05
1423	BoLA-DRB3_02601	RAGPLRCPGELANLA	3719.54
473	BoLA-DRB3_01101	ANGGTVASLYSSGQG	3720.91
1248	BoLA-DRB3_02002	IATPQTKYGQGYRAG	3756.95
918	BoLA-DRB3_01601	QSCKIATPQTKYGQG	3764.07
916	BoLA-DRB3_01601	GGQSCKIATPQTKYG	3767.86
624	BoLA-DRB3_01201	WAVNGKQLVLYDANG	3768.84
633	BoLA-DRB3_01201	LYDANGGTVASLYSS	3772.39
527	BoLA-DRB3_01201	PAPVNAVPAGTVQKG	3776.47
1225	BoLA-DRB3_02002	APDLTPGAVAGVWNA	3778.84
283	BoLA-DRB3_01001	AGPLRCPGELANLAS	3782.52
1019	BoLA-DRB3_01801	VNAVPAGTVQKGNLD	3793.75
1208	BoLA-DRB3_02002	DMSAQSGTQVASLPP	3797.29
1192	BoLA-DRB3_02002	KGNLDSPTQFPNAPS	3802.22
1238	BoLA-DRB3_02002	NASLGGQSCKIATPQ	3802.63
415	BoLA-DRB3_01101	PGAVAGVWNASLGGQ	3809.18
1239	BoLA-DRB3_02002	ASLGGQSCKIATPQT	3812.6
474	BoLA-DRB3_01101	NGGTVASLYSSGQGR	3823.84
880	BoLA-DRB3_01601	STDMSAQSGTQVASL	3850.03
1418	BoLA-DRB3_02601	YGQGYRAGPLRCPGE	3852.16
342	BoLA-DRB3_01101	IVLAGCQSSRLGNLD	3854.91
1362	BoLA-DRB3_02601	TQFPNAPSTDMSAQS	3861.97
1408	BoLA-DRB3_02601	SCKIATPQTKYGQGY	3863.39
282	BoLA-DRB3_01001	RAGPLRCPGELANLA	3866.02
1301	BoLA-DRB3_02002	QGRFDGQTTGGQAVT	3867.28
466	BoLA-DRB3_01101	KQLVLYDANGGTVAS	3873.56
418	BoLA-DRB3_01101	VAGVWNASLGGQSCK	3879.18
1197	BoLA-DRB3_02002	SPTQFPNAPSTDMSA	3901.27
696	BoLA-DRB3_01501	VPAGTVQKGNLDSPT	3906.93
1422	BoLA-DRB3_02601	YRAGPLRCPGELANL	3933.53
414	BoLA-DRB3_01101	TPGAVAGVWNASLGG	4015.75
915	BoLA-DRB3_01601	LGGQSCKIATPQTKY	4022.32
768	BoLA-DRB3_01501	QGYRAGPLRCPGELA	4029.81
91	BoLA-DRB3_00101	AVAGVWNASLGGQSC	4036.01
1196	BoLA-DRB3_02002	DSPTQFPNAPSTDMS	4056.37
1132	BoLA-DRB3_01801	SLYSSGQGRFDGQTT	4061.81
261	BoLA-DRB3_01001	ASLGGQSCKIATPQT	4074.22
581	BoLA-DRB3_01201	VAGVWNASLGGQSCK	4097.17
1193	BoLA-DRB3_02002	GNLDSPTQFPNAPST	4129.79
478	BoLA-DRB3_01101	VASLYSSGQGRFDGQ	4130.55
260	BoLA-DRB3_01001	NASLGGQSCKIATPQ	4131.18
225	BoLA-DRB3_01001	NAPSTDMSAQSGTQV	4142.59
90	BoLA-DRB3_00101	GAVAGVWNASLGGQS	4143.71
1300	BoLA-DRB3_02002	GQGRFDGQTTGGQAV	4163.03
767	BoLA-DRB3_01501	GQGYRAGPLRCPGEL	4174.9
932	BoLA-DRB3_01601	GYRAGPLRCPGELAN	4182.85
556	BoLA-DRB3_01201	DMSAQSGTQVASLPP	4189.33
528	BoLA-DRB3_01201	APVNAVPAGTVQKGN	4210.46
769	BoLA-DRB3_01501	GYRAGPLRCPGELAN	4211.1
506	BoLA-DRB3_01201	VLAGCQSSRLGNLDN	4215.57
1329	BoLA-DRB3_02601	RLGNLDNVSPPPPPA	4250.14
525	BoLA-DRB3_01201	PPPAPVNAVPAGTVQ	4261.52
698	BoLA-DRB3_01501	AGTVQKGNLDSPTQF	4281.16
1053	BoLA-DRB3_01801	QVASLPPASAPDLTP	4337.67
244	BoLA-DRB3_01001	PASAPDLTPGAVAGV	4377.94
363	BoLA-DRB3_01101	PPAPVNAVPAGTVQK	4386.38
924	BoLA-DRB3_01601	TPQTKYGQGYRAGPL	4405.83
1059	BoLA-DRB3_01801	PASAPDLTPGAVAGV	4409.36
153	BoLA-DRB3_00101	ASLYSSGQGRFDGQT	4420.01
271	BoLA-DRB3_01001	ATPQTKYGQGYRAGP	4453.42
885	BoLA-DRB3_01601	AQSGTQVASLPPASA	4472.5
1123	BoLA-DRB3_01801	YDANGGTVASLYSSG	4475.11
1124	BoLA-DRB3_01801	DANGGTVASLYSSGQ	4477.14
699	BoLA-DRB3_01501	GTVQKGNLDSPTQFP	4496.9
963	BoLA-DRB3_01601	NGGTVASLYSSGQGR	4502.26
1194	BoLA-DRB3_02002	NLDSPTQFPNAPSTD	4540.66
969	BoLA-DRB3_01601	SLYSSGQGRFDGQTT	4541.01
675	BoLA-DRB3_01501	SSRLGNLDNVSPPPP	4564.11
564	BoLA-DRB3_01201	QVASLPPASAPDLTP	4576.02
1302	BoLA-DRB3_02002	GRFDGQTTGGQAVTL	4585.14
700	BoLA-DRB3_01501	TVQKGNLDSPTQFPN	4597.66
674	BoLA-DRB3_01501	QSSRLGNLDNVSPPP	4627.45
185	BoLA-DRB3_01001	QSSRLGNLDNVSPPP	4632.52
1355	BoLA-DRB3_02601	KGNLDSPTQFPNAPS	4639.94
642	BoLA-DRB3_01201	ASLYSSGQGRFDGQT	4675.92
901	BoLA-DRB3_01601	DLTPGAVAGVWNASL	4688.29
701	BoLA-DRB3_01501	VQKGNLDSPTQFPNA	4709.13
933	BoLA-DRB3_01601	YRAGPLRCPGELANL	4738.05
1071	BoLA-DRB3_01801	AGVWNASLGGQSCKI	4758.19
1203	BoLA-DRB3_02002	NAPSTDMSAQSGTQV	4775.47
112	BoLA-DRB3_00101	TKYGQGYRAGPLRCP	4782.92
1466	BoLA-DRB3_02601	RFDGQTTGGQAVTLS	4783.38
919	BoLA-DRB3_01601	SCKIATPQTKYGQGY	4789.08
833	BoLA-DRB3_01601	LAGCQSSRLGNLDNV	4796.08
881	BoLA-DRB3_01601	TDMSAQSGTQVASLP	4831.19
343	BoLA-DRB3_01101	VLAGCQSSRLGNLDN	4838.46
1421	BoLA-DRB3_02601	GYRAGPLRCPGELAN	4840.6
1198	BoLA-DRB3_02002	PTQFPNAPSTDMSAQ	4849.25
186	BoLA-DRB3_01001	SSRLGNLDNVSPPPP	4849.41
467	BoLA-DRB3_01101	QLVLYDANGGTVASL	4871.71
1187	BoLA-DRB3_02002	AGTVQKGNLDSPTQF	4878.78
1040	BoLA-DRB3_01801	NAPSTDMSAQSGTQV	4885.38
1353	BoLA-DRB3_02601	VQKGNLDSPTQFPNA	4885.43
511	BoLA-DRB3_01201	QSSRLGNLDNVSPPP	4894.9
512	BoLA-DRB3_01201	SSRLGNLDNVSPPPP	4901.84
232	BoLA-DRB3_01001	SAQSGTQVASLPPAS	4921.72
524	BoLA-DRB3_01201	PPPPAPVNAVPAGTV	4926.89
1400	BoLA-DRB3_02601	WNASLGGQSCKIATP	4948.53
1356	BoLA-DRB3_02601	GNLDSPTQFPNAPST	4951.63
582	BoLA-DRB3_01201	AGVWNASLGGQSCKI	4955.6
111	BoLA-DRB3_00101	QTKYGQGYRAGPLRC	4966.87
852	BoLA-DRB3_01601	PPAPVNAVPAGTVQK	4976.55
510	BoLA-DRB3_01201	CQSSRLGNLDNVSPP	4979.25
879	BoLA-DRB3_01601	PSTDMSAQSGTQVAS	4980.97
1420	BoLA-DRB3_02601	QGYRAGPLRCPGELA	4986.58
1465	BoLA-DRB3_02601	GRFDGQTTGGQAVTL	4987.55
1078	BoLA-DRB3_01801	LGGQSCKIATPQTKY	5018.9
1351	BoLA-DRB3_02601	GTVQKGNLDSPTQFP	5029.11
1352	BoLA-DRB3_02601	TVQKGNLDSPTQFPN	5030.2
364	BoLA-DRB3_01101	PAPVNAVPAGTVQKG	5048.91
853	BoLA-DRB3_01601	PAPVNAVPAGTVQKG	5066.36
1459	BoLA-DRB3_02601	LYSSGQGRFDGQTTG	5071.85
1467	BoLA-DRB3_02601	FDGQTTGGQAVTLSR	5072.17
1100	BoLA-DRB3_01801	PLRCPGELANLASWA	5073.88
1363	BoLA-DRB3_02601	QFPNAPSTDMSAQSG	5074.15
346	BoLA-DRB3_01101	GCQSSRLGNLDNVSP	5074.98
1224	BoLA-DRB3_02002	SAPDLTPGAVAGVWN	5076.73
347	BoLA-DRB3_01101	CQSSRLGNLDNVSPP	5082.72
110	BoLA-DRB3_00101	PQTKYGQGYRAGPLR	5103.11
1409	BoLA-DRB3_02601	CKIATPQTKYGQGYR	5110.79
270	BoLA-DRB3_01001	IATPQTKYGQGYRAG	5112.84
1419	BoLA-DRB3_02601	GQGYRAGPLRCPGEL	5123.8
239	BoLA-DRB3_01001	VASLPPASAPDLTPG	5133.57
529	BoLA-DRB3_01201	PVNAVPAGTVQKGNL	5143.58
1125	BoLA-DRB3_01801	ANGGTVASLYSSGQG	5192.62
362	BoLA-DRB3_01101	PPPAPVNAVPAGTVQ	5195.88
1189	BoLA-DRB3_02002	TVQKGNLDSPTQFPN	5207.64
1090	BoLA-DRB3_01801	TKYGQGYRAGPLRCP	5209.05
1299	BoLA-DRB3_02002	SGQGRFDGQTTGGQA	5226.27
697	BoLA-DRB3_01501	PAGTVQKGNLDSPTQ	5232.89
402	BoLA-DRB3_01101	VASLPPASAPDLTPG	5237.76
676	BoLA-DRB3_01501	SRLGNLDNVSPPPPP	5243.94
1223	BoLA-DRB3_02002	ASAPDLTPGAVAGVW	5253.93
468	BoLA-DRB3_01101	LVLYDANGGTVASLY	5255.64
890	BoLA-DRB3_01601	QVASLPPASAPDLTP	5273.76
911	BoLA-DRB3_01601	WNASLGGQSCKIATP	5283.92
1190	BoLA-DRB3_02002	VQKGNLDSPTQFPNA	5302.77
113	BoLA-DRB3_00101	KYGQGYRAGPLRCPG	5303.97
73	BoLA-DRB3_00101	GTQVASLPPASAPDL	5315.29
1088	BoLA-DRB3_01801	PQTKYGQGYRAGPLR	5348.11
1188	BoLA-DRB3_02002	GTVQKGNLDSPTQFP	5351.29
509	BoLA-DRB3_01201	GCQSSRLGNLDNVSP	5383.82
573	BoLA-DRB3_01201	APDLTPGAVAGVWNA	5391.05
854	BoLA-DRB3_01601	APVNAVPAGTVQKGN	5393.85
324	BoLA-DRB3_01001	GRFDGQTTGGQAVTL	5420.41
42	BoLA-DRB3_00101	NAVPAGTVQKGNLDS	5448.04
205	BoLA-DRB3_01001	NAVPAGTVQKGNLDS	5449.93
1303	BoLA-DRB3_02002	RFDGQTTGGQAVTLS	5454.29
611	BoLA-DRB3_01201	PLRCPGELANLASWA	5487.2
219	BoLA-DRB3_01001	SPTQFPNAPSTDMSA	5495.23
709	BoLA-DRB3_01501	PTQFPNAPSTDMSAQ	5496.11
1080	BoLA-DRB3_01801	GQSCKIATPQTKYGQ	5527.37
187	BoLA-DRB3_01001	SRLGNLDNVSPPPPP	5531.73
365	BoLA-DRB3_01101	APVNAVPAGTVQKGN	5536.94
71	BoLA-DRB3_00101	QSGTQVASLPPASAP	5548.16
999	BoLA-DRB3_01801	CQSSRLGNLDNVSPP	5552.24
326	BoLA-DRB3_01001	FDGQTTGGQAVTLSR	5558.67
1079	BoLA-DRB3_01801	GGQSCKIATPQTKYG	5564.39
934	BoLA-DRB3_01601	RAGPLRCPGELANLA	5576.32
348	BoLA-DRB3_01101	QSSRLGNLDNVSPPP	5579.52
325	BoLA-DRB3_01001	RFDGQTTGGQAVTLS	5588.04
962	BoLA-DRB3_01601	ANGGTVASLYSSGQG	5591.97
419	BoLA-DRB3_01101	AGVWNASLGGQSCKI	5600.63
1072	BoLA-DRB3_01801	GVWNASLGGQSCKIA	5601.66
1167	BoLA-DRB3_02002	LGNLDNVSPPPPPAP	5601.9
344	BoLA-DRB3_01101	LAGCQSSRLGNLDNV	5606.93
551	BoLA-DRB3_01201	NAPSTDMSAQSGTQV	5608.63
1350	BoLA-DRB3_02601	AGTVQKGNLDSPTQF	5619.02
220	BoLA-DRB3_01001	PTQFPNAPSTDMSAQ	5620.84
1403	BoLA-DRB3_02601	SLGGQSCKIATPQTK	5639.55
951	BoLA-DRB3_01601	AVNGKQLVLYDANGG	5695.41
438	BoLA-DRB3_01101	TKYGQGYRAGPLRCP	5734.55
812	BoLA-DRB3_01501	QGRFDGQTTGGQAVT	5782.21
708	BoLA-DRB3_01501	SPTQFPNAPSTDMSA	5784.78
583	BoLA-DRB3_01201	GVWNASLGGQSCKIA	5790.29
1183	BoLA-DRB3_02002	NAVPAGTVQKGNLDS	5792.23
601	BoLA-DRB3_01201	TKYGQGYRAGPLRCP	5795.62
361	BoLA-DRB3_01101	PPPPAPVNAVPAGTV	5827.62
710	BoLA-DRB3_01501	TQFPNAPSTDMSAQS	5833.05
855	BoLA-DRB3_01601	PVNAVPAGTVQKGNL	5837.72
395	BoLA-DRB3_01101	SAQSGTQVASLPPAS	5838.6
72	BoLA-DRB3_00101	SGTQVASLPPASAPD	5855.88
574	BoLA-DRB3_01201	PDLTPGAVAGVWNAS	5863.48
677	BoLA-DRB3_01501	RLGNLDNVSPPPPPA	5867.16
444	BoLA-DRB3_01101	YRAGPLRCPGELANL	5881.72
1304	BoLA-DRB3_02002	FDGQTTGGQAVTLSR	5890.51
1089	BoLA-DRB3_01801	QTKYGQGYRAGPLRC	5945.06
323	BoLA-DRB3_01001	QGRFDGQTTGGQAVT	5952.79
513	BoLA-DRB3_01201	SRLGNLDNVSPPPPP	5960.33
96	BoLA-DRB3_00101	WNASLGGQSCKIATP	5977.24
445	BoLA-DRB3_01101	RAGPLRCPGELANLA	6024.51
935	BoLA-DRB3_01601	AGPLRCPGELANLAS	6031.23
206	BoLA-DRB3_01001	AVPAGTVQKGNLDSP	6039.26
759	BoLA-DRB3_01501	IATPQTKYGQGYRAG	6045.28
446	BoLA-DRB3_01101	AGPLRCPGELANLAS	6055.42
1186	BoLA-DRB3_02002	PAGTVQKGNLDSPTQ	6057.39
1126	BoLA-DRB3_01801	NGGTVASLYSSGQGR	6057.91
366	BoLA-DRB3_01101	PVNAVPAGTVQKGNL	6062.44
420	BoLA-DRB3_01101	GVWNASLGGQSCKIA	6080.63
394	BoLA-DRB3_01101	MSAQSGTQVASLPPA	6085.24
975	BoLA-DRB3_01601	QGRFDGQTTGGQAVT	6093.68
1464	BoLA-DRB3_02601	QGRFDGQTTGGQAVT	6121.76
557	BoLA-DRB3_01201	MSAQSGTQVASLPPA	6123.42
1191	BoLA-DRB3_02002	QKGNLDSPTQFPNAP	6132.17
878	BoLA-DRB3_01601	APSTDMSAQSGTQVA	6148.45
349	BoLA-DRB3_01101	SSRLGNLDNVSPPPP	6154.17
322	BoLA-DRB3_01001	GQGRFDGQTTGGQAV	6157.83
1222	BoLA-DRB3_02002	PASAPDLTPGAVAGV	6159.83
589	BoLA-DRB3_01201	LGGQSCKIATPQTKY	6165.5
1087	BoLA-DRB3_01801	TPQTKYGQGYRAGPL	6169.64
1357	BoLA-DRB3_02601	NLDSPTQFPNAPSTD	6177.52
1354	BoLA-DRB3_02601	QKGNLDSPTQFPNAP	6198.34
936	BoLA-DRB3_01601	GPLRCPGELANLASW	6259.74
1091	BoLA-DRB3_01801	KYGQGYRAGPLRCPG	6278.73
572	BoLA-DRB3_01201	SAPDLTPGAVAGVWN	6279.89
702	BoLA-DRB3_01501	QKGNLDSPTQFPNAP	6286.62
937	BoLA-DRB3_01601	PLRCPGELANLASWA	6294.85
1402	BoLA-DRB3_02601	ASLGGQSCKIATPQT	6298.67
591	BoLA-DRB3_01201	GQSCKIATPQTKYGQ	6299.83
471	BoLA-DRB3_01101	YDANGGTVASLYSSG	6303.44
188	BoLA-DRB3_01001	RLGNLDNVSPPPPPA	6312.65
421	BoLA-DRB3_01101	VWNASLGGQSCKIAT	6316.48
590	BoLA-DRB3_01201	GGQSCKIATPQTKYG	6317.1
1463	BoLA-DRB3_02601	GQGRFDGQTTGGQAV	6326.81
447	BoLA-DRB3_01101	GPLRCPGELANLASW	6327.43
960	BoLA-DRB3_01601	YDANGGTVASLYSSG	6327.63
470	BoLA-DRB3_01101	LYDANGGTVASLYSS	6333.86
1054	BoLA-DRB3_01801	VASLPPASAPDLTPG	6337.77
217	BoLA-DRB3_01001	LDSPTQFPNAPSTDM	6405.54
74	BoLA-DRB3_00101	TQVASLPPASAPDLT	6421.01
479	BoLA-DRB3_01101	ASLYSSGQGRFDGQT	6428.03
1410	BoLA-DRB3_02601	KIATPQTKYGQGYRA	6445.31
703	BoLA-DRB3_01501	KGNLDSPTQFPNAPS	6449
114	BoLA-DRB3_00101	YGQGYRAGPLRCPGE	6468.36
686	BoLA-DRB3_01501	PPPPPAPVNAVPAGT	6481.11
70	BoLA-DRB3_00101	AQSGTQVASLPPASA	6485.6
443	BoLA-DRB3_01101	GYRAGPLRCPGELAN	6490.79
209	BoLA-DRB3_01001	AGTVQKGNLDSPTQF	6491.71
1141	BoLA-DRB3_01801	FDGQTTGGQAVTLSR	6502.32
218	BoLA-DRB3_01001	DSPTQFPNAPSTDMS	6506.69
139	BoLA-DRB3_00101	GKQLVLYDANGGTVA	6525.15
124	BoLA-DRB3_00101	RCPGELANLASWAVN	6529.82
148	BoLA-DRB3_00101	NGGTVASLYSSGQGR	6531.94
426	BoLA-DRB3_01101	LGGQSCKIATPQTKY	6541.27
448	BoLA-DRB3_01101	PLRCPGELANLASWA	6544.32
602	BoLA-DRB3_01201	KYGQGYRAGPLRCPG	6544.88
643	BoLA-DRB3_01201	SLYSSGQGRFDGQTT	6545.03
1073	BoLA-DRB3_01801	VWNASLGGQSCKIAT	6561.62
571	BoLA-DRB3_01201	ASAPDLTPGAVAGVW	6565.45
140	BoLA-DRB3_00101	KQLVLYDANGGTVAS	6569.01
1140	BoLA-DRB3_01801	RFDGQTTGGQAVTLS	6585.66
154	BoLA-DRB3_00101	SLYSSGQGRFDGQTT	6598.92
729	BoLA-DRB3_01501	ASLPPASAPDLTPGA	6615.8
637	BoLA-DRB3_01201	NGGTVASLYSSGQGR	6625.32
1099	BoLA-DRB3_01801	GPLRCPGELANLASW	6640.97
1401	BoLA-DRB3_02601	NASLGGQSCKIATPQ	6646.43
530	BoLA-DRB3_01201	VNAVPAGTVQKGNLD	6659.82
109	BoLA-DRB3_00101	TPQTKYGQGYRAGPL	6677.07
634	BoLA-DRB3_01201	YDANGGTVASLYSSG	6706.24
439	BoLA-DRB3_01101	KYGQGYRAGPLRCPG	6711.61
214	BoLA-DRB3_01001	KGNLDSPTQFPNAPS	6718.73
1298	BoLA-DRB3_02002	SSGQGRFDGQTTGGQ	6728.05
221	BoLA-DRB3_01001	TQFPNAPSTDMSAQS	6768.49
599	BoLA-DRB3_01201	PQTKYGQGYRAGPLR	6768.86
1081	BoLA-DRB3_01801	QSCKIATPQTKYGQG	6769.81
125	BoLA-DRB3_00101	CPGELANLASWAVNG	6776.12
507	BoLA-DRB3_01201	LAGCQSSRLGNLDNV	6813.68
345	BoLA-DRB3_01101	AGCQSSRLGNLDNVS	6818.99
1184	BoLA-DRB3_02002	AVPAGTVQKGNLDSP	6829.11
600	BoLA-DRB3_01201	QTKYGQGYRAGPLRC	6833.62
882	BoLA-DRB3_01601	DMSAQSGTQVASLPP	6844.05
760	BoLA-DRB3_01501	ATPQTKYGQGYRAGP	6850.94
1077	BoLA-DRB3_01801	SLGGQSCKIATPQTK	6875.75
610	BoLA-DRB3_01201	GPLRCPGELANLASW	6886.69
428	BoLA-DRB3_01101	GQSCKIATPQTKYGQ	6890.27
811	BoLA-DRB3_01501	GQGRFDGQTTGGQAV	6895.19
635	BoLA-DRB3_01201	DANGGTVASLYSSGQ	6896.76
1139	BoLA-DRB3_01801	GRFDGQTTGGQAVTL	6928.7
141	BoLA-DRB3_00101	QLVLYDANGGTVASL	6934.92
636	BoLA-DRB3_01201	ANGGTVASLYSSGQG	6935.59
834	BoLA-DRB3_01601	AGCQSSRLGNLDNVS	6949.42
212	BoLA-DRB3_01001	VQKGNLDSPTQFPNA	7004.9
711	BoLA-DRB3_01501	QFPNAPSTDMSAQSG	7006.42
367	BoLA-DRB3_01101	VNAVPAGTVQKGNLD	7030.49
536	BoLA-DRB3_01201	GTVQKGNLDSPTQFP	7030.72
974	BoLA-DRB3_01601	GQGRFDGQTTGGQAV	7051.67
961	BoLA-DRB3_01601	DANGGTVASLYSSGQ	7053.42
440	BoLA-DRB3_01101	YGQGYRAGPLRCPGE	7055.64
731	BoLA-DRB3_01501	LPPASAPDLTPGAVA	7080.57
851	BoLA-DRB3_01601	PPPAPVNAVPAGTVQ	7099.06
211	BoLA-DRB3_01001	TVQKGNLDSPTQFPN	7101.59
584	BoLA-DRB3_01201	VWNASLGGQSCKIAT	7114.36
592	BoLA-DRB3_01201	QSCKIATPQTKYGQG	7122.22
535	BoLA-DRB3_01201	AGTVQKGNLDSPTQF	7130.62
123	BoLA-DRB3_00101	LRCPGELANLASWAV	7143.9
207	BoLA-DRB3_01001	VPAGTVQKGNLDSPT	7146.45
19	BoLA-DRB3_00101	AGCQSSRLGNLDNVS	7172.17
508	BoLA-DRB3_01201	AGCQSSRLGNLDNVS	7190.97
835	BoLA-DRB3_01601	GCQSSRLGNLDNVSP	7193.62
558	BoLA-DRB3_01201	SAQSGTQVASLPPAS	7199.22
427	BoLA-DRB3_01101	GGQSCKIATPQTKYG	7201.64
442	BoLA-DRB3_01101	QGYRAGPLRCPGELA	7212.17
537	BoLA-DRB3_01201	TVQKGNLDSPTQFPN	7218.02
538	BoLA-DRB3_01201	VQKGNLDSPTQFPNA	7228.26
730	BoLA-DRB3_01501	SLPPASAPDLTPGAV	7236.16
976	BoLA-DRB3_01601	GRFDGQTTGGQAVTL	7249.17
441	BoLA-DRB3_01101	GQGYRAGPLRCPGEL	7277.78
609	BoLA-DRB3_01201	AGPLRCPGELANLAS	7316.39
210	BoLA-DRB3_01001	GTVQKGNLDSPTQFP	7323.91
436	BoLA-DRB3_01101	PQTKYGQGYRAGPLR	7338.35
914	BoLA-DRB3_01601	SLGGQSCKIATPQTK	7361.01
425	BoLA-DRB3_01101	SLGGQSCKIATPQTK	7380.95
514	BoLA-DRB3_01201	RLGNLDNVSPPPPPA	7386.46
1175	BoLA-DRB3_02002	PPPPPAPVNAVPAGT	7408.8
1383	BoLA-DRB3_02601	LPPASAPDLTPGAVA	7415.77
65	BoLA-DRB3_00101	STDMSAQSGTQVASL	7422.44
920	BoLA-DRB3_01601	CKIATPQTKYGQGYR	7441.17
565	BoLA-DRB3_01201	VASLPPASAPDLTPG	7456.64
1199	BoLA-DRB3_02002	TQFPNAPSTDMSAQS	7485.58
603	BoLA-DRB3_01201	YGQGYRAGPLRCPGE	7514.22
856	BoLA-DRB3_01601	VNAVPAGTVQKGNLD	7516.83
678	BoLA-DRB3_01501	LGNLDNVSPPPPPAP	7536.62
1185	BoLA-DRB3_02002	VPAGTVQKGNLDSPT	7556.87
1338	BoLA-DRB3_02601	PPPPPAPVNAVPAGT	7581.52
469	BoLA-DRB3_01101	VLYDANGGTVASLYS	7585.13
215	BoLA-DRB3_01001	GNLDSPTQFPNAPST	7596.22
115	BoLA-DRB3_00101	GQGYRAGPLRCPGEL	7603.37
142	BoLA-DRB3_00101	LVLYDANGGTVASLY	7622.56
608	BoLA-DRB3_01201	RAGPLRCPGELANLA	7648.84
391	BoLA-DRB3_01101	STDMSAQSGTQVASL	7653.8
1330	BoLA-DRB3_02601	LGNLDNVSPPPPPAP	7663.66
836	BoLA-DRB3_01601	CQSSRLGNLDNVSPP	7671.96
1381	BoLA-DRB3_02601	ASLPPASAPDLTPGA	7686.09
706	BoLA-DRB3_01501	LDSPTQFPNAPSTDM	7692.66
106	BoLA-DRB3_00101	KIATPQTKYGQGYRA	7752.9
480	BoLA-DRB3_01101	SLYSSGQGRFDGQTT	7759.11
707	BoLA-DRB3_01501	DSPTQFPNAPSTDMS	7781.73
437	BoLA-DRB3_01101	QTKYGQGYRAGPLRC	7799.77
546	BoLA-DRB3_01201	PTQFPNAPSTDMSAQ	7811.68
1021	BoLA-DRB3_01801	AVPAGTVQKGNLDSP	7841.91
222	BoLA-DRB3_01001	QFPNAPSTDMSAQSG	7892.64
350	BoLA-DRB3_01101	SRLGNLDNVSPPPPP	7905.29
545	BoLA-DRB3_01201	SPTQFPNAPSTDMSA	7923.7
393	BoLA-DRB3_01101	DMSAQSGTQVASLPP	7928.59
208	BoLA-DRB3_01001	PAGTVQKGNLDSPTQ	7986.1
1200	BoLA-DRB3_02002	QFPNAPSTDMSAQSG	8000.98
547	BoLA-DRB3_01201	TQFPNAPSTDMSAQS	8043.33
87	BoLA-DRB3_00101	LTPGAVAGVWNASLG	8116.6
1347	BoLA-DRB3_02601	AVPAGTVQKGNLDSP	8125.91
1382	BoLA-DRB3_02601	SLPPASAPDLTPGAV	8152.86
1082	BoLA-DRB3_01801	SCKIATPQTKYGQGY	8184.68
36	BoLA-DRB3_00101	PPPAPVNAVPAGTVQ	8186.8
189	BoLA-DRB3_01001	LGNLDNVSPPPPPAP	8208.35
570	BoLA-DRB3_01201	PASAPDLTPGAVAGV	8237.18
1346	BoLA-DRB3_02601	NAVPAGTVQKGNLDS	8238.96
1297	BoLA-DRB3_02002	YSSGQGRFDGQTTGG	8274.97
837	BoLA-DRB3_01601	QSSRLGNLDNVSPPP	8279.26
422	BoLA-DRB3_01101	WNASLGGQSCKIATP	8288.59
429	BoLA-DRB3_01101	QSCKIATPQTKYGQG	8291.37
392	BoLA-DRB3_01101	TDMSAQSGTQVASLP	8297.2
838	BoLA-DRB3_01601	SSRLGNLDNVSPPPP	8300.34
66	BoLA-DRB3_00101	TDMSAQSGTQVASLP	8300.97
1074	BoLA-DRB3_01801	WNASLGGQSCKIATP	8305.28
1097	BoLA-DRB3_01801	RAGPLRCPGELANLA	8337.43
1092	BoLA-DRB3_01801	YGQGYRAGPLRCPGE	8347.9
1364	BoLA-DRB3_02601	FPNAPSTDMSAQSGT	8403
319	BoLA-DRB3_01001	YSSGQGRFDGQTTGG	8418.1
607	BoLA-DRB3_01201	YRAGPLRCPGELANL	8440.35
86	BoLA-DRB3_00101	DLTPGAVAGVWNASL	8443.64
593	BoLA-DRB3_01201	SCKIATPQTKYGQGY	8460.56
213	BoLA-DRB3_01001	QKGNLDSPTQFPNAP	8466.33
75	BoLA-DRB3_00101	QVASLPPASAPDLTP	8473.66
138	BoLA-DRB3_00101	NGKQLVLYDANGGTV	8517.51
1020	BoLA-DRB3_01801	NAVPAGTVQKGNLDS	8528.11
598	BoLA-DRB3_01201	TPQTKYGQGYRAGPL	8568.34
89	BoLA-DRB3_00101	PGAVAGVWNASLGGQ	8602.25
704	BoLA-DRB3_01501	GNLDSPTQFPNAPST	8614.08
712	BoLA-DRB3_01501	FPNAPSTDMSAQSGT	8622.19
1098	BoLA-DRB3_01801	AGPLRCPGELANLAS	8628.16
970	BoLA-DRB3_01601	LYSSGQGRFDGQTTG	8634.7
163	BoLA-DRB3_00101	FDGQTTGGQAVTLSR	8657.91
977	BoLA-DRB3_01601	RFDGQTTGGQAVTLS	8714.01
732	BoLA-DRB3_01501	PPASAPDLTPGAVAG	8725.43
321	BoLA-DRB3_01001	SGQGRFDGQTTGGQA	8751.52
435	BoLA-DRB3_01101	TPQTKYGQGYRAGPL	8751.8
873	BoLA-DRB3_01601	TQFPNAPSTDMSAQS	8765.26
604	BoLA-DRB3_01201	GQGYRAGPLRCPGEL	8795.28
872	BoLA-DRB3_01601	PTQFPNAPSTDMSAQ	8795.66
144	BoLA-DRB3_00101	LYDANGGTVASLYSS	8804.04
116	BoLA-DRB3_00101	QGYRAGPLRCPGELA	8871.07
605	BoLA-DRB3_01201	QGYRAGPLRCPGELA	8874.24
899	BoLA-DRB3_01601	APDLTPGAVAGVWNA	8877.41
1024	BoLA-DRB3_01801	AGTVQKGNLDSPTQF	8906.65
145	BoLA-DRB3_00101	YDANGGTVASLYSSG	8957.88
1336	BoLA-DRB3_02601	VSPPPPPAPVNAVPA	8976.4
923	BoLA-DRB3_01601	ATPQTKYGQGYRAGP	8980.87
606	BoLA-DRB3_01201	GYRAGPLRCPGELAN	8989.53
143	BoLA-DRB3_00101	VLYDANGGTVASLYS	8999.94
1337	BoLA-DRB3_02601	SPPPPPAPVNAVPAG	9068.56
1168	BoLA-DRB3_02002	GNLDNVSPPPPPAPV	9069.25
891	BoLA-DRB3_01601	VASLPPASAPDLTPG	9093.81
1384	BoLA-DRB3_02601	PPASAPDLTPGAVAG	9108.98
850	BoLA-DRB3_01601	PPPPAPVNAVPAGTV	9112.33
147	BoLA-DRB3_00101	ANGGTVASLYSSGQG	9118.15
900	BoLA-DRB3_01601	PDLTPGAVAGVWNAS	9153.04
1000	BoLA-DRB3_01801	QSSRLGNLDNVSPPP	9194.13
1348	BoLA-DRB3_02601	VPAGTVQKGNLDSPT	9200.21
685	BoLA-DRB3_01501	SPPPPPAPVNAVPAG	9217.54
43	BoLA-DRB3_00101	AVPAGTVQKGNLDSP	9253.31
351	BoLA-DRB3_01101	RLGNLDNVSPPPPPA	9267.24
539	BoLA-DRB3_01201	QKGNLDSPTQFPNAP	9289.43
146	BoLA-DRB3_00101	DANGGTVASLYSSGQ	9313.88
1201	BoLA-DRB3_02002	FPNAPSTDMSAQSGT	9339.41
430	BoLA-DRB3_01101	SCKIATPQTKYGQGY	9375.66
877	BoLA-DRB3_01601	NAPSTDMSAQSGTQV	9399.93
320	BoLA-DRB3_01001	SSGQGRFDGQTTGGQ	9470.27
883	BoLA-DRB3_01601	MSAQSGTQVASLPPA	9473.14
64	BoLA-DRB3_00101	PSTDMSAQSGTQVAS	9482.58
921	BoLA-DRB3_01601	KIATPQTKYGQGYRA	9490.68
871	BoLA-DRB3_01601	SPTQFPNAPSTDMSA	9490.79
1221	BoLA-DRB3_02002	PPASAPDLTPGAVAG	9494.79
223	BoLA-DRB3_01001	FPNAPSTDMSAQSGT	9495.3
411	BoLA-DRB3_01101	PDLTPGAVAGVWNAS	9540.1
216	BoLA-DRB3_01001	NLDSPTQFPNAPSTD	9552.39
839	BoLA-DRB3_01601	SRLGNLDNVSPPPPP	9561.7
84	BoLA-DRB3_00101	APDLTPGAVAGVWNA	9603.28
410	BoLA-DRB3_01101	APDLTPGAVAGVWNA	9617.83
973	BoLA-DRB3_01601	SGQGRFDGQTTGGQA	9662.68
88	BoLA-DRB3_00101	TPGAVAGVWNASLGG	9664.88
121	BoLA-DRB3_00101	GPLRCPGELANLASW	9689.8
67	BoLA-DRB3_00101	DMSAQSGTQVASLPP	9694.52
540	BoLA-DRB3_01201	KGNLDSPTQFPNAPS	9719.1
684	BoLA-DRB3_01501	VSPPPPPAPVNAVPA	9729.72
1022	BoLA-DRB3_01801	VPAGTVQKGNLDSPT	9743.84
544	BoLA-DRB3_01201	DSPTQFPNAPSTDMS	9744.89
68	BoLA-DRB3_00101	MSAQSGTQVASLPPA	9746.68
1202	BoLA-DRB3_02002	PNAPSTDMSAQSGTQ	9750.91
1133	BoLA-DRB3_01801	LYSSGQGRFDGQTTG	9777.53
122	BoLA-DRB3_00101	PLRCPGELANLASWA	9782.6
713	BoLA-DRB3_01501	PNAPSTDMSAQSGTQ	9783.46
1174	BoLA-DRB3_02002	SPPPPPAPVNAVPAG	9786.63
548	BoLA-DRB3_01201	QFPNAPSTDMSAQSG	9804.12
481	BoLA-DRB3_01101	LYSSGQGRFDGQTTG	9805.6
1001	BoLA-DRB3_01801	SSRLGNLDNVSPPPP	9846.75
136	BoLA-DRB3_00101	AVNGKQLVLYDANGG	9850.48
118	BoLA-DRB3_00101	YRAGPLRCPGELANL	9862.53
543	BoLA-DRB3_01201	LDSPTQFPNAPSTDM	9886.25
1075	BoLA-DRB3_01801	NASLGGQSCKIATPQ	9896.09
1025	BoLA-DRB3_01801	GTVQKGNLDSPTQFP	9926.33
862	BoLA-DRB3_01601	GTVQKGNLDSPTQFP	9927.73
651	BoLA-DRB3_01201	RFDGQTTGGQAVTLS	9931.27
1220	BoLA-DRB3_02002	LPPASAPDLTPGAVA	9942.35
874	BoLA-DRB3_01601	QFPNAPSTDMSAQSG	9974.56
1027	BoLA-DRB3_01801	VQKGNLDSPTQFPNA	10090.6
20	BoLA-DRB3_00101	GCQSSRLGNLDNVSP	10096.2
652	BoLA-DRB3_01201	FDGQTTGGQAVTLSR	10124.6
120	BoLA-DRB3_00101	AGPLRCPGELANLAS	10144.8
650	BoLA-DRB3_01201	GRFDGQTTGGQAVTL	10152.6
137	BoLA-DRB3_00101	VNGKQLVLYDANGGT	10157.1
107	BoLA-DRB3_00101	IATPQTKYGQGYRAG	10172.4
1349	BoLA-DRB3_02601	PAGTVQKGNLDSPTQ	10194.6
119	BoLA-DRB3_00101	RAGPLRCPGELANLA	10206.1
594	BoLA-DRB3_01201	CKIATPQTKYGQGYR	10229.1
85	BoLA-DRB3_00101	PDLTPGAVAGVWNAS	10263.7
1169	BoLA-DRB3_02002	NLDNVSPPPPPAPVN	10341.2
585	BoLA-DRB3_01201	WNASLGGQSCKIATP	10349.9
1026	BoLA-DRB3_01801	TVQKGNLDSPTQFPN	10379.1
424	BoLA-DRB3_01101	ASLGGQSCKIATPQT	10383.7
1411	BoLA-DRB3_02601	IATPQTKYGQGYRAG	10388.4
588	BoLA-DRB3_01201	SLGGQSCKIATPQTK	10403.1
541	BoLA-DRB3_01201	GNLDSPTQFPNAPST	10410.2
1412	BoLA-DRB3_02601	ATPQTKYGQGYRAGP	10445.4
861	BoLA-DRB3_01601	AGTVQKGNLDSPTQF	10447.3
863	BoLA-DRB3_01601	TVQKGNLDSPTQFPN	10551.7
390	BoLA-DRB3_01101	PSTDMSAQSGTQVAS	10575.5
1096	BoLA-DRB3_01801	YRAGPLRCPGELANL	10591.1
108	BoLA-DRB3_00101	ATPQTKYGQGYRAGP	10620.8
1035	BoLA-DRB3_01801	PTQFPNAPSTDMSAQ	10630.6
1462	BoLA-DRB3_02601	SGQGRFDGQTTGGQA	10676.5
978	BoLA-DRB3_01601	FDGQTTGGQAVTLSR	10684.3
35	BoLA-DRB3_00101	PPPPAPVNAVPAGTV	10725.8
644	BoLA-DRB3_01201	LYSSGQGRFDGQTTG	10733.1
705	BoLA-DRB3_01501	NLDSPTQFPNAPSTD	10738.2
922	BoLA-DRB3_01601	IATPQTKYGQGYRAG	10833.7
197	BoLA-DRB3_01001	PPPPPAPVNAVPAGT	10849.5
534	BoLA-DRB3_01201	PAGTVQKGNLDSPTQ	10865.6
377	BoLA-DRB3_01101	KGNLDSPTQFPNAPS	10895.1
884	BoLA-DRB3_01601	SAQSGTQVASLPPAS	10909.4
898	BoLA-DRB3_01601	SAPDLTPGAVAGVWN	10909.8
83	BoLA-DRB3_00101	SAPDLTPGAVAGVWN	10926.1
649	BoLA-DRB3_01201	QGRFDGQTTGGQAVT	10926.9
242	BoLA-DRB3_01001	LPPASAPDLTPGAVA	10965
97	BoLA-DRB3_00101	NASLGGQSCKIATPQ	11007.6
864	BoLA-DRB3_01601	VQKGNLDSPTQFPNA	11035.6
117	BoLA-DRB3_00101	GYRAGPLRCPGELAN	11095.7
1076	BoLA-DRB3_01801	ASLGGQSCKIATPQT	11122.3
870	BoLA-DRB3_01601	DSPTQFPNAPSTDMS	11169.1
380	BoLA-DRB3_01101	LDSPTQFPNAPSTDM	11169.5
431	BoLA-DRB3_01101	CKIATPQTKYGQGYR	11177.3
679	BoLA-DRB3_01501	GNLDNVSPPPPPAPV	11218.4
1083	BoLA-DRB3_01801	CKIATPQTKYGQGYR	11227.6
1036	BoLA-DRB3_01801	TQFPNAPSTDMSAQS	11287.6
82	BoLA-DRB3_00101	ASAPDLTPGAVAGVW	11331.6
1034	BoLA-DRB3_01801	SPTQFPNAPSTDMSA	11341.1
1055	BoLA-DRB3_01801	ASLPPASAPDLTPGA	11355.5
533	BoLA-DRB3_01201	VPAGTVQKGNLDSPT	11371
1093	BoLA-DRB3_01801	GQGYRAGPLRCPGEL	11406.1
389	BoLA-DRB3_01101	APSTDMSAQSGTQVA	11443.5
1138	BoLA-DRB3_01801	QGRFDGQTTGGQAVT	11476.2
369	BoLA-DRB3_01101	AVPAGTVQKGNLDSP	11487.2
370	BoLA-DRB3_01101	VPAGTVQKGNLDSPT	11539.9
840	BoLA-DRB3_01601	RLGNLDNVSPPPPPA	11545
368	BoLA-DRB3_01101	NAVPAGTVQKGNLDS	11549.8
1023	BoLA-DRB3_01801	PAGTVQKGNLDSPTQ	11551.3
648	BoLA-DRB3_01201	GQGRFDGQTTGGQAV	11616.2
1331	BoLA-DRB3_02601	GNLDNVSPPPPPAPV	11631.1
595	BoLA-DRB3_01201	KIATPQTKYGQGYRA	11653.4
63	BoLA-DRB3_00101	APSTDMSAQSGTQVA	11689.1
515	BoLA-DRB3_01201	LGNLDNVSPPPPPAP	11693.8
423	BoLA-DRB3_01101	NASLGGQSCKIATPQ	11697.1
372	BoLA-DRB3_01101	AGTVQKGNLDSPTQF	11702.1
1365	BoLA-DRB3_02601	PNAPSTDMSAQSGTQ	11769.8
371	BoLA-DRB3_01101	PAGTVQKGNLDSPTQ	11773.6
378	BoLA-DRB3_01101	GNLDSPTQFPNAPST	11780.9
1461	BoLA-DRB3_02601	SSGQGRFDGQTTGGQ	11834.3
98	BoLA-DRB3_00101	ASLGGQSCKIATPQT	11842.1
913	BoLA-DRB3_01601	ASLGGQSCKIATPQT	11869
1094	BoLA-DRB3_01801	QGYRAGPLRCPGELA	11923.9
857	BoLA-DRB3_01601	NAVPAGTVQKGNLDS	11947.6
912	BoLA-DRB3_01601	NASLGGQSCKIATPQ	11966.8
897	BoLA-DRB3_01601	ASAPDLTPGAVAGVW	11985.5
243	BoLA-DRB3_01001	PPASAPDLTPGAVAG	11996
1002	BoLA-DRB3_01801	SRLGNLDNVSPPPPP	11997.1
69	BoLA-DRB3_00101	SAQSGTQVASLPPAS	12000.2
388	BoLA-DRB3_01101	NAPSTDMSAQSGTQV	12007.3
224	BoLA-DRB3_01001	PNAPSTDMSAQSGTQ	12056.7
489	BoLA-DRB3_01101	FDGQTTGGQAVTLSR	12134.7
155	BoLA-DRB3_00101	LYSSGQGRFDGQTTG	12147.5
1084	BoLA-DRB3_01801	KIATPQTKYGQGYRA	12170.5
1057	BoLA-DRB3_01801	LPPASAPDLTPGAVA	12189.3
1012	BoLA-DRB3_01801	PPPPPAPVNAVPAGT	12194.9
869	BoLA-DRB3_01601	LDSPTQFPNAPSTDM	12235.5
1173	BoLA-DRB3_02002	VSPPPPPAPVNAVPA	12305.5
568	BoLA-DRB3_01201	LPPASAPDLTPGAVA	12358
432	BoLA-DRB3_01101	KIATPQTKYGQGYRA	12495.9
240	BoLA-DRB3_01001	ASLPPASAPDLTPGA	12534.5
409	BoLA-DRB3_01101	SAPDLTPGAVAGVWN	12551.5
532	BoLA-DRB3_01201	AVPAGTVQKGNLDSP	12620
379	BoLA-DRB3_01101	NLDSPTQFPNAPSTD	12627.6
1137	BoLA-DRB3_01801	GQGRFDGQTTGGQAV	12642.4
1028	BoLA-DRB3_01801	QKGNLDSPTQFPNAP	12701.5
382	BoLA-DRB3_01101	SPTQFPNAPSTDMSA	12762
195	BoLA-DRB3_01001	VSPPPPPAPVNAVPA	12764.9
542	BoLA-DRB3_01201	NLDSPTQFPNAPSTD	12769
241	BoLA-DRB3_01001	SLPPASAPDLTPGAV	12894.9
190	BoLA-DRB3_01001	GNLDNVSPPPPPAPV	12897
1003	BoLA-DRB3_01801	RLGNLDNVSPPPPPA	12897.7
375	BoLA-DRB3_01101	VQKGNLDSPTQFPNA	12915.9
569	BoLA-DRB3_01201	PPASAPDLTPGAVAG	12936.9
374	BoLA-DRB3_01101	TVQKGNLDSPTQFPN	12966.1
531	BoLA-DRB3_01201	NAVPAGTVQKGNLDS	12989.2
488	BoLA-DRB3_01101	RFDGQTTGGQAVTLS	13037.3
680	BoLA-DRB3_01501	NLDNVSPPPPPAPVN	13062.6
1095	BoLA-DRB3_01801	GYRAGPLRCPGELAN	13084.4
549	BoLA-DRB3_01201	FPNAPSTDMSAQSGT	13113.3
567	BoLA-DRB3_01201	SLPPASAPDLTPGAV	13141.9
875	BoLA-DRB3_01601	FPNAPSTDMSAQSGT	13246.8
381	BoLA-DRB3_01101	DSPTQFPNAPSTDMS	13330.2
373	BoLA-DRB3_01101	GTVQKGNLDSPTQFP	13413.2
76	BoLA-DRB3_00101	VASLPPASAPDLTPG	13452.6
352	BoLA-DRB3_01101	LGNLDNVSPPPPPAP	13560.2
383	BoLA-DRB3_01101	PTQFPNAPSTDMSAQ	13604.7
865	BoLA-DRB3_01601	QKGNLDSPTQFPNAP	13628.9
1170	BoLA-DRB3_02002	LDNVSPPPPPAPVNA	13671.4
196	BoLA-DRB3_01001	SPPPPPAPVNAVPAG	13696.7
1056	BoLA-DRB3_01801	SLPPASAPDLTPGAV	13716.1
1332	BoLA-DRB3_02601	NLDNVSPPPPPAPVN	13787.5
81	BoLA-DRB3_00101	PASAPDLTPGAVAGV	13818.9
586	BoLA-DRB3_01201	NASLGGQSCKIATPQ	13904.5
1218	BoLA-DRB3_02002	ASLPPASAPDLTPGA	13951.4
587	BoLA-DRB3_01201	ASLGGQSCKIATPQT	13977.7
972	BoLA-DRB3_01601	SSGQGRFDGQTTGGQ	14070.3
1219	BoLA-DRB3_02002	SLPPASAPDLTPGAV	14077.6
1037	BoLA-DRB3_01801	QFPNAPSTDMSAQSG	14103.5
1010	BoLA-DRB3_01801	VSPPPPPAPVNAVPA	14142.9
566	BoLA-DRB3_01201	ASLPPASAPDLTPGA	14143.5
1011	BoLA-DRB3_01801	SPPPPPAPVNAVPAG	14188.3
1033	BoLA-DRB3_01801	DSPTQFPNAPSTDMS	14231.5
866	BoLA-DRB3_01601	KGNLDSPTQFPNAPS	14237.6
1460	BoLA-DRB3_02601	YSSGQGRFDGQTTGG	14253.2
487	BoLA-DRB3_01101	GRFDGQTTGGQAVTL	14256.6
860	BoLA-DRB3_01601	PAGTVQKGNLDSPTQ	14266.5
408	BoLA-DRB3_01101	ASAPDLTPGAVAGVW	14279.1
433	BoLA-DRB3_01101	IATPQTKYGQGYRAG	14313.3
596	BoLA-DRB3_01201	IATPQTKYGQGYRAG	14393.5
516	BoLA-DRB3_01201	GNLDNVSPPPPPAPV	14489.1
808	BoLA-DRB3_01501	YSSGQGRFDGQTTGG	14524.9
896	BoLA-DRB3_01601	PASAPDLTPGAVAGV	14567.4
1032	BoLA-DRB3_01801	LDSPTQFPNAPSTDM	14587.6
376	BoLA-DRB3_01101	QKGNLDSPTQFPNAP	14619.5
407	BoLA-DRB3_01101	PASAPDLTPGAVAGV	14685.1
21	BoLA-DRB3_00101	CQSSRLGNLDNVSPP	14710.2
647	BoLA-DRB3_01201	SGQGRFDGQTTGGQA	14730.1
1004	BoLA-DRB3_01801	LGNLDNVSPPPPPAP	14860.6
523	BoLA-DRB3_01201	PPPPPAPVNAVPAGT	14920.1
1029	BoLA-DRB3_01801	KGNLDSPTQFPNAPS	14931
384	BoLA-DRB3_01101	TQFPNAPSTDMSAQS	15058.1
858	BoLA-DRB3_01601	AVPAGTVQKGNLDSP	15144.4
434	BoLA-DRB3_01101	ATPQTKYGQGYRAGP	15171.4
191	BoLA-DRB3_01001	NLDNVSPPPPPAPVN	15216.6
867	BoLA-DRB3_01601	GNLDSPTQFPNAPST	15388.1
62	BoLA-DRB3_00101	NAPSTDMSAQSGTQV	15423
810	BoLA-DRB3_01501	SGQGRFDGQTTGGQA	15668
1085	BoLA-DRB3_01801	IATPQTKYGQGYRAG	15710.8
971	BoLA-DRB3_01601	YSSGQGRFDGQTTGG	15713.7
1058	BoLA-DRB3_01801	PPASAPDLTPGAVAG	15823.8
486	BoLA-DRB3_01101	QGRFDGQTTGGQAVT	16090.9
682	BoLA-DRB3_01501	DNVSPPPPPAPVNAV	16092.9
809	BoLA-DRB3_01501	SSGQGRFDGQTTGGQ	16103.2
597	BoLA-DRB3_01201	ATPQTKYGQGYRAGP	16128.1
385	BoLA-DRB3_01101	QFPNAPSTDMSAQSG	16242.9
550	BoLA-DRB3_01201	PNAPSTDMSAQSGTQ	16252.5
681	BoLA-DRB3_01501	LDNVSPPPPPAPVNA	16256.4
162	BoLA-DRB3_00101	RFDGQTTGGQAVTLS	16315.2
683	BoLA-DRB3_01501	NVSPPPPPAPVNAVP	16351.1
646	BoLA-DRB3_01201	SSGQGRFDGQTTGGQ	16391
485	BoLA-DRB3_01101	GQGRFDGQTTGGQAV	16504.5
868	BoLA-DRB3_01601	NLDSPTQFPNAPSTD	16524.9
876	BoLA-DRB3_01601	PNAPSTDMSAQSGTQ	16788.9
517	BoLA-DRB3_01201	NLDNVSPPPPPAPVN	16830.2
57	BoLA-DRB3_00101	PTQFPNAPSTDMSAQ	16841.3
482	BoLA-DRB3_01101	YSSGQGRFDGQTTGG	16852.2
859	BoLA-DRB3_01601	VPAGTVQKGNLDSPT	16951.4
1086	BoLA-DRB3_01801	ATPQTKYGQGYRAGP	17032.4
161	BoLA-DRB3_00101	GRFDGQTTGGQAVTL	17047.6
521	BoLA-DRB3_01201	VSPPPPPAPVNAVPA	17191.7
58	BoLA-DRB3_00101	TQFPNAPSTDMSAQS	17293
1005	BoLA-DRB3_01801	GNLDNVSPPPPPAPV	17320.7
56	BoLA-DRB3_00101	SPTQFPNAPSTDMSA	17361.2
44	BoLA-DRB3_00101	VPAGTVQKGNLDSPT	17555.2
1334	BoLA-DRB3_02601	DNVSPPPPPAPVNAV	17557.7
192	BoLA-DRB3_01001	LDNVSPPPPPAPVNA	17569.1
386	BoLA-DRB3_01101	FPNAPSTDMSAQSGT	17594
405	BoLA-DRB3_01101	LPPASAPDLTPGAVA	17773.8
160	BoLA-DRB3_00101	QGRFDGQTTGGQAVT	17828.2
522	BoLA-DRB3_01201	SPPPPPAPVNAVPAG	17932.2
1333	BoLA-DRB3_02601	LDNVSPPPPPAPVNA	18003.2
404	BoLA-DRB3_01101	SLPPASAPDLTPGAV	18036.2
841	BoLA-DRB3_01601	LGNLDNVSPPPPPAP	18150.9
1030	BoLA-DRB3_01801	GNLDSPTQFPNAPST	18435.3
59	BoLA-DRB3_00101	QFPNAPSTDMSAQSG	18700.1
403	BoLA-DRB3_01101	ASLPPASAPDLTPGA	18796.6
1335	BoLA-DRB3_02601	NVSPPPPPAPVNAVP	18948.8
1171	BoLA-DRB3_02002	DNVSPPPPPAPVNAV	18965.8
645	BoLA-DRB3_01201	YSSGQGRFDGQTTGG	19005
895	BoLA-DRB3_01601	PPASAPDLTPGAVAG	19033
1038	BoLA-DRB3_01801	FPNAPSTDMSAQSGT	19134
484	BoLA-DRB3_01101	SGQGRFDGQTTGGQA	19138.1
387	BoLA-DRB3_01101	PNAPSTDMSAQSGTQ	19248.6
1006	BoLA-DRB3_01801	NLDNVSPPPPPAPVN	19455
46	BoLA-DRB3_00101	AGTVQKGNLDSPTQF	19469.5
483	BoLA-DRB3_01101	SSGQGRFDGQTTGGQ	19473.3
894	BoLA-DRB3_01601	LPPASAPDLTPGAVA	19489.4
79	BoLA-DRB3_00101	LPPASAPDLTPGAVA	19543.6
55	BoLA-DRB3_00101	DSPTQFPNAPSTDMS	19731.9
45	BoLA-DRB3_00101	PAGTVQKGNLDSPTQ	19765.7
159	BoLA-DRB3_00101	GQGRFDGQTTGGQAV	19770.6
406	BoLA-DRB3_01101	PPASAPDLTPGAVAG	20005.3
1031	BoLA-DRB3_01801	NLDSPTQFPNAPSTD	20064.5
353	BoLA-DRB3_01101	GNLDNVSPPPPPAPV	20298.8
22	BoLA-DRB3_00101	QSSRLGNLDNVSPPP	20399.2
60	BoLA-DRB3_00101	FPNAPSTDMSAQSGT	20495.2
80	BoLA-DRB3_00101	PPASAPDLTPGAVAG	20563
54	BoLA-DRB3_00101	LDSPTQFPNAPSTDM	20787.3
47	BoLA-DRB3_00101	GTVQKGNLDSPTQFP	20843
360	BoLA-DRB3_01101	PPPPPAPVNAVPAGT	20954.5
518	BoLA-DRB3_01201	LDNVSPPPPPAPVNA	21150.1
48	BoLA-DRB3_00101	TVQKGNLDSPTQFPN	21322.9
849	BoLA-DRB3_01601	PPPPPAPVNAVPAGT	21349.4
193	BoLA-DRB3_01001	DNVSPPPPPAPVNAV	21361
842	BoLA-DRB3_01601	GNLDNVSPPPPPAPV	21523.4
49	BoLA-DRB3_00101	VQKGNLDSPTQFPNA	21686.8
1039	BoLA-DRB3_01801	PNAPSTDMSAQSGTQ	21744.6
194	BoLA-DRB3_01001	NVSPPPPPAPVNAVP	21763
23	BoLA-DRB3_00101	SSRLGNLDNVSPPPP	21812.2
893	BoLA-DRB3_01601	SLPPASAPDLTPGAV	22019.5
61	BoLA-DRB3_00101	PNAPSTDMSAQSGTQ	22048.3
354	BoLA-DRB3_01101	NLDNVSPPPPPAPVN	22149.7
1172	BoLA-DRB3_02002	NVSPPPPPAPVNAVP	22312.3
156	BoLA-DRB3_00101	YSSGQGRFDGQTTGG	22449.8
51	BoLA-DRB3_00101	KGNLDSPTQFPNAPS	22532.3
358	BoLA-DRB3_01101	VSPPPPPAPVNAVPA	23121.8
24	BoLA-DRB3_00101	SRLGNLDNVSPPPPP	23540.9
892	BoLA-DRB3_01601	ASLPPASAPDLTPGA	23590.4
1007	BoLA-DRB3_01801	LDNVSPPPPPAPVNA	23634.3
34	BoLA-DRB3_00101	PPPPPAPVNAVPAGT	23766.4
843	BoLA-DRB3_01601	NLDNVSPPPPPAPVN	23772.5
50	BoLA-DRB3_00101	QKGNLDSPTQFPNAP	23961.3
519	BoLA-DRB3_01201	DNVSPPPPPAPVNAV	24009.6
52	BoLA-DRB3_00101	GNLDSPTQFPNAPST	24105.9
848	BoLA-DRB3_01601	SPPPPPAPVNAVPAG	24381.3
158	BoLA-DRB3_00101	SGQGRFDGQTTGGQA	24489.7
359	BoLA-DRB3_01101	SPPPPPAPVNAVPAG	24947.6
355	BoLA-DRB3_01101	LDNVSPPPPPAPVNA	24997.5
520	BoLA-DRB3_01201	NVSPPPPPAPVNAVP	25043.6
78	BoLA-DRB3_00101	SLPPASAPDLTPGAV	25308.9
53	BoLA-DRB3_00101	NLDSPTQFPNAPSTD	25557.7
25	BoLA-DRB3_00101	RLGNLDNVSPPPPPA	25654.9
847	BoLA-DRB3_01601	VSPPPPPAPVNAVPA	25684.1
77	BoLA-DRB3_00101	ASLPPASAPDLTPGA	25725.2
1008	BoLA-DRB3_01801	DNVSPPPPPAPVNAV	27094.5
844	BoLA-DRB3_01601	LDNVSPPPPPAPVNA	27123
33	BoLA-DRB3_00101	SPPPPPAPVNAVPAG	27372.7
157	BoLA-DRB3_00101	SSGQGRFDGQTTGGQ	27823.6
32	BoLA-DRB3_00101	VSPPPPPAPVNAVPA	27994.5
26	BoLA-DRB3_00101	LGNLDNVSPPPPPAP	28049.3
1009	BoLA-DRB3_01801	NVSPPPPPAPVNAVP	28487.6
1134	BoLA-DRB3_01801	YSSGQGRFDGQTTGG	28580.9
356	BoLA-DRB3_01101	DNVSPPPPPAPVNAV	29786.3
1136	BoLA-DRB3_01801	SGQGRFDGQTTGGQA	29800.8
27	BoLA-DRB3_00101	GNLDNVSPPPPPAPV	30287.7
845	BoLA-DRB3_01601	DNVSPPPPPAPVNAV	30369.4
357	BoLA-DRB3_01101	NVSPPPPPAPVNAVP	30499.5
846	BoLA-DRB3_01601	NVSPPPPPAPVNAVP	31373.4
1135	BoLA-DRB3_01801	SSGQGRFDGQTTGGQ	31531.7
28	BoLA-DRB3_00101	NLDNVSPPPPPAPVN	32481.9
29	BoLA-DRB3_00101	LDNVSPPPPPAPVNA	34659.7
30	BoLA-DRB3_00101	DNVSPPPPPAPVNAV	36973.2
31	BoLA-DRB3_00101	NVSPPPPPAPVNAVP	37178.2

## Sheet: OMP19-BAS
Pos	MHC	Peptide	Affinity(nM)	BindLevel
657	BoLA-DRB3_01501	KASLLSLAAAGIVLA	14.73
653	BoLA-DRB3_01501	MGISKASLLSLAAAG	15.95
658	BoLA-DRB3_01501	ASLLSLAAAGIVLAG	17.32
1144	BoLA-DRB3_02002	ISKASLLSLAAAGIV	18.97	<= WB
1146	BoLA-DRB3_02002	KASLLSLAAAGIVLA	19.54	<= WB
1145	BoLA-DRB3_02002	SKASLLSLAAAGIVL	20.06	<= WB
654	BoLA-DRB3_01501	GISKASLLSLAAAGI	21.14
659	BoLA-DRB3_01501	SLLSLAAAGIVLAGC	23.94
655	BoLA-DRB3_01501	ISKASLLSLAAAGIV	24.05
1143	BoLA-DRB3_02002	GISKASLLSLAAAGI	24.97
656	BoLA-DRB3_01501	SKASLLSLAAAGIVL	26.81
660	BoLA-DRB3_01501	LLSLAAAGIVLAGCQ	30.31
983	BoLA-DRB3_01801	KASLLSLAAAGIVLA	30.6
1147	BoLA-DRB3_02002	ASLLSLAAAGIVLAG	33.24
979	BoLA-DRB3_01801	MGISKASLLSLAAAG	39.36	<= WB
981	BoLA-DRB3_01801	ISKASLLSLAAAGIV	40.63
984	BoLA-DRB3_01801	ASLLSLAAAGIVLAG	40.95	<= WB
1267	BoLA-DRB3_02002	PGELANLASWAVNGK	42.02	<= WB
980	BoLA-DRB3_01801	GISKASLLSLAAAGI	44.61
982	BoLA-DRB3_01801	SKASLLSLAAAGIVL	47.06
1148	BoLA-DRB3_02002	SLLSLAAAGIVLAGC	53.95
661	BoLA-DRB3_01501	LSLAAAGIVLAGCQS	54.79
783	BoLA-DRB3_01501	NLASWAVNGKQLVLY	55.79
1309	BoLA-DRB3_02601	KASLLSLAAAGIVLA	55.79
1268	BoLA-DRB3_02002	GELANLASWAVNGKQ	56.72	<= WB
784	BoLA-DRB3_01501	LASWAVNGKQLVLYD	62.2
985	BoLA-DRB3_01801	SLLSLAAAGIVLAGC	62.33
294	BoLA-DRB3_01001	NLASWAVNGKQLVLY	66.08	<= WB
1266	BoLA-DRB3_02002	CPGELANLASWAVNG	66.52	<= WB
667	BoLA-DRB3_01501	GIVLAGCQSSRLGNL	69.61
785	BoLA-DRB3_01501	ASWAVNGKQLVLYDA	72.64
1265	BoLA-DRB3_02002	RCPGELANLASWAVN	74.76	<= WB
1214	BoLA-DRB3_02002	GTQVASLPPASAPDL	78.83	<= WB
1307	BoLA-DRB3_02601	ISKASLLSLAAAGIV	79.33
168	BoLA-DRB3_01001	KASLLSLAAAGIVLA	79.84
293	BoLA-DRB3_01001	ANLASWAVNGKQLVL	79.95
295	BoLA-DRB3_01001	LASWAVNGKQLVLYD	80.54	<= WB
1308	BoLA-DRB3_02601	SKASLLSLAAAGIVL	81.39
292	BoLA-DRB3_01001	LANLASWAVNGKQLV	84.31
1310	BoLA-DRB3_02601	ASLLSLAAAGIVLAG	85.05
1269	BoLA-DRB3_02002	ELANLASWAVNGKQL	86.86
668	BoLA-DRB3_01501	IVLAGCQSSRLGNLD	92.84
786	BoLA-DRB3_01501	SWAVNGKQLVLYDAN	92.94
166	BoLA-DRB3_01001	ISKASLLSLAAAGIV	94.18
664	BoLA-DRB3_01501	AAAGIVLAGCQSSRL	94.2
662	BoLA-DRB3_01501	SLAAAGIVLAGCQSS	94.5
986	BoLA-DRB3_01801	LLSLAAAGIVLAGCQ	96.28
665	BoLA-DRB3_01501	AAGIVLAGCQSSRLG	96.76
1306	BoLA-DRB3_02601	GISKASLLSLAAAGI	101.28
1142	BoLA-DRB3_02002	MGISKASLLSLAAAG	102.73
781	BoLA-DRB3_01501	LANLASWAVNGKQLV	103.93
666	BoLA-DRB3_01501	AGIVLAGCQSSRLGN	103.95
1212	BoLA-DRB3_02002	QSGTQVASLPPASAP	104.19	<= WB
1213	BoLA-DRB3_02002	SGTQVASLPPASAPD	104.7	<= WB
1215	BoLA-DRB3_02002	TQVASLPPASAPDLT	108.17
296	BoLA-DRB3_01001	ASWAVNGKQLVLYDA	110.74
1149	BoLA-DRB3_02002	LLSLAAAGIVLAGCQ	111.69
782	BoLA-DRB3_01501	ANLASWAVNGKQLVL	114.6
167	BoLA-DRB3_01001	SKASLLSLAAAGIVL	114.75
169	BoLA-DRB3_01001	ASLLSLAAAGIVLAG	124.15
165	BoLA-DRB3_01001	GISKASLLSLAAAGI	125.71
1311	BoLA-DRB3_02601	SLLSLAAAGIVLAGC	136.04
663	BoLA-DRB3_01501	LAAAGIVLAGCQSSR	142.31
802	BoLA-DRB3_01501	GTVASLYSSGQGRFD	144.3
1264	BoLA-DRB3_02002	LRCPGELANLASWAV	145.53
803	BoLA-DRB3_01501	TVASLYSSGQGRFDG	152.51	<= WB
297	BoLA-DRB3_01001	SWAVNGKQLVLYDAN	152.99
164	BoLA-DRB3_01001	MGISKASLLSLAAAG	157.3
804	BoLA-DRB3_01501	VASLYSSGQGRFDGQ	157.49	<= WB
1153	BoLA-DRB3_02002	AAAGIVLAGCQSSRL	159.34
1154	BoLA-DRB3_02002	AAGIVLAGCQSSRLG	161.33
1270	BoLA-DRB3_02002	LANLASWAVNGKQLV	162.17
787	BoLA-DRB3_01501	WAVNGKQLVLYDANG	164.41
1433	BoLA-DRB3_02601	LANLASWAVNGKQLV	167.89
669	BoLA-DRB3_01501	VLAGCQSSRLGNLDN	169.36
1430	BoLA-DRB3_02601	PGELANLASWAVNGK	170.15
1211	BoLA-DRB3_02002	AQSGTQVASLPPASA	171.07
801	BoLA-DRB3_01501	GGTVASLYSSGQGRF	178.48
1152	BoLA-DRB3_02002	LAAAGIVLAGCQSSR	180.96
170	BoLA-DRB3_01001	SLLSLAAAGIVLAGC	185.43
1305	BoLA-DRB3_02601	MGISKASLLSLAAAG	187.09
778	BoLA-DRB3_01501	PGELANLASWAVNGK	191.49
1431	BoLA-DRB3_02601	GELANLASWAVNGKQ	200.46
1150	BoLA-DRB3_02002	LSLAAAGIVLAGCQS	208.07
1435	BoLA-DRB3_02601	NLASWAVNGKQLVLY	209.7
1312	BoLA-DRB3_02601	LLSLAAAGIVLAGCQ	210.01
1155	BoLA-DRB3_02002	AGIVLAGCQSSRLGN	214.04
1151	BoLA-DRB3_02002	SLAAAGIVLAGCQSS	215.61
1216	BoLA-DRB3_02002	QVASLPPASAPDLTP	216.9
993	BoLA-DRB3_01801	GIVLAGCQSSRLGNL	217
1434	BoLA-DRB3_02601	ANLASWAVNGKQLVL	217.35
987	BoLA-DRB3_01801	LSLAAAGIVLAGCQS	223.09
779	BoLA-DRB3_01501	GELANLASWAVNGKQ	227.19
171	BoLA-DRB3_01001	LLSLAAAGIVLAGCQ	236.89
289	BoLA-DRB3_01001	PGELANLASWAVNGK	236.93
1428	BoLA-DRB3_02601	RCPGELANLASWAVN	240.39
780	BoLA-DRB3_01501	ELANLASWAVNGKQL	250.39
1429	BoLA-DRB3_02601	CPGELANLASWAVNG	255.84
1432	BoLA-DRB3_02601	ELANLASWAVNGKQL	256.12
290	BoLA-DRB3_01001	GELANLASWAVNGKQ	256.19
776	BoLA-DRB3_01501	RCPGELANLASWAVN	257.18
1290	BoLA-DRB3_02002	GGTVASLYSSGQGRF	265.78
1443	BoLA-DRB3_02601	GKQLVLYDANGGTVA	266.04	<= WB
994	BoLA-DRB3_01801	IVLAGCQSSRLGNLD	274.38
946	BoLA-DRB3_01601	NLASWAVNGKQLVLY	274.63
990	BoLA-DRB3_01801	AAAGIVLAGCQSSRL	277.98
777	BoLA-DRB3_01501	CPGELANLASWAVNG	279.76
1271	BoLA-DRB3_02002	ANLASWAVNGKQLVL	280.53
1427	BoLA-DRB3_02601	LRCPGELANLASWAV	285.09
291	BoLA-DRB3_01001	ELANLASWAVNGKQL	285.2
775	BoLA-DRB3_01501	LRCPGELANLASWAV	287.24
1436	BoLA-DRB3_02601	LASWAVNGKQLVLYD	287.24
1272	BoLA-DRB3_02002	NLASWAVNGKQLVLY	287.39
670	BoLA-DRB3_01501	LAGCQSSRLGNLDNV	296.21
1291	BoLA-DRB3_02002	GTVASLYSSGQGRFD	298.03
945	BoLA-DRB3_01601	ANLASWAVNGKQLVL	303.07
805	BoLA-DRB3_01501	ASLYSSGQGRFDGQT	305.73
1444	BoLA-DRB3_02601	KQLVLYDANGGTVAS	313.63
991	BoLA-DRB3_01801	AAGIVLAGCQSSRLG	322.41
298	BoLA-DRB3_01001	WAVNGKQLVLYDANG	330
738	BoLA-DRB3_01501	DLTPGAVAGVWNASL	330.59
1179	BoLA-DRB3_02002	PAPVNAVPAGTVQKG	337.26	<= WB
1178	BoLA-DRB3_02002	PPAPVNAVPAGTVQK	341.95	<= WB
1156	BoLA-DRB3_02002	GIVLAGCQSSRLGNL	342.18
947	BoLA-DRB3_01601	LASWAVNGKQLVLYD	345.33
1233	BoLA-DRB3_02002	VAGVWNASLGGQSCK	356.07
494	BoLA-DRB3_01201	KASLLSLAAAGIVLA	364.01
992	BoLA-DRB3_01801	AGIVLAGCQSSRLGN	366.63
1442	BoLA-DRB3_02601	NGKQLVLYDANGGTV	375.14	<= WB
1234	BoLA-DRB3_02002	AGVWNASLGGQSCKI	377.33
1313	BoLA-DRB3_02601	LSLAAAGIVLAGCQS	379.33
1289	BoLA-DRB3_02002	NGGTVASLYSSGQGR	388.39
689	BoLA-DRB3_01501	PPAPVNAVPAGTVQK	389.78
1437	BoLA-DRB3_02601	ASWAVNGKQLVLYDA	392.37
1319	BoLA-DRB3_02601	GIVLAGCQSSRLGNL	394.04
788	BoLA-DRB3_01501	AVNGKQLVLYDANGG	394.55
1292	BoLA-DRB3_02002	TVASLYSSGQGRFDG	399.01
944	BoLA-DRB3_01601	LANLASWAVNGKQLV	400.27
172	BoLA-DRB3_01001	LSLAAAGIVLAGCQS	402.45
988	BoLA-DRB3_01801	SLAAAGIVLAGCQSS	408.04
1281	BoLA-DRB3_02002	KQLVLYDANGGTVAS	417.22
1273	BoLA-DRB3_02002	LASWAVNGKQLVLYD	418.45
739	BoLA-DRB3_01501	LTPGAVAGVWNASLG	419.02
1280	BoLA-DRB3_02002	GKQLVLYDANGGTVA	420.74
1445	BoLA-DRB3_02601	QLVLYDANGGTVASL	422.8
1316	BoLA-DRB3_02601	AAAGIVLAGCQSSRL	429.82
690	BoLA-DRB3_01501	PAPVNAVPAGTVQKG	430.32
820	BoLA-DRB3_01601	KASLLSLAAAGIVLA	431.99
1232	BoLA-DRB3_02002	AVAGVWNASLGGQSC	437.52
1317	BoLA-DRB3_02601	AAGIVLAGCQSSRLG	443.34
493	BoLA-DRB3_01201	SKASLLSLAAAGIVL	444.5
287	BoLA-DRB3_01001	RCPGELANLASWAVN	445.86
1231	BoLA-DRB3_02002	GAVAGVWNASLGGQS	456.15
1318	BoLA-DRB3_02601	AGIVLAGCQSSRLGN	458.16
288	BoLA-DRB3_01001	CPGELANLASWAVNG	471.92
995	BoLA-DRB3_01801	VLAGCQSSRLGNLDN	473.06
628	BoLA-DRB3_01201	GKQLVLYDANGGTVA	474.83	<= WB
131	BoLA-DRB3_00101	NLASWAVNGKQLVLY	477.72
955	BoLA-DRB3_01601	KQLVLYDANGGTVAS	479.59	<= WB
175	BoLA-DRB3_01001	AAAGIVLAGCQSSRL	482.79
816	BoLA-DRB3_01601	MGISKASLLSLAAAG	484.81
495	BoLA-DRB3_01201	ASLLSLAAAGIVLAG	487.79
286	BoLA-DRB3_01001	LRCPGELANLASWAV	489.37
130	BoLA-DRB3_00101	ANLASWAVNGKQLVL	494.43
331	BoLA-DRB3_01101	KASLLSLAAAGIVLA	494.45
492	BoLA-DRB3_01201	ISKASLLSLAAAGIV	494.86
629	BoLA-DRB3_01201	KQLVLYDANGGTVAS	496.54
1180	BoLA-DRB3_02002	APVNAVPAGTVQKGN	497.27
691	BoLA-DRB3_01501	APVNAVPAGTVQKGN	500.02
1279	BoLA-DRB3_02002	NGKQLVLYDANGGTV	506.92
948	BoLA-DRB3_01601	ASWAVNGKQLVLYDA	507.49
1390	BoLA-DRB3_02601	DLTPGAVAGVWNASL	510.5
178	BoLA-DRB3_01001	GIVLAGCQSSRLGNL	519.29
312	BoLA-DRB3_01001	GGTVASLYSSGQGRF	522.01
1438	BoLA-DRB3_02601	SWAVNGKQLVLYDAN	522.09
176	BoLA-DRB3_01001	AAGIVLAGCQSSRLG	523.41
1446	BoLA-DRB3_02601	LVLYDANGGTVASLY	528.43
742	BoLA-DRB3_01501	GAVAGVWNASLGGQS	529.72
1288	BoLA-DRB3_02002	ANGGTVASLYSSGQG	533.2
1235	BoLA-DRB3_02002	GVWNASLGGQSCKIA	533.28
741	BoLA-DRB3_01501	PGAVAGVWNASLGGQ	543.78
1277	BoLA-DRB3_02002	AVNGKQLVLYDANGG	547.45
821	BoLA-DRB3_01601	ASLLSLAAAGIVLAG	547.92
1278	BoLA-DRB3_02002	VNGKQLVLYDANGGT	550.91
1314	BoLA-DRB3_02601	SLAAAGIVLAGCQSS	551.48
313	BoLA-DRB3_01001	GTVASLYSSGQGRFD	553.9
818	BoLA-DRB3_01601	ISKASLLSLAAAGIV	554.6
1177	BoLA-DRB3_02002	PPPAPVNAVPAGTVQ	557.64
1109	BoLA-DRB3_01801	NLASWAVNGKQLVLY	562.42
1282	BoLA-DRB3_02002	QLVLYDANGGTVASL	562.64
1274	BoLA-DRB3_02002	ASWAVNGKQLVLYDA	563.01
1391	BoLA-DRB3_02601	LTPGAVAGVWNASLG	564.34
688	BoLA-DRB3_01501	PPPAPVNAVPAGTVQ	564.87
1320	BoLA-DRB3_02601	IVLAGCQSSRLGNLD	569.87
329	BoLA-DRB3_01101	ISKASLLSLAAAGIV	569.91
817	BoLA-DRB3_01601	GISKASLLSLAAAGI	575.29
819	BoLA-DRB3_01601	SKASLLSLAAAGIVL	576.54
328	BoLA-DRB3_01101	GISKASLLSLAAAGI	593.73
954	BoLA-DRB3_01601	GKQLVLYDANGGTVA	597.64	<= WB
1275	BoLA-DRB3_02002	SWAVNGKQLVLYDAN	598.58
177	BoLA-DRB3_01001	AGIVLAGCQSSRLGN	605.25
996	BoLA-DRB3_01801	LAGCQSSRLGNLDNV	607.16
314	BoLA-DRB3_01001	TVASLYSSGQGRFDG	607.98
1441	BoLA-DRB3_02601	VNGKQLVLYDANGGT	615.28
1107	BoLA-DRB3_01801	LANLASWAVNGKQLV	617.02
173	BoLA-DRB3_01001	SLAAAGIVLAGCQSS	618.53
740	BoLA-DRB3_01501	TPGAVAGVWNASLGG	618.91
129	BoLA-DRB3_00101	LANLASWAVNGKQLV	624.58
806	BoLA-DRB3_01501	SLYSSGQGRFDGQTT	627.12
302	BoLA-DRB3_01001	GKQLVLYDANGGTVA	627.84
692	BoLA-DRB3_01501	PVNAVPAGTVQKGNL	631.05
1276	BoLA-DRB3_02002	WAVNGKQLVLYDANG	635.22
615	BoLA-DRB3_01201	PGELANLASWAVNGK	636.34
687	BoLA-DRB3_01501	PPPPAPVNAVPAGTV	636.58
989	BoLA-DRB3_01801	LAAAGIVLAGCQSSR	637.29
618	BoLA-DRB3_01201	LANLASWAVNGKQLV	647.59
616	BoLA-DRB3_01201	GELANLASWAVNGKQ	647.92
789	BoLA-DRB3_01501	VNGKQLVLYDANGGT	649.46
1293	BoLA-DRB3_02002	VASLYSSGQGRFDGQ	654.96
315	BoLA-DRB3_01001	VASLYSSGQGRFDGQ	655.18
1394	BoLA-DRB3_02601	GAVAGVWNASLGGQS	662.8
627	BoLA-DRB3_01201	NGKQLVLYDANGGTV	664.15	<= WB
630	BoLA-DRB3_01201	QLVLYDANGGTVASL	664.95
736	BoLA-DRB3_01501	APDLTPGAVAGVWNA	666.4
1393	BoLA-DRB3_02601	PGAVAGVWNASLGGQ	667.2
941	BoLA-DRB3_01601	PGELANLASWAVNGK	677.23
303	BoLA-DRB3_01001	KQLVLYDANGGTVAS	681.79
1453	BoLA-DRB3_02601	GGTVASLYSSGQGRF	682.98
717	BoLA-DRB3_01501	STDMSAQSGTQVASL	683.6
956	BoLA-DRB3_01601	QLVLYDANGGTVASL	687.82
1392	BoLA-DRB3_02601	TPGAVAGVWNASLGG	690.42
132	BoLA-DRB3_00101	LASWAVNGKQLVLYD	694.82
1015	BoLA-DRB3_01801	PPAPVNAVPAGTVQK	698.38	<= WB
791	BoLA-DRB3_01501	GKQLVLYDANGGTVA	698.59
1454	BoLA-DRB3_02601	GTVASLYSSGQGRFD	700.95
793	BoLA-DRB3_01501	QLVLYDANGGTVASL	702.92
496	BoLA-DRB3_01201	SLLSLAAAGIVLAGC	703.26
794	BoLA-DRB3_01501	LVLYDANGGTVASLY	706.79
1108	BoLA-DRB3_01801	ANLASWAVNGKQLVL	711.39
1110	BoLA-DRB3_01801	LASWAVNGKQLVLYD	712.6
330	BoLA-DRB3_01101	SKASLLSLAAAGIVL	725.99
617	BoLA-DRB3_01201	ELANLASWAVNGKQL	728.66
792	BoLA-DRB3_01501	KQLVLYDANGGTVAS	736.31
619	BoLA-DRB3_01201	ANLASWAVNGKQLVL	743.69
743	BoLA-DRB3_01501	AVAGVWNASLGGQSC	745.38
1104	BoLA-DRB3_01801	PGELANLASWAVNGK	746.81
949	BoLA-DRB3_01601	SWAVNGKQLVLYDAN	751.3
1	BoLA-DRB3_00101	MGISKASLLSLAAAG	753.89
304	BoLA-DRB3_01001	QLVLYDANGGTVASL	757.38
1287	BoLA-DRB3_02002	DANGGTVASLYSSGQ	782.17
1283	BoLA-DRB3_02002	LVLYDANGGTVASLY	784.49
718	BoLA-DRB3_01501	TDMSAQSGTQVASLP	785.57
737	BoLA-DRB3_01501	PDLTPGAVAGVWNAS	789.83
1455	BoLA-DRB3_02601	TVASLYSSGQGRFDG	798.67
179	BoLA-DRB3_01001	IVLAGCQSSRLGNLD	799.64
671	BoLA-DRB3_01501	AGCQSSRLGNLDNVS	802.18
822	BoLA-DRB3_01601	SLLSLAAAGIVLAGC	813.78
942	BoLA-DRB3_01601	GELANLASWAVNGKQ	816.77
491	BoLA-DRB3_01201	GISKASLLSLAAAGI	820.18
1157	BoLA-DRB3_02002	IVLAGCQSSRLGNLD	827.14
735	BoLA-DRB3_01501	SAPDLTPGAVAGVWN	828.58
1236	BoLA-DRB3_02002	VWNASLGGQSCKIAT	836.93
332	BoLA-DRB3_01101	ASLLSLAAAGIVLAG	837.13
1256	BoLA-DRB3_02002	GQGYRAGSLRCPGEL	837.78
1016	BoLA-DRB3_01801	PAPVNAVPAGTVQKG	847.04	<= WB
174	BoLA-DRB3_01001	LAAAGIVLAGCQSSR	849.78
1447	BoLA-DRB3_02601	VLYDANGGTVASLYS	851.78
1315	BoLA-DRB3_02601	LAAAGIVLAGCQSSR	855.68
1440	BoLA-DRB3_02601	AVNGKQLVLYDANGG	856.22
620	BoLA-DRB3_01201	NLASWAVNGKQLVLY	861.95
1105	BoLA-DRB3_01801	GELANLASWAVNGKQ	863.63
305	BoLA-DRB3_01001	LVLYDANGGTVASLY	865.55
795	BoLA-DRB3_01501	VLYDANGGTVASLYS	866.38
828	BoLA-DRB3_01601	AAGIVLAGCQSSRLG	869.96
734	BoLA-DRB3_01501	ASAPDLTPGAVAGVW	872.63
490	BoLA-DRB3_01201	MGISKASLLSLAAAG	876.5
1456	BoLA-DRB3_02601	VASLYSSGQGRFDGQ	882.63
102	BoLA-DRB3_00101	GQSCKIATPQTKYGQ	887.53
1257	BoLA-DRB3_02002	QGYRAGSLRCPGELA	887.69
1217	BoLA-DRB3_02002	VASLPPASAPDLTPG	901.8
722	BoLA-DRB3_01501	AQSGTQVASLPPASA	907.89
1106	BoLA-DRB3_01801	ELANLASWAVNGKQL	908.85
1064	BoLA-DRB3_01801	DLTPGAVAGVWNASL	917.97
1181	BoLA-DRB3_02002	PVNAVPAGTVQKGNL	918.47
957	BoLA-DRB3_01601	LVLYDANGGTVASLY	920.26
301	BoLA-DRB3_01001	NGKQLVLYDANGGTV	921.39
275	BoLA-DRB3_01001	TKYGQGYRAGSLRCP	927.39
327	BoLA-DRB3_01101	MGISKASLLSLAAAG	928.25
1395	BoLA-DRB3_02601	AVAGVWNASLGGQSC	933.2
790	BoLA-DRB3_01501	NGKQLVLYDANGGTV	934.92
719	BoLA-DRB3_01501	DMSAQSGTQVASLPP	945.69
1341	BoLA-DRB3_02601	PPAPVNAVPAGTVQK	947.27
723	BoLA-DRB3_01501	QSGTQVASLPPASAP	948.45
1014	BoLA-DRB3_01801	PPPAPVNAVPAGTVQ	948.54	<= WB
829	BoLA-DRB3_01601	AGIVLAGCQSSRLGN	949.26
1439	BoLA-DRB3_02601	WAVNGKQLVLYDANG	956.11
953	BoLA-DRB3_01601	NGKQLVLYDANGGTV	956.37
943	BoLA-DRB3_01601	ELANLASWAVNGKQL	957.27
1255	BoLA-DRB3_02002	YGQGYRAGSLRCPGE	959.66
1111	BoLA-DRB3_01801	ASWAVNGKQLVLYDA	962.72
752	BoLA-DRB3_01501	LGGQSCKIATPQTKY	967.84
497	BoLA-DRB3_01201	LLSLAAAGIVLAGCQ	977.66
614	BoLA-DRB3_01201	CPGELANLASWAVNG	980.48
276	BoLA-DRB3_01001	KYGQGYRAGSLRCPG	987.8
1254	BoLA-DRB3_02002	KYGQGYRAGSLRCPG	988.05
613	BoLA-DRB3_01201	RCPGELANLASWAVN	989.83
754	BoLA-DRB3_01501	GQSCKIATPQTKYGQ	993.82
1230	BoLA-DRB3_02002	PGAVAGVWNASLGGQ	996.65
253	BoLA-DRB3_01001	GAVAGVWNASLGGQS	999.53
753	BoLA-DRB3_01501	GGQSCKIATPQTKYG	1005.02
1065	BoLA-DRB3_01801	LTPGAVAGVWNASLG	1006.77
720	BoLA-DRB3_01501	MSAQSGTQVASLPPA	1007.93
830	BoLA-DRB3_01601	GIVLAGCQSSRLGNL	1014.72
101	BoLA-DRB3_00101	GGQSCKIATPQTKYG	1021.3
827	BoLA-DRB3_01601	AAAGIVLAGCQSSRL	1032.99
796	BoLA-DRB3_01501	LYDANGGTVASLYSS	1057.49
1253	BoLA-DRB3_02002	TKYGQGYRAGSLRCP	1058.74
1176	BoLA-DRB3_02002	PPPPAPVNAVPAGTV	1060.25
1102	BoLA-DRB3_01801	RCPGELANLASWAVN	1062.21
1342	BoLA-DRB3_02601	PAPVNAVPAGTVQKG	1064.55
316	BoLA-DRB3_01001	ASLYSSGQGRFDGQT	1065.29
798	BoLA-DRB3_01501	DANGGTVASLYSSGQ	1069.11
626	BoLA-DRB3_01201	VNGKQLVLYDANGGT	1078.6	<= WB
1321	BoLA-DRB3_02601	VLAGCQSSRLGNLDN	1082.35
744	BoLA-DRB3_01501	VAGVWNASLGGQSCK	1083.53
300	BoLA-DRB3_01001	VNGKQLVLYDANGGT	1083.57
299	BoLA-DRB3_01001	AVNGKQLVLYDANGG	1083.77
103	BoLA-DRB3_00101	QSCKIATPQTKYGQG	1087.88
725	BoLA-DRB3_01501	GTQVASLPPASAPDL	1096.78
823	BoLA-DRB3_01601	LLSLAAAGIVLAGCQ	1104.52
672	BoLA-DRB3_01501	GCQSSRLGNLDNVSP	1104.87
1340	BoLA-DRB3_02601	PPPAPVNAVPAGTVQ	1106.28
908	BoLA-DRB3_01601	AGVWNASLGGQSCKI	1115.91
799	BoLA-DRB3_01501	ANGGTVASLYSSGQG	1118.1
733	BoLA-DRB3_01501	PASAPDLTPGAVAGV	1127.51
693	BoLA-DRB3_01501	VNAVPAGTVQKGNLD	1128.3
1103	BoLA-DRB3_01801	CPGELANLASWAVNG	1138.28
1017	BoLA-DRB3_01801	APVNAVPAGTVQKGN	1141.47	<= WB
940	BoLA-DRB3_01601	CPGELANLASWAVNG	1147.74
631	BoLA-DRB3_01201	LVLYDANGGTVASLY	1150.91
1258	BoLA-DRB3_02002	GYRAGSLRCPGELAN	1151.43
1294	BoLA-DRB3_02002	ASLYSSGQGRFDGQT	1151.53
1112	BoLA-DRB3_01801	SWAVNGKQLVLYDAN	1154.71
455	BoLA-DRB3_01101	LANLASWAVNGKQLV	1155.55
180	BoLA-DRB3_01001	VLAGCQSSRLGNLDN	1166.59
1067	BoLA-DRB3_01801	PGAVAGVWNASLGGQ	1167.51
1013	BoLA-DRB3_01801	PPPPAPVNAVPAGTV	1167.62
1128	BoLA-DRB3_01801	GTVASLYSSGQGRFD	1170.88
1339	BoLA-DRB3_02601	PPPPAPVNAVPAGTV	1171.32
797	BoLA-DRB3_01501	YDANGGTVASLYSSG	1178.73
306	BoLA-DRB3_01001	VLYDANGGTVASLYS	1182.4
1251	BoLA-DRB3_02002	PQTKYGQGYRAGSLR	1191.66
1068	BoLA-DRB3_01801	GAVAGVWNASLGGQS	1213.35
621	BoLA-DRB3_01201	LASWAVNGKQLVLYD	1221.21
100	BoLA-DRB3_00101	LGGQSCKIATPQTKY	1226
277	BoLA-DRB3_01001	YGQGYRAGSLRCPGE	1227.05
249	BoLA-DRB3_01001	DLTPGAVAGVWNASL	1231.89
724	BoLA-DRB3_01501	SGTQVASLPPASAPD	1233.04
457	BoLA-DRB3_01101	NLASWAVNGKQLVLY	1233.35
1229	BoLA-DRB3_02002	TPGAVAGVWNASLGG	1233.9
1101	BoLA-DRB3_01801	LRCPGELANLASWAV	1235.94
128	BoLA-DRB3_00101	ELANLASWAVNGKQL	1251.56
716	BoLA-DRB3_01501	PSTDMSAQSGTQVAS	1251.86
333	BoLA-DRB3_01101	SLLSLAAAGIVLAGC	1263.4
15	BoLA-DRB3_00101	GIVLAGCQSSRLGNL	1268.26
1284	BoLA-DRB3_02002	VLYDANGGTVASLYS	1269.87
460	BoLA-DRB3_01101	SWAVNGKQLVLYDAN	1269.88
755	BoLA-DRB3_01501	QSCKIATPQTKYGQG	1274.91
334	BoLA-DRB3_01101	LLSLAAAGIVLAGCQ	1275.83
1343	BoLA-DRB3_02601	APVNAVPAGTVQKGN	1285.89
939	BoLA-DRB3_01601	RCPGELANLASWAVN	1287.05
254	BoLA-DRB3_01001	AVAGVWNASLGGQSC	1287.3
1369	BoLA-DRB3_02601	STDMSAQSGTQVASL	1290.34
273	BoLA-DRB3_01001	PQTKYGQGYRAGSLR	1297.35
1228	BoLA-DRB3_02002	LTPGAVAGVWNASLG	1297.96
459	BoLA-DRB3_01101	ASWAVNGKQLVLYDA	1313.98
14	BoLA-DRB3_00101	AGIVLAGCQSSRLGN	1315.47
13	BoLA-DRB3_00101	AAGIVLAGCQSSRLG	1330.82
726	BoLA-DRB3_01501	TQVASLPPASAPDLT	1333.96
1127	BoLA-DRB3_01801	GGTVASLYSSGQGRF	1336.72
907	BoLA-DRB3_01601	VAGVWNASLGGQSCK	1339.33
2	BoLA-DRB3_00101	GISKASLLSLAAAGI	1344.56
250	BoLA-DRB3_01001	LTPGAVAGVWNASLG	1349.88
336	BoLA-DRB3_01101	SLAAAGIVLAGCQSS	1363.1
278	BoLA-DRB3_01001	GQGYRAGSLRCPGEL	1364.41
274	BoLA-DRB3_01001	QTKYGQGYRAGSLRC	1367.61
335	BoLA-DRB3_01101	LSLAAAGIVLAGCQS	1371.27
454	BoLA-DRB3_01101	ELANLASWAVNGKQL	1381.81
458	BoLA-DRB3_01101	LASWAVNGKQLVLYD	1386.38
1066	BoLA-DRB3_01801	TPGAVAGVWNASLGG	1389.08
252	BoLA-DRB3_01001	PGAVAGVWNASLGGQ	1394.58
1129	BoLA-DRB3_01801	TVASLYSSGQGRFDG	1406.98
3	BoLA-DRB3_00101	ISKASLLSLAAAGIV	1408.53
1252	BoLA-DRB3_02002	QTKYGQGYRAGSLRC	1409
133	BoLA-DRB3_00101	ASWAVNGKQLVLYDA	1415.97
1448	BoLA-DRB3_02601	LYDANGGTVASLYSS	1429.86
337	BoLA-DRB3_01101	LAAAGIVLAGCQSSR	1440.71
824	BoLA-DRB3_01601	LSLAAAGIVLAGCQS	1443.02
1130	BoLA-DRB3_01801	VASLYSSGQGRFDGQ	1449.11
16	BoLA-DRB3_00101	IVLAGCQSSRLGNLD	1468.82
453	BoLA-DRB3_01101	GELANLASWAVNGKQ	1471.26
800	BoLA-DRB3_01501	NGGTVASLYSSGQGR	1473.07
715	BoLA-DRB3_01501	APSTDMSAQSGTQVA	1474.81
255	BoLA-DRB3_01001	VAGVWNASLGGQSCK	1482.09
1259	BoLA-DRB3_02002	YRAGSLRCPGELANL	1488.61
826	BoLA-DRB3_01601	LAAAGIVLAGCQSSR	1495.05
1250	BoLA-DRB3_02002	TPQTKYGQGYRAGSL	1507.55
452	BoLA-DRB3_01101	PGELANLASWAVNGK	1508.56
456	BoLA-DRB3_01101	ANLASWAVNGKQLVL	1508.64
1377	BoLA-DRB3_02601	GTQVASLPPASAPDL	1527.25
906	BoLA-DRB3_01601	AVAGVWNASLGGQSC	1531.1
825	BoLA-DRB3_01601	SLAAAGIVLAGCQSS	1531.27
181	BoLA-DRB3_01001	LAGCQSSRLGNLDNV	1534.1
1243	BoLA-DRB3_02002	GQSCKIATPQTKYGQ	1543.85
1163	BoLA-DRB3_02002	QSSRLGNLDNVSPPP	1545.82
909	BoLA-DRB3_01601	GVWNASLGGQSCKIA	1551.78
997	BoLA-DRB3_01801	AGCQSSRLGNLDNVS	1558.78
307	BoLA-DRB3_01001	LYDANGGTVASLYSS	1559.64
498	BoLA-DRB3_01201	LSLAAAGIVLAGCQS	1562.29
905	BoLA-DRB3_01601	GAVAGVWNASLGGQS	1566.88
104	BoLA-DRB3_00101	SCKIATPQTKYGQGY	1571.01
1396	BoLA-DRB3_02601	VAGVWNASLGGQSCK	1575.23
745	BoLA-DRB3_01501	AGVWNASLGGQSCKI	1580.11
1227	BoLA-DRB3_02002	DLTPGAVAGVWNASL	1585.28
12	BoLA-DRB3_00101	AAAGIVLAGCQSSRL	1588.32
612	BoLA-DRB3_01201	LRCPGELANLASWAV	1589.58
1242	BoLA-DRB3_02002	GGQSCKIATPQTKYG	1590.08
263	BoLA-DRB3_01001	LGGQSCKIATPQTKY	1596.78
279	BoLA-DRB3_01001	QGYRAGSLRCPGELA	1598.65
461	BoLA-DRB3_01101	WAVNGKQLVLYDANG	1602.65
1043	BoLA-DRB3_01801	STDMSAQSGTQVASL	1614.19
256	BoLA-DRB3_01001	AGVWNASLGGQSCKI	1620.91
1241	BoLA-DRB3_02002	LGGQSCKIATPQTKY	1622.56
1374	BoLA-DRB3_02601	AQSGTQVASLPPASA	1623.45
251	BoLA-DRB3_01001	TPGAVAGVWNASLGG	1631.8
317	BoLA-DRB3_01001	SLYSSGQGRFDGQTT	1634.98
1457	BoLA-DRB3_02601	ASLYSSGQGRFDGQT	1639.43
756	BoLA-DRB3_01501	SCKIATPQTKYGQGY	1641.97
1375	BoLA-DRB3_02601	QSGTQVASLPPASAP	1647.86
966	BoLA-DRB3_01601	TVASLYSSGQGRFDG	1652.36
950	BoLA-DRB3_01601	WAVNGKQLVLYDANG	1652.61
462	BoLA-DRB3_01101	AVNGKQLVLYDANGG	1655.56
264	BoLA-DRB3_01001	GGQSCKIATPQTKYG	1660.06
272	BoLA-DRB3_01001	TPQTKYGQGYRAGSL	1662.25
831	BoLA-DRB3_01601	IVLAGCQSSRLGNLD	1665.42
502	BoLA-DRB3_01201	AAGIVLAGCQSSRLG	1665.93
721	BoLA-DRB3_01501	SAQSGTQVASLPPAS	1666.02
746	BoLA-DRB3_01501	GVWNASLGGQSCKIA	1667.28
265	BoLA-DRB3_01001	GQSCKIATPQTKYGQ	1672.07
1113	BoLA-DRB3_01801	WAVNGKQLVLYDANG	1677.45
967	BoLA-DRB3_01601	VASLYSSGQGRFDGQ	1682.03
1158	BoLA-DRB3_02002	VLAGCQSSRLGNLDN	1688.59
1164	BoLA-DRB3_02002	SSRLGNLDNVSPPPP	1689.58
1370	BoLA-DRB3_02601	TDMSAQSGTQVASLP	1696.17
504	BoLA-DRB3_01201	GIVLAGCQSSRLGNL	1702.76
127	BoLA-DRB3_00101	GELANLASWAVNGKQ	1706.71
622	BoLA-DRB3_01201	ASWAVNGKQLVLYDA	1731.35
747	BoLA-DRB3_01501	VWNASLGGQSCKIAT	1732.72
1162	BoLA-DRB3_02002	CQSSRLGNLDNVSPP	1734.5
1344	BoLA-DRB3_02601	PVNAVPAGTVQKGNL	1750.98
200	BoLA-DRB3_01001	PPAPVNAVPAGTVQK	1758.53
501	BoLA-DRB3_01201	AAAGIVLAGCQSSRL	1763.68
499	BoLA-DRB3_01201	SLAAAGIVLAGCQSS	1770.77
503	BoLA-DRB3_01201	AGIVLAGCQSSRLGN	1776.3
228	BoLA-DRB3_01001	STDMSAQSGTQVASL	1778.59
1018	BoLA-DRB3_01801	PVNAVPAGTVQKGNL	1785.45
965	BoLA-DRB3_01601	GTVASLYSSGQGRFD	1785.92
311	BoLA-DRB3_01001	NGGTVASLYSSGQGR	1793.99
1285	BoLA-DRB3_02002	LYDANGGTVASLYSS	1809.08
1044	BoLA-DRB3_01801	TDMSAQSGTQVASLP	1822.06
1069	BoLA-DRB3_01801	AVAGVWNASLGGQSC	1824.83
1117	BoLA-DRB3_01801	GKQLVLYDANGGTVA	1833.89
1244	BoLA-DRB3_02002	QSCKIATPQTKYGQG	1843.5
1260	BoLA-DRB3_02002	RAGSLRCPGELANLA	1844.62
236	BoLA-DRB3_01001	GTQVASLPPASAPDL	1846.32
397	BoLA-DRB3_01101	QSGTQVASLPPASAP	1849.51
396	BoLA-DRB3_01101	AQSGTQVASLPPASA	1856.15
1376	BoLA-DRB3_02601	SGTQVASLPPASAPD	1857.09
1368	BoLA-DRB3_02601	PSTDMSAQSGTQVAS	1858.08
399	BoLA-DRB3_01101	GTQVASLPPASAPDL	1858.3
233	BoLA-DRB3_01001	AQSGTQVASLPPASA	1861.1
727	BoLA-DRB3_01501	QVASLPPASAPDLTP	1861.42
234	BoLA-DRB3_01001	QSGTQVASLPPASAP	1861.8
1378	BoLA-DRB3_02601	TQVASLPPASAPDLT	1863.41
1295	BoLA-DRB3_02002	SLYSSGQGRFDGQTT	1864.68
257	BoLA-DRB3_01001	GVWNASLGGQSCKIA	1867.39
1119	BoLA-DRB3_01801	QLVLYDANGGTVASL	1870.08
134	BoLA-DRB3_00101	SWAVNGKQLVLYDAN	1879.9
1237	BoLA-DRB3_02002	WNASLGGQSCKIATP	1883.93
1322	BoLA-DRB3_02601	LAGCQSSRLGNLDNV	1899.69
958	BoLA-DRB3_01601	VLYDANGGTVASLYS	1906.61
927	BoLA-DRB3_01601	TKYGQGYRAGSLRCP	1909.23
1388	BoLA-DRB3_02601	APDLTPGAVAGVWNA	1910.45
1261	BoLA-DRB3_02002	AGSLRCPGELANLAS	1913.22
310	BoLA-DRB3_01001	ANGGTVASLYSSGQG	1917.7
280	BoLA-DRB3_01001	GYRAGSLRCPGELAN	1925.33
1118	BoLA-DRB3_01801	KQLVLYDANGGTVAS	1933.53
928	BoLA-DRB3_01601	KYGQGYRAGSLRCPG	1941.94
463	BoLA-DRB3_01101	VNGKQLVLYDANGGT	1955.24
201	BoLA-DRB3_01001	PAPVNAVPAGTVQKG	1994.34
266	BoLA-DRB3_01001	QSCKIATPQTKYGQG	1998.6
1263	BoLA-DRB3_02002	SLRCPGELANLASWA	2003.58
1046	BoLA-DRB3_01801	MSAQSGTQVASLPPA	2006.68
1262	BoLA-DRB3_02002	GSLRCPGELANLASW	2011.29
258	BoLA-DRB3_01001	VWNASLGGQSCKIAT	2017.17
281	BoLA-DRB3_01001	YRAGSLRCPGELANL	2033.92
807	BoLA-DRB3_01501	LYSSGQGRFDGQTTG	2076.16
1286	BoLA-DRB3_02002	YDANGGTVASLYSSG	2077.31
309	BoLA-DRB3_01001	DANGGTVASLYSSGQ	2078.12
308	BoLA-DRB3_01001	YDANGGTVASLYSSG	2079.04
578	BoLA-DRB3_01201	PGAVAGVWNASLGGQ	2080.21
751	BoLA-DRB3_01501	SLGGQSCKIATPQTK	2090.57
398	BoLA-DRB3_01101	SGTQVASLPPASAPD	2096.41
714	BoLA-DRB3_01501	NAPSTDMSAQSGTQV	2098.2
625	BoLA-DRB3_01201	AVNGKQLVLYDANGG	2105.05
17	BoLA-DRB3_00101	VLAGCQSSRLGNLDN	2112.42
1114	BoLA-DRB3_01801	AVNGKQLVLYDANGG	2117.02
1367	BoLA-DRB3_02601	APSTDMSAQSGTQVA	2117.09
1325	BoLA-DRB3_02601	CQSSRLGNLDNVSPP	2120.73
235	BoLA-DRB3_01001	SGTQVASLPPASAPD	2138.4
673	BoLA-DRB3_01501	CQSSRLGNLDNVSPP	2148.07
938	BoLA-DRB3_01601	LRCPGELANLASWAV	2151.51
1240	BoLA-DRB3_02002	SLGGQSCKIATPQTK	2165.22
449	BoLA-DRB3_01101	LRCPGELANLASWAV	2168.86
774	BoLA-DRB3_01501	SLRCPGELANLASWA	2168.95
40	BoLA-DRB3_00101	PVNAVPAGTVQKGNL	2175.74	<= WB
1389	BoLA-DRB3_02601	PDLTPGAVAGVWNAS	2196.06
1120	BoLA-DRB3_01801	LVLYDANGGTVASLY	2205.06
929	BoLA-DRB3_01601	YGQGYRAGSLRCPGE	2205.99
815	BoLA-DRB3_01501	FDGQTTGGQAVTLSR	2215.13
267	BoLA-DRB3_01001	SCKIATPQTKYGQGY	2217.62
579	BoLA-DRB3_01201	GAVAGVWNASLGGQS	2218.05
500	BoLA-DRB3_01201	LAAAGIVLAGCQSSR	2219.33
237	BoLA-DRB3_01001	TQVASLPPASAPDLT	2224.64
1371	BoLA-DRB3_02601	DMSAQSGTQVASLPP	2230.5
199	BoLA-DRB3_01001	PPPAPVNAVPAGTVQ	2232.21
554	BoLA-DRB3_01201	STDMSAQSGTQVASL	2242.74
764	BoLA-DRB3_01501	TKYGQGYRAGSLRCP	2245.56
964	BoLA-DRB3_01601	GGTVASLYSSGQGRF	2255.2
229	BoLA-DRB3_01001	TDMSAQSGTQVASLP	2255.81
773	BoLA-DRB3_01501	GSLRCPGELANLASW	2265.81
400	BoLA-DRB3_01101	TQVASLPPASAPDLT	2273.62
202	BoLA-DRB3_01001	APVNAVPAGTVQKGN	2275.72
5	BoLA-DRB3_00101	KASLLSLAAAGIVLA	2276.26
1159	BoLA-DRB3_02002	LAGCQSSRLGNLDNV	2281.11
1387	BoLA-DRB3_02601	SAPDLTPGAVAGVWN	2286.72
952	BoLA-DRB3_01601	VNGKQLVLYDANGGT	2291.13
1045	BoLA-DRB3_01801	DMSAQSGTQVASLPP	2291.18
1182	BoLA-DRB3_02002	VNAVPAGTVQKGNLD	2295.75
1416	BoLA-DRB3_02601	TKYGQGYRAGSLRCP	2297.61
930	BoLA-DRB3_01601	GQGYRAGSLRCPGEL	2310.13
1379	BoLA-DRB3_02601	QVASLPPASAPDLTP	2316.21
1048	BoLA-DRB3_01801	AQSGTQVASLPPASA	2318.26
1161	BoLA-DRB3_02002	GCQSSRLGNLDNVSP	2320.52
577	BoLA-DRB3_01201	TPGAVAGVWNASLGG	2324.12
1324	BoLA-DRB3_02601	GCQSSRLGNLDNVSP	2327.74
748	BoLA-DRB3_01501	WNASLGGQSCKIATP	2330.96
1206	BoLA-DRB3_02002	STDMSAQSGTQVASL	2339.83
450	BoLA-DRB3_01101	RCPGELANLASWAVN	2343
1386	BoLA-DRB3_02601	ASAPDLTPGAVAGVW	2348.91
910	BoLA-DRB3_01601	VWNASLGGQSCKIAT	2349.91
576	BoLA-DRB3_01201	LTPGAVAGVWNASLG	2357.57
562	BoLA-DRB3_01201	GTQVASLPPASAPDL	2366.16
623	BoLA-DRB3_01201	SWAVNGKQLVLYDAN	2369.67
1116	BoLA-DRB3_01801	NGKQLVLYDANGGTV	2374.7
338	BoLA-DRB3_01101	AAAGIVLAGCQSSRL	2393.74
39	BoLA-DRB3_00101	APVNAVPAGTVQKGN	2394.33	<= WB
632	BoLA-DRB3_01201	VLYDANGGTVASLYS	2410.92
1245	BoLA-DRB3_02002	SCKIATPQTKYGQGY	2415.93
1131	BoLA-DRB3_01801	ASLYSSGQGRFDGQT	2419.93
198	BoLA-DRB3_01001	PPPPAPVNAVPAGTV	2424.76
203	BoLA-DRB3_01001	PVNAVPAGTVQKGNL	2426.52
1451	BoLA-DRB3_02601	ANGGTVASLYSSGQG	2427.22
285	BoLA-DRB3_01001	SLRCPGELANLASWA	2433.8
505	BoLA-DRB3_01201	IVLAGCQSSRLGNLD	2438.91
757	BoLA-DRB3_01501	CKIATPQTKYGQGYR	2441.08
464	BoLA-DRB3_01101	NGKQLVLYDANGGTV	2450.92
126	BoLA-DRB3_00101	PGELANLASWAVNGK	2464.62
1397	BoLA-DRB3_02601	AGVWNASLGGQSCKI	2467.34
904	BoLA-DRB3_01601	PGAVAGVWNASLGGQ	2478.28
1326	BoLA-DRB3_02601	QSSRLGNLDNVSPPP	2505.22
1165	BoLA-DRB3_02002	SRLGNLDNVSPPPPP	2535.73
416	BoLA-DRB3_01101	GAVAGVWNASLGGQS	2536.28
1449	BoLA-DRB3_02601	YDANGGTVASLYSSG	2536.39
925	BoLA-DRB3_01601	PQTKYGQGYRAGSLR	2544.33
227	BoLA-DRB3_01001	PSTDMSAQSGTQVAS	2560.35
1450	BoLA-DRB3_02601	DANGGTVASLYSSGQ	2564.53
1452	BoLA-DRB3_02601	NGGTVASLYSSGQGR	2565.09
38	BoLA-DRB3_00101	PAPVNAVPAGTVQKG	2565.15
765	BoLA-DRB3_01501	KYGQGYRAGSLRCPG	2565.51
728	BoLA-DRB3_01501	VASLPPASAPDLTPG	2566.98
1372	BoLA-DRB3_02601	MSAQSGTQVASLPPA	2568.7
11	BoLA-DRB3_00101	LAAAGIVLAGCQSSR	2573.85
1458	BoLA-DRB3_02601	SLYSSGQGRFDGQTT	2585.52
926	BoLA-DRB3_01601	QTKYGQGYRAGSLRC	2602.47
475	BoLA-DRB3_01101	GGTVASLYSSGQGRF	2605.96
451	BoLA-DRB3_01101	CPGELANLASWAVNG	2611.98
1327	BoLA-DRB3_02601	SSRLGNLDNVSPPPP	2613.81
1062	BoLA-DRB3_01801	APDLTPGAVAGVWNA	2614.91
1404	BoLA-DRB3_02601	LGGQSCKIATPQTKY	2628.33
575	BoLA-DRB3_01201	DLTPGAVAGVWNASL	2629.55
247	BoLA-DRB3_01001	APDLTPGAVAGVWNA	2638.19
99	BoLA-DRB3_00101	SLGGQSCKIATPQTK	2638.33
998	BoLA-DRB3_01801	GCQSSRLGNLDNVSP	2640.9
183	BoLA-DRB3_01001	GCQSSRLGNLDNVSP	2645.68
561	BoLA-DRB3_01201	SGTQVASLPPASAPD	2647.65
1249	BoLA-DRB3_02002	ATPQTKYGQGYRAGS	2651.5
560	BoLA-DRB3_01201	QSGTQVASLPPASAP	2657.73
639	BoLA-DRB3_01201	GTVASLYSSGQGRFD	2658.56
1426	BoLA-DRB3_02601	SLRCPGELANLASWA	2686
1115	BoLA-DRB3_01801	VNGKQLVLYDANGGT	2728.35
931	BoLA-DRB3_01601	QGYRAGSLRCPGELA	2732.99
1385	BoLA-DRB3_02601	PASAPDLTPGAVAGV	2736.31
814	BoLA-DRB3_01501	RFDGQTTGGQAVTLS	2755.11
968	BoLA-DRB3_01601	ASLYSSGQGRFDGQT	2755.65
832	BoLA-DRB3_01601	VLAGCQSSRLGNLDN	2759.59
1405	BoLA-DRB3_02601	GGQSCKIATPQTKYG	2760.6
888	BoLA-DRB3_01601	GTQVASLPPASAPDL	2773
6	BoLA-DRB3_00101	ASLLSLAAAGIVLAG	2775.52
1406	BoLA-DRB3_02601	GQSCKIATPQTKYGQ	2794.44
1417	BoLA-DRB3_02601	KYGQGYRAGSLRCPG	2805.62
553	BoLA-DRB3_01201	PSTDMSAQSGTQVAS	2824.2
259	BoLA-DRB3_01001	WNASLGGQSCKIATP	2824.63
476	BoLA-DRB3_01101	GTVASLYSSGQGRFD	2831.97
284	BoLA-DRB3_01001	GSLRCPGELANLASW	2835.22
150	BoLA-DRB3_00101	GTVASLYSSGQGRFD	2840.96
555	BoLA-DRB3_01201	TDMSAQSGTQVASLP	2841.12
1042	BoLA-DRB3_01801	PSTDMSAQSGTQVAS	2844.69
1360	BoLA-DRB3_02601	SPTQFPNAPSTDMSA	2860.67
1205	BoLA-DRB3_02002	PSTDMSAQSGTQVAS	2875.23
1047	BoLA-DRB3_01801	SAQSGTQVASLPPAS	2875.91
226	BoLA-DRB3_01001	APSTDMSAQSGTQVA	2883.8
248	BoLA-DRB3_01001	PDLTPGAVAGVWNAS	2900.35
230	BoLA-DRB3_01001	DMSAQSGTQVASLPP	2900.88
580	BoLA-DRB3_01201	AVAGVWNASLGGQSC	2902.2
749	BoLA-DRB3_01501	NASLGGQSCKIATPQ	2910.63
339	BoLA-DRB3_01101	AAGIVLAGCQSSRLG	2917.69
763	BoLA-DRB3_01501	QTKYGQGYRAGSLRC	2917.94
640	BoLA-DRB3_01201	TVASLYSSGQGRFDG	2918.23
638	BoLA-DRB3_01201	GGTVASLYSSGQGRF	2919.33
694	BoLA-DRB3_01501	NAVPAGTVQKGNLDS	2933.8
182	BoLA-DRB3_01001	AGCQSSRLGNLDNVS	2934.06
41	BoLA-DRB3_00101	VNAVPAGTVQKGNLD	2939.21
1398	BoLA-DRB3_02601	GVWNASLGGQSCKIA	2939.87
93	BoLA-DRB3_00101	AGVWNASLGGQSCKI	2945.51
268	BoLA-DRB3_01001	CKIATPQTKYGQGYR	2953.71
1425	BoLA-DRB3_02601	GSLRCPGELANLASW	2966.1
465	BoLA-DRB3_01101	GKQLVLYDANGGTVA	2967.52
151	BoLA-DRB3_00101	TVASLYSSGQGRFDG	2969.64
262	BoLA-DRB3_01001	SLGGQSCKIATPQTK	2973.49
903	BoLA-DRB3_01601	TPGAVAGVWNASLGG	2975.07
1049	BoLA-DRB3_01801	QSGTQVASLPPASAP	2982.1
1051	BoLA-DRB3_01801	GTQVASLPPASAPDL	2986.26
1345	BoLA-DRB3_02601	VNAVPAGTVQKGNLD	3001.55
341	BoLA-DRB3_01101	GIVLAGCQSSRLGNL	3002.69
1070	BoLA-DRB3_01801	VAGVWNASLGGQSCK	3018.75
813	BoLA-DRB3_01501	GRFDGQTTGGQAVTL	3022.05
1414	BoLA-DRB3_02601	PQTKYGQGYRAGSLR	3022.21
1209	BoLA-DRB3_02002	MSAQSGTQVASLPPA	3024.8
152	BoLA-DRB3_00101	VASLYSSGQGRFDGQ	3028.01
563	BoLA-DRB3_01201	TQVASLPPASAPDLT	3041.96
135	BoLA-DRB3_00101	WAVNGKQLVLYDANG	3046.18
762	BoLA-DRB3_01501	PQTKYGQGYRAGSLR	3048.16
1121	BoLA-DRB3_01801	VLYDANGGTVASLYS	3053.11
417	BoLA-DRB3_01101	AVAGVWNASLGGQSC	3054.07
4	BoLA-DRB3_00101	SKASLLSLAAAGIVL	3072.43
149	BoLA-DRB3_00101	GGTVASLYSSGQGRF	3083.25
1061	BoLA-DRB3_01801	SAPDLTPGAVAGVWN	3086.22
401	BoLA-DRB3_01101	QVASLPPASAPDLTP	3122.33
766	BoLA-DRB3_01501	YGQGYRAGSLRCPGE	3129.9
770	BoLA-DRB3_01501	YRAGSLRCPGELANL	3136.34
695	BoLA-DRB3_01501	AVPAGTVQKGNLDSP	3138.11
105	BoLA-DRB3_00101	CKIATPQTKYGQGYR	3151.76
184	BoLA-DRB3_01001	CQSSRLGNLDNVSPP	3161.21
750	BoLA-DRB3_01501	ASLGGQSCKIATPQT	3164.53
1358	BoLA-DRB3_02601	LDSPTQFPNAPSTDM	3168.44
1207	BoLA-DRB3_02002	TDMSAQSGTQVASLP	3171.35
1422	BoLA-DRB3_02601	YRAGSLRCPGELANL	3184.25
318	BoLA-DRB3_01001	LYSSGQGRFDGQTTG	3192.6
1323	BoLA-DRB3_02601	AGCQSSRLGNLDNVS	3193.77
1210	BoLA-DRB3_02002	SAQSGTQVASLPPAS	3194.08
758	BoLA-DRB3_01501	KIATPQTKYGQGYRA	3197.16
1361	BoLA-DRB3_02601	PTQFPNAPSTDMSAQ	3204.81
238	BoLA-DRB3_01001	QVASLPPASAPDLTP	3208.53
771	BoLA-DRB3_01501	RAGSLRCPGELANLA	3218.05
204	BoLA-DRB3_01001	VNAVPAGTVQKGNLD	3223
641	BoLA-DRB3_01201	VASLYSSGQGRFDGQ	3232.64
282	BoLA-DRB3_01001	RAGSLRCPGELANLA	3245.19
902	BoLA-DRB3_01601	LTPGAVAGVWNASLG	3250.84
1060	BoLA-DRB3_01801	ASAPDLTPGAVAGVW	3255.98
1328	BoLA-DRB3_02601	SRLGNLDNVSPPPPP	3257.68
1359	BoLA-DRB3_02601	DSPTQFPNAPSTDMS	3260.21
767	BoLA-DRB3_01501	GQGYRAGSLRCPGEL	3265.47
1063	BoLA-DRB3_01801	PDLTPGAVAGVWNAS	3265.79
886	BoLA-DRB3_01601	QSGTQVASLPPASAP	3270.53
1415	BoLA-DRB3_02601	QTKYGQGYRAGSLRC	3277.93
94	BoLA-DRB3_00101	GVWNASLGGQSCKIA	3298.89
917	BoLA-DRB3_01601	GQSCKIATPQTKYGQ	3304.11
887	BoLA-DRB3_01601	SGTQVASLPPASAPD	3304.57
1041	BoLA-DRB3_01801	APSTDMSAQSGTQVA	3307.15
246	BoLA-DRB3_01001	SAPDLTPGAVAGVWN	3308.69
1052	BoLA-DRB3_01801	TQVASLPPASAPDLT	3316.57
1166	BoLA-DRB3_02002	RLGNLDNVSPPPPPA	3328.86
7	BoLA-DRB3_00101	SLLSLAAAGIVLAGC	3337.7
92	BoLA-DRB3_00101	VAGVWNASLGGQSCK	3338.89
1247	BoLA-DRB3_02002	KIATPQTKYGQGYRA	3360.6
231	BoLA-DRB3_01001	MSAQSGTQVASLPPA	3365.81
37	BoLA-DRB3_00101	PPAPVNAVPAGTVQK	3373.14
340	BoLA-DRB3_01101	AGIVLAGCQSSRLGN	3374.34
1423	BoLA-DRB3_02601	RAGSLRCPGELANLA	3377.37
772	BoLA-DRB3_01501	AGSLRCPGELANLAS	3382.71
1366	BoLA-DRB3_02601	NAPSTDMSAQSGTQV	3384.47
768	BoLA-DRB3_01501	QGYRAGSLRCPGELA	3390.66
1407	BoLA-DRB3_02601	QSCKIATPQTKYGQG	3406.1
1424	BoLA-DRB3_02601	AGSLRCPGELANLAS	3415.15
18	BoLA-DRB3_00101	LAGCQSSRLGNLDNV	3449.5
526	BoLA-DRB3_01201	PPAPVNAVPAGTVQK	3451.81
769	BoLA-DRB3_01501	GYRAGSLRCPGELAN	3456.56
1246	BoLA-DRB3_02002	CKIATPQTKYGQGYR	3476.51
9	BoLA-DRB3_00101	LSLAAAGIVLAGCQS	3479.56
8	BoLA-DRB3_00101	LLSLAAAGIVLAGCQ	3482.69
477	BoLA-DRB3_01101	TVASLYSSGQGRFDG	3488.34
559	BoLA-DRB3_01201	AQSGTQVASLPPASA	3492.27
245	BoLA-DRB3_01001	ASAPDLTPGAVAGVW	3492.42
1160	BoLA-DRB3_02002	AGCQSSRLGNLDNVS	3499.42
10	BoLA-DRB3_00101	SLAAAGIVLAGCQSS	3505.52
552	BoLA-DRB3_01201	APSTDMSAQSGTQVA	3513.8
1296	BoLA-DRB3_02002	LYSSGQGRFDGQTTG	3522.21
889	BoLA-DRB3_01601	TQVASLPPASAPDLT	3523.28
959	BoLA-DRB3_01601	LYDANGGTVASLYSS	3525.91
283	BoLA-DRB3_01001	AGSLRCPGELANLAS	3547.11
924	BoLA-DRB3_01601	TPQTKYGQGYRAGSL	3547.22
1204	BoLA-DRB3_02002	APSTDMSAQSGTQVA	3554.22
1226	BoLA-DRB3_02002	PDLTPGAVAGVWNAS	3566.66
95	BoLA-DRB3_00101	VWNASLGGQSCKIAT	3575.2
412	BoLA-DRB3_01101	DLTPGAVAGVWNASL	3595.14
1413	BoLA-DRB3_02601	TPQTKYGQGYRAGSL	3599.18
761	BoLA-DRB3_01501	TPQTKYGQGYRAGSL	3607.72
1380	BoLA-DRB3_02601	VASLPPASAPDLTPG	3608.5
1373	BoLA-DRB3_02601	SAQSGTQVASLPPAS	3633.22
1418	BoLA-DRB3_02601	YGQGYRAGSLRCPGE	3640.82
472	BoLA-DRB3_01101	DANGGTVASLYSSGQ	3644.33
1050	BoLA-DRB3_01801	SGTQVASLPPASAPD	3645.31
269	BoLA-DRB3_01001	KIATPQTKYGQGYRA	3650.32
1421	BoLA-DRB3_02601	GYRAGSLRCPGELAN	3654.51
413	BoLA-DRB3_01101	LTPGAVAGVWNASLG	3674.69
1195	BoLA-DRB3_02002	LDSPTQFPNAPSTDM	3681.14
932	BoLA-DRB3_01601	GYRAGSLRCPGELAN	3686
1122	BoLA-DRB3_01801	LYDANGGTVASLYSS	3691.27
1399	BoLA-DRB3_02601	VWNASLGGQSCKIAT	3719.05
473	BoLA-DRB3_01101	ANGGTVASLYSSGQG	3720.91
1248	BoLA-DRB3_02002	IATPQTKYGQGYRAG	3756.95
918	BoLA-DRB3_01601	QSCKIATPQTKYGQG	3764.07
916	BoLA-DRB3_01601	GGQSCKIATPQTKYG	3767.86
624	BoLA-DRB3_01201	WAVNGKQLVLYDANG	3768.84
633	BoLA-DRB3_01201	LYDANGGTVASLYSS	3772.39
527	BoLA-DRB3_01201	PAPVNAVPAGTVQKG	3776.47
1225	BoLA-DRB3_02002	APDLTPGAVAGVWNA	3778.84
1019	BoLA-DRB3_01801	VNAVPAGTVQKGNLD	3793.75
1208	BoLA-DRB3_02002	DMSAQSGTQVASLPP	3797.29
1192	BoLA-DRB3_02002	KGNLDSPTQFPNAPS	3802.22
1238	BoLA-DRB3_02002	NASLGGQSCKIATPQ	3802.63
415	BoLA-DRB3_01101	PGAVAGVWNASLGGQ	3809.18
1239	BoLA-DRB3_02002	ASLGGQSCKIATPQT	3812.6
474	BoLA-DRB3_01101	NGGTVASLYSSGQGR	3823.84
1420	BoLA-DRB3_02601	QGYRAGSLRCPGELA	3846.95
880	BoLA-DRB3_01601	STDMSAQSGTQVASL	3850.03
342	BoLA-DRB3_01101	IVLAGCQSSRLGNLD	3854.91
271	BoLA-DRB3_01001	ATPQTKYGQGYRAGS	3856.41
1362	BoLA-DRB3_02601	TQFPNAPSTDMSAQS	3861.97
1408	BoLA-DRB3_02601	SCKIATPQTKYGQGY	3863.39
1301	BoLA-DRB3_02002	QGRFDGQTTGGQAVT	3867.28
466	BoLA-DRB3_01101	KQLVLYDANGGTVAS	3873.56
418	BoLA-DRB3_01101	VAGVWNASLGGQSCK	3879.18
1197	BoLA-DRB3_02002	SPTQFPNAPSTDMSA	3901.27
696	BoLA-DRB3_01501	VPAGTVQKGNLDSPT	3906.93
414	BoLA-DRB3_01101	TPGAVAGVWNASLGG	4015.75
915	BoLA-DRB3_01601	LGGQSCKIATPQTKY	4022.32
91	BoLA-DRB3_00101	AVAGVWNASLGGQSC	4036.01
1196	BoLA-DRB3_02002	DSPTQFPNAPSTDMS	4056.37
1132	BoLA-DRB3_01801	SLYSSGQGRFDGQTT	4061.81
261	BoLA-DRB3_01001	ASLGGQSCKIATPQT	4074.22
581	BoLA-DRB3_01201	VAGVWNASLGGQSCK	4097.17
1193	BoLA-DRB3_02002	GNLDSPTQFPNAPST	4129.79
478	BoLA-DRB3_01101	VASLYSSGQGRFDGQ	4130.55
260	BoLA-DRB3_01001	NASLGGQSCKIATPQ	4131.18
225	BoLA-DRB3_01001	NAPSTDMSAQSGTQV	4142.59
90	BoLA-DRB3_00101	GAVAGVWNASLGGQS	4143.71
1300	BoLA-DRB3_02002	GQGRFDGQTTGGQAV	4163.03
933	BoLA-DRB3_01601	YRAGSLRCPGELANL	4169.03
556	BoLA-DRB3_01201	DMSAQSGTQVASLPP	4189.33
528	BoLA-DRB3_01201	APVNAVPAGTVQKGN	4210.46
506	BoLA-DRB3_01201	VLAGCQSSRLGNLDN	4215.57
1329	BoLA-DRB3_02601	RLGNLDNVSPPPPPA	4250.14
525	BoLA-DRB3_01201	PPPAPVNAVPAGTVQ	4261.52
698	BoLA-DRB3_01501	AGTVQKGNLDSPTQF	4281.16
1053	BoLA-DRB3_01801	QVASLPPASAPDLTP	4337.67
244	BoLA-DRB3_01001	PASAPDLTPGAVAGV	4377.94
363	BoLA-DRB3_01101	PPAPVNAVPAGTVQK	4386.38
1059	BoLA-DRB3_01801	PASAPDLTPGAVAGV	4409.36
153	BoLA-DRB3_00101	ASLYSSGQGRFDGQT	4420.01
885	BoLA-DRB3_01601	AQSGTQVASLPPASA	4472.5
1123	BoLA-DRB3_01801	YDANGGTVASLYSSG	4475.11
1124	BoLA-DRB3_01801	DANGGTVASLYSSGQ	4477.14
699	BoLA-DRB3_01501	GTVQKGNLDSPTQFP	4496.9
963	BoLA-DRB3_01601	NGGTVASLYSSGQGR	4502.26
1419	BoLA-DRB3_02601	GQGYRAGSLRCPGEL	4508.5
1194	BoLA-DRB3_02002	NLDSPTQFPNAPSTD	4540.66
969	BoLA-DRB3_01601	SLYSSGQGRFDGQTT	4541.01
675	BoLA-DRB3_01501	SSRLGNLDNVSPPPP	4564.11
564	BoLA-DRB3_01201	QVASLPPASAPDLTP	4576.02
1302	BoLA-DRB3_02002	GRFDGQTTGGQAVTL	4585.14
700	BoLA-DRB3_01501	TVQKGNLDSPTQFPN	4597.66
674	BoLA-DRB3_01501	QSSRLGNLDNVSPPP	4627.45
444	BoLA-DRB3_01101	YRAGSLRCPGELANL	4630.86
185	BoLA-DRB3_01001	QSSRLGNLDNVSPPP	4632.52
1355	BoLA-DRB3_02601	KGNLDSPTQFPNAPS	4639.94
642	BoLA-DRB3_01201	ASLYSSGQGRFDGQT	4675.92
901	BoLA-DRB3_01601	DLTPGAVAGVWNASL	4688.29
701	BoLA-DRB3_01501	VQKGNLDSPTQFPNA	4709.13
1071	BoLA-DRB3_01801	AGVWNASLGGQSCKI	4758.19
1203	BoLA-DRB3_02002	NAPSTDMSAQSGTQV	4775.47
1466	BoLA-DRB3_02601	RFDGQTTGGQAVTLS	4783.38
919	BoLA-DRB3_01601	SCKIATPQTKYGQGY	4789.08
833	BoLA-DRB3_01601	LAGCQSSRLGNLDNV	4796.08
445	BoLA-DRB3_01101	RAGSLRCPGELANLA	4813.29
881	BoLA-DRB3_01601	TDMSAQSGTQVASLP	4831.19
343	BoLA-DRB3_01101	VLAGCQSSRLGNLDN	4838.46
1198	BoLA-DRB3_02002	PTQFPNAPSTDMSAQ	4849.25
186	BoLA-DRB3_01001	SSRLGNLDNVSPPPP	4849.41
467	BoLA-DRB3_01101	QLVLYDANGGTVASL	4871.71
1187	BoLA-DRB3_02002	AGTVQKGNLDSPTQF	4878.78
1040	BoLA-DRB3_01801	NAPSTDMSAQSGTQV	4885.38
1353	BoLA-DRB3_02601	VQKGNLDSPTQFPNA	4885.43
511	BoLA-DRB3_01201	QSSRLGNLDNVSPPP	4894.9
512	BoLA-DRB3_01201	SSRLGNLDNVSPPPP	4901.84
232	BoLA-DRB3_01001	SAQSGTQVASLPPAS	4921.72
524	BoLA-DRB3_01201	PPPPAPVNAVPAGTV	4926.89
1400	BoLA-DRB3_02601	WNASLGGQSCKIATP	4948.53
1356	BoLA-DRB3_02601	GNLDSPTQFPNAPST	4951.63
582	BoLA-DRB3_01201	AGVWNASLGGQSCKI	4955.6
852	BoLA-DRB3_01601	PPAPVNAVPAGTVQK	4976.55
510	BoLA-DRB3_01201	CQSSRLGNLDNVSPP	4979.25
879	BoLA-DRB3_01601	PSTDMSAQSGTQVAS	4980.97
1465	BoLA-DRB3_02601	GRFDGQTTGGQAVTL	4987.55
443	BoLA-DRB3_01101	GYRAGSLRCPGELAN	5004.63
1078	BoLA-DRB3_01801	LGGQSCKIATPQTKY	5018.9
1351	BoLA-DRB3_02601	GTVQKGNLDSPTQFP	5029.11
1352	BoLA-DRB3_02601	TVQKGNLDSPTQFPN	5030.2
110	BoLA-DRB3_00101	PQTKYGQGYRAGSLR	5048.79
364	BoLA-DRB3_01101	PAPVNAVPAGTVQKG	5048.91
1100	BoLA-DRB3_01801	SLRCPGELANLASWA	5061.71
853	BoLA-DRB3_01601	PAPVNAVPAGTVQKG	5066.36
1459	BoLA-DRB3_02601	LYSSGQGRFDGQTTG	5071.85
1467	BoLA-DRB3_02601	FDGQTTGGQAVTLSR	5072.17
1363	BoLA-DRB3_02601	QFPNAPSTDMSAQSG	5074.15
346	BoLA-DRB3_01101	GCQSSRLGNLDNVSP	5074.98
1224	BoLA-DRB3_02002	SAPDLTPGAVAGVWN	5076.73
446	BoLA-DRB3_01101	AGSLRCPGELANLAS	5077.39
347	BoLA-DRB3_01101	CQSSRLGNLDNVSPP	5082.72
1409	BoLA-DRB3_02601	CKIATPQTKYGQGYR	5110.79
270	BoLA-DRB3_01001	IATPQTKYGQGYRAG	5112.84
111	BoLA-DRB3_00101	QTKYGQGYRAGSLRC	5120.09
239	BoLA-DRB3_01001	VASLPPASAPDLTPG	5133.57
529	BoLA-DRB3_01201	PVNAVPAGTVQKGNL	5143.58
934	BoLA-DRB3_01601	RAGSLRCPGELANLA	5152.32
1125	BoLA-DRB3_01801	ANGGTVASLYSSGQG	5192.62
362	BoLA-DRB3_01101	PPPAPVNAVPAGTVQ	5195.88
113	BoLA-DRB3_00101	KYGQGYRAGSLRCPG	5202.46
1189	BoLA-DRB3_02002	TVQKGNLDSPTQFPN	5207.64
1299	BoLA-DRB3_02002	SGQGRFDGQTTGGQA	5226.27
697	BoLA-DRB3_01501	PAGTVQKGNLDSPTQ	5232.89
402	BoLA-DRB3_01101	VASLPPASAPDLTPG	5237.76
676	BoLA-DRB3_01501	SRLGNLDNVSPPPPP	5243.94
1223	BoLA-DRB3_02002	ASAPDLTPGAVAGVW	5253.93
468	BoLA-DRB3_01101	LVLYDANGGTVASLY	5255.64
890	BoLA-DRB3_01601	QVASLPPASAPDLTP	5273.76
911	BoLA-DRB3_01601	WNASLGGQSCKIATP	5283.92
1190	BoLA-DRB3_02002	VQKGNLDSPTQFPNA	5302.77
73	BoLA-DRB3_00101	GTQVASLPPASAPDL	5315.29
112	BoLA-DRB3_00101	TKYGQGYRAGSLRCP	5329.97
1188	BoLA-DRB3_02002	GTVQKGNLDSPTQFP	5351.29
611	BoLA-DRB3_01201	SLRCPGELANLASWA	5354.54
509	BoLA-DRB3_01201	GCQSSRLGNLDNVSP	5383.82
573	BoLA-DRB3_01201	APDLTPGAVAGVWNA	5391.05
854	BoLA-DRB3_01601	APVNAVPAGTVQKGN	5393.85
442	BoLA-DRB3_01101	QGYRAGSLRCPGELA	5419.64
324	BoLA-DRB3_01001	GRFDGQTTGGQAVTL	5420.41
42	BoLA-DRB3_00101	NAVPAGTVQKGNLDS	5448.04
205	BoLA-DRB3_01001	NAVPAGTVQKGNLDS	5449.93
1303	BoLA-DRB3_02002	RFDGQTTGGQAVTLS	5454.29
219	BoLA-DRB3_01001	SPTQFPNAPSTDMSA	5495.23
709	BoLA-DRB3_01501	PTQFPNAPSTDMSAQ	5496.11
441	BoLA-DRB3_01101	GQGYRAGSLRCPGEL	5523.48
1080	BoLA-DRB3_01801	GQSCKIATPQTKYGQ	5527.37
187	BoLA-DRB3_01001	SRLGNLDNVSPPPPP	5531.73
365	BoLA-DRB3_01101	APVNAVPAGTVQKGN	5536.94
71	BoLA-DRB3_00101	QSGTQVASLPPASAP	5548.16
999	BoLA-DRB3_01801	CQSSRLGNLDNVSPP	5552.24
326	BoLA-DRB3_01001	FDGQTTGGQAVTLSR	5558.67
447	BoLA-DRB3_01101	GSLRCPGELANLASW	5562.1
1079	BoLA-DRB3_01801	GGQSCKIATPQTKYG	5564.39
348	BoLA-DRB3_01101	QSSRLGNLDNVSPPP	5579.52
325	BoLA-DRB3_01001	RFDGQTTGGQAVTLS	5588.04
962	BoLA-DRB3_01601	ANGGTVASLYSSGQG	5591.97
419	BoLA-DRB3_01101	AGVWNASLGGQSCKI	5600.63
1072	BoLA-DRB3_01801	GVWNASLGGQSCKIA	5601.66
1167	BoLA-DRB3_02002	LGNLDNVSPPPPPAP	5601.9
344	BoLA-DRB3_01101	LAGCQSSRLGNLDNV	5606.93
551	BoLA-DRB3_01201	NAPSTDMSAQSGTQV	5608.63
1350	BoLA-DRB3_02601	AGTVQKGNLDSPTQF	5619.02
220	BoLA-DRB3_01001	PTQFPNAPSTDMSAQ	5620.84
1403	BoLA-DRB3_02601	SLGGQSCKIATPQTK	5639.55
951	BoLA-DRB3_01601	AVNGKQLVLYDANGG	5695.41
812	BoLA-DRB3_01501	QGRFDGQTTGGQAVT	5782.21
708	BoLA-DRB3_01501	SPTQFPNAPSTDMSA	5784.78
583	BoLA-DRB3_01201	GVWNASLGGQSCKIA	5790.29
1183	BoLA-DRB3_02002	NAVPAGTVQKGNLDS	5792.23
361	BoLA-DRB3_01101	PPPPAPVNAVPAGTV	5827.62
710	BoLA-DRB3_01501	TQFPNAPSTDMSAQS	5833.05
855	BoLA-DRB3_01601	PVNAVPAGTVQKGNL	5837.72
395	BoLA-DRB3_01101	SAQSGTQVASLPPAS	5838.6
72	BoLA-DRB3_00101	SGTQVASLPPASAPD	5855.88
935	BoLA-DRB3_01601	AGSLRCPGELANLAS	5862.47
574	BoLA-DRB3_01201	PDLTPGAVAGVWNAS	5863.48
677	BoLA-DRB3_01501	RLGNLDNVSPPPPPA	5867.16
116	BoLA-DRB3_00101	QGYRAGSLRCPGELA	5871.35
1304	BoLA-DRB3_02002	FDGQTTGGQAVTLSR	5890.51
448	BoLA-DRB3_01101	SLRCPGELANLASWA	5936.58
323	BoLA-DRB3_01001	QGRFDGQTTGGQAVT	5952.79
513	BoLA-DRB3_01201	SRLGNLDNVSPPPPP	5960.33
96	BoLA-DRB3_00101	WNASLGGQSCKIATP	5977.24
114	BoLA-DRB3_00101	YGQGYRAGSLRCPGE	6014.94
601	BoLA-DRB3_01201	TKYGQGYRAGSLRCP	6026.6
937	BoLA-DRB3_01601	SLRCPGELANLASWA	6028.62
206	BoLA-DRB3_01001	AVPAGTVQKGNLDSP	6039.26
936	BoLA-DRB3_01601	GSLRCPGELANLASW	6043.05
759	BoLA-DRB3_01501	IATPQTKYGQGYRAG	6045.28
1186	BoLA-DRB3_02002	PAGTVQKGNLDSPTQ	6057.39
1126	BoLA-DRB3_01801	NGGTVASLYSSGQGR	6057.91
366	BoLA-DRB3_01101	PVNAVPAGTVQKGNL	6062.44
420	BoLA-DRB3_01101	GVWNASLGGQSCKIA	6080.63
394	BoLA-DRB3_01101	MSAQSGTQVASLPPA	6085.24
975	BoLA-DRB3_01601	QGRFDGQTTGGQAVT	6093.68
1464	BoLA-DRB3_02601	QGRFDGQTTGGQAVT	6121.76
557	BoLA-DRB3_01201	MSAQSGTQVASLPPA	6123.42
1191	BoLA-DRB3_02002	QKGNLDSPTQFPNAP	6132.17
878	BoLA-DRB3_01601	APSTDMSAQSGTQVA	6148.45
349	BoLA-DRB3_01101	SSRLGNLDNVSPPPP	6154.17
322	BoLA-DRB3_01001	GQGRFDGQTTGGQAV	6157.83
1222	BoLA-DRB3_02002	PASAPDLTPGAVAGV	6159.83
589	BoLA-DRB3_01201	LGGQSCKIATPQTKY	6165.5
1357	BoLA-DRB3_02601	NLDSPTQFPNAPSTD	6177.52
1354	BoLA-DRB3_02601	QKGNLDSPTQFPNAP	6198.34
115	BoLA-DRB3_00101	GQGYRAGSLRCPGEL	6213.25
109	BoLA-DRB3_00101	TPQTKYGQGYRAGSL	6225.9
440	BoLA-DRB3_01101	YGQGYRAGSLRCPGE	6249.25
572	BoLA-DRB3_01201	SAPDLTPGAVAGVWN	6279.89
702	BoLA-DRB3_01501	QKGNLDSPTQFPNAP	6286.62
1402	BoLA-DRB3_02601	ASLGGQSCKIATPQT	6298.67
591	BoLA-DRB3_01201	GQSCKIATPQTKYGQ	6299.83
471	BoLA-DRB3_01101	YDANGGTVASLYSSG	6303.44
188	BoLA-DRB3_01001	RLGNLDNVSPPPPPA	6312.65
421	BoLA-DRB3_01101	VWNASLGGQSCKIAT	6316.48
590	BoLA-DRB3_01201	GGQSCKIATPQTKYG	6317.1
1463	BoLA-DRB3_02601	GQGRFDGQTTGGQAV	6326.81
960	BoLA-DRB3_01601	YDANGGTVASLYSSG	6327.63
470	BoLA-DRB3_01101	LYDANGGTVASLYSS	6333.86
1054	BoLA-DRB3_01801	VASLPPASAPDLTPG	6337.77
217	BoLA-DRB3_01001	LDSPTQFPNAPSTDM	6405.54
74	BoLA-DRB3_00101	TQVASLPPASAPDLT	6421.01
479	BoLA-DRB3_01101	ASLYSSGQGRFDGQT	6428.03
1410	BoLA-DRB3_02601	KIATPQTKYGQGYRA	6445.31
703	BoLA-DRB3_01501	KGNLDSPTQFPNAPS	6449
686	BoLA-DRB3_01501	PPPPPAPVNAVPAGT	6481.11
70	BoLA-DRB3_00101	AQSGTQVASLPPASA	6485.6
209	BoLA-DRB3_01001	AGTVQKGNLDSPTQF	6491.71
1141	BoLA-DRB3_01801	FDGQTTGGQAVTLSR	6502.32
218	BoLA-DRB3_01001	DSPTQFPNAPSTDMS	6506.69
139	BoLA-DRB3_00101	GKQLVLYDANGGTVA	6525.15
124	BoLA-DRB3_00101	RCPGELANLASWAVN	6529.82
148	BoLA-DRB3_00101	NGGTVASLYSSGQGR	6531.94
426	BoLA-DRB3_01101	LGGQSCKIATPQTKY	6541.27
1099	BoLA-DRB3_01801	GSLRCPGELANLASW	6544.53
643	BoLA-DRB3_01201	SLYSSGQGRFDGQTT	6545.03
1073	BoLA-DRB3_01801	VWNASLGGQSCKIAT	6561.62
571	BoLA-DRB3_01201	ASAPDLTPGAVAGVW	6565.45
140	BoLA-DRB3_00101	KQLVLYDANGGTVAS	6569.01
923	BoLA-DRB3_01601	ATPQTKYGQGYRAGS	6584.02
1140	BoLA-DRB3_01801	RFDGQTTGGQAVTLS	6585.66
154	BoLA-DRB3_00101	SLYSSGQGRFDGQTT	6598.92
729	BoLA-DRB3_01501	ASLPPASAPDLTPGA	6615.8
637	BoLA-DRB3_01201	NGGTVASLYSSGQGR	6625.32
1401	BoLA-DRB3_02601	NASLGGQSCKIATPQ	6646.43
530	BoLA-DRB3_01201	VNAVPAGTVQKGNLD	6659.82
760	BoLA-DRB3_01501	ATPQTKYGQGYRAGS	6684.51
634	BoLA-DRB3_01201	YDANGGTVASLYSSG	6706.24
214	BoLA-DRB3_01001	KGNLDSPTQFPNAPS	6718.73
439	BoLA-DRB3_01101	KYGQGYRAGSLRCPG	6719.9
1090	BoLA-DRB3_01801	TKYGQGYRAGSLRCP	6720.41
1298	BoLA-DRB3_02002	SSGQGRFDGQTTGGQ	6728.05
221	BoLA-DRB3_01001	TQFPNAPSTDMSAQS	6768.49
1081	BoLA-DRB3_01801	QSCKIATPQTKYGQG	6769.81
125	BoLA-DRB3_00101	CPGELANLASWAVNG	6776.12
602	BoLA-DRB3_01201	KYGQGYRAGSLRCPG	6787.12
507	BoLA-DRB3_01201	LAGCQSSRLGNLDNV	6813.68
345	BoLA-DRB3_01101	AGCQSSRLGNLDNVS	6818.99
1184	BoLA-DRB3_02002	AVPAGTVQKGNLDSP	6829.11
610	BoLA-DRB3_01201	GSLRCPGELANLASW	6834.58
882	BoLA-DRB3_01601	DMSAQSGTQVASLPP	6844.05
438	BoLA-DRB3_01101	TKYGQGYRAGSLRCP	6847.02
1077	BoLA-DRB3_01801	SLGGQSCKIATPQTK	6875.75
428	BoLA-DRB3_01101	GQSCKIATPQTKYGQ	6890.27
811	BoLA-DRB3_01501	GQGRFDGQTTGGQAV	6895.19
635	BoLA-DRB3_01201	DANGGTVASLYSSGQ	6896.76
1139	BoLA-DRB3_01801	GRFDGQTTGGQAVTL	6928.7
141	BoLA-DRB3_00101	QLVLYDANGGTVASL	6934.92
636	BoLA-DRB3_01201	ANGGTVASLYSSGQG	6935.59
834	BoLA-DRB3_01601	AGCQSSRLGNLDNVS	6949.42
212	BoLA-DRB3_01001	VQKGNLDSPTQFPNA	7004.9
711	BoLA-DRB3_01501	QFPNAPSTDMSAQSG	7006.42
367	BoLA-DRB3_01101	VNAVPAGTVQKGNLD	7030.49
536	BoLA-DRB3_01201	GTVQKGNLDSPTQFP	7030.72
974	BoLA-DRB3_01601	GQGRFDGQTTGGQAV	7051.67
961	BoLA-DRB3_01601	DANGGTVASLYSSGQ	7053.42
117	BoLA-DRB3_00101	GYRAGSLRCPGELAN	7053.5
731	BoLA-DRB3_01501	LPPASAPDLTPGAVA	7080.57
851	BoLA-DRB3_01601	PPPAPVNAVPAGTVQ	7099.06
211	BoLA-DRB3_01001	TVQKGNLDSPTQFPN	7101.59
584	BoLA-DRB3_01201	VWNASLGGQSCKIAT	7114.36
592	BoLA-DRB3_01201	QSCKIATPQTKYGQG	7122.22
535	BoLA-DRB3_01201	AGTVQKGNLDSPTQF	7130.62
123	BoLA-DRB3_00101	LRCPGELANLASWAV	7143.9
207	BoLA-DRB3_01001	VPAGTVQKGNLDSPT	7146.45
19	BoLA-DRB3_00101	AGCQSSRLGNLDNVS	7172.17
508	BoLA-DRB3_01201	AGCQSSRLGNLDNVS	7190.97
835	BoLA-DRB3_01601	GCQSSRLGNLDNVSP	7193.62
118	BoLA-DRB3_00101	YRAGSLRCPGELANL	7195.72
558	BoLA-DRB3_01201	SAQSGTQVASLPPAS	7199.22
427	BoLA-DRB3_01101	GGQSCKIATPQTKYG	7201.64
537	BoLA-DRB3_01201	TVQKGNLDSPTQFPN	7218.02
538	BoLA-DRB3_01201	VQKGNLDSPTQFPNA	7228.26
609	BoLA-DRB3_01201	AGSLRCPGELANLAS	7232.8
730	BoLA-DRB3_01501	SLPPASAPDLTPGAV	7236.16
976	BoLA-DRB3_01601	GRFDGQTTGGQAVTL	7249.17
210	BoLA-DRB3_01001	GTVQKGNLDSPTQFP	7323.91
608	BoLA-DRB3_01201	RAGSLRCPGELANLA	7335.17
1088	BoLA-DRB3_01801	PQTKYGQGYRAGSLR	7342.4
914	BoLA-DRB3_01601	SLGGQSCKIATPQTK	7361.01
425	BoLA-DRB3_01101	SLGGQSCKIATPQTK	7380.95
514	BoLA-DRB3_01201	RLGNLDNVSPPPPPA	7386.46
1175	BoLA-DRB3_02002	PPPPPAPVNAVPAGT	7408.8
600	BoLA-DRB3_01201	QTKYGQGYRAGSLRC	7413.36
1383	BoLA-DRB3_02601	LPPASAPDLTPGAVA	7415.77
65	BoLA-DRB3_00101	STDMSAQSGTQVASL	7422.44
920	BoLA-DRB3_01601	CKIATPQTKYGQGYR	7441.17
1097	BoLA-DRB3_01801	RAGSLRCPGELANLA	7443.02
565	BoLA-DRB3_01201	VASLPPASAPDLTPG	7456.64
1199	BoLA-DRB3_02002	TQFPNAPSTDMSAQS	7485.58
856	BoLA-DRB3_01601	VNAVPAGTVQKGNLD	7516.83
678	BoLA-DRB3_01501	LGNLDNVSPPPPPAP	7536.62
1185	BoLA-DRB3_02002	VPAGTVQKGNLDSPT	7556.87
1338	BoLA-DRB3_02601	PPPPPAPVNAVPAGT	7581.52
469	BoLA-DRB3_01101	VLYDANGGTVASLYS	7585.13
215	BoLA-DRB3_01001	GNLDSPTQFPNAPST	7596.22
436	BoLA-DRB3_01101	PQTKYGQGYRAGSLR	7606.17
142	BoLA-DRB3_00101	LVLYDANGGTVASLY	7622.56
391	BoLA-DRB3_01101	STDMSAQSGTQVASL	7653.8
1330	BoLA-DRB3_02601	LGNLDNVSPPPPPAP	7663.66
836	BoLA-DRB3_01601	CQSSRLGNLDNVSPP	7671.96
1381	BoLA-DRB3_02601	ASLPPASAPDLTPGA	7686.09
706	BoLA-DRB3_01501	LDSPTQFPNAPSTDM	7692.66
106	BoLA-DRB3_00101	KIATPQTKYGQGYRA	7752.9
480	BoLA-DRB3_01101	SLYSSGQGRFDGQTT	7759.11
607	BoLA-DRB3_01201	YRAGSLRCPGELANL	7777.69
707	BoLA-DRB3_01501	DSPTQFPNAPSTDMS	7781.73
546	BoLA-DRB3_01201	PTQFPNAPSTDMSAQ	7811.68
1021	BoLA-DRB3_01801	AVPAGTVQKGNLDSP	7841.91
222	BoLA-DRB3_01001	QFPNAPSTDMSAQSG	7892.64
350	BoLA-DRB3_01101	SRLGNLDNVSPPPPP	7905.29
545	BoLA-DRB3_01201	SPTQFPNAPSTDMSA	7923.7
393	BoLA-DRB3_01101	DMSAQSGTQVASLPP	7928.59
1089	BoLA-DRB3_01801	QTKYGQGYRAGSLRC	7939.06
603	BoLA-DRB3_01201	YGQGYRAGSLRCPGE	7970.05
208	BoLA-DRB3_01001	PAGTVQKGNLDSPTQ	7986.1
1200	BoLA-DRB3_02002	QFPNAPSTDMSAQSG	8000.98
599	BoLA-DRB3_01201	PQTKYGQGYRAGSLR	8019.35
547	BoLA-DRB3_01201	TQFPNAPSTDMSAQS	8043.33
605	BoLA-DRB3_01201	QGYRAGSLRCPGELA	8061.89
87	BoLA-DRB3_00101	LTPGAVAGVWNASLG	8116.6
1347	BoLA-DRB3_02601	AVPAGTVQKGNLDSP	8125.91
1098	BoLA-DRB3_01801	AGSLRCPGELANLAS	8133.74
1382	BoLA-DRB3_02601	SLPPASAPDLTPGAV	8152.86
437	BoLA-DRB3_01101	QTKYGQGYRAGSLRC	8173.35
1082	BoLA-DRB3_01801	SCKIATPQTKYGQGY	8184.68
36	BoLA-DRB3_00101	PPPAPVNAVPAGTVQ	8186.8
1091	BoLA-DRB3_01801	KYGQGYRAGSLRCPG	8207.11
189	BoLA-DRB3_01001	LGNLDNVSPPPPPAP	8208.35
570	BoLA-DRB3_01201	PASAPDLTPGAVAGV	8237.18
1346	BoLA-DRB3_02601	NAVPAGTVQKGNLDS	8238.96
1297	BoLA-DRB3_02002	YSSGQGRFDGQTTGG	8274.97
837	BoLA-DRB3_01601	QSSRLGNLDNVSPPP	8279.26
422	BoLA-DRB3_01101	WNASLGGQSCKIATP	8288.59
429	BoLA-DRB3_01101	QSCKIATPQTKYGQG	8291.37
392	BoLA-DRB3_01101	TDMSAQSGTQVASLP	8297.2
838	BoLA-DRB3_01601	SSRLGNLDNVSPPPP	8300.34
66	BoLA-DRB3_00101	TDMSAQSGTQVASLP	8300.97
1074	BoLA-DRB3_01801	WNASLGGQSCKIATP	8305.28
119	BoLA-DRB3_00101	RAGSLRCPGELANLA	8317.06
606	BoLA-DRB3_01201	GYRAGSLRCPGELAN	8321.02
1364	BoLA-DRB3_02601	FPNAPSTDMSAQSGT	8403
319	BoLA-DRB3_01001	YSSGQGRFDGQTTGG	8418.1
86	BoLA-DRB3_00101	DLTPGAVAGVWNASL	8443.64
593	BoLA-DRB3_01201	SCKIATPQTKYGQGY	8460.56
213	BoLA-DRB3_01001	QKGNLDSPTQFPNAP	8466.33
75	BoLA-DRB3_00101	QVASLPPASAPDLTP	8473.66
138	BoLA-DRB3_00101	NGKQLVLYDANGGTV	8517.51
1020	BoLA-DRB3_01801	NAVPAGTVQKGNLDS	8528.11
1096	BoLA-DRB3_01801	YRAGSLRCPGELANL	8564.26
1087	BoLA-DRB3_01801	TPQTKYGQGYRAGSL	8585.79
89	BoLA-DRB3_00101	PGAVAGVWNASLGGQ	8602.25
704	BoLA-DRB3_01501	GNLDSPTQFPNAPST	8614.08
712	BoLA-DRB3_01501	FPNAPSTDMSAQSGT	8622.19
970	BoLA-DRB3_01601	LYSSGQGRFDGQTTG	8634.7
108	BoLA-DRB3_00101	ATPQTKYGQGYRAGS	8634.8
604	BoLA-DRB3_01201	GQGYRAGSLRCPGEL	8646.76
163	BoLA-DRB3_00101	FDGQTTGGQAVTLSR	8657.91
977	BoLA-DRB3_01601	RFDGQTTGGQAVTLS	8714.01
732	BoLA-DRB3_01501	PPASAPDLTPGAVAG	8725.43
321	BoLA-DRB3_01001	SGQGRFDGQTTGGQA	8751.52
873	BoLA-DRB3_01601	TQFPNAPSTDMSAQS	8765.26
872	BoLA-DRB3_01601	PTQFPNAPSTDMSAQ	8795.66
144	BoLA-DRB3_00101	LYDANGGTVASLYSS	8804.04
899	BoLA-DRB3_01601	APDLTPGAVAGVWNA	8877.41
1024	BoLA-DRB3_01801	AGTVQKGNLDSPTQF	8906.65
145	BoLA-DRB3_00101	YDANGGTVASLYSSG	8957.88
1336	BoLA-DRB3_02601	VSPPPPPAPVNAVPA	8976.4
143	BoLA-DRB3_00101	VLYDANGGTVASLYS	8999.94
1337	BoLA-DRB3_02601	SPPPPPAPVNAVPAG	9068.56
1168	BoLA-DRB3_02002	GNLDNVSPPPPPAPV	9069.25
891	BoLA-DRB3_01601	VASLPPASAPDLTPG	9093.81
1384	BoLA-DRB3_02601	PPASAPDLTPGAVAG	9108.98
850	BoLA-DRB3_01601	PPPPAPVNAVPAGTV	9112.33
147	BoLA-DRB3_00101	ANGGTVASLYSSGQG	9118.15
900	BoLA-DRB3_01601	PDLTPGAVAGVWNAS	9153.04
1000	BoLA-DRB3_01801	QSSRLGNLDNVSPPP	9194.13
1348	BoLA-DRB3_02601	VPAGTVQKGNLDSPT	9200.21
685	BoLA-DRB3_01501	SPPPPPAPVNAVPAG	9217.54
435	BoLA-DRB3_01101	TPQTKYGQGYRAGSL	9240.21
43	BoLA-DRB3_00101	AVPAGTVQKGNLDSP	9253.31
351	BoLA-DRB3_01101	RLGNLDNVSPPPPPA	9267.24
539	BoLA-DRB3_01201	QKGNLDSPTQFPNAP	9289.43
146	BoLA-DRB3_00101	DANGGTVASLYSSGQ	9313.88
1201	BoLA-DRB3_02002	FPNAPSTDMSAQSGT	9339.41
121	BoLA-DRB3_00101	GSLRCPGELANLASW	9346.09
430	BoLA-DRB3_01101	SCKIATPQTKYGQGY	9375.66
877	BoLA-DRB3_01601	NAPSTDMSAQSGTQV	9399.93
122	BoLA-DRB3_00101	SLRCPGELANLASWA	9447.45
320	BoLA-DRB3_01001	SSGQGRFDGQTTGGQ	9470.27
883	BoLA-DRB3_01601	MSAQSGTQVASLPPA	9473.14
64	BoLA-DRB3_00101	PSTDMSAQSGTQVAS	9482.58
1412	BoLA-DRB3_02601	ATPQTKYGQGYRAGS	9484.01
921	BoLA-DRB3_01601	KIATPQTKYGQGYRA	9490.68
871	BoLA-DRB3_01601	SPTQFPNAPSTDMSA	9490.79
1221	BoLA-DRB3_02002	PPASAPDLTPGAVAG	9494.79
223	BoLA-DRB3_01001	FPNAPSTDMSAQSGT	9495.3
120	BoLA-DRB3_00101	AGSLRCPGELANLAS	9526.28
411	BoLA-DRB3_01101	PDLTPGAVAGVWNAS	9540.1
216	BoLA-DRB3_01001	NLDSPTQFPNAPSTD	9552.39
839	BoLA-DRB3_01601	SRLGNLDNVSPPPPP	9561.7
84	BoLA-DRB3_00101	APDLTPGAVAGVWNA	9603.28
410	BoLA-DRB3_01101	APDLTPGAVAGVWNA	9617.83
973	BoLA-DRB3_01601	SGQGRFDGQTTGGQA	9662.68
88	BoLA-DRB3_00101	TPGAVAGVWNASLGG	9664.88
67	BoLA-DRB3_00101	DMSAQSGTQVASLPP	9694.52
540	BoLA-DRB3_01201	KGNLDSPTQFPNAPS	9719.1
684	BoLA-DRB3_01501	VSPPPPPAPVNAVPA	9729.72
1022	BoLA-DRB3_01801	VPAGTVQKGNLDSPT	9743.84
544	BoLA-DRB3_01201	DSPTQFPNAPSTDMS	9744.89
68	BoLA-DRB3_00101	MSAQSGTQVASLPPA	9746.68
1202	BoLA-DRB3_02002	PNAPSTDMSAQSGTQ	9750.91
1133	BoLA-DRB3_01801	LYSSGQGRFDGQTTG	9777.53
713	BoLA-DRB3_01501	PNAPSTDMSAQSGTQ	9783.46
1174	BoLA-DRB3_02002	SPPPPPAPVNAVPAG	9786.63
548	BoLA-DRB3_01201	QFPNAPSTDMSAQSG	9804.12
481	BoLA-DRB3_01101	LYSSGQGRFDGQTTG	9805.6
1001	BoLA-DRB3_01801	SSRLGNLDNVSPPPP	9846.75
136	BoLA-DRB3_00101	AVNGKQLVLYDANGG	9850.48
1094	BoLA-DRB3_01801	QGYRAGSLRCPGELA	9867.87
543	BoLA-DRB3_01201	LDSPTQFPNAPSTDM	9886.25
1075	BoLA-DRB3_01801	NASLGGQSCKIATPQ	9896.09
1025	BoLA-DRB3_01801	GTVQKGNLDSPTQFP	9926.33
862	BoLA-DRB3_01601	GTVQKGNLDSPTQFP	9927.73
651	BoLA-DRB3_01201	RFDGQTTGGQAVTLS	9931.27
1220	BoLA-DRB3_02002	LPPASAPDLTPGAVA	9942.35
874	BoLA-DRB3_01601	QFPNAPSTDMSAQSG	9974.56
1027	BoLA-DRB3_01801	VQKGNLDSPTQFPNA	10090.6
20	BoLA-DRB3_00101	GCQSSRLGNLDNVSP	10096.2
1093	BoLA-DRB3_01801	GQGYRAGSLRCPGEL	10122.4
652	BoLA-DRB3_01201	FDGQTTGGQAVTLSR	10124.6
650	BoLA-DRB3_01201	GRFDGQTTGGQAVTL	10152.6
137	BoLA-DRB3_00101	VNGKQLVLYDANGGT	10157.1
107	BoLA-DRB3_00101	IATPQTKYGQGYRAG	10172.4
1349	BoLA-DRB3_02601	PAGTVQKGNLDSPTQ	10194.6
594	BoLA-DRB3_01201	CKIATPQTKYGQGYR	10229.1
85	BoLA-DRB3_00101	PDLTPGAVAGVWNAS	10263.7
1169	BoLA-DRB3_02002	NLDNVSPPPPPAPVN	10341.2
585	BoLA-DRB3_01201	WNASLGGQSCKIATP	10349.9
1026	BoLA-DRB3_01801	TVQKGNLDSPTQFPN	10379.1
424	BoLA-DRB3_01101	ASLGGQSCKIATPQT	10383.7
598	BoLA-DRB3_01201	TPQTKYGQGYRAGSL	10384.9
1411	BoLA-DRB3_02601	IATPQTKYGQGYRAG	10388.4
588	BoLA-DRB3_01201	SLGGQSCKIATPQTK	10403.1
541	BoLA-DRB3_01201	GNLDSPTQFPNAPST	10410.2
861	BoLA-DRB3_01601	AGTVQKGNLDSPTQF	10447.3
863	BoLA-DRB3_01601	TVQKGNLDSPTQFPN	10551.7
390	BoLA-DRB3_01101	PSTDMSAQSGTQVAS	10575.5
1035	BoLA-DRB3_01801	PTQFPNAPSTDMSAQ	10630.6
1092	BoLA-DRB3_01801	YGQGYRAGSLRCPGE	10632.6
1462	BoLA-DRB3_02601	SGQGRFDGQTTGGQA	10676.5
978	BoLA-DRB3_01601	FDGQTTGGQAVTLSR	10684.3
35	BoLA-DRB3_00101	PPPPAPVNAVPAGTV	10725.8
644	BoLA-DRB3_01201	LYSSGQGRFDGQTTG	10733.1
705	BoLA-DRB3_01501	NLDSPTQFPNAPSTD	10738.2
922	BoLA-DRB3_01601	IATPQTKYGQGYRAG	10833.7
197	BoLA-DRB3_01001	PPPPPAPVNAVPAGT	10849.5
534	BoLA-DRB3_01201	PAGTVQKGNLDSPTQ	10865.6
377	BoLA-DRB3_01101	KGNLDSPTQFPNAPS	10895.1
884	BoLA-DRB3_01601	SAQSGTQVASLPPAS	10909.4
898	BoLA-DRB3_01601	SAPDLTPGAVAGVWN	10909.8
83	BoLA-DRB3_00101	SAPDLTPGAVAGVWN	10926.1
649	BoLA-DRB3_01201	QGRFDGQTTGGQAVT	10926.9
242	BoLA-DRB3_01001	LPPASAPDLTPGAVA	10965
97	BoLA-DRB3_00101	NASLGGQSCKIATPQ	11007.6
1095	BoLA-DRB3_01801	GYRAGSLRCPGELAN	11012.2
864	BoLA-DRB3_01601	VQKGNLDSPTQFPNA	11035.6
1076	BoLA-DRB3_01801	ASLGGQSCKIATPQT	11122.3
870	BoLA-DRB3_01601	DSPTQFPNAPSTDMS	11169.1
380	BoLA-DRB3_01101	LDSPTQFPNAPSTDM	11169.5
431	BoLA-DRB3_01101	CKIATPQTKYGQGYR	11177.3
679	BoLA-DRB3_01501	GNLDNVSPPPPPAPV	11218.4
1083	BoLA-DRB3_01801	CKIATPQTKYGQGYR	11227.6
1036	BoLA-DRB3_01801	TQFPNAPSTDMSAQS	11287.6
82	BoLA-DRB3_00101	ASAPDLTPGAVAGVW	11331.6
1034	BoLA-DRB3_01801	SPTQFPNAPSTDMSA	11341.1
1055	BoLA-DRB3_01801	ASLPPASAPDLTPGA	11355.5
533	BoLA-DRB3_01201	VPAGTVQKGNLDSPT	11371
389	BoLA-DRB3_01101	APSTDMSAQSGTQVA	11443.5
1138	BoLA-DRB3_01801	QGRFDGQTTGGQAVT	11476.2
369	BoLA-DRB3_01101	AVPAGTVQKGNLDSP	11487.2
370	BoLA-DRB3_01101	VPAGTVQKGNLDSPT	11539.9
840	BoLA-DRB3_01601	RLGNLDNVSPPPPPA	11545
368	BoLA-DRB3_01101	NAVPAGTVQKGNLDS	11549.8
1023	BoLA-DRB3_01801	PAGTVQKGNLDSPTQ	11551.3
648	BoLA-DRB3_01201	GQGRFDGQTTGGQAV	11616.2
1331	BoLA-DRB3_02601	GNLDNVSPPPPPAPV	11631.1
595	BoLA-DRB3_01201	KIATPQTKYGQGYRA	11653.4
63	BoLA-DRB3_00101	APSTDMSAQSGTQVA	11689.1
515	BoLA-DRB3_01201	LGNLDNVSPPPPPAP	11693.8
423	BoLA-DRB3_01101	NASLGGQSCKIATPQ	11697.1
372	BoLA-DRB3_01101	AGTVQKGNLDSPTQF	11702.1
1365	BoLA-DRB3_02601	PNAPSTDMSAQSGTQ	11769.8
371	BoLA-DRB3_01101	PAGTVQKGNLDSPTQ	11773.6
378	BoLA-DRB3_01101	GNLDSPTQFPNAPST	11780.9
1461	BoLA-DRB3_02601	SSGQGRFDGQTTGGQ	11834.3
98	BoLA-DRB3_00101	ASLGGQSCKIATPQT	11842.1
913	BoLA-DRB3_01601	ASLGGQSCKIATPQT	11869
857	BoLA-DRB3_01601	NAVPAGTVQKGNLDS	11947.6
912	BoLA-DRB3_01601	NASLGGQSCKIATPQ	11966.8
897	BoLA-DRB3_01601	ASAPDLTPGAVAGVW	11985.5
243	BoLA-DRB3_01001	PPASAPDLTPGAVAG	11996
1002	BoLA-DRB3_01801	SRLGNLDNVSPPPPP	11997.1
69	BoLA-DRB3_00101	SAQSGTQVASLPPAS	12000.2
388	BoLA-DRB3_01101	NAPSTDMSAQSGTQV	12007.3
224	BoLA-DRB3_01001	PNAPSTDMSAQSGTQ	12056.7
489	BoLA-DRB3_01101	FDGQTTGGQAVTLSR	12134.7
155	BoLA-DRB3_00101	LYSSGQGRFDGQTTG	12147.5
1084	BoLA-DRB3_01801	KIATPQTKYGQGYRA	12170.5
1057	BoLA-DRB3_01801	LPPASAPDLTPGAVA	12189.3
1012	BoLA-DRB3_01801	PPPPPAPVNAVPAGT	12194.9
869	BoLA-DRB3_01601	LDSPTQFPNAPSTDM	12235.5
1173	BoLA-DRB3_02002	VSPPPPPAPVNAVPA	12305.5
568	BoLA-DRB3_01201	LPPASAPDLTPGAVA	12358
432	BoLA-DRB3_01101	KIATPQTKYGQGYRA	12495.9
240	BoLA-DRB3_01001	ASLPPASAPDLTPGA	12534.5
409	BoLA-DRB3_01101	SAPDLTPGAVAGVWN	12551.5
532	BoLA-DRB3_01201	AVPAGTVQKGNLDSP	12620
379	BoLA-DRB3_01101	NLDSPTQFPNAPSTD	12627.6
1137	BoLA-DRB3_01801	GQGRFDGQTTGGQAV	12642.4
1028	BoLA-DRB3_01801	QKGNLDSPTQFPNAP	12701.5
382	BoLA-DRB3_01101	SPTQFPNAPSTDMSA	12762
195	BoLA-DRB3_01001	VSPPPPPAPVNAVPA	12764.9
542	BoLA-DRB3_01201	NLDSPTQFPNAPSTD	12769
241	BoLA-DRB3_01001	SLPPASAPDLTPGAV	12894.9
190	BoLA-DRB3_01001	GNLDNVSPPPPPAPV	12897
1003	BoLA-DRB3_01801	RLGNLDNVSPPPPPA	12897.7
375	BoLA-DRB3_01101	VQKGNLDSPTQFPNA	12915.9
569	BoLA-DRB3_01201	PPASAPDLTPGAVAG	12936.9
374	BoLA-DRB3_01101	TVQKGNLDSPTQFPN	12966.1
531	BoLA-DRB3_01201	NAVPAGTVQKGNLDS	12989.2
488	BoLA-DRB3_01101	RFDGQTTGGQAVTLS	13037.3
680	BoLA-DRB3_01501	NLDNVSPPPPPAPVN	13062.6
549	BoLA-DRB3_01201	FPNAPSTDMSAQSGT	13113.3
567	BoLA-DRB3_01201	SLPPASAPDLTPGAV	13141.9
875	BoLA-DRB3_01601	FPNAPSTDMSAQSGT	13246.8
381	BoLA-DRB3_01101	DSPTQFPNAPSTDMS	13330.2
373	BoLA-DRB3_01101	GTVQKGNLDSPTQFP	13413.2
76	BoLA-DRB3_00101	VASLPPASAPDLTPG	13452.6
352	BoLA-DRB3_01101	LGNLDNVSPPPPPAP	13560.2
383	BoLA-DRB3_01101	PTQFPNAPSTDMSAQ	13604.7
865	BoLA-DRB3_01601	QKGNLDSPTQFPNAP	13628.9
1170	BoLA-DRB3_02002	LDNVSPPPPPAPVNA	13671.4
196	BoLA-DRB3_01001	SPPPPPAPVNAVPAG	13696.7
1056	BoLA-DRB3_01801	SLPPASAPDLTPGAV	13716.1
1332	BoLA-DRB3_02601	NLDNVSPPPPPAPVN	13787.5
81	BoLA-DRB3_00101	PASAPDLTPGAVAGV	13818.9
434	BoLA-DRB3_01101	ATPQTKYGQGYRAGS	13854.8
586	BoLA-DRB3_01201	NASLGGQSCKIATPQ	13904.5
1218	BoLA-DRB3_02002	ASLPPASAPDLTPGA	13951.4
587	BoLA-DRB3_01201	ASLGGQSCKIATPQT	13977.7
972	BoLA-DRB3_01601	SSGQGRFDGQTTGGQ	14070.3
1219	BoLA-DRB3_02002	SLPPASAPDLTPGAV	14077.6
1037	BoLA-DRB3_01801	QFPNAPSTDMSAQSG	14103.5
1010	BoLA-DRB3_01801	VSPPPPPAPVNAVPA	14142.9
566	BoLA-DRB3_01201	ASLPPASAPDLTPGA	14143.5
1011	BoLA-DRB3_01801	SPPPPPAPVNAVPAG	14188.3
1033	BoLA-DRB3_01801	DSPTQFPNAPSTDMS	14231.5
866	BoLA-DRB3_01601	KGNLDSPTQFPNAPS	14237.6
1460	BoLA-DRB3_02601	YSSGQGRFDGQTTGG	14253.2
487	BoLA-DRB3_01101	GRFDGQTTGGQAVTL	14256.6
860	BoLA-DRB3_01601	PAGTVQKGNLDSPTQ	14266.5
408	BoLA-DRB3_01101	ASAPDLTPGAVAGVW	14279.1
433	BoLA-DRB3_01101	IATPQTKYGQGYRAG	14313.3
596	BoLA-DRB3_01201	IATPQTKYGQGYRAG	14393.5
516	BoLA-DRB3_01201	GNLDNVSPPPPPAPV	14489.1
808	BoLA-DRB3_01501	YSSGQGRFDGQTTGG	14524.9
896	BoLA-DRB3_01601	PASAPDLTPGAVAGV	14567.4
1032	BoLA-DRB3_01801	LDSPTQFPNAPSTDM	14587.6
376	BoLA-DRB3_01101	QKGNLDSPTQFPNAP	14619.5
407	BoLA-DRB3_01101	PASAPDLTPGAVAGV	14685.1
21	BoLA-DRB3_00101	CQSSRLGNLDNVSPP	14710.2
647	BoLA-DRB3_01201	SGQGRFDGQTTGGQA	14730.1
1004	BoLA-DRB3_01801	LGNLDNVSPPPPPAP	14860.6
523	BoLA-DRB3_01201	PPPPPAPVNAVPAGT	14920.1
1029	BoLA-DRB3_01801	KGNLDSPTQFPNAPS	14931
384	BoLA-DRB3_01101	TQFPNAPSTDMSAQS	15058.1
858	BoLA-DRB3_01601	AVPAGTVQKGNLDSP	15144.4
191	BoLA-DRB3_01001	NLDNVSPPPPPAPVN	15216.6
867	BoLA-DRB3_01601	GNLDSPTQFPNAPST	15388.1
62	BoLA-DRB3_00101	NAPSTDMSAQSGTQV	15423
597	BoLA-DRB3_01201	ATPQTKYGQGYRAGS	15644.2
810	BoLA-DRB3_01501	SGQGRFDGQTTGGQA	15668
1085	BoLA-DRB3_01801	IATPQTKYGQGYRAG	15710.8
971	BoLA-DRB3_01601	YSSGQGRFDGQTTGG	15713.7
1058	BoLA-DRB3_01801	PPASAPDLTPGAVAG	15823.8
486	BoLA-DRB3_01101	QGRFDGQTTGGQAVT	16090.9
682	BoLA-DRB3_01501	DNVSPPPPPAPVNAV	16092.9
809	BoLA-DRB3_01501	SSGQGRFDGQTTGGQ	16103.2
385	BoLA-DRB3_01101	QFPNAPSTDMSAQSG	16242.9
550	BoLA-DRB3_01201	PNAPSTDMSAQSGTQ	16252.5
681	BoLA-DRB3_01501	LDNVSPPPPPAPVNA	16256.4
162	BoLA-DRB3_00101	RFDGQTTGGQAVTLS	16315.2
683	BoLA-DRB3_01501	NVSPPPPPAPVNAVP	16351.1
646	BoLA-DRB3_01201	SSGQGRFDGQTTGGQ	16391
485	BoLA-DRB3_01101	GQGRFDGQTTGGQAV	16504.5
868	BoLA-DRB3_01601	NLDSPTQFPNAPSTD	16524.9
876	BoLA-DRB3_01601	PNAPSTDMSAQSGTQ	16788.9
517	BoLA-DRB3_01201	NLDNVSPPPPPAPVN	16830.2
57	BoLA-DRB3_00101	PTQFPNAPSTDMSAQ	16841.3
482	BoLA-DRB3_01101	YSSGQGRFDGQTTGG	16852.2
859	BoLA-DRB3_01601	VPAGTVQKGNLDSPT	16951.4
1086	BoLA-DRB3_01801	ATPQTKYGQGYRAGS	17045
161	BoLA-DRB3_00101	GRFDGQTTGGQAVTL	17047.6
521	BoLA-DRB3_01201	VSPPPPPAPVNAVPA	17191.7
58	BoLA-DRB3_00101	TQFPNAPSTDMSAQS	17293
1005	BoLA-DRB3_01801	GNLDNVSPPPPPAPV	17320.7
56	BoLA-DRB3_00101	SPTQFPNAPSTDMSA	17361.2
44	BoLA-DRB3_00101	VPAGTVQKGNLDSPT	17555.2
1334	BoLA-DRB3_02601	DNVSPPPPPAPVNAV	17557.7
192	BoLA-DRB3_01001	LDNVSPPPPPAPVNA	17569.1
386	BoLA-DRB3_01101	FPNAPSTDMSAQSGT	17594
405	BoLA-DRB3_01101	LPPASAPDLTPGAVA	17773.8
160	BoLA-DRB3_00101	QGRFDGQTTGGQAVT	17828.2
522	BoLA-DRB3_01201	SPPPPPAPVNAVPAG	17932.2
1333	BoLA-DRB3_02601	LDNVSPPPPPAPVNA	18003.2
404	BoLA-DRB3_01101	SLPPASAPDLTPGAV	18036.2
841	BoLA-DRB3_01601	LGNLDNVSPPPPPAP	18150.9
1030	BoLA-DRB3_01801	GNLDSPTQFPNAPST	18435.3
59	BoLA-DRB3_00101	QFPNAPSTDMSAQSG	18700.1
403	BoLA-DRB3_01101	ASLPPASAPDLTPGA	18796.6
1335	BoLA-DRB3_02601	NVSPPPPPAPVNAVP	18948.8
1171	BoLA-DRB3_02002	DNVSPPPPPAPVNAV	18965.8
645	BoLA-DRB3_01201	YSSGQGRFDGQTTGG	19005
895	BoLA-DRB3_01601	PPASAPDLTPGAVAG	19033
1038	BoLA-DRB3_01801	FPNAPSTDMSAQSGT	19134
484	BoLA-DRB3_01101	SGQGRFDGQTTGGQA	19138.1
387	BoLA-DRB3_01101	PNAPSTDMSAQSGTQ	19248.6
1006	BoLA-DRB3_01801	NLDNVSPPPPPAPVN	19455
46	BoLA-DRB3_00101	AGTVQKGNLDSPTQF	19469.5
483	BoLA-DRB3_01101	SSGQGRFDGQTTGGQ	19473.3
894	BoLA-DRB3_01601	LPPASAPDLTPGAVA	19489.4
79	BoLA-DRB3_00101	LPPASAPDLTPGAVA	19543.6
55	BoLA-DRB3_00101	DSPTQFPNAPSTDMS	19731.9
45	BoLA-DRB3_00101	PAGTVQKGNLDSPTQ	19765.7
159	BoLA-DRB3_00101	GQGRFDGQTTGGQAV	19770.6
406	BoLA-DRB3_01101	PPASAPDLTPGAVAG	20005.3
1031	BoLA-DRB3_01801	NLDSPTQFPNAPSTD	20064.5
353	BoLA-DRB3_01101	GNLDNVSPPPPPAPV	20298.8
22	BoLA-DRB3_00101	QSSRLGNLDNVSPPP	20399.2
60	BoLA-DRB3_00101	FPNAPSTDMSAQSGT	20495.2
80	BoLA-DRB3_00101	PPASAPDLTPGAVAG	20563
54	BoLA-DRB3_00101	LDSPTQFPNAPSTDM	20787.3
47	BoLA-DRB3_00101	GTVQKGNLDSPTQFP	20843
360	BoLA-DRB3_01101	PPPPPAPVNAVPAGT	20954.5
518	BoLA-DRB3_01201	LDNVSPPPPPAPVNA	21150.1
48	BoLA-DRB3_00101	TVQKGNLDSPTQFPN	21322.9
849	BoLA-DRB3_01601	PPPPPAPVNAVPAGT	21349.4
193	BoLA-DRB3_01001	DNVSPPPPPAPVNAV	21361
842	BoLA-DRB3_01601	GNLDNVSPPPPPAPV	21523.4
49	BoLA-DRB3_00101	VQKGNLDSPTQFPNA	21686.8
1039	BoLA-DRB3_01801	PNAPSTDMSAQSGTQ	21744.6
194	BoLA-DRB3_01001	NVSPPPPPAPVNAVP	21763
23	BoLA-DRB3_00101	SSRLGNLDNVSPPPP	21812.2
893	BoLA-DRB3_01601	SLPPASAPDLTPGAV	22019.5
61	BoLA-DRB3_00101	PNAPSTDMSAQSGTQ	22048.3
354	BoLA-DRB3_01101	NLDNVSPPPPPAPVN	22149.7
1172	BoLA-DRB3_02002	NVSPPPPPAPVNAVP	22312.3
156	BoLA-DRB3_00101	YSSGQGRFDGQTTGG	22449.8
51	BoLA-DRB3_00101	KGNLDSPTQFPNAPS	22532.3
358	BoLA-DRB3_01101	VSPPPPPAPVNAVPA	23121.8
24	BoLA-DRB3_00101	SRLGNLDNVSPPPPP	23540.9
892	BoLA-DRB3_01601	ASLPPASAPDLTPGA	23590.4
1007	BoLA-DRB3_01801	LDNVSPPPPPAPVNA	23634.3
34	BoLA-DRB3_00101	PPPPPAPVNAVPAGT	23766.4
843	BoLA-DRB3_01601	NLDNVSPPPPPAPVN	23772.5
50	BoLA-DRB3_00101	QKGNLDSPTQFPNAP	23961.3
519	BoLA-DRB3_01201	DNVSPPPPPAPVNAV	24009.6
52	BoLA-DRB3_00101	GNLDSPTQFPNAPST	24105.9
848	BoLA-DRB3_01601	SPPPPPAPVNAVPAG	24381.3
158	BoLA-DRB3_00101	SGQGRFDGQTTGGQA	24489.7
359	BoLA-DRB3_01101	SPPPPPAPVNAVPAG	24947.6
355	BoLA-DRB3_01101	LDNVSPPPPPAPVNA	24997.5
520	BoLA-DRB3_01201	NVSPPPPPAPVNAVP	25043.6
78	BoLA-DRB3_00101	SLPPASAPDLTPGAV	25308.9
53	BoLA-DRB3_00101	NLDSPTQFPNAPSTD	25557.7
25	BoLA-DRB3_00101	RLGNLDNVSPPPPPA	25654.9
847	BoLA-DRB3_01601	VSPPPPPAPVNAVPA	25684.1
77	BoLA-DRB3_00101	ASLPPASAPDLTPGA	25725.2
1008	BoLA-DRB3_01801	DNVSPPPPPAPVNAV	27094.5
844	BoLA-DRB3_01601	LDNVSPPPPPAPVNA	27123
33	BoLA-DRB3_00101	SPPPPPAPVNAVPAG	27372.7
157	BoLA-DRB3_00101	SSGQGRFDGQTTGGQ	27823.6
32	BoLA-DRB3_00101	VSPPPPPAPVNAVPA	27994.5
26	BoLA-DRB3_00101	LGNLDNVSPPPPPAP	28049.3
1009	BoLA-DRB3_01801	NVSPPPPPAPVNAVP	28487.6
1134	BoLA-DRB3_01801	YSSGQGRFDGQTTGG	28580.9
356	BoLA-DRB3_01101	DNVSPPPPPAPVNAV	29786.3
1136	BoLA-DRB3_01801	SGQGRFDGQTTGGQA	29800.8
27	BoLA-DRB3_00101	GNLDNVSPPPPPAPV	30287.7
845	BoLA-DRB3_01601	DNVSPPPPPAPVNAV	30369.4
[truncated: 7 more rows]

## Sheet: OMP19-SB
Strong Binding Count																BAR Uniqe				BAS Uniqe
[truncated: 164 more rows]

[truncated: 12 more sheets: OMP25-BAR, OMP25-BAS, OMP25-SB, OMP31-BAR, OMP31-BAS, OMP31-SB, SODC-BAR, SODC-BAS, SODC-SB, GP-BAR, GP-BAS, GP-SB]
